# Supplementary material for: The Seminavis robusta genome provides insights into the evolutionary adaptations of benthic diatoms
Source: Nat Commun. 2020 Jul 3;11:3320. doi: 10.1038/s41467-020-17191-8 (PMC7335047; doi:10.1038/s41467-020-17191-8)
Supplement: Supplementary file 4 — Source Data [file 41467_2020_17191_MOESM4_ESM.zip]

Archive with 9 entries (8 files):
- Source_Data/
- Source_Data/README.txt
- Source_Data/Suppl. Fig. 29.xlsx
- Source_Data/Fig. 5A-C_complete_list.xlsx
- Source_Data/Fig. 2AB, Fig. 3A-D, Suppl .Fig. 10,13-17, Suppl. Table 10.xlsx
- Source_Data/Fig. 4A.xlsx
- Source_Data/Fig. 4B.xlsx
- Source_Data/Fig. 5A-C_selection_extra_info.xlsx
- Source_Data/Suppl. Fig. 20, 22.xlsx
