# Supplementary material for: The Seminavis robusta genome provides insights into the evolutionary adaptations of benthic diatoms
Source: Nat Commun. 2020 Jul 3;11:3320. doi: 10.1038/s41467-020-17191-8 (PMC7335047; doi:10.1038/s41467-020-17191-8)
Supplement: Supplementary file 4 — Source Data [file 41467_2020_17191_MOESM4_ESM.zip › Source_Data/README.txt]

Fig. 2AB, Fig. 3A-D, Suppl .Fig. 10,13-17, Suppl. Table 10.xlsx: General information for families having S. robusta gene copies. The table contains family id, family expansion, tandem enrichment, functional annotation, age, number of S. robusta genes, upregulated conditions enriched, and ED = Expression Divergence and EC = Expression Conservation information.

Fig. 4A.xlsx: General statistics to identify de novo non-reference dispensable genes. The table contains sample name, clade, initial number of reads, percentage of reads mapped, initial number of de novo candidate genes and number of de novo genes after removing contaminants, transposable elements and redundancy with CD-hit.

Fig. 4B.xlsx: DNA sequence and functional annotation of non-reference dispensable gene regions. The table contains gene id, best it in PLAZA, family id of the best hit, functional annotation of the best hit and DNA sequence of the region containing de novo non-reference dispensable gene.

Suppl. Fig. 20, 22.xlsx: Pan information and πN / πS value for all S. robusta reference genes. The table contains gene id, functional annotation, core/dispensable label, and πN, πS, πN/πS values.

Suppl. Fig. 29.xlsx: MMETSP data classification to search for signature genes. The table contains benthic/planktonic,	pennate/centric and raphid/araphid labels as well as taxid, species, class, subclass, order, family and sample ids.

Fig. 5A-C_complete_list.xlsx: Complete list of S. robusta genes having high pennate, raphid or benthic signature and detailed scoring. The table contains gene id, functional annotation, family id, number of pennate/centric/raphid/araphid/benthic/planktonic species with a hit, pennate/centric/raphid/araphid/benthic/planktonic scores and pennate/raphid/benthic signature values.

Fig. 5A-C_selection_extra_info.xlsx: Summary of genes with high pennate/raphid/benthic signature highlighted in this manuscript. The table contains gene id, family id, family expansion, tandem enrichment, functional annotation, pennate/raphid/benthic signature values, and some extra information referring to the potential biological role discussed in this manuscript and shown in Figure 5A-C at the right (cytoskeleton, membrane composition, cell morphogenesis and/or cell wall synthesis, sensing and signaling, cell adhesion and motility, carbohydrate metabolism, vesicle trafficking, species-bacteria interaction).
