# Supplementary material for: The Seminavis robusta genome provides insights into the evolutionary adaptations of benthic diatoms
Source: Nat Commun. 2020 Jul 3;11:3320. doi: 10.1038/s41467-020-17191-8 (PMC7335047; doi:10.1038/s41467-020-17191-8)
Supplement: Supplementary file 4 — Source Data [file 41467_2020_17191_MOESM4_ESM.zip › Source_Data/Suppl. Fig. 29.xlsx]

## Sheet: Data 5
Supplementary Data S5. Overview of MMETSP data classification for signature searching.		Source Data 5: MMETSP data classification to search for signature genes.
Benthic/Planktonic	Pennate/Centric	Raphid/Araphid	Taxid	Species	Class	Subclass	Order	Family	Samples
not clear	pennate	raphid	2856	Cylindrotheca closterium KMMCC:B-181	Bacillariophyceae	Bacillariophycidae	Bacillariales	Bacillariaceae	MMETSP0017
planktonic	pennate	raphid	186038	Fragilariopsis kerguelensis L26-C5	Bacillariophyceae	Bacillariophycidae	Bacillariales	Bacillariaceae	MMETSP0733,MMETSP0734,MMETSP0735,MMETSP0736
planktonic	pennate	raphid	186038	Fragilariopsis kerguelensis L2-C3	Bacillariophyceae	Bacillariophycidae	Bacillariales	Bacillariaceae	MMETSP0906,MMETSP0907,MMETSP0908,MMETSP0909
not clear	pennate	raphid	1606575	Nitzschia sp. RCC80	Bacillariophyceae	Bacillariophycidae	Bacillariales	Bacillariaceae	MMETSP0014
planktonic	pennate	raphid	697910	Pseudo-nitzschia arenysensis B593	Bacillariophyceae	Bacillariophycidae	Bacillariales	Bacillariaceae	MMETSP0329
planktonic	pennate	raphid	44445	Pseudo-nitzschia australis 10249_10_AB	Bacillariophyceae	Bacillariophycidae	Bacillariales	Bacillariaceae	MMETSP0139,MMETSP0140,MMETSP0141,MMETSP0142
planktonic	pennate	raphid	44447	Pseudo-nitzschia delicatissima B596	Bacillariophyceae	Bacillariophycidae	Bacillariales	Bacillariaceae	MMETSP0327
planktonic	pennate	raphid	44447	Pseudo-nitzschia delicatissima UNC1205	Bacillariophyceae	Bacillariophycidae	Bacillariales	Bacillariaceae	MMETSP1432
planktonic	pennate	raphid	183588	Pseudo-nitzschia fraudulenta WWA7	Bacillariophyceae	Bacillariophycidae	Bacillariales	Bacillariaceae	MMETSP0850,MMETSP0851,MMETSP0852,MMETSP0853
planktonic	pennate	raphid	476441	Pseudo-nitzschia heimii UNC1101	Bacillariophyceae	Bacillariophycidae	Bacillariales	Bacillariaceae	MMETSP1423
planktonic	pennate	raphid	37318	Pseudo-nitzschia pungens cingulata	Bacillariophyceae	Bacillariophycidae	Bacillariales	Bacillariaceae	MMETSP1060,MMETSP1061
primarily benthic	pennate	raphid	913974	Tryblionella compressa CCMP561	Bacillariophyceae	Bacillariophycidae	Bacillariales	Bacillariaceae	MMETSP0744,MMETSP0745,MMETSP0746,MMETSP0747
primarily benthic	pennate	raphid	265537	Amphiprora paludosa CCMP125	Bacillariophyceae	Bacillariophycidae	Naviculales	Amphipleuraceae	MMETSP1065
not clear	pennate	raphid	265536	Amphiprora sp. CCMP467	Bacillariophyceae	Bacillariophycidae	Naviculales	Amphipleuraceae	MMETSP0724,MMETSP0725,MMETSP0726,MMETSP0727
primarily benthic	pennate	raphid	1486917	Craspedostauros australis CCMP3328	Bacillariophyceae	Bacillariophycidae	Naviculales	Naviculaceae	MMETSP1442
not clear	pennate	raphid	265584	Stauroneis constricta CCMP1120	Bacillariophyceae	Bacillariophycidae	Naviculales	Stauroneidaceae	MMETSP1352
strictly benthic	pennate	raphid	265554	Amphora coffeiformis CCMP127	Bacillariophyceae	Bacillariophycidae	Thalassiophysales	Catenulaceae	MMETSP0316,MMETSP0317,MMETSP0318
ice benthic	pennate	raphid	186043	Entomoneis sp. CCMP2396	Bacillariophyceae	Bacillariophycidae	Surirellales	Entomoneidaceae	MMETSP1443
planktonic	centric	None	420275	Attheya septentrionalis CCMP2084	Coscinodiscophyceae	Chaetocerotophycidae	Chaetocerotales	Attheyaceae	MMETSP1449
planktonic	centric	None	426623	Chaetoceros affinis CCMP159	Coscinodiscophyceae	Chaetocerotophycidae	Chaetocerotales	Chaetocerotaceae	MMETSP0088,MMETSP0090,MMETSP0091,MMETSP0092
planktonic	centric	None	426625	Chaetoceros brevis CCMP164	Coscinodiscophyceae	Chaetocerotophycidae	Chaetocerotales	Chaetocerotaceae	MMETSP1435
planktonic	centric	None	230516	Chaetoceros curvisetus	Coscinodiscophyceae	Chaetocerotophycidae	Chaetocerotales	Chaetocerotaceae	MMETSP0716,MMETSP0717,MMETSP0718,MMETSP0719
planktonic	centric	None	122233	Chaetoceros debilis MM31A-1	Coscinodiscophyceae	Chaetocerotophycidae	Chaetocerotales	Chaetocerotaceae	MMETSP0149,MMETSP0150
planktonic	centric	None	420782	Chaetoceros dichaeta CCMP1751	Coscinodiscophyceae	Chaetocerotophycidae	Chaetocerotales	Chaetocerotaceae	MMETSP1447
planktonic	centric	None	240364	Chaetoceros neogracilis CCMP1317	Coscinodiscophyceae	Chaetocerotophycidae	Chaetocerotales	Chaetocerotaceae	MMETSP0751,MMETSP0752,MMETSP0753,MMETSP0754
planktonic	centric	None	240364	Chaetoceros neogracilis RCC1993	Coscinodiscophyceae	Chaetocerotophycidae	Chaetocerotales	Chaetocerotaceae	MMETSP1336
planktonic	centric	None	947934	Chaetoceros sp. GSL56	Coscinodiscophyceae	Chaetocerotophycidae	Chaetocerotales	Chaetocerotaceae	MMETSP0200
planktonic	centric	None	1537840	Chaetoceros sp. UNC1202	Coscinodiscophyceae	Chaetocerotophycidae	Chaetocerotales	Chaetocerotaceae	MMETSP1429
planktonic	centric	None	163516	Leptocylindrus danicus B650	Coscinodiscophyceae	Chaetocerotophycidae	Leptocylindrales	Leptocylindraceae	MMETSP0321,MMETSP0322
planktonic	centric	None	163516	Leptocylindrus danicus CCMP1856	Coscinodiscophyceae	Chaetocerotophycidae	Leptocylindrales	Leptocylindraceae	MMETSP1362
planktonic	centric	None	216773	Corethron hystrix 308	Coscinodiscophyceae	Coscinodiscophycidae	Corethrales	Corethraceae	MMETSP0010
planktonic	centric	None	218684	Corethron pennatum L29A3	Coscinodiscophyceae	Coscinodiscophycidae	Corethrales	Corethraceae	MMETSP0169,MMETSP0171
planktonic	centric	None	671091	Coscinodiscus wailesii CCMP2513	Coscinodiscophyceae	Coscinodiscophycidae	Coscinodiscales	Coscinodiscaceae	MMETSP1066
planktonic	centric	None	515487	Stephanopyxis turris CCMP815	Coscinodiscophyceae	Coscinodiscophycidae	Melosirales	Stephanopyxidaceae	MMETSP0794
planktonic	centric	None	202472	Aulacoseira subarctica CCAP 1002/5	Coscinodiscophyceae	Coscinodiscophycidae	-	Aulacoseiraceae	MMETSP1064
planktonic	centric	None	1118495	Dactyliosolen fragilissimus	Coscinodiscophyceae	Rhizosoleniophycidae	Rhizosoleniales	Rhizosoleniaceae	MMETSP0580
planktonic	centric	None	216777	Proboscia alata PI-D3	Coscinodiscophyceae	Rhizosoleniophycidae	Rhizosoleniales	Rhizosoleniaceae	MMETSP0174,MMETSP0176
planktonic	centric	None	420281	Proboscia inermis CCAP1064/1	Coscinodiscophyceae	Rhizosoleniophycidae	Rhizosoleniales	Rhizosoleniaceae	MMETSP0816
planktonic	centric	None	3005	Rhizosolenia setigera CCMP1694	Coscinodiscophyceae	Rhizosoleniophycidae	Rhizosoleniales	Rhizosoleniaceae	MMETSP0789
planktonic	centric	None	2843	Skeletonema costatum 1716	Coscinodiscophyceae	Thalassiosirophycidae	Thalassiosirales	Skeletonemataceae	MMETSP0013
planktonic	centric	None	267566	Skeletonema dohrnii skelB	Coscinodiscophyceae	Thalassiosirophycidae	Thalassiosirales	Skeletonemataceae	MMETSP0562,MMETSP0563
planktonic	centric	None	267565	Skeletonema grethae CCMP1804	Coscinodiscophyceae	Thalassiosirophycidae	Thalassiosirales	Skeletonemataceae	MMETSP0578
planktonic	centric	None	267983	Skeletonema japonicum CCMP2506	Coscinodiscophyceae	Thalassiosirophycidae	Thalassiosirales	Skeletonemataceae	MMETSP0593
planktonic	centric	None	267567	Skeletonema marinoi FE7	Coscinodiscophyceae	Thalassiosirophycidae	Thalassiosirales	Skeletonemataceae	MMETSP1039,MMETSP1040
planktonic	centric	None	267567	Skeletonema marinoi skelA	Coscinodiscophyceae	Thalassiosirophycidae	Thalassiosirales	Skeletonemataceae	MMETSP0918, MMETSP0920
planktonic	centric	None	267567	Skeletonema marinoi SM1012Den-03	Coscinodiscophyceae	Thalassiosirophycidae	Thalassiosirales	Skeletonemataceae	MMETSP0320
planktonic	centric	None	267567	Skeletonema marinoi SM1012Hels-07	Coscinodiscophyceae	Thalassiosirophycidae	Thalassiosirales	Skeletonemataceae	MMETSP0319
planktonic	centric	None	267567	Skeletonema marinoi UNC1201	Coscinodiscophyceae	Thalassiosirophycidae	Thalassiosirales	Skeletonemataceae	MMETSP1428
planktonic	centric	None	216823	Skeletonema menzellii CCMP793	Coscinodiscophyceae	Thalassiosirophycidae	Thalassiosirales	Skeletonemataceae	MMETSP0603,MMETSP0604
planktonic	centric	None	29205	Cyclotella meneghiniana CCMP338	Coscinodiscophyceae	Thalassiosirophycidae	Thalassiosirales	Stephanodiscaceae	MMETSP1057
planktonic	centric	None	83371	Detonula confervacea CCMP353	Coscinodiscophyceae	Thalassiosirophycidae	Thalassiosirales	Thalassiosiraceae	MMETSP1058
planktonic	centric	None	420261	Thalassiosira antarctica CCMP982	Coscinodiscophyceae	Thalassiosirophycidae	Thalassiosirales	Thalassiosiraceae	MMETSP0902,MMETSP0903,MMETSP0904,MMETSP0905
planktonic	centric	None	420259	Thalassiosira gravida GMp14c1	Coscinodiscophyceae	Thalassiosirophycidae	Thalassiosirales	Thalassiosiraceae	MMETSP0492,MMETSP0493,MMETSP0494
planktonic	centric	None	385413	Thalassiosira minuscula CCMP1093	Coscinodiscophyceae	Thalassiosirophycidae	Thalassiosirales	Thalassiosiraceae	MMETSP0737,MMETSP0738,MMETSP0739,MMETSP0740
planktonic	centric	None	159749	Thalassiosira oceanica CCMP1005	Coscinodiscophyceae	Thalassiosirophycidae	Thalassiosirales	Thalassiosiraceae	MMETSP0970,MMETSP0971,MMETSP0972,MMETSP0973
planktonic	centric	None	265564	Thalassiosira punctigera Tpunct2005C2	Coscinodiscophyceae	Thalassiosirophycidae	Thalassiosirales	Thalassiosiraceae	MMETSP1067
planktonic	centric	None	49265	Thalassiosira rotula CCMP3096	Coscinodiscophyceae	Thalassiosirophycidae	Thalassiosirales	Thalassiosiraceae	MMETSP0403,MMETSP0404
planktonic	centric	None	49265	Thalassiosira rotula GSO102	Coscinodiscophyceae	Thalassiosirophycidae	Thalassiosirales	Thalassiosiraceae	MMETSP0910,MMETSP0911,MMETSP0912,MMETSP0913
planktonic	centric	None	35127	Thalassiosira sp. FW	Coscinodiscophyceae	Thalassiosirophycidae	Thalassiosirales	Thalassiosiraceae	MMETSP1059
planktonic	centric	None	35127	Thalassiosira sp. NH16	Coscinodiscophyceae	Thalassiosirophycidae	Thalassiosirales	Thalassiosiraceae	MMETSP1071
planktonic	centric	None	67004	Thalassiosira weissflogii CCMP1010	Coscinodiscophyceae	Thalassiosirophycidae	Thalassiosirales	Thalassiosiraceae	MMETSP0898,MMETSP0899,MMETSP0900,MMETSP0901,MMETSP1405,MMETSP1406,MMETSP1407,MMETSP1408,MMETSP1409,MMETSP1410,MMETSP1411,MMETSP1412,MMETSP1413,MMETSP1414,MMETSP1415,MMETSP1416,MMETSP1417,MMETSP1418,MMETSP1419,MMETSP1420,MMETSP1421,MMETSP1422
planktonic	centric	None	67004	Thalassiosira weissflogii CCMP1336	Coscinodiscophyceae	Thalassiosirophycidae	Thalassiosirales	Thalassiosiraceae	MMETSP0878,MMETSP0879,MMETSP0880,MMETSP0881
presumably benthic	pennate	araphid	1158023	Astrosyne radiata 13vi08-1A	Fragilariophyceae	Fragilariophycidae	Cyclophorales	Cyclophoraceae	MMETSP0418
strictly benthic	pennate	araphid	216820	Cyclophora tenuis ECT3854	Fragilariophyceae	Fragilariophycidae	Cyclophorales	Cyclophoraceae	MMETSP0397
planktonic	pennate	araphid	33640	Asterionellopsis glacialis	Fragilariophyceae	Fragilariophycidae	Fragilariales	Fragilariaceae	MMETSP0713
planktonic	pennate	araphid	33640	Asterionellopsis glacialis CCMP134	Fragilariophyceae	Fragilariophycidae	Fragilariales	Fragilariaceae	MMETSP0705,MMETSP0706,MMETSP0707,MMETSP0708
planktonic	pennate	araphid	33640	Asterionellopsis glacialis CCMP1581	Fragilariophyceae	Fragilariophycidae	Fragilariales	Fragilariaceae	MMETSP1394
ice benthic	pennate	araphid	265551	Synedropsis recta CCMP1620	Fragilariophyceae	Fragilariophycidae	Fragilariales	Fragilariaceae	MMETSP1176
not clear	pennate	araphid	210615	Staurosira sp. CCMP2646	Fragilariophyceae	Fragilariophycidae	Fragilariales	Staurosiraceae	MMETSP1361
strictly benthic	pennate	araphid	515479	Licmophora paradoxa CCMP2313	Fragilariophyceae	Fragilariophycidae	Licmophorales	Licmophoraceae	MMETSP1360
strictly benthic	pennate	araphid	210454	Grammatophora oceanica CCMP410	Fragilariophyceae	Fragilariophycidae	Rhabdonematales	Grammatophoraceae	MMETSP0009
planktonic	pennate	araphid	210618	Striatella unipunctata CCMP2910	Fragilariophyceae	Fragilariophycidae	Striatellales	Striatellaceae	MMETSP0800
planktonic	pennate	araphid	186022	Thalassionema frauenfeldii CCMP1798	Fragilariophyceae	Fragilariophycidae	Thalassionemales	Thalassionemataceae	MMETSP0786
planktonic	pennate	araphid	33649	Thalassionema nitzschioides	Fragilariophyceae	Fragilariophycidae	Thalassionemales	Thalassionemataceae	MMETSP0693
planktonic	pennate	araphid	33649	Thalassionema nitzschioides L26-B	Fragilariophyceae	Fragilariophycidae	Thalassionemales	Thalassionemataceae	MMETSP0156,MMETSP0158
planktonic	pennate	araphid	1049557	Thalassiothrix antarctica L6-D1	Fragilariophyceae	Fragilariophycidae	Thalassionemales	Thalassionemataceae	MMETSP0152,MMETSP0154
planktonic	centric	None	265563	Odontella aurita isolate 1302-5	Mediophyceae	Biddulphiophycidae	Eupodiscales	Eupodiscaceae	MMETSP0015
planktonic	centric	None	49252	Eucampia antarctica CCMP1452	Mediophyceae	Biddulphiophycidae	Hemiaulales	Hemiaulaceae	MMETSP1437
planktonic	centric	None	1003142	Triceratium dubium CCMP147	Mediophyceae	Biddulphiophycidae	Triceratiales	Triceratiaceae	MMETSP1175
planktonic	centric	None	1514140	Trieres chinensis	Mediophyceae	Biddulphiophycidae	Triceratiales	Triceratiaceae	MMETSP0160
planktonic	centric	None	265572	Extubocellulus spinifer CCMP396	Mediophyceae	Cymatosirophycidae	Cymatosirales	Cymatosiraceae	MMETSP0696,MMETSP0697,MMETSP0698,MMETSP0699
planktonic	centric	None	265543	Minutocellus polymorphus CCMP3303	Mediophyceae	Cymatosirophycidae	Cymatosirales	Cymatosiraceae	MMETSP1434
planktonic	centric	None	265543	Minutocellus polymorphus NH13	Mediophyceae	Cymatosirophycidae	Cymatosirales	Cymatosiraceae	MMETSP1070
planktonic	centric	None	265543	Minutocellus polymorphus RCC2270	Mediophyceae	Cymatosirophycidae	Cymatosirales	Cymatosiraceae	MMETSP1322
planktonic	centric	None	49249	Ditylum brightwellii GSO103	Mediophyceae	Lithodesmiophycidae	Lithodesmiales	Lithodesmiaceae	MMETSP1002,MMETSP1005,MMETSP1010,MMETSP1012,MMETSP1013
planktonic	centric	None	49249	Ditylum brightwellii GSO105	Mediophyceae	Lithodesmiophycidae	Lithodesmiales	Lithodesmiaceae	MMETSP0998,MMETSP1001
planktonic	centric	None	49249	Ditylum brightwellii Pop1(SS4)	Mediophyceae	Lithodesmiophycidae	Lithodesmiales	Lithodesmiaceae	MMETSP1062,MMETSP1063
planktonic	centric	None	374047	Helicotheca tamesis CCMP826	Mediophyceae	Lithodesmiophycidae	Lithodesmiales	Lithodesmiaceae	MMETSP1171
