# Supplementary material for: The Seminavis robusta genome provides insights into the evolutionary adaptations of benthic diatoms
Source: Nat Commun. 2020 Jul 3;11:3320. doi: 10.1038/s41467-020-17191-8 (PMC7335047; doi:10.1038/s41467-020-17191-8)
Supplement: Supplementary file 4 — Source Data [file 41467_2020_17191_MOESM4_ESM.zip › Source_Data/Fig. 5A-C_complete_list.xlsx]

## Sheet: Data 6
Source Data 6: Complete list of S. robusta genes having high pennate, raphid or benthic signature and detailed scoring.
Gene_id	InterPro_description	Family_id	Number_pennate	Number_centric	Pennate_score	Centric_score	Pennate_signature	Pennate_signal_confirmed_by_genomic_data	Number_raphid	Number_araphid	Raphid_score	Araphid_score	Raphid_signature	Raphid_signal_confirmed_by_genomic_data	Number_benthic	Number_planktonic	Benthic_score	Planktonic_score	Benthic_signature
Sro1090_g240170	Protein kinase domain (IPR000719); Protein kinase-like domain superfamily (IPR011009)	HOM02SEM000001	5	1	0.16625	0.0278571	2.58	NO	2	3	0.121111	0.224286	-0.89	NO	2	1	0.26	0.0236986	3.46
Sro259_g101300	Protein kinase domain (IPR000719); Serine/threonine-protein kinase, active site (IPR008271); Protein kinase-like domain superfamily (IPR011009)	HOM02SEM000001	10	1	0.3225	0.0278571	3.53	NO	7	3	0.398889	0.224286	0.83	NO	4	3	0.51	0.0510959	3.32
Sro31_g020250	Helicase, C-terminal (IPR001650); SNF2-like, N-terminal domain superfamily (IPR038718); SNF2-related, N-terminal domain (IPR000330); Helicase superfamily 1/2, ATP-binding domain (IPR014001); P-loop containing nucleoside triphosphate hydrolase (IPR027417)	HOM02SEM000010	2	0	0.0725	0.01	2.86	NO	2	0	0.121111	0.01	3.6	NO	2	0	0.26	0.01	4.7
Sro450_g145560	Winged helix-like DNA-binding domain superfamily (IPR036388); Heat shock transcription factor family (IPR027725); Heat shock factor (HSF)-type, DNA-binding (IPR000232); Winged helix DNA-binding domain superfamily (IPR036390)	HOM02SEM000011	17	0	0.54125	0.01	5.76	NO	9	8	0.51	0.581429	-0.19	NO	7	7	0.885	0.10589	3.06
Sro50_g029060	Winged helix-like DNA-binding domain superfamily (IPR036388); Heat shock transcription factor family (IPR027725); Heat shock factor (HSF)-type, DNA-binding (IPR000232); Winged helix DNA-binding domain superfamily (IPR036390)	HOM02SEM000011	6	0	0.1975	0.01	4.3	NO	6	0	0.343333	0.01	5.1	NO	3	0	0.385	0.01	5.27
Sro168_g074930	Winged helix-like DNA-binding domain superfamily (IPR036388); Heat shock transcription factor family (IPR027725); Heat shock factor (HSF)-type, DNA-binding (IPR000232); Winged helix DNA-binding domain superfamily (IPR036390)	HOM02SEM000011	9	0	0.29125	0.01	4.86	NO	3	6	0.176667	0.438571	-1.31	NO	6	0	0.76	0.01	6.25
Sro1010_g230880	-	HOM02SEM000012	5	0	0.16625	0.01	4.06	NO	5	0	0.287778	0.01	4.85	NO	2	0	0.26	0.01	4.7
Sro322_g117080	-	HOM02SEM000012	5	0	0.16625	0.01	4.06	NO	5	0	0.287778	0.01	4.85	NO	2	0	0.26	0.01	4.7
Sro1005_g230180	-	HOM02SEM000012	5	0	0.16625	0.01	4.06	NO	5	0	0.287778	0.01	4.85	NO	2	0	0.26	0.01	4.7
Sro382_g131030	Nucleotide cyclase (IPR029787); Adenylyl cyclase class-3/4/guanylyl cyclase (IPR001054)	HOM02SEM000012	10	0	0.3225	0.01	5.01	NO	9	1	0.51	0.0814286	2.65	NO	5	1	0.635	0.0236986	4.74
S20_gene_84	Nucleotide cyclase (IPR029787), 3'5'-cyclic nucleotide phosphodiesterase, catalytic domain superfamily (IPR036971), Adenylyl cyclase class-3/4/guanylyl cyclase (IPR001054), 3'5'-cyclic nucleotide phosphodiesterase, catalytic domain (IPR002073), HD/PDEase domain (IPR003607)	HOM02SEM000012	10	0	0.3225	0.01	5.01	NO	9	1	0.51	0.0814286	2.65	NO	4	2	0.51	0.0373973	3.77
S21_gene_434	Nucleotide cyclase (IPR029787), 3'5'-cyclic nucleotide phosphodiesterase, catalytic domain superfamily (IPR036971), Adenylyl cyclase class-3/4/guanylyl cyclase (IPR001054), 3'5'-cyclic nucleotide phosphodiesterase, catalytic domain (IPR002073), HD/PDEase domain (IPR003607)	HOM02SEM000012	9	1	0.29125	0.0278571	3.39	NO	9	0	0.51	0.01	5.67	NO	3	2	0.385	0.0373973	3.36
S29_gene_156	Nucleotide cyclase (IPR029787), 3'5'-cyclic nucleotide phosphodiesterase, catalytic domain superfamily (IPR036971), Adenylyl cyclase class-3/4/guanylyl cyclase (IPR001054), 3'5'-cyclic nucleotide phosphodiesterase, catalytic domain (IPR002073), HD/PDEase domain (IPR003607)	HOM02SEM000012	7	0	0.22875	0.01	4.52	NO	7	0	0.398889	0.01	5.32	NO	3	0	0.385	0.01	5.27
S32_gene_3278	Nucleotide cyclase (IPR029787), 3'5'-cyclic nucleotide phosphodiesterase, catalytic domain superfamily (IPR036971), Adenylyl cyclase class-3/4/guanylyl cyclase (IPR001054), 3'5'-cyclic nucleotide phosphodiesterase, catalytic domain (IPR002073), HD/PDEase domain (IPR003607)	HOM02SEM000012	7	1	0.22875	0.0278571	3.04	NO	7	0	0.398889	0.01	5.32	NO	3	1	0.385	0.0236986	4.02
S34_gene_69	Nucleotide cyclase (IPR029787), 3'5'-cyclic nucleotide phosphodiesterase, catalytic domain superfamily (IPR036971), Adenylyl cyclase class-3/4/guanylyl cyclase (IPR001054), 3'5'-cyclic nucleotide phosphodiesterase, catalytic domain (IPR002073), HD/PDEase domain (IPR003607)	HOM02SEM000012	3	0	0.10375	0.01	3.38	NO	3	0	0.176667	0.01	4.14	NO	2	0	0.26	0.01	4.7
S47_gene_76	Nucleotide cyclase (IPR029787), 3'5'-cyclic nucleotide phosphodiesterase, catalytic domain superfamily (IPR036971), Adenylyl cyclase class-3/4/guanylyl cyclase (IPR001054), 3'5'-cyclic nucleotide phosphodiesterase, catalytic domain (IPR002073), HD/PDEase domain (IPR003607)	HOM02SEM000012	4	0	0.135	0.01	3.75	NO	4	0	0.232222	0.01	4.54	NO	2	0	0.26	0.01	4.7
Sro661_g183200	Mitochondrial carrier domain superfamily (IPR023395); Mitochondrial carrier domain protein (IPR040062); Mitochondrial substrate/solute carrier (IPR018108)	HOM02SEM000017	3	0	0.10375	0.01	3.38	NO	2	1	0.121111	0.0814286	0.57	NO	3	0	0.385	0.01	5.27
Sro472_g149930	Helicase-associated (IPR005114)	HOM02SEM000018	4	0	0.135	0.01	3.75	NO	1	3	0.0655556	0.224286	-1.77	NO	3	0	0.385	0.01	5.27
Sro135_g063700	Helicase-associated (IPR005114)	HOM02SEM000018	6	0	0.1975	0.01	4.3	NO	6	0	0.343333	0.01	5.1	NO	2	0	0.26	0.01	4.7
Sro497_g154850	Helicase-associated (IPR005114)	HOM02SEM000018	4	0	0.135	0.01	3.75	NO	3	1	0.176667	0.0814286	1.12	NO	2	0	0.26	0.01	4.7
Sro1473_g275610	Helicase-associated (IPR005114)	HOM02SEM000018	11	6	0.35375	0.117143	1.59	NO	6	5	0.343333	0.367143	-0.1	NO	7	7	0.885	0.10589	3.06
Sro924_g220830	P-loop containing nucleoside triphosphate hydrolase (IPR027417)	HOM02SEM000020	10	6	0.3225	0.117143	1.46	NO	5	5	0.287778	0.367143	-0.35	NO	6	6	0.76	0.0921918	3.04
Sro1926_g305900	Short-chain dehydrogenase/reductase SDR (IPR002347); NAD(P)-binding domain superfamily (IPR036291)	HOM02SEM000028	5	0	0.16625	0.01	4.06	NO	3	2	0.176667	0.152857	0.21	NO	3	1	0.385	0.0236986	4.02
Sro324_g117490	Short-chain dehydrogenase/reductase SDR (IPR002347); NAD(P)-binding domain superfamily (IPR036291)	HOM02SEM000028	5	0	0.16625	0.01	4.06	NO	3	2	0.176667	0.152857	0.21	NO	3	1	0.385	0.0236986	4.02
Sro582_g170480	Ubiquitin-conjugating enzyme E2 (IPR000608); Ubiquitin-conjugating enzyme/RWD-like (IPR016135); Ubiquitin-conjugating enzyme, active site (IPR023313)	HOM02SEM000029	15	0	0.47875	0.01	5.58	NO	10	5	0.565556	0.367143	0.62	NO	5	4	0.635	0.0647945	3.29
Sro448_g145210	Protein kinase domain (IPR000719); Protein kinase-like domain superfamily (IPR011009)	HOM02SEM000041	9	0	0.29125	0.01	4.86	NO	6	3	0.343333	0.224286	0.61	NO	3	1	0.385	0.0236986	4.02
Sro2285_g321940	Protein kinase domain (IPR000719); Protein kinase-like domain superfamily (IPR011009)	HOM02SEM000041	3	0	0.10375	0.01	3.38	NO	3	0	0.176667	0.01	4.14	NO	2	0	0.26	0.01	4.7
Sro1722_g293610	Protein kinase domain (IPR000719); Protein kinase-like domain superfamily (IPR011009)	HOM02SEM000041	20	0	0.635	0.01	5.99	NO	12	8	0.676667	0.581429	0.22	NO	7	7	0.885	0.10589	3.06
Sro434_g142030	Serine-threonine/tyrosine-protein kinase, catalytic domain (IPR001245); Protein kinase domain (IPR000719); Protein kinase-like domain superfamily (IPR011009)	HOM02SEM000041	5	0	0.16625	0.01	4.06	NO	4	1	0.232222	0.0814286	1.51	NO	3	1	0.385	0.0236986	4.02
Sro1290_g259860	Protein kinase domain (IPR000719); Protein kinase-like domain superfamily (IPR011009)	HOM02SEM000041	18	0	0.5725	0.01	5.84	NO	11	7	0.621111	0.51	0.28	NO	6	6	0.76	0.0921918	3.04
Sro134_g063600	Protein kinase domain (IPR000719); Protein kinase-like domain superfamily (IPR011009)	HOM02SEM000041	10	3	0.3225	0.0635714	2.34	NO	4	6	0.232222	0.438571	-0.92	NO	5	5	0.635	0.0784932	3.02
Sro299_g111310	Serine-threonine/tyrosine-protein kinase, catalytic domain (IPR001245); Protein kinase domain (IPR000719); Protein kinase-like domain superfamily (IPR011009)	HOM02SEM000041	3	0	0.10375	0.01	3.38	NO	3	0	0.176667	0.01	4.14	NO	2	0	0.26	0.01	4.7
Sro9_g007180	Protein kinase domain (IPR000719); Protein kinase-like domain superfamily (IPR011009)	HOM02SEM000041	17	0	0.54125	0.01	5.76	NO	10	7	0.565556	0.51	0.15	NO	7	6	0.885	0.0921918	3.26
Sro267_g103520	Chlorophyll a/b binding domain superfamily (IPR023329); Chlorophyll A-B binding protein, plant (IPR001344); Chlorophyll A-B binding protein (IPR022796)	HOM02SEM000043	9	0	0.29125	0.01	4.86	NO	6	3	0.343333	0.224286	0.61	NO	5	1	0.635	0.0236986	4.74
Sro1003_g230060	-	HOM02SEM000049	5	0	0.16625	0.01	4.06	NO	3	2	0.176667	0.152857	0.21	NO	4	0	0.51	0.01	5.67
Sro807_g205310	-	HOM02SEM000049	9	0	0.29125	0.01	4.86	NO	5	4	0.287778	0.295714	-0.04	NO	4	2	0.51	0.0373973	3.77
Sro407_g136750	Ubiquitin domain (IPR000626); Ubiquitin-like domain superfamily (IPR029071)	HOM02SEM000053	2	0	0.0725	0.01	2.86	NO	2	0	0.121111	0.01	3.6	NO	2	0	0.26	0.01	4.7
Sro28_g018810	Ubiquitin domain (IPR000626); Ubiquitin-like domain superfamily (IPR029071)	HOM02SEM000053	4	0	0.135	0.01	3.75	NO	4	0	0.232222	0.01	4.54	NO	2	0	0.26	0.01	4.7
Sro2124_g315580	CRAL-TRIO lipid binding domain superfamily (IPR036865); CRAL/TRIO, N-terminal domain superfamily (IPR036273)	HOM02SEM000073	8	0	0.26	0.01	4.7	YES	8	0	0.454444	0.01	5.51	YES	2	3	0.26	0.0510959	2.35
Sro118_g057620	CRAL-TRIO lipid binding domain superfamily (IPR036865)	HOM02SEM000073	7	0	0.22875	0.01	4.52	YES	7	0	0.398889	0.01	5.32	YES	2	2	0.26	0.0373973	2.8
Sro213_g088380	-	HOM02SEM000073	2	0	0.0725	0.01	2.86	YES	2	0	0.121111	0.01	3.6	YES	1	0	0.135	0.01	3.75
Sro266_g103270	CRAL-TRIO lipid binding domain superfamily (IPR036865); CRAL-TRIO lipid binding domain (IPR001251); CRAL/TRIO, N-terminal domain superfamily (IPR036273)	HOM02SEM000073	7	0	0.22875	0.01	4.52	YES	7	0	0.398889	0.01	5.32	YES	1	3	0.135	0.0510959	1.4
Sro1190_g250810	CRAL-TRIO lipid binding domain superfamily (IPR036865); CRAL/TRIO, N-terminal domain superfamily (IPR036273)	HOM02SEM000073	6	0	0.1975	0.01	4.3	YES	6	0	0.343333	0.01	5.1	YES	1	2	0.135	0.0373973	1.85
Sro735_g194870	-	HOM02SEM000073	8	0	0.26	0.01	4.7	YES	7	1	0.398889	0.0814286	2.29	YES	2	3	0.26	0.0510959	2.35
Sro2306_g322710	CRAL-TRIO lipid binding domain superfamily (IPR036865)	HOM02SEM000073	2	0	0.0725	0.01	2.86	YES	2	0	0.121111	0.01	3.6	YES	1	0	0.135	0.01	3.75
Sro315_g115210	CRAL-TRIO lipid binding domain superfamily (IPR036865)	HOM02SEM000073	9	0	0.29125	0.01	4.86	YES	8	1	0.454444	0.0814286	2.48	YES	2	4	0.26	0.0647945	2
Sro679_g186100	CRAL/TRIO, N-terminal domain (IPR011074); CRAL/TRIO, N-terminal domain superfamily (IPR036273)	HOM02SEM000073	2	0	0.0725	0.01	2.86	YES	2	0	0.121111	0.01	3.6	YES	1	0	0.135	0.01	3.75
Sro339_g120940	CRAL-TRIO lipid binding domain superfamily (IPR036865)	HOM02SEM000073	9	0	0.29125	0.01	4.86	YES	8	1	0.454444	0.0814286	2.48	YES	2	4	0.26	0.0647945	2
Sro2853_g338670	-	HOM02SEM000073	5	0	0.16625	0.01	4.06	YES	5	0	0.287778	0.01	4.85	YES	1	1	0.135	0.0236986	2.51
Sro1227_g254350	CRAL-TRIO lipid binding domain superfamily (IPR036865); CRAL/TRIO, N-terminal domain superfamily (IPR036273)	HOM02SEM000073	8	0	0.26	0.01	4.7	YES	8	0	0.454444	0.01	5.51	YES	2	3	0.26	0.0510959	2.35
Sro871_g213810	CRAL-TRIO lipid binding domain superfamily (IPR036865)	HOM02SEM000073	10	0	0.3225	0.01	5.01	YES	9	1	0.51	0.0814286	2.65	YES	2	4	0.26	0.0647945	2
Sro871_g213880	CRAL-TRIO lipid binding domain superfamily (IPR036865); CRAL/TRIO, N-terminal domain (IPR011074); CRAL/TRIO, N-terminal domain superfamily (IPR036273)	HOM02SEM000073	9	0	0.29125	0.01	4.86	YES	8	1	0.454444	0.0814286	2.48	YES	2	4	0.26	0.0647945	2
Sro2320_g323180	CRAL-TRIO lipid binding domain superfamily (IPR036865)	HOM02SEM000073	4	0	0.135	0.01	3.75	YES	4	0	0.232222	0.01	4.54	YES	1	0	0.135	0.01	3.75
Sro3338_g346930	CRAL-TRIO lipid binding domain superfamily (IPR036865)	HOM02SEM000073	4	0	0.135	0.01	3.75	YES	4	0	0.232222	0.01	4.54	YES	1	0	0.135	0.01	3.75
Sro3338_g346950	CRAL-TRIO lipid binding domain superfamily (IPR036865)	HOM02SEM000073	9	0	0.29125	0.01	4.86	YES	8	1	0.454444	0.0814286	2.48	YES	2	4	0.26	0.0647945	2
Sro1856_g302010	-	HOM02SEM000073	3	0	0.10375	0.01	3.38	YES	3	0	0.176667	0.01	4.14	YES	1	1	0.135	0.0236986	2.51
Sro1020_g232100	CRAL-TRIO lipid binding domain superfamily (IPR036865); CRAL/TRIO, N-terminal domain superfamily (IPR036273)	HOM02SEM000073	6	0	0.1975	0.01	4.3	YES	6	0	0.343333	0.01	5.1	YES	1	2	0.135	0.0373973	1.85
Sro842_g209650	CRAL-TRIO lipid binding domain superfamily (IPR036865)	HOM02SEM000073	9	0	0.29125	0.01	4.86	YES	8	1	0.454444	0.0814286	2.48	YES	2	4	0.26	0.0647945	2
Sro896_g217300	Short-chain dehydrogenase/reductase SDR (IPR002347); NAD(P)-binding domain superfamily (IPR036291)	HOM02SEM000074	7	0	0.22875	0.01	4.52	NO	4	3	0.232222	0.224286	0.05	NO	4	1	0.51	0.0236986	4.43
Sro1392_g268820	Short-chain dehydrogenase/reductase SDR (IPR002347); NAD(P)-binding domain superfamily (IPR036291)	HOM02SEM000074	7	0	0.22875	0.01	4.52	NO	4	3	0.232222	0.224286	0.05	NO	4	1	0.51	0.0236986	4.43
Sro157_g071280	Short-chain dehydrogenase/reductase SDR (IPR002347); NAD(P)-binding domain superfamily (IPR036291)	HOM02SEM000074	7	0	0.22875	0.01	4.52	NO	4	3	0.232222	0.224286	0.05	NO	4	1	0.51	0.0236986	4.43
Sro2085_g313800	ArfGAP domain superfamily (IPR038508); Arf GTPase activating protein (IPR001164); ARFGAP/RecO-like zinc finger (IPR037278)	HOM02SEM000077	10	0	0.3225	0.01	5.01	NO	3	7	0.176667	0.51	-1.53	NO	4	2	0.51	0.0373973	3.77
Sro1821_g299770	ArfGAP domain superfamily (IPR038508); Arf GTPase activating protein (IPR001164); ARFGAP/RecO-like zinc finger (IPR037278)	HOM02SEM000077	10	0	0.3225	0.01	5.01	NO	3	7	0.176667	0.51	-1.53	NO	4	2	0.51	0.0373973	3.77
Sro625_g177450	-	HOM02SEM000081	11	0	0.35375	0.01	5.14	NO	2	9	0.121111	0.652857	-2.43	NO	4	3	0.51	0.0510959	3.32
Sro479_g151230	-	HOM02SEM000081	8	0	0.26	0.01	4.7	NO	4	4	0.232222	0.295714	-0.35	NO	4	2	0.51	0.0373973	3.77
Sro2956_g340980	-	HOM02SEM000081	10	0	0.3225	0.01	5.01	NO	4	6	0.232222	0.438571	-0.92	NO	6	2	0.76	0.0373973	4.34
Sro78_g042300	-	HOM02SEM000081	10	0	0.3225	0.01	5.01	NO	4	6	0.232222	0.438571	-0.92	NO	6	2	0.76	0.0373973	4.34
Sro258_g101160	-	HOM02SEM000081	10	0	0.3225	0.01	5.01	NO	4	6	0.232222	0.438571	-0.92	NO	6	2	0.76	0.0373973	4.34
Sro1243_g255570	-	HOM02SEM000081	2	0	0.0725	0.01	2.86	NO	2	0	0.121111	0.01	3.6	NO	2	0	0.26	0.01	4.7
Sro1203_g252150	-	HOM02SEM000081	11	0	0.35375	0.01	5.14	NO	2	9	0.121111	0.652857	-2.43	NO	4	3	0.51	0.0510959	3.32
Sro640_g179860	-	HOM02SEM000081	10	0	0.3225	0.01	5.01	NO	4	6	0.232222	0.438571	-0.92	NO	6	2	0.76	0.0373973	4.34
Sro12_g009570	-	HOM02SEM000081	9	0	0.29125	0.01	4.86	NO	4	5	0.232222	0.367143	-0.66	NO	5	2	0.635	0.0373973	4.09
Sro242_g096580	-	HOM02SEM000081	7	0	0.22875	0.01	4.52	NO	4	3	0.232222	0.224286	0.05	NO	4	1	0.51	0.0236986	4.43
Sro20_g014030	-	HOM02SEM000081	4	0	0.135	0.01	3.75	NO	4	0	0.232222	0.01	4.54	NO	2	0	0.26	0.01	4.7
Sro203_g085710	-	HOM02SEM000081	10	0	0.3225	0.01	5.01	NO	4	6	0.232222	0.438571	-0.92	NO	6	2	0.76	0.0373973	4.34
Sro2123_g315560	-	HOM02SEM000081	9	0	0.29125	0.01	4.86	NO	4	5	0.232222	0.367143	-0.66	NO	5	2	0.635	0.0373973	4.09
Sro583_g170650	-	HOM02SEM000081	10	0	0.3225	0.01	5.01	NO	4	6	0.232222	0.438571	-0.92	NO	6	2	0.76	0.0373973	4.34
Sro595_g172580	-	HOM02SEM000081	9	0	0.29125	0.01	4.86	NO	4	5	0.232222	0.367143	-0.66	NO	5	2	0.635	0.0373973	4.09
Sro595_g172640	-	HOM02SEM000081	10	0	0.3225	0.01	5.01	NO	4	6	0.232222	0.438571	-0.92	NO	6	2	0.76	0.0373973	4.34
Sro2_g001300	-	HOM02SEM000081	10	0	0.3225	0.01	5.01	NO	4	6	0.232222	0.438571	-0.92	NO	6	2	0.76	0.0373973	4.34
Sro146_g067490	-	HOM02SEM000081	10	0	0.3225	0.01	5.01	NO	4	6	0.232222	0.438571	-0.92	NO	6	2	0.76	0.0373973	4.34
Sro870_g213700	-	HOM02SEM000081	10	0	0.3225	0.01	5.01	NO	4	6	0.232222	0.438571	-0.92	NO	7	1	0.885	0.0236986	5.22
Sro391_g133150	-	HOM02SEM000081	10	0	0.3225	0.01	5.01	NO	4	6	0.232222	0.438571	-0.92	NO	6	2	0.76	0.0373973	4.34
Sro490_g153450	Cytochrome b5-like heme/steroid binding domain superfamily (IPR036400); Oxidoreductase, molybdopterin-binding domain superfamily (IPR036374); Oxidoreductase, molybdopterin-binding domain (IPR000572); Cytochrome b5-like heme/steroid binding domain (IPR001199); Eukaryotic molybdopterin oxidoreductase (IPR008335); Cytochrome b5, heme-binding site (IPR018506)	HOM02SEM000086	3	0	0.10375	0.01	3.38	NO	2	1	0.121111	0.0814286	0.57	NO	2	0	0.26	0.01	4.7
Sro458_g147090	Cyclin-like (IPR013763); Cyclin (IPR039361); Cyclin, C-terminal domain (IPR004367); Cyclin, N-terminal (IPR006671); Cyclin-like superfamily (IPR036915)	HOM02SEM000091	8	0	0.26	0.01	4.7	NO	3	5	0.176667	0.367143	-1.06	NO	5	0	0.635	0.01	5.99
Sro1512_g278790	Cyclin-like (IPR013763); Cyclin (IPR039361); Cyclin, N-terminal (IPR006671); Cyclin, C-terminal domain (IPR004367); Cyclin-like superfamily (IPR036915)	HOM02SEM000091	9	0	0.29125	0.01	4.86	NO	5	4	0.287778	0.295714	-0.04	NO	4	1	0.51	0.0236986	4.43
Sro672_g185130	Cyclin-like (IPR013763); Cyclin (IPR039361); Cyclin, N-terminal (IPR006671); Cyclin-like superfamily (IPR036915)	HOM02SEM000091	6	0	0.1975	0.01	4.3	NO	3	3	0.176667	0.224286	-0.34	NO	3	0	0.385	0.01	5.27
Sro773_g200510	CRAL-TRIO lipid binding domain (IPR001251); CRAL-TRIO lipid binding domain superfamily (IPR036865)	HOM02SEM000092	2	0	0.0725	0.01	2.86	YES	2	0	0.121111	0.01	3.6	YES	1	0	0.135	0.01	3.75
Sro381_g130890	TAZ domain superfamily (IPR035898); Bromodomain-like superfamily (IPR036427); Zinc finger, TAZ-type (IPR000197); Bromodomain (IPR001487); Mediator complex subunit 15, KIX domain (IPR036546); Bromodomain, conserved site (IPR018359)	HOM02SEM000114	9	0	0.29125	0.01	4.86	NO	4	5	0.232222	0.367143	-0.66	NO	3	2	0.385	0.0373973	3.36
Sro2528_g330390	GPCR family 3, GABA-B receptor (IPR002455); GPCR family 3, C-terminal (IPR017978)	HOM02SEM000133	9	3	0.29125	0.0635714	2.2	NO	2	7	0.121111	0.51	-2.07	NO	5	4	0.635	0.0647945	3.29
S34_gene_25	Endonuclease/exonuclease/phosphatase superfamily (IPR036691), Ribonuclease H domain (IPR002156)	HOM02SEM000162	3	0	0.10375	0.01	3.38	YES	3	0	0.176667	0.01	4.14	NO	1	0	0.135	0.01	3.75
S40_gene_103	-	HOM02SEM000162	3	0	0.10375	0.01	3.38	YES	2	1	0.121111	0.0814286	0.57	NO	1	0	0.135	0.01	3.75
S43_gene_325	Endonuclease/exonuclease/phosphatase superfamily (IPR036691), Ribonuclease H domain (IPR002156)	HOM02SEM000162	3	0	0.10375	0.01	3.38	YES	2	1	0.121111	0.0814286	0.57	NO	1	0	0.135	0.01	3.75
S48_gene_52	Endonuclease/exonuclease/phosphatase superfamily (IPR036691), Ribonuclease H domain (IPR002156)	HOM02SEM000162	4	0	0.135	0.01	3.75	YES	3	1	0.176667	0.0814286	1.12	NO	2	0	0.26	0.01	4.7
Sro329_g118810	AMP-dependent synthetase/ligase (IPR000873); AMP-binding, conserved site (IPR020845)	HOM02SEM000166	3	0	0.10375	0.01	3.38	NO	1	2	0.0655556	0.152857	-1.22	NO	3	0	0.385	0.01	5.27
Sro4161_g353230	ACP-like superfamily (IPR036736); AMP-dependent synthetase/ligase (IPR000873)	HOM02SEM000166	3	0	0.10375	0.01	3.38	NO	1	2	0.0655556	0.152857	-1.22	NO	3	0	0.385	0.01	5.27
Sro3850_g351460	Trimeric LpxA-like superfamily (IPR011004)	HOM02SEM000166	3	0	0.10375	0.01	3.38	NO	0	3	0.01	0.224286	-4.49	NO	2	1	0.26	0.0236986	3.46
Sro447_g144960	Lin-54 family (IPR028307); CRC domain (IPR005172); Tesmin/TSO1-like CXC domain (IPR033467)	HOM02SEM000185	7	1	0.22875	0.0278571	3.04	NO	2	5	0.121111	0.367143	-1.6	NO	4	3	0.51	0.0510959	3.32
Sro624_g177400	Ankyrin repeat-containing domain (IPR020683); Ankyrin repeat-containing domain superfamily (IPR036770); Ankyrin repeat (IPR002110)	HOM02SEM000193	17	0	0.54125	0.01	5.76	NO	13	4	0.732222	0.295714	1.31	NO	7	5	0.885	0.0784932	3.5
Sro69_g038470	Ankyrin repeat-containing domain (IPR020683); Ankyrin repeat-containing domain superfamily (IPR036770); Ankyrin repeat (IPR002110)	HOM02SEM000193	11	0	0.35375	0.01	5.14	NO	6	5	0.343333	0.367143	-0.1	NO	5	4	0.635	0.0647945	3.29
Sro1100_g241280	Palmitoyltransferase, DHHC domain (IPR001594)	HOM02SEM000201	9	0	0.29125	0.01	4.86	NO	5	4	0.287778	0.295714	-0.04	NO	5	2	0.635	0.0373973	4.09
Sro1199_g251750	-	HOM02SEM000207	2	0	0.0725	0.01	2.86	YES	2	0	0.121111	0.01	3.6	YES	0	0	0.01	0.01	0
Sro978_g227100	von Willebrand factor, type D domain (IPR001846)	HOM02SEM000207	2	0	0.0725	0.01	2.86	YES	2	0	0.121111	0.01	3.6	YES	0	0	0.01	0.01	0
Sro562_g166980	Caspase-like domain superfamily (IPR029030)	HOM02SEM000223	3	0	0.10375	0.01	3.38	NO	2	1	0.121111	0.0814286	0.57	NO	2	0	0.26	0.01	4.7
Sro119_g058220	SKP1 component, dimerisation (IPR016072); S-phase kinase-associated protein 1 (IPR016897); SKP1-like, dimerisation domain superfamily (IPR036296); SKP1/BTB/POZ domain superfamily (IPR011333)	HOM02SEM000224	3	0	0.10375	0.01	3.38	NO	2	1	0.121111	0.0814286	0.57	NO	2	0	0.26	0.01	4.7
Sro338_g120750	-	HOM02SEM000295	4	1	0.135	0.0278571	2.28	NO	4	0	0.232222	0.01	4.54	NO	2	1	0.26	0.0236986	3.46
Sro876_g214570	-	HOM02SEM000314	4	0	0.135	0.01	3.75	NO	2	2	0.121111	0.152857	-0.34	NO	2	1	0.26	0.0236986	3.46
Sro221_g090870	-	HOM02SEM000314	3	0	0.10375	0.01	3.38	NO	2	1	0.121111	0.0814286	0.57	NO	2	0	0.26	0.01	4.7
Sro1387_g268380	-	HOM02SEM000314	4	0	0.135	0.01	3.75	NO	2	2	0.121111	0.152857	-0.34	NO	2	1	0.26	0.0236986	3.46
Sro2610_g332520	-	HOM02SEM000314	14	2	0.4475	0.0457143	3.29	NO	7	7	0.398889	0.51	-0.35	NO	6	4	0.76	0.0647945	3.55
Sro30_g019750	-	HOM02SEM000314	6	0	0.1975	0.01	4.3	NO	6	0	0.343333	0.01	5.1	NO	2	0	0.26	0.01	4.7
Sro3075_g343300	Choline transporter-like (IPR007603)	HOM02SEM000333	6	0	0.1975	0.01	4.3	NO	4	2	0.232222	0.152857	0.6	NO	2	1	0.26	0.0236986	3.46
Sro38_g023520	PLAC8 motif-containing protein (IPR006461)	HOM02SEM000347	2	0	0.0725	0.01	2.86	NO	0	2	0.01	0.152857	-3.93	NO	2	0	0.26	0.01	4.7
Sro279_g106920	PLAC8 motif-containing protein (IPR006461)	HOM02SEM000347	2	0	0.0725	0.01	2.86	NO	0	2	0.01	0.152857	-3.93	NO	2	0	0.26	0.01	4.7
Sro302_g112220	PDZ domain-containing protein 8 (IPR039275); PLAC8 motif-containing protein (IPR006461); PDZ domain (IPR001478); PDZ superfamily (IPR036034)	HOM02SEM000347	3	0	0.10375	0.01	3.38	NO	3	0	0.176667	0.01	4.14	NO	2	0	0.26	0.01	4.7
Sro1935_g306390	-	HOM02SEM000356	5	2	0.16625	0.0457143	1.86	NO	3	2	0.176667	0.152857	0.21	NO	3	2	0.385	0.0373973	3.36
Sro144_g066950	GPCR, rhodopsin-like, 7TM (IPR017452)	HOM02SEM000356	5	2	0.16625	0.0457143	1.86	NO	3	2	0.176667	0.152857	0.21	NO	3	2	0.385	0.0373973	3.36
Sro162_g072850	-	HOM02SEM000356	5	2	0.16625	0.0457143	1.86	NO	3	2	0.176667	0.152857	0.21	NO	3	2	0.385	0.0373973	3.36
Sro162_g072880	-	HOM02SEM000356	5	2	0.16625	0.0457143	1.86	NO	3	2	0.176667	0.152857	0.21	NO	3	2	0.385	0.0373973	3.36
Sro162_g072940	-	HOM02SEM000356	5	2	0.16625	0.0457143	1.86	NO	3	2	0.176667	0.152857	0.21	NO	3	2	0.385	0.0373973	3.36
Sro2422_g327190	GPCR, rhodopsin-like, 7TM (IPR017452)	HOM02SEM000356	5	2	0.16625	0.0457143	1.86	NO	3	2	0.176667	0.152857	0.21	NO	3	2	0.385	0.0373973	3.36
S28_gene_109	-	HOM02SEM000356	3	0	0.10375	0.01	3.38	NO	3	0	0.176667	0.01	4.14	NO	2	0	0.26	0.01	4.7
S36_gene_173	-	HOM02SEM000356	3	0	0.10375	0.01	3.38	NO	3	0	0.176667	0.01	4.14	NO	2	0	0.26	0.01	4.7
S39_gene_158	-	HOM02SEM000356	3	0	0.10375	0.01	3.38	NO	3	0	0.176667	0.01	4.14	NO	2	0	0.26	0.01	4.7
Sro693_g188400	Leucine-rich repeat domain superfamily (IPR032675); Leucine-rich repeat (IPR001611)	HOM02SEM000363	2	0	0.0725	0.01	2.86	YES	2	0	0.121111	0.01	3.6	YES	1	0	0.135	0.01	3.75
Sro2518_g330090	Leucine-rich repeat domain superfamily (IPR032675); Tetratricopeptide-like helical domain superfamily (IPR011990); Leucine-rich repeat (IPR001611); Sel1-like repeat (IPR006597)	HOM02SEM000363	2	0	0.0725	0.01	2.86	YES	2	0	0.121111	0.01	3.6	YES	1	0	0.135	0.01	3.75
Sro1653_g288840	Leucine-rich repeat domain superfamily (IPR032675); Leucine-rich repeat (IPR001611); Tetratricopeptide-like helical domain superfamily (IPR011990)	HOM02SEM000363	2	0	0.0725	0.01	2.86	YES	2	0	0.121111	0.01	3.6	YES	1	0	0.135	0.01	3.75
Sro445_g144420	Root UVB sensitive family (IPR006968)	HOM02SEM000377	4	1	0.135	0.0278571	2.28	NO	4	0	0.232222	0.01	4.54	NO	2	1	0.26	0.0236986	3.46
Sro128_g061180	Integrin alpha, N-terminal (IPR028994); Quinoprotein amine dehydrogenase, beta chain-like (IPR011044)	HOM02SEM000381	6	0	0.1975	0.01	4.3	NO	3	3	0.176667	0.224286	-0.34	NO	3	1	0.385	0.0236986	4.02
Sro752_g197220	High mobility group box domain superfamily (IPR036910); High mobility group box domain (IPR009071)	HOM02SEM000386	4	0	0.135	0.01	3.75	NO	2	2	0.121111	0.152857	-0.34	NO	2	1	0.26	0.0236986	3.46
Sro752_g197240	High mobility group box domain superfamily (IPR036910); High mobility group box domain (IPR009071)	HOM02SEM000386	4	0	0.135	0.01	3.75	NO	2	2	0.121111	0.152857	-0.34	NO	2	1	0.26	0.0236986	3.46
Sro828_g207970	Cyclophilin-like domain superfamily (IPR029000)	HOM02SEM000414	17	0	0.54125	0.01	5.76	NO	8	9	0.454444	0.652857	-0.52	NO	7	6	0.885	0.0921918	3.26
Sro265_g102800	BTB/POZ domain (IPR000210); SKP1/BTB/POZ domain superfamily (IPR011333)	HOM02SEM000447	3	0	0.10375	0.01	3.38	YES	3	0	0.176667	0.01	4.14	YES	0	2	0.01	0.0373973	-1.9
Sro992_g228760	-	HOM02SEM000462	16	0	0.51	0.01	5.67	NO	7	9	0.398889	0.652857	-0.71	NO	7	4	0.885	0.0647945	3.77
Sro2888_g339450	Glutathione S-transferase Omega/GSH (IPR016639); Glutathione S-transferase, C-terminal-like (IPR010987); Glutathione S-transferase, C-terminal domain superfamily (IPR036282)	HOM02SEM000497	9	4	0.29125	0.0814286	1.84	NO	6	3	0.343333	0.224286	0.61	NO	5	4	0.635	0.0647945	3.29
Sro1242_g255520	FAD/NAD(P)-binding domain superfamily (IPR036188); Succinate dehydrogenase/fumarate reductase flavoprotein, catalytic domain superfamily (IPR027477); FAD-dependent oxidoreductase 2, FAD binding domain (IPR003953); Flavocytochrome c (IPR010960)	HOM02SEM000604	4	0	0.135	0.01	3.75	NO	3	1	0.176667	0.0814286	1.12	NO	3	0	0.385	0.01	5.27
Sro267_g103340	-	HOM02SEM000655	7	0	0.22875	0.01	4.52	NO	5	2	0.287778	0.152857	0.91	NO	3	2	0.385	0.0373973	3.36
Sro3041_g342650	Ysc84 actin-binding domain (IPR007461)	HOM02SEM000709	4	1	0.135	0.0278571	2.28	NO	2	2	0.121111	0.152857	-0.34	NO	2	1	0.26	0.0236986	3.46
Sro2064_g313150	Ysc84 actin-binding domain (IPR007461)	HOM02SEM000709	3	0	0.10375	0.01	3.38	NO	3	0	0.176667	0.01	4.14	NO	2	0	0.26	0.01	4.7
Sro2194_g318500	Globin/Protoglobin (IPR012292); Globin (IPR000971); Globin-like superfamily (IPR009050)	HOM02SEM000711	3	0	0.10375	0.01	3.38	YES	3	0	0.176667	0.01	4.14	NO	2	0	0.26	0.01	4.7
Sro2194_g318510	Globin/Protoglobin (IPR012292); Globin (IPR000971); Globin-like superfamily (IPR009050)	HOM02SEM000711	3	0	0.10375	0.01	3.38	YES	3	0	0.176667	0.01	4.14	NO	2	0	0.26	0.01	4.7
Sro1078_g238710	Globin/Protoglobin (IPR012292); Globin (IPR000971); Globin-like superfamily (IPR009050)	HOM02SEM000711	3	0	0.10375	0.01	3.38	YES	3	0	0.176667	0.01	4.14	NO	2	0	0.26	0.01	4.7
Sro1234_g254920	Globin/Protoglobin (IPR012292); Globin (IPR000971); Globin-like superfamily (IPR009050)	HOM02SEM000711	3	0	0.10375	0.01	3.38	YES	3	0	0.176667	0.01	4.14	NO	2	0	0.26	0.01	4.7
Sro818_g207020	Globin/Protoglobin (IPR012292); Globin (IPR000971); Globin-like superfamily (IPR009050)	HOM02SEM000711	3	0	0.10375	0.01	3.38	YES	3	0	0.176667	0.01	4.14	NO	2	0	0.26	0.01	4.7
Sro360_g126340	SGNH hydrolase superfamily (IPR036514)	HOM02SEM000712	5	0	0.16625	0.01	4.06	NO	5	0	0.287778	0.01	4.85	NO	2	0	0.26	0.01	4.7
Sro174_g076480	-	HOM02SEM000712	5	1	0.16625	0.0278571	2.58	NO	5	0	0.287778	0.01	4.85	NO	3	1	0.385	0.0236986	4.02
Sro450_g145570	2Fe-2S ferredoxin-type iron-sulfur binding domain (IPR001041); Beta-grasp domain superfamily (IPR012675); Adrenodoxin (IPR001055); 2Fe-2S ferredoxin-like superfamily (IPR036010)	HOM02SEM000716	15	1	0.47875	0.0278571	4.1	NO	7	8	0.398889	0.581429	-0.54	NO	5	5	0.635	0.0784932	3.02
Sro3_g002490	Kexin/furin catalytic domain (IPR034182); Peptidase S8/S53 domain superfamily (IPR036852); Galactose-binding-like domain superfamily (IPR008979); Peptidase S8/S53 domain (IPR000209); P domain (IPR002884); Peptidase S8, subtilisin-related (IPR015500); Peptidase S8, subtilisin, His-active site (IPR022398); Peptidase S8, subtilisin, Ser-active site (IPR023828); PSI domain (IPR016201)	HOM02SEM000726	14	0	0.4475	0.01	5.48	YES	11	3	0.621111	0.224286	1.47	YES	3	7	0.385	0.10589	1.86
Sro3_g002740	Peptidase S8/S53 domain superfamily (IPR036852); Galactose-binding-like domain superfamily (IPR008979); Peptidase S8/S53 domain (IPR000209); P domain (IPR002884); Peptidase S8, subtilisin-related (IPR015500); Peptidase S8, subtilisin, His-active site (IPR022398); Peptidase S8, subtilisin, Ser-active site (IPR023828); PSI domain (IPR016201)	HOM02SEM000726	14	0	0.4475	0.01	5.48	YES	11	3	0.621111	0.224286	1.47	YES	3	7	0.385	0.10589	1.86
Sro3_g002780	Kexin/furin catalytic domain (IPR034182); Peptidase S8/S53 domain superfamily (IPR036852); Galactose-binding-like domain superfamily (IPR008979); Peptidase S8/S53 domain (IPR000209); P domain (IPR002884); Peptidase S8, subtilisin-related (IPR015500); Peptidase S8, subtilisin, His-active site (IPR022398); Peptidase S8, subtilisin, Ser-active site (IPR023828)	HOM02SEM000726	14	0	0.4475	0.01	5.48	YES	11	3	0.621111	0.224286	1.47	YES	3	7	0.385	0.10589	1.86
Sro39_g024270	Kexin/furin catalytic domain (IPR034182); Peptidase S8/S53 domain superfamily (IPR036852); Galactose-binding-like domain superfamily (IPR008979); Peptidase S8/S53 domain (IPR000209); P domain (IPR002884); Peptidase S8, subtilisin, Ser-active site (IPR023828)	HOM02SEM000726	14	0	0.4475	0.01	5.48	YES	11	3	0.621111	0.224286	1.47	YES	3	7	0.385	0.10589	1.86
Sro217_g089660	Kexin/furin catalytic domain (IPR034182); Galactose-binding-like domain superfamily (IPR008979); Peptidase S8/S53 domain (IPR000209); P domain (IPR002884); Peptidase S8, subtilisin-related (IPR015500); Peptidase S8, subtilisin, His-active site (IPR022398); Peptidase S8, subtilisin, Ser-active site (IPR023828); PSI domain (IPR016201); Peptidase S8/S53 domain superfamily (IPR036852)	HOM02SEM000726	14	0	0.4475	0.01	5.48	YES	11	3	0.621111	0.224286	1.47	YES	3	7	0.385	0.10589	1.86
Sro122_g059160	Galactose-binding-like domain superfamily (IPR008979); Peptidase S8/S53 domain superfamily (IPR036852); P domain (IPR002884); Peptidase S8/S53 domain (IPR000209); Peptidase S8, subtilisin-related (IPR015500); Peptidase S8, subtilisin, Ser-active site (IPR023828)	HOM02SEM000726	14	0	0.4475	0.01	5.48	YES	11	3	0.621111	0.224286	1.47	YES	3	7	0.385	0.10589	1.86
Sro2517_g330010	Galactose-binding-like domain superfamily (IPR008979); Peptidase S8/S53 domain superfamily (IPR036852); Peptidase S8/S53 domain (IPR000209); P domain (IPR002884); Peptidase S8, subtilisin, His-active site (IPR022398); Peptidase S8, subtilisin, Ser-active site (IPR023828)	HOM02SEM000726	14	0	0.4475	0.01	5.48	YES	11	3	0.621111	0.224286	1.47	YES	3	7	0.385	0.10589	1.86
Sro231_g093600	Spondin, N-terminal domain superfamily (IPR038678); Peptidase S8/S53 domain superfamily (IPR036852); Galactose-binding-like domain superfamily (IPR008979); Peptidase S8/S53 domain (IPR000209); P domain (IPR002884); Spondin, N-terminal (IPR009465); Peptidase S8, subtilisin-related (IPR015500); Peptidase S8, subtilisin, Ser-active site (IPR023828); Peptidase S8, subtilisin, Asp-active site (IPR0238…	HOM02SEM000726	13	0	0.41625	0.01	5.38	YES	11	2	0.621111	0.152857	2.02	YES	2	7	0.26	0.10589	1.3
Sro44_g026480	Peptidase S8/S53 domain superfamily (IPR036852); Galactose-binding-like domain superfamily (IPR008979); Peptidase S8/S53 domain (IPR000209); P domain (IPR002884); Peptidase S8, subtilisin, Ser-active site (IPR023828); Peptidase S8, subtilisin, His-active site (IPR022398); PSI domain (IPR016201)	HOM02SEM000726	14	0	0.4475	0.01	5.48	YES	11	3	0.621111	0.224286	1.47	YES	3	7	0.385	0.10589	1.86
Sro9_g007350	Kexin/furin catalytic domain (IPR034182); Galactose-binding-like domain superfamily (IPR008979); Peptidase S8/S53 domain (IPR000209); P domain (IPR002884); Peptidase S8, subtilisin-related (IPR015500); Peptidase S8, subtilisin, Ser-active site (IPR023828); Peptidase S8, subtilisin, His-active site (IPR022398); PSI domain (IPR016201); Peptidase S8/S53 domain superfamily (IPR036852)	HOM02SEM000726	14	0	0.4475	0.01	5.48	YES	11	3	0.621111	0.224286	1.47	YES	3	7	0.385	0.10589	1.86
Sro658_g182760	Kexin/furin catalytic domain (IPR034182); Galactose-binding-like domain superfamily (IPR008979); Peptidase S8/S53 domain superfamily (IPR036852); P domain (IPR002884); Peptidase S8/S53 domain (IPR000209); Peptidase S8, subtilisin, His-active site (IPR022398); Peptidase S8, subtilisin, Ser-active site (IPR023828); PSI domain (IPR016201)	HOM02SEM000726	14	0	0.4475	0.01	5.48	YES	11	3	0.621111	0.224286	1.47	YES	3	7	0.385	0.10589	1.86
Sro992_g228890	Peptidase S8/S53 domain (IPR000209); Peptidase S8, subtilisin, His-active site (IPR022398); PSI domain (IPR016201); Peptidase S8/S53 domain superfamily (IPR036852)	HOM02SEM000726	10	0	0.3225	0.01	5.01	YES	9	1	0.51	0.0814286	2.65	YES	2	4	0.26	0.0647945	2
Sro366_g127520	Kexin/furin catalytic domain (IPR034182); Galactose-binding-like domain superfamily (IPR008979); Peptidase S8/S53 domain (IPR000209); P domain (IPR002884); Peptidase S8, subtilisin-related (IPR015500); Peptidase S8, subtilisin, His-active site (IPR022398); Peptidase S8, subtilisin, Ser-active site (IPR023828); PSI domain (IPR016201); Peptidase S8/S53 domain superfamily (IPR036852)	HOM02SEM000726	14	0	0.4475	0.01	5.48	YES	11	3	0.621111	0.224286	1.47	YES	3	7	0.385	0.10589	1.86
Sro175_g077150	Kexin/furin catalytic domain (IPR034182); Galactose-binding-like domain superfamily (IPR008979); Peptidase S8/S53 domain superfamily (IPR036852); Peptidase S8/S53 domain (IPR000209); P domain (IPR002884); Peptidase S8, subtilisin-related (IPR015500); Peptidase S8, subtilisin, Ser-active site (IPR023828); Peptidase S8, subtilisin, His-active site (IPR022398); PSI domain (IPR016201)	HOM02SEM000726	14	0	0.4475	0.01	5.48	YES	11	3	0.621111	0.224286	1.47	YES	3	7	0.385	0.10589	1.86
Sro51_chlor_g030260	2Fe-2S ferredoxin-type iron-sulfur binding domain (IPR001041); Beta-grasp domain superfamily (IPR012675); 2Fe-2S ferredoxin, iron-sulphur binding site (IPR006058); 2Fe-2S ferredoxin-like superfamily (IPR036010); Ferredoxin [2Fe-2S], plant (IPR010241)	HOM02SEM000760	6	1	0.1975	0.0278571	2.83	NO	6	0	0.343333	0.01	5.1	NO	3	1	0.385	0.0236986	4.02
Sro14_g010640	Signal transduction response regulator, receiver domain (IPR001789); Signal transduction histidine kinase, dimerisation/phosphoacceptor domain (IPR003661); Histidine kinase/HSP90-like ATPase (IPR003594); Histidine kinase/HSP90-like ATPase superfamily (IPR036890); CHASE domain (IPR006189); Signal transduction histidine kinase-related protein, C-terminal (IPR004358); Histidine kinase domain (IPR005…	HOM02SEM000767	22	1	0.6975	0.0278571	4.65	YES	15	7	0.843333	0.51	0.73	NO	6	10	0.76	0.146986	2.37
Sro351_g124000	Signal transduction response regulator, receiver domain (IPR001789); Signal transduction histidine kinase, dimerisation/phosphoacceptor domain (IPR003661); Histidine kinase/HSP90-like ATPase (IPR003594); Histidine kinase/HSP90-like ATPase superfamily (IPR036890); CHASE domain (IPR006189); Signal transduction histidine kinase-related protein, C-terminal (IPR004358); Histidine kinase domain (IPR005…	HOM02SEM000767	22	1	0.6975	0.0278571	4.65	YES	14	8	0.787778	0.581429	0.44	NO	6	11	0.76	0.160685	2.24
Sro1176_g249270	Signal transduction response regulator, receiver domain (IPR001789); Histidine kinase/HSP90-like ATPase (IPR003594); Histidine kinase/HSP90-like ATPase superfamily (IPR036890); Signal transduction histidine kinase-related protein, C-terminal (IPR004358); Histidine kinase domain (IPR005467); CheY-like superfamily (IPR011006)	HOM02SEM000767	21	2	0.66625	0.0457143	3.87	YES	14	7	0.787778	0.51	0.63	NO	6	11	0.76	0.160685	2.24
Sro1957_g307820	Signal transduction histidine kinase, dimerisation/phosphoacceptor domain (IPR003661); Histidine kinase/HSP90-like ATPase (IPR003594); Histidine kinase/HSP90-like ATPase superfamily (IPR036890); CHASE domain (IPR006189); Signal transduction histidine kinase-related protein, C-terminal (IPR004358); Histidine kinase domain (IPR005467); Signal transduction histidine kinase, dimerisation/phosphoaccep…	HOM02SEM000767	21	1	0.66625	0.0278571	4.58	YES	14	7	0.787778	0.51	0.63	NO	6	10	0.76	0.146986	2.37
Sro1946_g307010	Signal transduction response regulator, receiver domain (IPR001789); Signal transduction histidine kinase, dimerisation/phosphoacceptor domain (IPR003661); Histidine kinase/HSP90-like ATPase (IPR003594); Histidine kinase/HSP90-like ATPase superfamily (IPR036890); Signal transduction histidine kinase-related protein, C-terminal (IPR004358); Histidine kinase domain (IPR005467); Signal transduction …	HOM02SEM000767	21	2	0.66625	0.0457143	3.87	YES	14	7	0.787778	0.51	0.63	NO	6	11	0.76	0.160685	2.24
Sro144_g066890	Signal transduction response regulator, receiver domain (IPR001789); Histidine kinase/HSP90-like ATPase (IPR003594); Signal transduction histidine kinase, dimerisation/phosphoacceptor domain (IPR003661); Histidine kinase/HSP90-like ATPase superfamily (IPR036890); CHASE domain (IPR006189); Signal transduction histidine kinase-related protein, C-terminal (IPR004358); Histidine kinase domain (IPR005…	HOM02SEM000767	22	1	0.6975	0.0278571	4.65	YES	15	7	0.843333	0.51	0.73	NO	6	10	0.76	0.146986	2.37
Sro688_g187440	Signal transduction response regulator, receiver domain (IPR001789); Histidine kinase/HSP90-like ATPase (IPR003594); Histidine kinase/HSP90-like ATPase superfamily (IPR036890); CHASE domain (IPR006189); Signal transduction histidine kinase-related protein, C-terminal (IPR004358); Histidine kinase domain (IPR005467); Signal transduction histidine kinase, dimerisation/phosphoacceptor domain (IPR003…	HOM02SEM000767	22	1	0.6975	0.0278571	4.65	YES	15	7	0.843333	0.51	0.73	NO	6	10	0.76	0.146986	2.37
Sro135_g063870	Signal transduction response regulator, receiver domain (IPR001789); Histidine kinase/HSP90-like ATPase (IPR003594); Histidine kinase/HSP90-like ATPase superfamily (IPR036890); Signal transduction histidine kinase-related protein, C-terminal (IPR004358); Histidine kinase domain (IPR005467); Signal transduction histidine kinase, dimerisation/phosphoacceptor domain (IPR003661); CheY-like superfamil…	HOM02SEM000767	22	1	0.6975	0.0278571	4.65	YES	14	8	0.787778	0.581429	0.44	NO	6	11	0.76	0.160685	2.24
Sro1404_g269710	Signal transduction response regulator, receiver domain (IPR001789); Histidine kinase/HSP90-like ATPase (IPR003594); Histidine kinase/HSP90-like ATPase superfamily (IPR036890); CHASE domain (IPR006189); Signal transduction histidine kinase-related protein, C-terminal (IPR004358); Histidine kinase domain (IPR005467); Signal transduction histidine kinase, dimerisation/phosphoacceptor domain (IPR003…	HOM02SEM000767	22	1	0.6975	0.0278571	4.65	YES	14	8	0.787778	0.581429	0.44	NO	6	11	0.76	0.160685	2.24
Sro1090_g240120	Signal transduction response regulator, receiver domain (IPR001789); Histidine kinase/HSP90-like ATPase (IPR003594); Histidine kinase/HSP90-like ATPase superfamily (IPR036890); CHASE domain (IPR006189); Signal transduction histidine kinase-related protein, C-terminal (IPR004358); Histidine kinase domain (IPR005467); CheY-like superfamily (IPR011006)	HOM02SEM000767	21	1	0.66625	0.0278571	4.58	YES	14	7	0.787778	0.51	0.63	NO	6	10	0.76	0.146986	2.37
Sro325_g117780	Signal transduction response regulator, receiver domain (IPR001789); Signal transduction histidine kinase, dimerisation/phosphoacceptor domain (IPR003661); Histidine kinase/HSP90-like ATPase (IPR003594); Histidine kinase/HSP90-like ATPase superfamily (IPR036890); CHASE domain (IPR006189); Signal transduction histidine kinase-related protein, C-terminal (IPR004358); Histidine kinase domain (IPR005…	HOM02SEM000767	23	1	0.72875	0.0278571	4.71	YES	15	8	0.843333	0.581429	0.54	NO	6	11	0.76	0.160685	2.24
Sro134_g063450	Signal transduction response regulator, receiver domain (IPR001789); Histidine kinase/HSP90-like ATPase (IPR003594); Signal transduction histidine kinase, dimerisation/phosphoacceptor domain (IPR003661); Histidine kinase/HSP90-like ATPase superfamily (IPR036890); CHASE domain (IPR006189); Signal transduction histidine kinase-related protein, C-terminal (IPR004358); Histidine kinase domain (IPR005…	HOM02SEM000767	21	1	0.66625	0.0278571	4.58	YES	14	7	0.787778	0.51	0.63	NO	6	10	0.76	0.146986	2.37
Sro1904_g304550	Signal transduction response regulator, receiver domain (IPR001789); Histidine kinase/HSP90-like ATPase (IPR003594); Histidine kinase/HSP90-like ATPase superfamily (IPR036890); Signal transduction histidine kinase-related protein, C-terminal (IPR004358); Histidine kinase domain (IPR005467); Signal transduction histidine kinase, dimerisation/phosphoacceptor domain (IPR003661); CheY-like superfamil…	HOM02SEM000767	21	2	0.66625	0.0457143	3.87	YES	14	7	0.787778	0.51	0.63	NO	6	11	0.76	0.160685	2.24
Sro1904_g304570	Signal transduction histidine kinase, dimerisation/phosphoacceptor domain (IPR003661); Signal transduction response regulator, receiver domain (IPR001789); Histidine kinase/HSP90-like ATPase (IPR003594); Histidine kinase/HSP90-like ATPase superfamily (IPR036890); Signal transduction histidine kinase-related protein, C-terminal (IPR004358); Histidine kinase domain (IPR005467); CheY-like superfamil…	HOM02SEM000767	22	1	0.6975	0.0278571	4.65	YES	14	8	0.787778	0.581429	0.44	NO	6	11	0.76	0.160685	2.24
Sro2287_g322030	Histidine kinase/HSP90-like ATPase (IPR003594); Signal transduction response regulator, receiver domain (IPR001789); Histidine kinase/HSP90-like ATPase superfamily (IPR036890); Signal transduction histidine kinase-related protein, C-terminal (IPR004358); Histidine kinase domain (IPR005467); Signal transduction histidine kinase, dimerisation/phosphoacceptor domain (IPR003661); CheY-like superfamil…	HOM02SEM000767	21	2	0.66625	0.0457143	3.87	YES	14	7	0.787778	0.51	0.63	NO	6	11	0.76	0.160685	2.24
Sro326_g118130	Histidine kinase/HSP90-like ATPase (IPR003594); Signal transduction histidine kinase, dimerisation/phosphoacceptor domain (IPR003661); Signal transduction response regulator, receiver domain (IPR001789); Histidine kinase/HSP90-like ATPase superfamily (IPR036890); Signal transduction histidine kinase-related protein, C-terminal (IPR004358); Histidine kinase domain (IPR005467); Signal transduction …	HOM02SEM000767	21	1	0.66625	0.0278571	4.58	YES	14	7	0.787778	0.51	0.63	NO	6	10	0.76	0.146986	2.37
Sro2364_g324970	Histidine kinase/HSP90-like ATPase (IPR003594); Signal transduction histidine kinase, dimerisation/phosphoacceptor domain (IPR003661); Signal transduction response regulator, receiver domain (IPR001789); Histidine kinase/HSP90-like ATPase superfamily (IPR036890); Signal transduction histidine kinase-related protein, C-terminal (IPR004358); Histidine kinase domain (IPR005467); CheY-like superfamil…	HOM02SEM000767	21	1	0.66625	0.0278571	4.58	YES	14	7	0.787778	0.51	0.63	NO	6	10	0.76	0.146986	2.37
Sro113_g055970	Signal transduction histidine kinase, dimerisation/phosphoacceptor domain (IPR003661); Signal transduction response regulator, receiver domain (IPR001789); Histidine kinase/HSP90-like ATPase (IPR003594); Histidine kinase/HSP90-like ATPase superfamily (IPR036890); Signal transduction histidine kinase-related protein, C-terminal (IPR004358); Histidine kinase domain (IPR005467); CheY-like superfamil…	HOM02SEM000767	21	1	0.66625	0.0278571	4.58	YES	14	7	0.787778	0.51	0.63	NO	6	10	0.76	0.146986	2.37
Sro2706_g335210	Histidine kinase/HSP90-like ATPase (IPR003594); Signal transduction histidine kinase, dimerisation/phosphoacceptor domain (IPR003661); Signal transduction response regulator, receiver domain (IPR001789); Histidine kinase/HSP90-like ATPase superfamily (IPR036890); Signal transduction histidine kinase-related protein, C-terminal (IPR004358); Histidine kinase domain (IPR005467); Signal transduction …	HOM02SEM000767	21	2	0.66625	0.0457143	3.87	YES	14	7	0.787778	0.51	0.63	NO	6	11	0.76	0.160685	2.24
S17_gene_8	Signal transduction histidine kinase, dimerisation/phosphoacceptor domain (IPR003661), Signal transduction response regulator, receiver domain (IPR001789), Histidine kinase/HSP90-like ATPase (IPR003594), Histidine kinase/HSP90-like ATPase superfamily (IPR036890), Signal transduction histidine kinase-related protein, C-terminal (IPR004358), Histidine kinase domain (IPR005467), CheY-like superfamil…	HOM02SEM000767	4	0	0.135	0.01	3.75	YES	4	0	0.232222	0.01	4.54	NO	0	0	0.01	0.01	0
S19_gene_138	Signal transduction response regulator, receiver domain (IPR001789), Histidine kinase/HSP90-like ATPase (IPR003594), Histidine kinase/HSP90-like ATPase superfamily (IPR036890), Signal transduction histidine kinase-related protein, C-terminal (IPR004358), Histidine kinase domain (IPR005467), Signal transduction histidine kinase, dimerisation/phosphoacceptor domain (IPR003661), CheY-like superfamil…	HOM02SEM000767	20	1	0.635	0.0278571	4.51	YES	13	7	0.732222	0.51	0.52	NO	6	9	0.76	0.133288	2.51
S45_gene_108	Signal transduction histidine kinase, dimerisation/phosphoacceptor domain (IPR003661), Signal transduction response regulator, receiver domain (IPR001789), Histidine kinase/HSP90-like ATPase (IPR003594), Histidine kinase/HSP90-like ATPase superfamily (IPR036890), Signal transduction histidine kinase-related protein, C-terminal (IPR004358), Histidine kinase domain (IPR005467), CheY-like superfamil…	HOM02SEM000767	6	0	0.1975	0.01	4.3	YES	5	1	0.287778	0.0814286	1.82	NO	2	0	0.26	0.01	4.7
S45_gene_135	Signal transduction response regulator, receiver domain (IPR001789), Histidine kinase/HSP90-like ATPase (IPR003594), Histidine kinase/HSP90-like ATPase superfamily (IPR036890), Signal transduction histidine kinase-related protein, C-terminal (IPR004358), Histidine kinase domain (IPR005467), Signal transduction histidine kinase, dimerisation/phosphoacceptor domain (IPR003661), CheY-like superfamil…	HOM02SEM000767	19	0	0.60375	0.01	5.92	YES	12	7	0.676667	0.51	0.41	NO	6	7	0.76	0.10589	2.84
Sro605_g174320	Alpha/Beta hydrolase fold (IPR029058); Fungal lipase-like domain (IPR002921)	HOM02SEM000782	4	0	0.135	0.01	3.75	NO	2	2	0.121111	0.152857	-0.34	NO	2	1	0.26	0.0236986	3.46
Sro1160_g247700	Aldolase-type TIM barrel (IPR013785); NADH:flavin oxidoreductase/NADH oxidase, N-terminal (IPR001155)	HOM02SEM000783	12	5	0.385	0.0992857	1.96	NO	6	6	0.343333	0.438571	-0.35	NO	6	6	0.76	0.0921918	3.04
Sro405_g136090	Alcohol dehydrogenase, C-terminal (IPR013149); Alcohol dehydrogenase, N-terminal (IPR013154); Alcohol dehydrogenase, zinc-type, conserved site (IPR002328); NAD(P)-binding domain superfamily (IPR036291); GroES-like superfamily (IPR011032)	HOM02SEM000794	3	1	0.10375	0.0278571	1.9	NO	2	1	0.121111	0.0814286	0.57	NO	2	1	0.26	0.0236986	3.46
Sro2016_g311150	Galactose-3-O-sulfotransferase (IPR009729); Sulfotransferase (IPR005331)	HOM02SEM000824	4	0	0.135	0.01	3.75	YES	3	1	0.176667	0.0814286	1.12	NO	2	1	0.26	0.0236986	3.46
Sro127_g060910	Alcohol dehydrogenase, N-terminal (IPR013154); NAD(P)-binding domain superfamily (IPR036291); GroES-like superfamily (IPR011032)	HOM02SEM000826	3	0	0.10375	0.01	3.38	NO	1	2	0.0655556	0.152857	-1.22	NO	3	0	0.385	0.01	5.27
Sro113_g056160	-	HOM02SEM000846	2	0	0.0725	0.01	2.86	YES	2	0	0.121111	0.01	3.6	YES	0	0	0.01	0.01	0
Sro74_g040910	Leucine-rich repeat domain superfamily (IPR032675)	HOM02SEM000862	3	0	0.10375	0.01	3.38	YES	0	3	0.01	0.224286	-4.49	NO	0	1	0.01	0.0236986	-1.24
Sro585_g171010	Leucine-rich repeat domain superfamily (IPR032675)	HOM02SEM000862	22	0	0.6975	0.01	6.12	YES	13	9	0.732222	0.652857	0.17	NO	8	8	1.01	0.119589	3.08
Sro585_g171090	Leucine-rich repeat domain superfamily (IPR032675); Leucine-rich repeat (IPR001611)	HOM02SEM000862	8	0	0.26	0.01	4.7	YES	7	1	0.398889	0.0814286	2.29	NO	3	2	0.385	0.0373973	3.36
Sro177_g077680	Leucine-rich repeat domain superfamily (IPR032675)	HOM02SEM000862	19	0	0.60375	0.01	5.92	YES	12	7	0.676667	0.51	0.41	NO	5	8	0.635	0.119589	2.41
Sro1129_g244370	Leucine-rich repeat domain superfamily (IPR032675)	HOM02SEM000862	4	0	0.135	0.01	3.75	YES	3	1	0.176667	0.0814286	1.12	NO	1	1	0.135	0.0236986	2.51
Sro126_g060470	Leucine-rich repeat domain superfamily (IPR032675)	HOM02SEM000862	10	0	0.3225	0.01	5.01	YES	7	3	0.398889	0.224286	0.83	NO	2	5	0.26	0.0784932	1.73
Sro338_g120850	Leucine-rich repeat domain superfamily (IPR032675)	HOM02SEM000862	18	0	0.5725	0.01	5.84	YES	11	7	0.621111	0.51	0.28	NO	5	8	0.635	0.119589	2.41
Sro305_g112750	Leucine-rich repeat domain superfamily (IPR032675)	HOM02SEM000862	21	1	0.66625	0.0278571	4.58	YES	13	8	0.732222	0.581429	0.33	NO	7	9	0.885	0.133288	2.73
Sro486_g152550	-	HOM02SEM000907	4	0	0.135	0.01	3.75	YES	0	4	0.01	0.295714	-4.89	NO	0	3	0.01	0.0510959	-2.35
Sro332_g119220	-	HOM02SEM000907	8	0	0.26	0.01	4.7	YES	1	7	0.0655556	0.51	-2.96	NO	4	3	0.51	0.0510959	3.32
Sro332_g119230	-	HOM02SEM000907	7	0	0.22875	0.01	4.52	YES	1	6	0.0655556	0.438571	-2.74	NO	1	4	0.135	0.0647945	1.06
Sro332_g119240	-	HOM02SEM000907	7	0	0.22875	0.01	4.52	YES	1	6	0.0655556	0.438571	-2.74	NO	5	2	0.635	0.0373973	4.09
Sro332_g119250	-	HOM02SEM000907	7	0	0.22875	0.01	4.52	YES	1	6	0.0655556	0.438571	-2.74	NO	2	3	0.26	0.0510959	2.35
Sro332_g119260	-	HOM02SEM000907	5	0	0.16625	0.01	4.06	YES	0	5	0.01	0.367143	-5.2	NO	3	2	0.385	0.0373973	3.36
Sro332_g119270	-	HOM02SEM000907	11	0	0.35375	0.01	5.14	YES	2	9	0.121111	0.652857	-2.43	NO	5	4	0.635	0.0647945	3.29
Sro1253_g256350	-	HOM02SEM000907	10	0	0.3225	0.01	5.01	YES	2	8	0.121111	0.581429	-2.26	NO	5	3	0.635	0.0510959	3.64
Sro4_g003610	-	HOM02SEM000907	11	0	0.35375	0.01	5.14	YES	3	8	0.176667	0.581429	-1.72	NO	5	5	0.635	0.0784932	3.02
Sro121_g058870	-	HOM02SEM000907	5	0	0.16625	0.01	4.06	YES	1	4	0.0655556	0.295714	-2.17	NO	0	3	0.01	0.0510959	-2.35
Sro121_g058890	-	HOM02SEM000907	10	0	0.3225	0.01	5.01	YES	2	8	0.121111	0.581429	-2.26	NO	5	4	0.635	0.0647945	3.29
Sro1117_g242930	ADF-H/Gelsolin-like domain superfamily (IPR029006); Villin/Gelsolin (IPR007122); Gelsolin-like domain (IPR007123)	HOM02SEM000916	3	0	0.10375	0.01	3.38	NO	3	0	0.176667	0.01	4.14	NO	2	0	0.26	0.01	4.7
Sro93_g048260	Short-chain dehydrogenase/reductase SDR (IPR002347); Short-chain dehydrogenase/reductase, conserved site (IPR020904); NAD(P)-binding domain superfamily (IPR036291)	HOM02SEM000935	3	0	0.10375	0.01	3.38	NO	2	1	0.121111	0.0814286	0.57	NO	2	0	0.26	0.01	4.7
Sro611_g175260	SWEET sugar transporter (IPR004316)	HOM02SEM000943	7	0	0.22875	0.01	4.52	NO	2	5	0.121111	0.367143	-1.6	NO	3	1	0.385	0.0236986	4.02
Sro41_g025160	Glycoside hydrolase family 16 (IPR000757); Concanavalin A-like lectin/glucanase domain superfamily (IPR013320)	HOM02SEM001026	6	0	0.1975	0.01	4.3	NO	5	1	0.287778	0.0814286	1.82	NO	3	1	0.385	0.0236986	4.02
Sro1185_g250220	Glycoside hydrolase family 16 (IPR000757); Concanavalin A-like lectin/glucanase domain superfamily (IPR013320)	HOM02SEM001026	8	0	0.26	0.01	4.7	NO	6	2	0.343333	0.152857	1.17	NO	3	2	0.385	0.0373973	3.36
Sro1035_g233920	Glycoside hydrolase family 16 (IPR000757); Concanavalin A-like lectin/glucanase domain superfamily (IPR013320)	HOM02SEM001026	7	0	0.22875	0.01	4.52	NO	5	2	0.287778	0.152857	0.91	NO	3	1	0.385	0.0236986	4.02
Sro1_g000440	Glycoside hydrolase family 16 (IPR000757); Concanavalin A-like lectin/glucanase domain superfamily (IPR013320)	HOM02SEM001026	6	0	0.1975	0.01	4.3	NO	5	1	0.287778	0.0814286	1.82	NO	3	1	0.385	0.0236986	4.02
Sro97_g049870	Metallopeptidase, catalytic domain superfamily (IPR024079)	HOM02SEM001060	5	1	0.16625	0.0278571	2.58	NO	1	4	0.0655556	0.295714	-2.17	NO	3	2	0.385	0.0373973	3.36
Sro261_g101730	GPCR, rhodopsin-like, 7TM (IPR017452)	HOM02SEM001121	8	0	0.26	0.01	4.7	YES	7	1	0.398889	0.0814286	2.29	NO	4	0	0.51	0.01	5.67
Sro964_g225440	G protein-coupled receptor, rhodopsin-like (IPR000276)	HOM02SEM001121	5	0	0.16625	0.01	4.06	YES	5	0	0.287778	0.01	4.85	NO	2	0	0.26	0.01	4.7
Sro400_g135040	GPCR, rhodopsin-like, 7TM (IPR017452)	HOM02SEM001121	8	0	0.26	0.01	4.7	YES	7	1	0.398889	0.0814286	2.29	NO	4	0	0.51	0.01	5.67
Sro654_g182140	GPCR, rhodopsin-like, 7TM (IPR017452)	HOM02SEM001121	6	0	0.1975	0.01	4.3	YES	6	0	0.343333	0.01	5.1	NO	2	1	0.26	0.0236986	3.46
Sro598_g173030	G protein-coupled receptor, rhodopsin-like (IPR000276)	HOM02SEM001121	4	0	0.135	0.01	3.75	YES	4	0	0.232222	0.01	4.54	NO	1	0	0.135	0.01	3.75
Sro527_g160730	-	HOM02SEM001121	5	0	0.16625	0.01	4.06	YES	5	0	0.287778	0.01	4.85	NO	2	0	0.26	0.01	4.7
Sro268_g103660	G protein-coupled receptor, rhodopsin-like (IPR000276); GPCR, rhodopsin-like, 7TM (IPR017452)	HOM02SEM001121	5	0	0.16625	0.01	4.06	YES	5	0	0.287778	0.01	4.85	NO	2	0	0.26	0.01	4.7
S40_gene_73	GPCR, rhodopsin-like, 7TM (IPR017452)	HOM02SEM001121	5	0	0.16625	0.01	4.06	YES	5	0	0.287778	0.01	4.85	NO	2	0	0.26	0.01	4.7
Sro1521_g279500	CRAL-TRIO lipid binding domain (IPR001251); CRAL-TRIO lipid binding domain superfamily (IPR036865)	HOM02SEM001128	2	0	0.0725	0.01	2.86	YES	0	2	0.01	0.152857	-3.93	NO	2	0	0.26	0.01	4.7
Sro898_g217590	CRAL-TRIO lipid binding domain (IPR001251); CRAL-TRIO lipid binding domain superfamily (IPR036865); CRAL/TRIO, N-terminal domain superfamily (IPR036273)	HOM02SEM001128	3	0	0.10375	0.01	3.38	YES	1	2	0.0655556	0.152857	-1.22	NO	2	0	0.26	0.01	4.7
Sro2080_g313750	CRAL-TRIO lipid binding domain (IPR001251); CRAL-TRIO lipid binding domain superfamily (IPR036865)	HOM02SEM001128	4	0	0.135	0.01	3.75	YES	1	3	0.0655556	0.224286	-1.77	NO	2	0	0.26	0.01	4.7
Sro427_g140720	CRAL-TRIO lipid binding domain (IPR001251); CRAL-TRIO lipid binding domain superfamily (IPR036865)	HOM02SEM001128	5	0	0.16625	0.01	4.06	YES	1	4	0.0655556	0.295714	-2.17	NO	2	1	0.26	0.0236986	3.46
Sro109_g054580	CRAL-TRIO lipid binding domain (IPR001251); CRAL-TRIO lipid binding domain superfamily (IPR036865)	HOM02SEM001128	6	0	0.1975	0.01	4.3	YES	1	5	0.0655556	0.367143	-2.49	NO	3	1	0.385	0.0236986	4.02
Sro109_g054600	CRAL-TRIO lipid binding domain (IPR001251); CRAL-TRIO lipid binding domain superfamily (IPR036865)	HOM02SEM001128	5	0	0.16625	0.01	4.06	YES	1	4	0.0655556	0.295714	-2.17	NO	2	1	0.26	0.0236986	3.46
Sro584_g170760	CRAL-TRIO lipid binding domain (IPR001251); CRAL-TRIO lipid binding domain superfamily (IPR036865)	HOM02SEM001128	2	0	0.0725	0.01	2.86	YES	0	2	0.01	0.152857	-3.93	NO	2	0	0.26	0.01	4.7
Sro1207_g252530	CRAL-TRIO lipid binding domain (IPR001251); CRAL-TRIO lipid binding domain superfamily (IPR036865)	HOM02SEM001128	3	0	0.10375	0.01	3.38	YES	1	2	0.0655556	0.152857	-1.22	NO	2	0	0.26	0.01	4.7
Sro234_g094540	CRAL-TRIO lipid binding domain (IPR001251); CRAL-TRIO lipid binding domain superfamily (IPR036865); CRAL/TRIO, N-terminal domain superfamily (IPR036273)	HOM02SEM001128	5	0	0.16625	0.01	4.06	YES	1	4	0.0655556	0.295714	-2.17	NO	2	1	0.26	0.0236986	3.46
Sro414_g138340	CRAL-TRIO lipid binding domain (IPR001251); CRAL-TRIO lipid binding domain superfamily (IPR036865); CRAL/TRIO, N-terminal domain superfamily (IPR036273)	HOM02SEM001128	3	0	0.10375	0.01	3.38	YES	1	2	0.0655556	0.152857	-1.22	NO	2	0	0.26	0.01	4.7
Sro2540_g330650	CRAL-TRIO lipid binding domain (IPR001251); CRAL-TRIO lipid binding domain superfamily (IPR036865); CRAL/TRIO, N-terminal domain superfamily (IPR036273)	HOM02SEM001128	3	0	0.10375	0.01	3.38	YES	1	2	0.0655556	0.152857	-1.22	NO	2	0	0.26	0.01	4.7
Sro2071_g313400	CRAL-TRIO lipid binding domain (IPR001251); CRAL-TRIO lipid binding domain superfamily (IPR036865); CRAL/TRIO, N-terminal domain superfamily (IPR036273)	HOM02SEM001128	3	0	0.10375	0.01	3.38	YES	1	2	0.0655556	0.152857	-1.22	NO	2	0	0.26	0.01	4.7
Sro1071_g237880	CRAL-TRIO lipid binding domain (IPR001251); CRAL-TRIO lipid binding domain superfamily (IPR036865); CRAL/TRIO, N-terminal domain superfamily (IPR036273)	HOM02SEM001128	3	0	0.10375	0.01	3.38	YES	1	2	0.0655556	0.152857	-1.22	NO	2	0	0.26	0.01	4.7
Sro926_g220970	CRAL-TRIO lipid binding domain (IPR001251); CRAL-TRIO lipid binding domain superfamily (IPR036865); CRAL/TRIO, N-terminal domain superfamily (IPR036273)	HOM02SEM001128	3	0	0.10375	0.01	3.38	YES	1	2	0.0655556	0.152857	-1.22	NO	2	0	0.26	0.01	4.7
Sro686_g187050	CRAL-TRIO lipid binding domain (IPR001251); CRAL-TRIO lipid binding domain superfamily (IPR036865); CRAL/TRIO, N-terminal domain superfamily (IPR036273)	HOM02SEM001128	4	0	0.135	0.01	3.75	YES	1	3	0.0655556	0.224286	-1.77	NO	2	1	0.26	0.0236986	3.46
Sro171_g075720	CRAL-TRIO lipid binding domain (IPR001251); CRAL-TRIO lipid binding domain superfamily (IPR036865); CRAL/TRIO, N-terminal domain superfamily (IPR036273)	HOM02SEM001128	4	0	0.135	0.01	3.75	YES	1	3	0.0655556	0.224286	-1.77	NO	2	1	0.26	0.0236986	3.46
Sro330_g118890	CRAL-TRIO lipid binding domain (IPR001251); CRAL-TRIO lipid binding domain superfamily (IPR036865); CRAL/TRIO, N-terminal domain superfamily (IPR036273)	HOM02SEM001128	3	0	0.10375	0.01	3.38	YES	1	2	0.0655556	0.152857	-1.22	NO	2	0	0.26	0.01	4.7
Sro652_g181670	CRAL-TRIO lipid binding domain (IPR001251); CRAL-TRIO lipid binding domain superfamily (IPR036865)	HOM02SEM001128	3	0	0.10375	0.01	3.38	YES	1	2	0.0655556	0.152857	-1.22	NO	2	0	0.26	0.01	4.7
Sro3224_g345570	CRAL-TRIO lipid binding domain (IPR001251); CRAL-TRIO lipid binding domain superfamily (IPR036865)	HOM02SEM001128	3	0	0.10375	0.01	3.38	YES	1	2	0.0655556	0.152857	-1.22	NO	2	0	0.26	0.01	4.7
Sro603_g173830	CRAL-TRIO lipid binding domain (IPR001251); CRAL-TRIO lipid binding domain superfamily (IPR036865); CRAL/TRIO, N-terminal domain superfamily (IPR036273)	HOM02SEM001128	3	0	0.10375	0.01	3.38	YES	1	2	0.0655556	0.152857	-1.22	NO	2	0	0.26	0.01	4.7
Sro54_g032050	PDZ domain (IPR001478); PDZ superfamily (IPR036034)	HOM02SEM001162	10	0	0.3225	0.01	5.01	NO	5	5	0.287778	0.367143	-0.35	NO	5	2	0.635	0.0373973	4.09
Sro815_g206440	Alpha/Beta hydrolase fold (IPR029058); Alpha/beta hydrolase fold-1 (IPR000073); Peptidase S33 (IPR002410)	HOM02SEM001163	4	0	0.135	0.01	3.75	NO	2	2	0.121111	0.152857	-0.34	NO	3	0	0.385	0.01	5.27
Sro1027_g233020	Glycoside hydrolase, family 27 (IPR002241); Glycosyl hydrolase, all-beta (IPR013780); Aldolase-type TIM barrel (IPR013785); Glycoside hydrolase family 27/36, conserved site (IPR000111); Glycoside hydrolase superfamily (IPR017853)	HOM02SEM001251	19	3	0.60375	0.0635714	3.25	YES	12	7	0.676667	0.51	0.41	NO	7	10	0.885	0.146986	2.59
Sro134_g063340	Glycoside hydrolase, family 27 (IPR002241); Aldolase-type TIM barrel (IPR013785); Glycosyl hydrolase, all-beta (IPR013780); Glycoside hydrolase family 27/36, conserved site (IPR000111); Glycoside hydrolase superfamily (IPR017853)	HOM02SEM001251	18	3	0.5725	0.0635714	3.17	YES	12	6	0.676667	0.438571	0.63	NO	6	10	0.76	0.146986	2.37
Sro1424_g271490	Cytochrome b5-like heme/steroid binding domain superfamily (IPR036400); Cytochrome b5-like heme/steroid binding domain (IPR001199)	HOM02SEM001289	6	0	0.1975	0.01	4.3	NO	0	6	0.01	0.438571	-5.45	NO	3	2	0.385	0.0373973	3.36
Sro710_g191070	Cytochrome b5-like heme/steroid binding domain superfamily (IPR036400); Cytochrome b5-like heme/steroid binding domain (IPR001199)	HOM02SEM001289	6	0	0.1975	0.01	4.3	NO	0	6	0.01	0.438571	-5.45	NO	3	2	0.385	0.0373973	3.36
Sro1358_g265860	Vesicle transport protein SFT2 (IPR011691); Vesicle transport protein, Got1/SFT2-like (IPR007305)	HOM02SEM001326	6	0	0.1975	0.01	4.3	NO	6	0	0.343333	0.01	5.1	NO	3	0	0.385	0.01	5.27
Sro37_g023180	Tweety (IPR006990)	HOM02SEM001372	6	0	0.1975	0.01	4.3	NO	1	5	0.0655556	0.367143	-2.49	NO	4	1	0.51	0.0236986	4.43
Sro263_g102300	Lipin/Ned1/Smp2 (LNS2) (IPR013209); LNS2/PITP (IPR031315)	HOM02SEM001379	2	0	0.0725	0.01	2.86	NO	2	0	0.121111	0.01	3.6	NO	2	0	0.26	0.01	4.7
Sro232_g093840	Ribosomal protein L44e (IPR000552); Zinc-binding ribosomal protein (IPR011332)	HOM02SEM001397	7	1	0.22875	0.0278571	3.04	NO	7	0	0.398889	0.01	5.32	NO	2	1	0.26	0.0236986	3.46
Sro1219_g253400	Beta propeller domain-containing family (IPR019198)	HOM02SEM001424	2	0	0.0725	0.01	2.86	NO	0	2	0.01	0.152857	-3.93	NO	2	0	0.26	0.01	4.7
Sro314_g115050	Beta propeller domain-containing family (IPR019198)	HOM02SEM001424	2	0	0.0725	0.01	2.86	NO	0	2	0.01	0.152857	-3.93	NO	2	0	0.26	0.01	4.7
Sro747_g196550	Protein of unknown function DUF3119 (IPR021467)	HOM02SEM001550	18	0	0.5725	0.01	5.84	NO	10	8	0.565556	0.581429	-0.04	NO	6	6	0.76	0.0921918	3.04
Sro199_g084550	Protein of unknown function DUF3119 (IPR021467)	HOM02SEM001550	18	0	0.5725	0.01	5.84	NO	10	8	0.565556	0.581429	-0.04	NO	6	6	0.76	0.0921918	3.04
Sro110_g055000	Spondin, N-terminal domain superfamily (IPR038678); Spondin, N-terminal (IPR009465)	HOM02SEM001582	3	0	0.10375	0.01	3.38	YES	1	2	0.0655556	0.152857	-1.22	YES	0	3	0.01	0.0510959	-2.35
Sro146_g067560	FAS1 domain superfamily (IPR036378); Spondin, N-terminal domain superfamily (IPR038678); FAS1 domain (IPR000782); Spondin, N-terminal (IPR009465)	HOM02SEM001582	4	0	0.135	0.01	3.75	YES	4	0	0.232222	0.01	4.54	YES	2	0	0.26	0.01	4.7
Sro430_g141250	FAS1 domain superfamily (IPR036378); FAS1 domain (IPR000782)	HOM02SEM001582	4	0	0.135	0.01	3.75	YES	4	0	0.232222	0.01	4.54	YES	2	0	0.26	0.01	4.7
Sro276_g106130	FAS1 domain superfamily (IPR036378); FAS1 domain (IPR000782)	HOM02SEM001582	4	0	0.135	0.01	3.75	YES	4	0	0.232222	0.01	4.54	YES	2	0	0.26	0.01	4.7
Sro1176_g249280	EF-hand domain (IPR002048); Potassium channel domain (IPR013099); Two pore domain potassium channel (IPR003280); EF-Hand 1, calcium-binding site (IPR018247); EF-hand domain pair (IPR011992)	HOM02SEM001593	6	2	0.1975	0.0457143	2.11	NO	3	3	0.176667	0.224286	-0.34	NO	3	2	0.385	0.0373973	3.36
Sro306_g112930	-	HOM02SEM001845	4	0	0.135	0.01	3.75	NO	2	2	0.121111	0.152857	-0.34	NO	2	0	0.26	0.01	4.7
Sro1692_g291530	Mpv17/PMP22 (IPR007248)	HOM02SEM001855	5	0	0.16625	0.01	4.06	NO	4	1	0.232222	0.0814286	1.51	NO	2	0	0.26	0.01	4.7
Sro262_g101920	Alpha carbonic anhydrase domain superfamily (IPR036398); Carbonic anhydrase, alpha-class (IPR023561); Alpha carbonic anhydrase domain (IPR001148)	HOM02SEM001861	8	1	0.26	0.0278571	3.22	NO	3	5	0.176667	0.367143	-1.06	NO	4	3	0.51	0.0510959	3.32
Sro465_g148530	-	HOM02SEM001873	10	3	0.3225	0.0635714	2.34	NO	7	3	0.398889	0.224286	0.83	NO	5	3	0.635	0.0510959	3.64
Sro1168_g248540	-	HOM02SEM001873	12	4	0.385	0.0814286	2.24	NO	7	5	0.398889	0.367143	0.12	NO	6	5	0.76	0.0784932	3.28
Sro2354_g324520	SGNH hydrolase superfamily (IPR036514)	HOM02SEM001873	8	3	0.26	0.0635714	2.03	NO	4	4	0.232222	0.295714	-0.35	NO	4	3	0.51	0.0510959	3.32
Sro1357_g265750	-	HOM02SEM001873	5	1	0.16625	0.0278571	2.58	NO	4	1	0.232222	0.0814286	1.51	NO	2	1	0.26	0.0236986	3.46
S40_gene_86	Oxoglutarate/iron-dependent dioxygenase (IPR005123)	HOM02SEM001927	5	0	0.16625	0.01	4.06	NO	3	2	0.176667	0.152857	0.21	NO	2	1	0.26	0.0236986	3.46
Sro1247_g255880	Golgi SNAP receptor complex, subunit 1 (IPR023601)	HOM02SEM002041	8	0	0.26	0.01	4.7	NO	6	2	0.343333	0.152857	1.17	NO	4	0	0.51	0.01	5.67
Sro1372_g267130	S1 domain (IPR003029); RNA-binding domain, S1 (IPR022967); Nucleic acid-binding, OB-fold (IPR012340)	HOM02SEM002058	3	0	0.10375	0.01	3.38	NO	3	0	0.176667	0.01	4.14	NO	2	0	0.26	0.01	4.7
Sro860_g212100	Carbohydrate sulfotransferase 8-10 (IPR018011); Sulfotransferase (IPR005331)	HOM02SEM002068	15	1	0.47875	0.0278571	4.1	NO	12	3	0.676667	0.224286	1.59	NO	7	6	0.885	0.0921918	3.26
Sro264_g102440	Carbohydrate sulfotransferase 8-10 (IPR018011); Sulfotransferase (IPR005331)	HOM02SEM002068	9	2	0.29125	0.0457143	2.67	NO	6	3	0.343333	0.224286	0.61	NO	5	4	0.635	0.0647945	3.29
Sro1336_g263980	-	HOM02SEM002114	4	0	0.135	0.01	3.75	NO	2	2	0.121111	0.152857	-0.34	NO	2	1	0.26	0.0236986	3.46
Sro112_g055640	Fe-S cluster assembly domain superfamily (IPR034904); MIP18 family (IPR039796); MIP18 family-like (IPR002744)	HOM02SEM002146	5	1	0.16625	0.0278571	2.58	NO	4	1	0.232222	0.0814286	1.51	NO	2	1	0.26	0.0236986	3.46
Sro190_g081820	2Fe-2S ferredoxin-type iron-sulfur binding domain (IPR001041); Beta-grasp domain superfamily (IPR012675); 2Fe-2S ferredoxin-like superfamily (IPR036010)	HOM02SEM002186	4	0	0.135	0.01	3.75	NO	4	0	0.232222	0.01	4.54	NO	3	0	0.385	0.01	5.27
Sro1310_g261580	RNA polymerase RBP11 (IPR037685); RNA polymerase, RBP11-like subunit (IPR036603); DNA-directed RNA polymerase, RBP11-like dimerisation domain (IPR009025)	HOM02SEM002191	7	1	0.22875	0.0278571	3.04	NO	1	6	0.0655556	0.438571	-2.74	NO	4	1	0.51	0.0236986	4.43
Sro1767_g296290	Cro/C1-type helix-turn-helix domain (IPR001387); Multiprotein bridging factor 1, N-terminal (IPR013729); Lambda repressor-like, DNA-binding domain superfamily (IPR010982)	HOM02SEM002211	13	4	0.41625	0.0814286	2.35	NO	8	5	0.454444	0.367143	0.31	NO	6	5	0.76	0.0784932	3.28
Sro2165_g317230	Cro/C1-type helix-turn-helix domain (IPR001387); Multiprotein bridging factor 1, N-terminal (IPR013729); Lambda repressor-like, DNA-binding domain superfamily (IPR010982)	HOM02SEM002211	13	4	0.41625	0.0814286	2.35	NO	8	5	0.454444	0.367143	0.31	NO	6	5	0.76	0.0784932	3.28
Sro141_g065800	-	HOM02SEM002334	3	0	0.10375	0.01	3.38	NO	3	0	0.176667	0.01	4.14	NO	2	0	0.26	0.01	4.7
Sro264_g102450	Glycosyltransferase 39-like (IPR027005); MIR motif (IPR016093); Mir domain superfamily (IPR036300)	HOM02SEM002382	10	0	0.3225	0.01	5.01	NO	5	5	0.287778	0.367143	-0.35	NO	3	2	0.385	0.0373973	3.36
Sro621_g176810	-	HOM02SEM002414	6	2	0.1975	0.0457143	2.11	NO	5	1	0.287778	0.0814286	1.82	NO	3	2	0.385	0.0373973	3.36
Sro410_g137470	-	HOM02SEM002414	6	2	0.1975	0.0457143	2.11	NO	5	1	0.287778	0.0814286	1.82	NO	3	2	0.385	0.0373973	3.36
Sro138_g064840	-	HOM02SEM002414	6	1	0.1975	0.0278571	2.83	NO	5	1	0.287778	0.0814286	1.82	NO	3	1	0.385	0.0236986	4.02
Sro263_g102350	-	HOM02SEM002414	3	1	0.10375	0.0278571	1.9	NO	3	0	0.176667	0.01	4.14	NO	2	1	0.26	0.0236986	3.46
Sro392_g133290	-	HOM02SEM002476	7	1	0.22875	0.0278571	3.04	NO	3	4	0.176667	0.295714	-0.74	NO	3	2	0.385	0.0373973	3.36
Sro1215_g253250	Metal-dependent hydrolase, composite domain superfamily (IPR011059); Amidohydrolase-related (IPR006680); Metal-dependent hydrolase (IPR032466); Guanine deaminase (IPR014311)	HOM02SEM002507	8	4	0.26	0.0814286	1.67	YES	3	5	0.176667	0.367143	-1.06	NO	5	5	0.635	0.0784932	3.02
S38_gene_153	Multi antimicrobial extrusion protein (IPR002528)	HOM02SEM002535	13	2	0.41625	0.0457143	3.19	YES	10	3	0.565556	0.224286	1.33	NO	5	4	0.635	0.0647945	3.29
Sro185_g080440	Adaptor protein Cbl, PTB domain (IPR024159)	HOM02SEM002552	3	0	0.10375	0.01	3.38	NO	2	1	0.121111	0.0814286	0.57	NO	2	0	0.26	0.01	4.7
Sro222_g091160	HNH nuclease (IPR003615)	HOM02SEM002552	2	1	0.0725	0.0278571	1.38	NO	1	1	0.0655556	0.0814286	-0.31	NO	2	1	0.26	0.0236986	3.46
Sro1371_g267070	-	HOM02SEM002567	2	1	0.0725	0.0278571	1.38	NO	0	2	0.01	0.152857	-3.93	NO	2	1	0.26	0.0236986	3.46
Sro1601_g285150	GPCR family 3, GABA-B receptor (IPR002455); GPCR family 3, C-terminal (IPR017978); Receptor, ligand binding region (IPR001828); Periplasmic binding protein-like I (IPR028082)	HOM02SEM002614	8	3	0.26	0.0635714	2.03	YES	6	2	0.343333	0.152857	1.17	NO	4	3	0.51	0.0510959	3.32
Sro676_g185720	GPCR family 3, GABA-B receptor (IPR002455); GPCR family 3, C-terminal (IPR017978); Receptor, ligand binding region (IPR001828); Periplasmic binding protein-like I (IPR028082)	HOM02SEM002614	7	2	0.22875	0.0457143	2.32	YES	6	1	0.343333	0.0814286	2.08	NO	4	2	0.51	0.0373973	3.77
Sro181_g078970	GPCR family 3, GABA-B receptor (IPR002455); GPCR family 3, C-terminal (IPR017978); Receptor, ligand binding region (IPR001828); Periplasmic binding protein-like I (IPR028082)	HOM02SEM002614	8	3	0.26	0.0635714	2.03	YES	6	2	0.343333	0.152857	1.17	NO	4	3	0.51	0.0510959	3.32
Sro513_g157890	GPCR family 3, GABA-B receptor (IPR002455); GPCR family 3, C-terminal (IPR017978)	HOM02SEM002614	6	1	0.1975	0.0278571	2.83	YES	4	2	0.232222	0.152857	0.6	NO	4	1	0.51	0.0236986	4.43
Sro3661_g350050	GPCR family 3, GABA-B receptor (IPR002455); Receptor, ligand binding region (IPR001828); GPCR family 3, C-terminal (IPR017978); Periplasmic binding protein-like I (IPR028082)	HOM02SEM002614	6	0	0.1975	0.01	4.3	YES	5	1	0.287778	0.0814286	1.82	NO	4	0	0.51	0.01	5.67
Sro1082_g239200	-	HOM02SEM002630	6	0	0.1975	0.01	4.3	YES	6	0	0.343333	0.01	5.1	YES	1	3	0.135	0.0510959	1.4
Sro262_g101970	-	HOM02SEM002630	9	0	0.29125	0.01	4.86	YES	8	1	0.454444	0.0814286	2.48	YES	2	3	0.26	0.0510959	2.35
Sro262_g101990	-	HOM02SEM002630	2	0	0.0725	0.01	2.86	YES	2	0	0.121111	0.01	3.6	YES	1	0	0.135	0.01	3.75
Sro262_g102030	-	HOM02SEM002630	3	0	0.10375	0.01	3.38	YES	3	0	0.176667	0.01	4.14	YES	1	0	0.135	0.01	3.75
Sro726_g193490	-	HOM02SEM002630	11	0	0.35375	0.01	5.14	YES	10	1	0.565556	0.0814286	2.8	YES	2	6	0.26	0.0921918	1.5
Sro599_g173220	Leucine-rich repeat domain superfamily (IPR032675); Leucine-rich repeat (IPR001611)	HOM02SEM002630	4	0	0.135	0.01	3.75	YES	4	0	0.232222	0.01	4.54	YES	1	0	0.135	0.01	3.75
Sro65_g036550	-	HOM02SEM002630	7	0	0.22875	0.01	4.52	YES	7	0	0.398889	0.01	5.32	YES	1	3	0.135	0.0510959	1.4
Sro214_g088690	-	HOM02SEM002630	7	0	0.22875	0.01	4.52	YES	7	0	0.398889	0.01	5.32	YES	1	3	0.135	0.0510959	1.4
Sro788_g202490	Ribonuclease H superfamily (IPR036397); Integrase, catalytic core (IPR001584); Ribonuclease H-like superfamily (IPR012337)	HOM02SEM002659	4	0	0.135	0.01	3.75	YES	2	2	0.121111	0.152857	-0.34	YES	2	0	0.26	0.01	4.7
Sro1826_g300100	Dynamin superfamily (IPR022812); P-loop containing nucleoside triphosphate hydrolase (IPR027417)	HOM02SEM002750	3	0	0.10375	0.01	3.38	YES	2	1	0.121111	0.0814286	0.57	YES	1	0	0.135	0.01	3.75
Sro159_g071900	-	HOM02SEM002758	3	0	0.10375	0.01	3.38	NO	1	2	0.0655556	0.152857	-1.22	NO	2	1	0.26	0.0236986	3.46
Sro413_g138030	NUDIX hydrolase domain (IPR000086); NUDIX hydrolase-like domain superfamily (IPR015797)	HOM02SEM002767	4	0	0.135	0.01	3.75	NO	4	0	0.232222	0.01	4.54	NO	2	0	0.26	0.01	4.7
Sro734_g194760	Serine/threonine-protein kinase Bud32 (IPR022495); Serine-threonine/tyrosine-protein kinase, catalytic domain (IPR001245); Tyrosine-protein kinase, active site (IPR008266); Protein kinase domain (IPR000719); Protein kinase-like domain superfamily (IPR011009)	HOM02SEM002921	12	0	0.385	0.01	5.27	NO	9	3	0.51	0.224286	1.19	NO	5	3	0.635	0.0510959	3.64
Sro122_g059250	Nucleotide-binding alpha-beta plait domain superfamily (IPR012677); RNA recognition motif domain (IPR000504); RNA-binding domain superfamily (IPR035979)	HOM02SEM002928	4	1	0.135	0.0278571	2.28	NO	2	2	0.121111	0.152857	-0.34	NO	2	1	0.26	0.0236986	3.46
Sro299_g111250	Tautomerase/MIF superfamily (IPR014347); Macrophage migration inhibitory factor (IPR001398)	HOM02SEM003036	8	3	0.26	0.0635714	2.03	NO	2	6	0.121111	0.438571	-1.86	NO	5	4	0.635	0.0647945	3.29
Sro224_g091640	SET domain (IPR001214)	HOM02SEM003230	3	0	0.10375	0.01	3.38	YES	0	3	0.01	0.224286	-4.49	NO	0	2	0.01	0.0373973	-1.9
Sro523_g159720	SET domain (IPR001214)	HOM02SEM003230	3	0	0.10375	0.01	3.38	YES	0	3	0.01	0.224286	-4.49	NO	0	2	0.01	0.0373973	-1.9
S32_gene_1270	Protein kinase-like domain superfamily (IPR011009), Protein kinase domain (IPR000719)	HOM02SEM003570	5	0	0.16625	0.01	4.06	YES	2	3	0.121111	0.224286	-0.89	YES	2	1	0.26	0.0236986	3.46
S40_gene_231	Protein kinase-like domain superfamily (IPR011009)	HOM02SEM003570	5	0	0.16625	0.01	4.06	YES	2	3	0.121111	0.224286	-0.89	YES	2	1	0.26	0.0236986	3.46
S41_gene_222	Protein kinase-like domain superfamily (IPR011009)	HOM02SEM003570	5	0	0.16625	0.01	4.06	YES	2	3	0.121111	0.224286	-0.89	YES	2	1	0.26	0.0236986	3.46
S47_gene_323	Protein kinase-like domain superfamily (IPR011009)	HOM02SEM003570	4	0	0.135	0.01	3.75	YES	2	2	0.121111	0.152857	-0.34	YES	1	1	0.135	0.0236986	2.51
Sro785_g202180	Zinc finger, CCCH-type (IPR000571); Zinc finger, CCCH-type superfamily (IPR036855)	HOM02SEM003585	6	0	0.1975	0.01	4.3	NO	3	3	0.176667	0.224286	-0.34	NO	3	1	0.385	0.0236986	4.02
Sro638_g179540	Low temperature requirement A (IPR010640)	HOM02SEM003619	5	0	0.16625	0.01	4.06	NO	3	2	0.176667	0.152857	0.21	NO	2	0	0.26	0.01	4.7
Sro3792_g351070	-	HOM02SEM003673	2	0	0.0725	0.01	2.86	YES	2	0	0.121111	0.01	3.6	YES	1	0	0.135	0.01	3.75
S35_gene_2991	G protein-coupled receptor, rhodopsin-like (IPR000276), GPCR, rhodopsin-like, 7TM (IPR017452)	HOM02SEM003673	3	0	0.10375	0.01	3.38	YES	3	0	0.176667	0.01	4.14	YES	1	0	0.135	0.01	3.75
Sro746_g196440	GNAT domain (IPR000182); Acyl-CoA N-acyltransferase (IPR016181)	HOM02SEM003690	7	0	0.22875	0.01	4.52	NO	5	2	0.287778	0.152857	0.91	NO	5	2	0.635	0.0373973	4.09
Sro70_g038820	Short-chain dehydrogenase/reductase SDR (IPR002347); NAD(P)-binding domain superfamily (IPR036291)	HOM02SEM003723	6	0	0.1975	0.01	4.3	NO	4	2	0.232222	0.152857	0.6	NO	3	0	0.385	0.01	5.27
Sro199_g084540	Short-chain dehydrogenase/reductase SDR (IPR002347); NAD(P)-binding domain superfamily (IPR036291)	HOM02SEM003723	8	0	0.26	0.01	4.7	NO	5	3	0.287778	0.224286	0.36	NO	3	1	0.385	0.0236986	4.02
Sro11_g008760	UDP-N-acetylglucosamine transferase subunit Alg13-like (IPR039042); Glycosyl transferase, family 28, C-terminal (IPR007235)	HOM02SEM003805	3	0	0.10375	0.01	3.38	NO	1	2	0.0655556	0.152857	-1.22	NO	2	0	0.26	0.01	4.7
Sro2653_g333740	-	HOM02SEM003842	4	0	0.135	0.01	3.75	NO	4	0	0.232222	0.01	4.54	NO	2	0	0.26	0.01	4.7
Sro155_g070470	Tetratricopeptide-like helical domain superfamily (IPR011990); NB-ARC (IPR002182); Tetratricopeptide repeat-containing domain (IPR013026); Tetratricopeptide repeat (IPR019734); AAA+ ATPase domain (IPR003593); P-loop containing nucleoside triphosphate hydrolase (IPR027417)	HOM02SEM003848	8	0	0.26	0.01	4.7	NO	7	1	0.398889	0.0814286	2.29	NO	3	2	0.385	0.0373973	3.36
Sro411_g137630	Tetratricopeptide-like helical domain superfamily (IPR011990); Tetratricopeptide repeat (IPR019734); Tetratricopeptide repeat-containing domain (IPR013026); P-loop containing nucleoside triphosphate hydrolase (IPR027417)	HOM02SEM003848	7	0	0.22875	0.01	4.52	NO	3	4	0.176667	0.295714	-0.74	NO	2	1	0.26	0.0236986	3.46
Sro313_g114750	Solute carrier family 13 (IPR001898); Sodium/sulphate symporter, conserved site (IPR031312)	HOM02SEM003851	4	0	0.135	0.01	3.75	YES	4	0	0.232222	0.01	4.54	YES	2	0	0.26	0.01	4.7
Sro55_g032330	Solute carrier family 13 (IPR001898); Sodium/sulphate symporter, conserved site (IPR031312)	HOM02SEM003851	4	0	0.135	0.01	3.75	YES	4	0	0.232222	0.01	4.54	YES	2	0	0.26	0.01	4.7
Sro1042_g234720	WWE domain superfamily (IPR037197); WWE domain (IPR004170); Poly(ADP-ribose) polymerase, catalytic domain (IPR012317)	HOM02SEM003903	10	5	0.3225	0.0992857	1.7	YES	8	2	0.454444	0.152857	1.57	NO	6	6	0.76	0.0921918	3.04
Sro176_g077520	FMN-binding split barrel (IPR012349)	HOM02SEM003921	17	2	0.54125	0.0457143	3.57	YES	10	7	0.565556	0.51	0.15	NO	3	11	0.385	0.160685	1.26
Sro110_g055080	-	HOM02SEM003926	6	0	0.1975	0.01	4.3	NO	5	1	0.287778	0.0814286	1.82	NO	2	0	0.26	0.01	4.7
Sro69_g038721	CRAL-TRIO lipid binding domain (IPR001251); CRAL-TRIO lipid binding domain superfamily (IPR036865); CRAL/TRIO, N-terminal domain superfamily (IPR036273)	HOM02SEM003998	11	1	0.35375	0.0278571	3.67	NO	5	6	0.287778	0.438571	-0.61	NO	4	3	0.51	0.0510959	3.32
Sro373_g129051	CRAL-TRIO lipid binding domain (IPR001251); CRAL-TRIO lipid binding domain superfamily (IPR036865)	HOM02SEM003998	13	1	0.41625	0.0278571	3.9	NO	6	7	0.343333	0.51	-0.57	NO	5	4	0.635	0.0647945	3.29
Sro989_g228501	CRAL-TRIO lipid binding domain (IPR001251); CRAL-TRIO lipid binding domain superfamily (IPR036865); CRAL/TRIO, N-terminal domain superfamily (IPR036273)	HOM02SEM003998	5	1	0.16625	0.0278571	2.58	NO	0	5	0.01	0.367143	-5.2	NO	3	2	0.385	0.0373973	3.36
Sro1175_g249171	CRAL-TRIO lipid binding domain (IPR001251); CRAL-TRIO lipid binding domain superfamily (IPR036865)	HOM02SEM003998	13	1	0.41625	0.0278571	3.9	NO	6	7	0.343333	0.51	-0.57	NO	5	4	0.635	0.0647945	3.29
Sro43_g026361	CRAL-TRIO lipid binding domain (IPR001251); CRAL-TRIO lipid binding domain superfamily (IPR036865)	HOM02SEM003998	13	1	0.41625	0.0278571	3.9	NO	6	7	0.343333	0.51	-0.57	NO	5	4	0.635	0.0647945	3.29
Sro43_g026371	CRAL-TRIO lipid binding domain (IPR001251); CRAL-TRIO lipid binding domain superfamily (IPR036865); CRAL/TRIO, N-terminal domain superfamily (IPR036273)	HOM02SEM003998	13	1	0.41625	0.0278571	3.9	NO	6	7	0.343333	0.51	-0.57	NO	5	4	0.635	0.0647945	3.29
Sro1421_g271210	Zinc finger, RING/FYVE/PHD-type (IPR013083); Tetratricopeptide-like helical domain superfamily (IPR011990); Tetratricopeptide repeat 1 (IPR001440); Zinc finger, RING-type, conserved site (IPR017907); Zinc finger, RING-type (IPR001841); Tetratricopeptide repeat-containing domain (IPR013026); Tetratricopeptide repeat (IPR019734)	HOM02SEM004022	17	2	0.54125	0.0457143	3.57	YES	11	6	0.621111	0.438571	0.5	NO	6	9	0.76	0.133288	2.51
Sro947_g223390	Glycoside hydrolase family 20, catalytic domain (IPR015883); Beta-hexosaminidase (IPR025705); Glycoside hydrolase superfamily (IPR017853)	HOM02SEM004062	8	1	0.26	0.0278571	3.22	YES	5	3	0.287778	0.224286	0.36	NO	1	5	0.135	0.0784932	0.78
Sro947_g223410	Glycoside hydrolase family 20, catalytic domain (IPR015883); Beta-hexosaminidase (IPR025705); Glycoside hydrolase superfamily (IPR017853)	HOM02SEM004062	10	1	0.3225	0.0278571	3.53	YES	6	4	0.343333	0.295714	0.22	NO	1	6	0.135	0.0921918	0.55
Sro1528_g279980	Glycoside hydrolase family 20, catalytic domain (IPR015883); Beta-hexosaminidase (IPR025705); Glycoside hydrolase superfamily (IPR017853)	HOM02SEM004062	12	1	0.385	0.0278571	3.79	YES	7	5	0.398889	0.367143	0.12	NO	3	6	0.385	0.0921918	2.06
Sro56_g032760	Glycoside hydrolase family 20, catalytic domain (IPR015883); Glycoside hydrolase superfamily (IPR017853)	HOM02SEM004062	8	0	0.26	0.01	4.7	YES	5	3	0.287778	0.224286	0.36	NO	1	3	0.135	0.0510959	1.4
Sro56_g032830	Glycoside hydrolase family 20, catalytic domain (IPR015883); Glycoside hydrolase superfamily (IPR017853)	HOM02SEM004062	8	0	0.26	0.01	4.7	YES	5	3	0.287778	0.224286	0.36	NO	1	3	0.135	0.0510959	1.4
Sro3157_g344580	Glycoside hydrolase family 20, catalytic domain (IPR015883); Beta-hexosaminidase (IPR025705); Glycoside hydrolase superfamily (IPR017853)	HOM02SEM004062	9	1	0.29125	0.0278571	3.39	YES	5	4	0.287778	0.295714	-0.04	NO	1	5	0.135	0.0784932	0.78
Sro320_g116460	Glycoside hydrolase family 20, catalytic domain (IPR015883); Beta-hexosaminidase (IPR025705); Glycoside hydrolase superfamily (IPR017853)	HOM02SEM004062	8	1	0.26	0.0278571	3.22	YES	5	3	0.287778	0.224286	0.36	NO	1	4	0.135	0.0647945	1.06
Sro2473_g328710	CRAL-TRIO lipid binding domain (IPR001251); CRAL-TRIO lipid binding domain superfamily (IPR036865)	HOM02SEM004065	5	1	0.16625	0.0278571	2.58	NO	2	3	0.121111	0.224286	-0.89	NO	4	1	0.51	0.0236986	4.43
Sro293_g109810	Chondroitin AC/alginate lyase (IPR008929); Alginate lyase domain (IPR008397)	HOM02SEM004106	6	0	0.1975	0.01	4.3	YES	2	4	0.121111	0.295714	-1.29	NO	2	3	0.26	0.0510959	2.35
Sro44_g026470	-	HOM02SEM004109	15	0	0.47875	0.01	5.58	NO	6	9	0.343333	0.652857	-0.93	NO	5	5	0.635	0.0784932	3.02
Sro697_g189060	Bestrophin/UPF0187 (IPR021134)	HOM02SEM004164	10	0	0.3225	0.01	5.01	YES	6	4	0.343333	0.295714	0.22	NO	1	5	0.135	0.0784932	0.78
Sro145_g067250	Bestrophin/UPF0187 (IPR021134)	HOM02SEM004164	10	0	0.3225	0.01	5.01	YES	6	4	0.343333	0.295714	0.22	NO	1	5	0.135	0.0784932	0.78
Sro2473_g328700	FAD/NAD(P)-binding domain (IPR023753); FAD/NAD(P)-binding domain superfamily (IPR036188)	HOM02SEM004241	4	0	0.135	0.01	3.75	YES	4	0	0.232222	0.01	4.54	NO	0	0	0.01	0.01	0
Sro1442_g273020	FAD/NAD(P)-binding domain (IPR023753); FAD/NAD(P)-binding domain superfamily (IPR036188)	HOM02SEM004241	8	0	0.26	0.01	4.7	YES	7	1	0.398889	0.0814286	2.29	NO	3	1	0.385	0.0236986	4.02
Sro913_g219500	Glyoxalase-like domain (IPR025870)	HOM02SEM004320	11	0	0.35375	0.01	5.14	YES	11	0	0.621111	0.01	5.96	YES	3	5	0.385	0.0784932	2.29
Sro913_g219510	Glyoxalase/Bleomycin resistance protein/Dihydroxybiphenyl dioxygenase (IPR029068); Glyoxalase-like domain (IPR025870)	HOM02SEM004320	11	0	0.35375	0.01	5.14	YES	11	0	0.621111	0.01	5.96	YES	3	5	0.385	0.0784932	2.29
Sro8_g006470	Glyoxalase-like domain (IPR025870)	HOM02SEM004320	12	0	0.385	0.01	5.27	YES	12	0	0.676667	0.01	6.08	YES	3	5	0.385	0.0784932	2.29
Sro771_g200110	Glyoxalase-like domain (IPR025870)	HOM02SEM004320	12	0	0.385	0.01	5.27	YES	12	0	0.676667	0.01	6.08	YES	3	5	0.385	0.0784932	2.29
Sro771_g200150	Glyoxalase/Bleomycin resistance protein/Dihydroxybiphenyl dioxygenase (IPR029068); Glyoxalase-like domain (IPR025870)	HOM02SEM004320	11	0	0.35375	0.01	5.14	YES	11	0	0.621111	0.01	5.96	YES	3	5	0.385	0.0784932	2.29
Sro1912_g304980	Glyoxalase/Bleomycin resistance protein/Dihydroxybiphenyl dioxygenase (IPR029068); Glyoxalase-like domain (IPR025870)	HOM02SEM004320	4	0	0.135	0.01	3.75	YES	4	0	0.232222	0.01	4.54	YES	2	0	0.26	0.01	4.7
Sro1135_g245080	Glyoxalase/Bleomycin resistance protein/Dihydroxybiphenyl dioxygenase (IPR029068); Glyoxalase-like domain (IPR025870)	HOM02SEM004320	11	0	0.35375	0.01	5.14	YES	11	0	0.621111	0.01	5.96	YES	3	5	0.385	0.0784932	2.29
Sro391_g133140	GT10-like superfamily (IPR038577); Glycosyl transferase family 10 (IPR001503); Fucosyltransferase, N-terminal (IPR031481)	HOM02SEM004379	3	0	0.10375	0.01	3.38	YES	1	2	0.0655556	0.152857	-1.22	NO	1	1	0.135	0.0236986	2.51
Sro1578_g283670	Peptidase C2, calpain, catalytic domain (IPR001300); Peptidase C2, calpain family (IPR022684); Papain-like cysteine peptidase superfamily (IPR038765)	HOM02SEM004398	11	0	0.35375	0.01	5.14	YES	11	0	0.621111	0.01	5.96	YES	3	5	0.385	0.0784932	2.29
Sro1013_g231330	SAP domain superfamily (IPR036361); Peptidase C2, calpain, catalytic domain (IPR001300); Peptidase C2, calpain family (IPR022684); Cysteine peptidase, cysteine active site (IPR000169); SAP domain (IPR003034); Papain-like cysteine peptidase superfamily (IPR038765)	HOM02SEM004398	14	0	0.4475	0.01	5.48	YES	14	0	0.787778	0.01	6.3	YES	3	7	0.385	0.10589	1.86
Sro1539_g280830	Peptidase C2, calpain, catalytic domain (IPR001300); Cysteine peptidase, cysteine active site (IPR000169); Papain-like cysteine peptidase superfamily (IPR038765)	HOM02SEM004398	14	0	0.4475	0.01	5.48	YES	14	0	0.787778	0.01	6.3	YES	3	7	0.385	0.10589	1.86
Sro843_g209810	Peptidase C2, calpain, catalytic domain (IPR001300); Peptidase C2, calpain family (IPR022684); Cysteine peptidase, cysteine active site (IPR000169); Papain-like cysteine peptidase superfamily (IPR038765)	HOM02SEM004398	14	0	0.4475	0.01	5.48	YES	14	0	0.787778	0.01	6.3	YES	3	7	0.385	0.10589	1.86
Sro904_g218360	Peptidase C2, calpain, catalytic domain (IPR001300); Peptidase C2, calpain family (IPR022684); Papain-like cysteine peptidase superfamily (IPR038765)	HOM02SEM004398	14	0	0.4475	0.01	5.48	YES	14	0	0.787778	0.01	6.3	YES	3	7	0.385	0.10589	1.86
Sro2468_g328560	Peptidase C2, calpain, catalytic domain (IPR001300); Peptidase C2, calpain family (IPR022684); Papain-like cysteine peptidase superfamily (IPR038765)	HOM02SEM004398	14	0	0.4475	0.01	5.48	YES	14	0	0.787778	0.01	6.3	YES	3	7	0.385	0.10589	1.86
Sro430_g141300	Peptidase C2, calpain, catalytic domain (IPR001300); Peptidase C2, calpain family (IPR022684); Cysteine peptidase, cysteine active site (IPR000169); Papain-like cysteine peptidase superfamily (IPR038765)	HOM02SEM004398	14	0	0.4475	0.01	5.48	YES	14	0	0.787778	0.01	6.3	YES	3	7	0.385	0.10589	1.86
Sro2402_g326360	Peptidase C2, calpain, catalytic domain (IPR001300); Peptidase C2, calpain family (IPR022684); Cysteine peptidase, cysteine active site (IPR000169); Papain-like cysteine peptidase superfamily (IPR038765)	HOM02SEM004398	14	0	0.4475	0.01	5.48	YES	14	0	0.787778	0.01	6.3	YES	3	7	0.385	0.10589	1.86
Sro808_g205490	Target SNARE coiled-coil homology domain (IPR000727)	HOM02SEM004523	3	0	0.10375	0.01	3.38	NO	3	0	0.176667	0.01	4.14	NO	3	0	0.385	0.01	5.27
Sro103_g052560	-	HOM02SEM004652	3	0	0.10375	0.01	3.38	NO	0	3	0.01	0.224286	-4.49	NO	2	0	0.26	0.01	4.7
Sro481_g151630	Short-chain dehydrogenase/reductase SDR (IPR002347); NAD(P)-binding domain superfamily (IPR036291)	HOM02SEM004737	4	0	0.135	0.01	3.75	NO	2	2	0.121111	0.152857	-0.34	NO	2	0	0.26	0.01	4.7
Sro481_g151640	Short-chain dehydrogenase/reductase SDR (IPR002347); NAD(P)-binding domain superfamily (IPR036291)	HOM02SEM004737	4	0	0.135	0.01	3.75	NO	2	2	0.121111	0.152857	-0.34	NO	2	0	0.26	0.01	4.7
Sro481_g151680	Short-chain dehydrogenase/reductase SDR (IPR002347); NAD(P)-binding domain superfamily (IPR036291)	HOM02SEM004737	4	0	0.135	0.01	3.75	NO	2	2	0.121111	0.152857	-0.34	NO	2	0	0.26	0.01	4.7
Sro575_g169410	Cyclophilin-like domain superfamily (IPR029000); Cyclophilin-type peptidyl-prolyl cis-trans isomerase domain (IPR002130)	HOM02SEM004801	5	0	0.16625	0.01	4.06	NO	5	0	0.287778	0.01	4.85	NO	2	1	0.26	0.0236986	3.46
Sro1170_g248760	Ribosomal protein L21 (IPR001787); Ribosomal protein L21-like (IPR028909); Ribosomal protein L21, conserved site (IPR018258); L21-like superfamily (IPR036164)	HOM02SEM004815	12	0	0.385	0.01	5.27	NO	9	3	0.51	0.224286	1.19	NO	5	5	0.635	0.0784932	3.02
Sro1692_g291580	Histidine phosphatase superfamily, clade-2 (IPR000560); Histidine phosphatase superfamily (IPR029033)	HOM02SEM004917	8	0	0.26	0.01	4.7	YES	6	2	0.343333	0.152857	1.17	NO	2	1	0.26	0.0236986	3.46
Sro87_g046170	Histone H3-K79 methyltransferase (IPR030445); Histone-lysine N-methyltransferase DOT1 domain (IPR025789); S-adenosyl-L-methionine-dependent methyltransferase (IPR029063)	HOM02SEM004923	9	0	0.29125	0.01	4.86	YES	9	0	0.51	0.01	5.67	NO	1	6	0.135	0.0921918	0.55
Sro1225_g254100	Histone-lysine N-methyltransferase DOT1 domain (IPR025789); S-adenosyl-L-methionine-dependent methyltransferase (IPR029063)	HOM02SEM004923	7	0	0.22875	0.01	4.52	YES	7	0	0.398889	0.01	5.32	NO	1	4	0.135	0.0647945	1.06
Sro539_g162810	Arrestin, C-terminal (IPR014752); Arrestin-like, N-terminal (IPR011021); Immunoglobulin E-set (IPR014756)	HOM02SEM004956	4	0	0.135	0.01	3.75	YES	3	1	0.176667	0.0814286	1.12	YES	1	1	0.135	0.0236986	2.51
Sro2292_g322250	-	HOM02SEM005039	2	0	0.0725	0.01	2.86	NO	0	2	0.01	0.152857	-3.93	NO	2	0	0.26	0.01	4.7
Sro21_g015050	Protein kinase domain (IPR000719); Tyrosine-protein kinase, active site (IPR008266); Protein kinase-like domain superfamily (IPR011009)	HOM02SEM005072	8	0	0.26	0.01	4.7	YES	7	1	0.398889	0.0814286	2.29	NO	3	2	0.385	0.0373973	3.36
Sro587_g171410	GOLD domain (IPR009038)	HOM02SEM005135	12	0	0.385	0.01	5.27	NO	9	3	0.51	0.224286	1.19	NO	4	3	0.51	0.0510959	3.32
Sro51_chlor_g030200	Tetratricopeptide-like helical domain superfamily (IPR011990); Photosystem I Ycf3, assembly (IPR022818); Tetratricopeptide repeat (IPR019734); Tetratricopeptide repeat 1 (IPR001440); Tetratricopeptide repeat-containing domain (IPR013026)	HOM02SEM005191	5	1	0.16625	0.0278571	2.58	NO	5	0	0.287778	0.01	4.85	NO	2	1	0.26	0.0236986	3.46
Sro425_g140110	Carbohydrate kinase PfkB (IPR011611); Ribokinase/fructokinase (IPR002139); Carbohydrate/puine kinase, PfkB, conserved site (IPR002173); Ribokinase-like (IPR029056)	HOM02SEM005233	8	1	0.26	0.0278571	3.22	YES	4	4	0.232222	0.295714	-0.35	NO	1	5	0.135	0.0784932	0.78
Sro2930_g340460	GPCR family 3, C-terminal (IPR017978)	HOM02SEM005303	5	1	0.16625	0.0278571	2.58	YES	4	1	0.232222	0.0814286	1.51	NO	2	1	0.26	0.0236986	3.46
Sro2_g001530	PDZ domain (IPR001478); PDZ superfamily (IPR036034)	HOM02SEM005417	6	0	0.1975	0.01	4.3	NO	2	4	0.121111	0.295714	-1.29	NO	3	1	0.385	0.0236986	4.02
Sro994_g229040	Citrate transporter-like domain (IPR004680); SPX domain (IPR004331)	HOM02SEM005429	5	1	0.16625	0.0278571	2.58	NO	4	1	0.232222	0.0814286	1.51	NO	2	1	0.26	0.0236986	3.46
Sro1336_g263970	TMP21-related (IPR015720); GOLD domain (IPR009038)	HOM02SEM005448	3	0	0.10375	0.01	3.38	NO	3	0	0.176667	0.01	4.14	NO	2	0	0.26	0.01	4.7
Sro235_g094610	TMP21-related (IPR015720); GOLD domain (IPR009038)	HOM02SEM005448	3	0	0.10375	0.01	3.38	NO	3	0	0.176667	0.01	4.14	NO	2	0	0.26	0.01	4.7
Sro1384_g268100	Tetratricopeptide-like helical domain superfamily (IPR011990); Peptidyl-prolyl cis-trans isomerase, FKBP-type (IPR023566); FKBP-type peptidyl-prolyl cis-trans isomerase domain (IPR001179)	HOM02SEM005495	7	0	0.22875	0.01	4.52	YES	3	4	0.176667	0.295714	-0.74	NO	1	2	0.135	0.0373973	1.85
Sro71_g039540	Tetratricopeptide-like helical domain superfamily (IPR011990); FKBP-type peptidyl-prolyl cis-trans isomerase domain (IPR001179); Tetratricopeptide repeat-containing domain (IPR013026); Tetratricopeptide repeat (IPR019734)	HOM02SEM005495	7	0	0.22875	0.01	4.52	YES	7	0	0.398889	0.01	5.32	NO	1	2	0.135	0.0373973	1.85
S34_gene_298	Aldolase-type TIM barrel (IPR013785), FAD/NAD(P)-binding domain (IPR023753), NADH:flavin oxidoreductase/NADH oxidase, N-terminal (IPR001155)	HOM02SEM005535	2	1	0.0725	0.0278571	1.38	NO	2	0	0.121111	0.01	3.6	NO	2	1	0.26	0.0236986	3.46
Sro1074_g238300	Glycosyl transferase, family 31 (IPR002659)	HOM02SEM005538	4	0	0.135	0.01	3.75	YES	4	0	0.232222	0.01	4.54	NO	1	3	0.135	0.0510959	1.4
Sro104_g052770	Glycosyl transferase, family 31 (IPR002659)	HOM02SEM005538	12	0	0.385	0.01	5.27	YES	12	0	0.676667	0.01	6.08	NO	3	7	0.385	0.10589	1.86
S43_gene_14	OPI10 family (IPR031318), Domain of unknown function DUF775 (IPR008493)	HOM02SEM005539	8	0	0.26	0.01	4.7	NO	3	5	0.176667	0.367143	-1.06	NO	3	2	0.385	0.0373973	3.36
Sro490_g153590	Winged helix-like DNA-binding domain superfamily (IPR036388); Heat shock transcription factor family (IPR027725); Heat shock factor (HSF)-type, DNA-binding (IPR000232); Winged helix DNA-binding domain superfamily (IPR036390)	HOM02SEM005550	12	0	0.385	0.01	5.27	YES	3	9	0.176667	0.652857	-1.89	NO	6	3	0.76	0.0510959	3.89
Sro529_g161020	Pectin lyase fold (IPR012334); Right handed beta helix domain (IPR039448); Parallel beta-helix repeat (IPR006626); Pectin lyase fold/virulence factor (IPR011050)	HOM02SEM005574	4	0	0.135	0.01	3.75	NO	0	4	0.01	0.295714	-4.89	NO	3	1	0.385	0.0236986	4.02
Sro503_g155830	PAS domain (IPR000014); Myc-type, basic helix-loop-helix (bHLH) domain (IPR011598); Helix-loop-helix DNA-binding domain superfamily (IPR036638); Achaete-scute transcription factor-related (IPR015660); PAS domain superfamily (IPR035965)	HOM02SEM005578	19	0	0.60375	0.01	5.92	NO	11	8	0.621111	0.581429	0.1	NO	7	7	0.885	0.10589	3.06
Sro470_g149470	Armadillo-like helical (IPR011989); Armadillo (IPR000225); Armadillo-type fold (IPR016024)	HOM02SEM005828	16	3	0.51	0.0635714	3	YES	7	9	0.398889	0.652857	-0.71	NO	7	6	0.885	0.0921918	3.26
Sro1136_g245150	Ankyrin repeat-containing domain (IPR020683); Zinc finger, RING/FYVE/PHD-type (IPR013083); Zinc finger, RING-type (IPR001841); Ankyrin repeat-containing domain superfamily (IPR036770)	HOM02SEM005850	9	1	0.29125	0.0278571	3.39	YES	9	0	0.51	0.01	5.67	YES	1	6	0.135	0.0921918	0.55
Sro1203_g252070	PH-like domain superfamily (IPR011993); GRAM domain (IPR004182); VASt domain (IPR031968)	HOM02SEM005855	3	0	0.10375	0.01	3.38	NO	3	0	0.176667	0.01	4.14	NO	2	0	0.26	0.01	4.7
Sro2_g001790	Nse4/EID family (IPR027786); Non-structural maintenance of chromosome element 4, C-terminal (IPR014854)	HOM02SEM005859	6	1	0.1975	0.0278571	2.83	NO	6	0	0.343333	0.01	5.1	NO	2	1	0.26	0.0236986	3.46
Sro462_g147910	-	HOM02SEM005978	9	0	0.29125	0.01	4.86	YES	5	4	0.287778	0.295714	-0.04	NO	0	6	0.01	0.0921918	-3.2
S45_gene_65	Ribonuclease H superfamily (IPR036397), Ribonuclease H domain (IPR002156)	HOM02SEM006007	2	0	0.0725	0.01	2.86	YES	2	0	0.121111	0.01	3.6	YES	0	1	0.01	0.0236986	-1.24
Sro1036_g234100	-	HOM02SEM006017	13	0	0.41625	0.01	5.38	YES	8	5	0.454444	0.367143	0.31	NO	3	6	0.385	0.0921918	2.06
Sro461_g147800	P-loop containing nucleoside triphosphate hydrolase (IPR027417)	HOM02SEM006026	4	0	0.135	0.01	3.75	YES	2	2	0.121111	0.152857	-0.34	NO	1	1	0.135	0.0236986	2.51
Sro18_g012770	P-loop containing nucleoside triphosphate hydrolase (IPR027417)	HOM02SEM006026	4	0	0.135	0.01	3.75	YES	2	2	0.121111	0.152857	-0.34	NO	1	1	0.135	0.0236986	2.51
Sro701_g189830	DSBA-like thioredoxin domain (IPR001853); Thioredoxin-like superfamily (IPR036249)	HOM02SEM006053	4	0	0.135	0.01	3.75	NO	3	1	0.176667	0.0814286	1.12	NO	2	0	0.26	0.01	4.7
Sro3341_g347000	-	HOM02SEM006085	2	0	0.0725	0.01	2.86	YES	2	0	0.121111	0.01	3.6	YES	0	2	0.01	0.0373973	-1.9
S45_gene_177	-	HOM02SEM006085	2	0	0.0725	0.01	2.86	YES	2	0	0.121111	0.01	3.6	YES	0	2	0.01	0.0373973	-1.9
S47_gene_36	-	HOM02SEM006085	2	0	0.0725	0.01	2.86	YES	2	0	0.121111	0.01	3.6	YES	0	2	0.01	0.0373973	-1.9
Sro64_g036331	Ndc10, domain 2 superfamily (IPR038279); Ndc10, domain 2 (IPR031872)	HOM02SEM006104	2	0	0.0725	0.01	2.86	YES	2	0	0.121111	0.01	3.6	YES	0	1	0.01	0.0236986	-1.24
S13_gene_10	Ndc10, domain 2 superfamily (IPR038279), Ndc10, domain 2 (IPR031872)	HOM02SEM006104	2	0	0.0725	0.01	2.86	YES	2	0	0.121111	0.01	3.6	YES	0	1	0.01	0.0236986	-1.24
S4_gene_6	Ndc10, domain 2 superfamily (IPR038279), Ndc10, domain 2 (IPR031872)	HOM02SEM006104	2	0	0.0725	0.01	2.86	YES	2	0	0.121111	0.01	3.6	YES	0	1	0.01	0.0236986	-1.24
Sro923_g220700	GNAT domain (IPR000182); Acyl-CoA N-acyltransferase (IPR016181)	HOM02SEM006117	5	0	0.16625	0.01	4.06	NO	2	3	0.121111	0.224286	-0.89	NO	2	1	0.26	0.0236986	3.46
Sro3084_g343381	Zinc finger, MYND-type (IPR002893)	HOM02SEM006284	2	0	0.0725	0.01	2.86	YES	2	0	0.121111	0.01	3.6	YES	0	2	0.01	0.0373973	-1.9
Sro1711_g292860	WD40/YVTN repeat-like-containing domain superfamily (IPR015943); Quinoprotein alcohol dehydrogenase-like superfamily (IPR011047)	HOM02SEM006305	9	0	0.29125	0.01	4.86	YES	7	2	0.398889	0.152857	1.38	NO	3	5	0.385	0.0784932	2.29
Sro1255_g256490	Helicase-associated (IPR005114); P-loop containing nucleoside triphosphate hydrolase (IPR027417)	HOM02SEM006309	2	0	0.0725	0.01	2.86	YES	2	0	0.121111	0.01	3.6	YES	1	0	0.135	0.01	3.75
Sro162_g072840	Helicase-associated (IPR005114); P-loop containing nucleoside triphosphate hydrolase (IPR027417)	HOM02SEM006309	3	0	0.10375	0.01	3.38	YES	3	0	0.176667	0.01	4.14	YES	1	1	0.135	0.0236986	2.51
Sro347_g122830	-	HOM02SEM006344	2	0	0.0725	0.01	2.86	NO	1	1	0.0655556	0.0814286	-0.31	NO	2	0	0.26	0.01	4.7
Sro347_g122840	-	HOM02SEM006344	4	0	0.135	0.01	3.75	NO	3	1	0.176667	0.0814286	1.12	NO	2	0	0.26	0.01	4.7
Sro2974_g341290	EF-hand domain (IPR002048); EF-Hand 1, calcium-binding site (IPR018247); EF-hand domain pair (IPR011992)	HOM02SEM006359	4	0	0.135	0.01	3.75	NO	4	0	0.232222	0.01	4.54	NO	2	0	0.26	0.01	4.7
Sro1618_g286400	Cation efflux transmembrane domain superfamily (IPR027469); Transmembrane protein 163 (IPR026765); Cation efflux protein (IPR002524)	HOM02SEM006388	14	0	0.4475	0.01	5.48	NO	6	8	0.343333	0.581429	-0.76	NO	6	3	0.76	0.0510959	3.89
Sro50_g029220	-	HOM02SEM006416	6	0	0.1975	0.01	4.3	NO	3	3	0.176667	0.224286	-0.34	NO	4	0	0.51	0.01	5.67
Sro1475_g275780	ApaG domain superfamily (IPR036767); ApaG domain (IPR007474); F-box-like domain superfamily (IPR036047)	HOM02SEM006426	3	0	0.10375	0.01	3.38	YES	3	0	0.176667	0.01	4.14	NO	0	3	0.01	0.0510959	-2.35
Sro1133_g244840	ApaG domain superfamily (IPR036767); ApaG domain (IPR007474)	HOM02SEM006426	4	0	0.135	0.01	3.75	YES	3	1	0.176667	0.0814286	1.12	NO	0	4	0.01	0.0647945	-2.7
Sro699_g189530	ApaG domain superfamily (IPR036767); ApaG domain (IPR007474); F-box-like domain superfamily (IPR036047)	HOM02SEM006426	4	0	0.135	0.01	3.75	YES	3	1	0.176667	0.0814286	1.12	NO	0	4	0.01	0.0647945	-2.7
S18_gene_115	Protein kinase domain (IPR000719), Protein kinase-like domain superfamily (IPR011009)	HOM02SEM006444	3	0	0.10375	0.01	3.38	YES	2	1	0.121111	0.0814286	0.57	NO	1	1	0.135	0.0236986	2.51
Sro70_g039170	Mitochondrial carrier domain superfamily (IPR023395); Mitochondrial carrier domain protein (IPR040062); Mitochondrial substrate/solute carrier (IPR018108)	HOM02SEM006474	3	1	0.10375	0.0278571	1.9	NO	0	3	0.01	0.224286	-4.49	NO	3	1	0.385	0.0236986	4.02
Sro221_g091080	Ubiquitin domain (IPR000626); Ubiquitin-like domain superfamily (IPR029071)	HOM02SEM006484	4	0	0.135	0.01	3.75	YES	4	0	0.232222	0.01	4.54	YES	3	0	0.385	0.01	5.27
Sro221_g091100	Ubiquitin domain (IPR000626); Ubiquitin (IPR019956); Ubiquitin-like domain superfamily (IPR029071)	HOM02SEM006484	7	0	0.22875	0.01	4.52	YES	6	1	0.343333	0.0814286	2.08	YES	3	2	0.385	0.0373973	3.36
Sro814_g206300	Ubiquitin domain (IPR000626); Ubiquitin (IPR019956); Ubiquitin-like domain superfamily (IPR029071)	HOM02SEM006484	12	0	0.385	0.01	5.27	YES	11	1	0.621111	0.0814286	2.93	YES	3	5	0.385	0.0784932	2.29
Sro1928_g305980	Ubiquitin domain (IPR000626); Ubiquitin (IPR019956); Ubiquitin-like domain superfamily (IPR029071)	HOM02SEM006484	7	0	0.22875	0.01	4.52	YES	6	1	0.343333	0.0814286	2.08	YES	3	2	0.385	0.0373973	3.36
Sro1206_g252390	Cyclophilin-like domain superfamily (IPR029000); Cyclophilin-type peptidyl-prolyl cis-trans isomerase domain (IPR002130)	HOM02SEM006568	8	0	0.26	0.01	4.7	YES	8	0	0.454444	0.01	5.51	NO	1	4	0.135	0.0647945	1.06
Sro2_g001120	Cyclophilin-like domain superfamily (IPR029000); Cyclophilin-type peptidyl-prolyl cis-trans isomerase domain (IPR002130)	HOM02SEM006568	7	0	0.22875	0.01	4.52	YES	7	0	0.398889	0.01	5.32	NO	0	4	0.01	0.0647945	-2.7
Sro1334_g263810	SGNH hydrolase superfamily (IPR036514)	HOM02SEM006582	7	1	0.22875	0.0278571	3.04	YES	5	2	0.287778	0.152857	0.91	NO	1	5	0.135	0.0784932	0.78
Sro784_g201990	-	HOM02SEM006583	3	0	0.10375	0.01	3.38	YES	0	3	0.01	0.224286	-4.49	YES	0	3	0.01	0.0510959	-2.35
Sro65_g036750	Las1-like (IPR007174)	HOM02SEM006678	5	0	0.16625	0.01	4.06	YES	4	1	0.232222	0.0814286	1.51	NO	0	2	0.01	0.0373973	-1.9
Sro118_g057560	-	HOM02SEM006739	2	0	0.0725	0.01	2.86	NO	1	1	0.0655556	0.0814286	-0.31	NO	2	0	0.26	0.01	4.7
Sro609_g174980	Ribonuclease Z/Hydroxyacylglutathione hydrolase-like (IPR036866); Metallo-beta-lactamase (IPR001279)	HOM02SEM006767	8	0	0.26	0.01	4.7	YES	8	0	0.454444	0.01	5.51	YES	2	2	0.26	0.0373973	2.8
Sro969_g226260	-	HOM02SEM006795	3	0	0.10375	0.01	3.38	YES	2	1	0.121111	0.0814286	0.57	NO	1	1	0.135	0.0236986	2.51
Sro996_g229340	Mog1/PsbP, alpha/beta/alpha sandwich (IPR016123); PsbP family (IPR002683)	HOM02SEM006879	4	0	0.135	0.01	3.75	NO	4	0	0.232222	0.01	4.54	NO	2	0	0.26	0.01	4.7
Sro1901_g304370	AMP-binding enzyme, C-terminal domain (IPR025110); Acetyl-coenzyme A synthetase, N-terminal domain (IPR032387); AMP-dependent synthetase/ligase (IPR000873); AMP-binding, conserved site (IPR020845)	HOM02SEM006900	10	0	0.3225	0.01	5.01	YES	7	3	0.398889	0.224286	0.83	NO	0	8	0.01	0.119589	-3.58
Sro2842_g338300	AMP-dependent synthetase/ligase (IPR000873); Acetyl-coenzyme A synthetase, N-terminal domain (IPR032387)	HOM02SEM006900	7	0	0.22875	0.01	4.52	YES	5	2	0.287778	0.152857	0.91	NO	0	6	0.01	0.0921918	-3.2
S35_gene_2750	-	HOM02SEM006925	2	0	0.0725	0.01	2.86	YES	2	0	0.121111	0.01	3.6	YES	0	0	0.01	0.01	0
Sro393_g133480	S-adenosyl-L-methionine-dependent methyltransferase (IPR029063)	HOM02SEM006948	5	0	0.16625	0.01	4.06	YES	4	1	0.232222	0.0814286	1.51	YES	2	1	0.26	0.0236986	3.46
Sro1672_g290180	Transmembrane protein 180 (IPR040035); MFS transporter superfamily (IPR036259)	HOM02SEM007113	13	2	0.41625	0.0457143	3.19	YES	9	4	0.51	0.295714	0.79	NO	2	9	0.26	0.133288	0.96
Sro1022_g232340	Transmembrane protein 180 (IPR040035)	HOM02SEM007113	14	2	0.4475	0.0457143	3.29	YES	9	5	0.51	0.367143	0.47	NO	3	9	0.385	0.133288	1.53
Sro268_g103600	Transmembrane protein 180 (IPR040035); MFS transporter superfamily (IPR036259)	HOM02SEM007113	13	2	0.41625	0.0457143	3.19	YES	9	4	0.51	0.295714	0.79	NO	2	9	0.26	0.133288	0.96
Sro1508_g278470	Longin domain (IPR010908); Synaptobrevin (IPR001388); Longin-like domain superfamily (IPR011012)	HOM02SEM007118	2	0	0.0725	0.01	2.86	NO	2	0	0.121111	0.01	3.6	NO	2	0	0.26	0.01	4.7
Sro494_g154270	Zinc finger, RING/FYVE/PHD-type (IPR013083); Zinc finger, RING-type (IPR001841)	HOM02SEM007136	4	0	0.135	0.01	3.75	NO	0	4	0.01	0.295714	-4.89	NO	2	0	0.26	0.01	4.7
Sro1523_g279580	-	HOM02SEM007226	2	0	0.0725	0.01	2.86	YES	2	0	0.121111	0.01	3.6	YES	0	1	0.01	0.0236986	-1.24
S32_gene_2668	-	HOM02SEM007226	4	0	0.135	0.01	3.75	YES	3	1	0.176667	0.0814286	1.12	YES	0	2	0.01	0.0373973	-1.9
S33_gene_56	P-loop containing nucleoside triphosphate hydrolase (IPR027417)	HOM02SEM007226	3	0	0.10375	0.01	3.38	YES	3	0	0.176667	0.01	4.14	YES	0	2	0.01	0.0373973	-1.9
S38_gene_10	-	HOM02SEM007226	3	0	0.10375	0.01	3.38	YES	3	0	0.176667	0.01	4.14	YES	0	2	0.01	0.0373973	-1.9
S39_gene_1404	-	HOM02SEM007226	4	0	0.135	0.01	3.75	YES	3	1	0.176667	0.0814286	1.12	YES	0	2	0.01	0.0373973	-1.9
S41_gene_72	P-loop containing nucleoside triphosphate hydrolase (IPR027417)	HOM02SEM007226	3	0	0.10375	0.01	3.38	YES	3	0	0.176667	0.01	4.14	YES	0	2	0.01	0.0373973	-1.9
S41_gene_235	P-loop containing nucleoside triphosphate hydrolase (IPR027417)	HOM02SEM007226	3	0	0.10375	0.01	3.38	YES	3	0	0.176667	0.01	4.14	YES	0	2	0.01	0.0373973	-1.9
S45_gene_52	-	HOM02SEM007226	3	0	0.10375	0.01	3.38	YES	3	0	0.176667	0.01	4.14	YES	0	2	0.01	0.0373973	-1.9
Sro436_g142470	6-Phosphogluconolactonase (IPR039104); Glucosamine/galactosamine-6-phosphate isomerase (IPR006148); NagB/RpiA transferase-like (IPR037171)	HOM02SEM007296	8	0	0.26	0.01	4.7	NO	3	5	0.176667	0.367143	-1.06	NO	6	1	0.76	0.0236986	5
Sro513_g157720	Galactose-binding-like domain superfamily (IPR008979); Immunoglobulin-like fold (IPR013783); Domain of unknown function DUF4982 (IPR032311); Glycoside hydrolase family 2, catalytic domain (IPR006103); Glycosyl hydrolases family 2, sugar binding domain (IPR006104); Glycoside hydrolase, family 2, active site (IPR023232); Glycoside hydrolase superfamily (IPR017853)	HOM02SEM007384	13	0	0.41625	0.01	5.38	YES	8	5	0.454444	0.367143	0.31	NO	2	8	0.26	0.119589	1.12
Sro1203_g252080	Ubiquilin (IPR015496); Heat shock chaperonin-binding (IPR006636)	HOM02SEM007423	10	0	0.3225	0.01	5.01	YES	9	1	0.51	0.0814286	2.65	NO	2	5	0.26	0.0784932	1.73
Sro852_g211000	PsbQ-like domain superfamily (IPR023222)	HOM02SEM007520	5	0	0.16625	0.01	4.06	NO	4	1	0.232222	0.0814286	1.51	NO	2	1	0.26	0.0236986	3.46
Sro1882_g303360	Domain of unknown function DUF4116 (IPR025197)	HOM02SEM007536	4	0	0.135	0.01	3.75	YES	4	0	0.232222	0.01	4.54	YES	2	0	0.26	0.01	4.7
Sro574_g169260	Ribonuclease kappa (IPR026770)	HOM02SEM007605	4	0	0.135	0.01	3.75	YES	3	1	0.176667	0.0814286	1.12	YES	1	2	0.135	0.0373973	1.85
Sro408_g137040	Zinc finger, RING/FYVE/PHD-type (IPR013083); RING-finger protein Mag2/Rnf10 (IPR039739); RING-type zinc-finger, LisH dimerisation motif (IPR027370); Zinc finger, RING-type, conserved site (IPR017907); Zinc finger, RING-type (IPR001841)	HOM02SEM007613	12	1	0.385	0.0278571	3.79	YES	6	6	0.343333	0.438571	-0.35	NO	1	8	0.135	0.119589	0.17
Sro1152_g246840	Short-chain dehydrogenase/reductase SDR (IPR002347); Short-chain dehydrogenase/reductase, conserved site (IPR020904); NAD(P)-binding domain superfamily (IPR036291)	HOM02SEM007681	7	0	0.22875	0.01	4.52	YES	7	0	0.398889	0.01	5.32	YES	1	5	0.135	0.0784932	0.78
Sro143_g066610	Polyketide cyclase SnoaL-like (IPR009959); NTF2-like domain superfamily (IPR032710)	HOM02SEM007724	17	0	0.54125	0.01	5.76	YES	8	9	0.454444	0.652857	-0.52	NO	7	4	0.885	0.0647945	3.77
Sro625_g177540	VASt domain (IPR031968)	HOM02SEM007735	3	0	0.10375	0.01	3.38	NO	3	0	0.176667	0.01	4.14	NO	2	0	0.26	0.01	4.7
Sro743_g196080	GRIP domain (IPR000237)	HOM02SEM007902	2	0	0.0725	0.01	2.86	NO	2	0	0.121111	0.01	3.6	NO	2	0	0.26	0.01	4.7
Sro764_g199090	Alpha/Beta hydrolase fold (IPR029058)	HOM02SEM007953	5	1	0.16625	0.0278571	2.58	NO	3	2	0.176667	0.152857	0.21	NO	2	1	0.26	0.0236986	3.46
Sro4_g003640	Alpha/Beta hydrolase fold (IPR029058)	HOM02SEM007953	5	1	0.16625	0.0278571	2.58	NO	3	2	0.176667	0.152857	0.21	NO	2	1	0.26	0.0236986	3.46
Sro187_g080970	Alpha/Beta hydrolase fold (IPR029058)	HOM02SEM007953	6	1	0.1975	0.0278571	2.83	NO	4	2	0.232222	0.152857	0.6	NO	2	1	0.26	0.0236986	3.46
Sro1155_g247220	Nuclease associated modular domain 3 (IPR003611)	HOM02SEM007988	3	0	0.10375	0.01	3.38	YES	3	0	0.176667	0.01	4.14	YES	0	0	0.01	0.01	0
Sro211_g087990	Leucine-rich repeat domain superfamily (IPR032675)	HOM02SEM007988	8	0	0.26	0.01	4.7	YES	8	0	0.454444	0.01	5.51	YES	2	4	0.26	0.0647945	2
Sro31_g020350	Synaptobrevin (IPR001388)	HOM02SEM008016	5	0	0.16625	0.01	4.06	NO	3	2	0.176667	0.152857	0.21	NO	2	0	0.26	0.01	4.7
Sro168_g074730	-	HOM02SEM008042	13	0	0.41625	0.01	5.38	NO	7	6	0.398889	0.438571	-0.14	NO	6	3	0.76	0.0510959	3.89
Sro2808_g337570	Acetyl-CoA hydrolase/transferase, C-terminal domain superfamily (IPR038460); Acetyl-CoA hydrolase/transferase (IPR003702); Acetyl-CoA hydrolase/transferase C-terminal domain (IPR026888); NagB/RpiA transferase-like (IPR037171); Acyl-CoA N-acyltransferase (IPR016181)	HOM02SEM008078	11	2	0.35375	0.0457143	2.95	YES	8	3	0.454444	0.224286	1.02	NO	4	3	0.51	0.0510959	3.32
Sro157_g071050	EamA domain (IPR000620)	HOM02SEM008112	3	1	0.10375	0.0278571	1.9	NO	3	0	0.176667	0.01	4.14	NO	2	1	0.26	0.0236986	3.46
Sro1141_g245600	-	HOM02SEM008147	2	0	0.0725	0.01	2.86	NO	1	1	0.0655556	0.0814286	-0.31	NO	2	0	0.26	0.01	4.7
Sro785_g202110	-	HOM02SEM008184	23	0	0.72875	0.01	6.19	YES	13	10	0.732222	0.724286	0.02	NO	7	10	0.885	0.146986	2.59
Sro603_g173860	-	HOM02SEM008280	5	0	0.16625	0.01	4.06	NO	5	0	0.287778	0.01	4.85	NO	2	1	0.26	0.0236986	3.46
Sro30_g019380	Ankyrin repeat-containing domain (IPR020683); Ankyrin repeat-containing domain superfamily (IPR036770); Ankyrin repeat (IPR002110)	HOM02SEM008295	20	1	0.635	0.0278571	4.51	NO	13	7	0.732222	0.51	0.52	NO	8	8	1.01	0.119589	3.08
Sro1873_g302940	Cofactor assembly of complex C subunit B, CCB2/CCB4 (IPR021325)	HOM02SEM008325	6	0	0.1975	0.01	4.3	NO	1	5	0.0655556	0.367143	-2.49	NO	3	2	0.385	0.0373973	3.36
Sro999_g229600	-	HOM02SEM008336	4	0	0.135	0.01	3.75	NO	3	1	0.176667	0.0814286	1.12	NO	3	0	0.385	0.01	5.27
Sro1413_g270550	-	HOM02SEM008336	3	0	0.10375	0.01	3.38	NO	3	0	0.176667	0.01	4.14	NO	2	0	0.26	0.01	4.7
Sro1150_g246630	-	HOM02SEM008336	3	0	0.10375	0.01	3.38	NO	3	0	0.176667	0.01	4.14	NO	2	0	0.26	0.01	4.7
S37_gene_203	-	HOM02SEM008458	2	0	0.0725	0.01	2.86	YES	2	0	0.121111	0.01	3.6	YES	1	0	0.135	0.01	3.75
S40_gene_162	-	HOM02SEM008458	3	0	0.10375	0.01	3.38	YES	1	2	0.0655556	0.152857	-1.22	YES	2	0	0.26	0.01	4.7
S42_gene_64	-	HOM02SEM008458	4	0	0.135	0.01	3.75	YES	4	0	0.232222	0.01	4.54	YES	0	2	0.01	0.0373973	-1.9
Sro1061_g236870	Tetratricopeptide-like helical domain superfamily (IPR011990); Tetratricopeptide repeat-containing domain (IPR013026); Tetratricopeptide repeat (IPR019734)	HOM02SEM008526	16	0	0.51	0.01	5.67	YES	13	3	0.732222	0.224286	1.71	NO	4	7	0.51	0.10589	2.27
Sro309_g113880	Tetratricopeptide-like helical domain superfamily (IPR011990); Tetratricopeptide repeat (IPR019734); Tetratricopeptide repeat-containing domain (IPR013026)	HOM02SEM008526	17	0	0.54125	0.01	5.76	YES	13	4	0.732222	0.295714	1.31	NO	5	7	0.635	0.10589	2.58
Sro933_g221750	Alpha/Beta hydrolase fold (IPR029058); Fungal lipase-like domain (IPR002921)	HOM02SEM008561	8	0	0.26	0.01	4.7	NO	6	2	0.343333	0.152857	1.17	NO	3	2	0.385	0.0373973	3.36
Sro484_g152260	Tetratricopeptide-like helical domain superfamily (IPR011990); Tetratricopeptide repeat (IPR019734); Tetratricopeptide repeat-containing domain (IPR013026)	HOM02SEM008572	16	0	0.51	0.01	5.67	YES	10	6	0.565556	0.438571	0.37	YES	2	9	0.26	0.133288	0.96
Sro2062_g313080	COP9 signalosome subunit 6 (IPR033859); JAB1/MPN/MOV34 metalloenzyme domain (IPR000555); Rpn11/EIF3F, C-terminal (IPR024969)	HOM02SEM008610	13	0	0.41625	0.01	5.38	YES	8	5	0.454444	0.367143	0.31	NO	3	7	0.385	0.10589	1.86
Sro1131_g244700	-	HOM02SEM008648	7	0	0.22875	0.01	4.52	YES	7	0	0.398889	0.01	5.32	NO	1	3	0.135	0.0510959	1.4
Sro1311_g261750	Aldehyde dehydrogenase, N-terminal (IPR016162); Aldehyde dehydrogenase, C-terminal (IPR016163); Aldehyde/histidinol dehydrogenase (IPR016161)	HOM02SEM008661	9	0	0.29125	0.01	4.86	YES	9	0	0.51	0.01	5.67	YES	3	5	0.385	0.0784932	2.29
Sro301_g112020	TRAM/LAG1/CLN8 homology domain (IPR006634)	HOM02SEM008775	2	0	0.0725	0.01	2.86	NO	1	1	0.0655556	0.0814286	-0.31	NO	2	0	0.26	0.01	4.7
Sro1097_g240900	Mms4/EME1/EME2 (IPR033310); Helix-hairpin-helix DNA-binding motif, class 1 (IPR003583)	HOM02SEM008787	4	0	0.135	0.01	3.75	YES	3	1	0.176667	0.0814286	1.12	NO	0	2	0.01	0.0373973	-1.9
Sro73_g040560	NmrA-like domain (IPR008030); NAD(P)-binding domain superfamily (IPR036291)	HOM02SEM008796	4	1	0.135	0.0278571	2.28	YES	4	0	0.232222	0.01	4.54	YES	2	1	0.26	0.0236986	3.46
Sro2380_g325440	Tetratricopeptide-like helical domain superfamily (IPR011990); Tetratricopeptide repeat (IPR019734); Tetratricopeptide repeat-containing domain (IPR013026)	HOM02SEM008830	9	0	0.29125	0.01	4.86	YES	9	0	0.51	0.01	5.67	NO	2	5	0.26	0.0784932	1.73
Sro324_g117470	Protein of unknown function DUF1349 (IPR009784); Concanavalin A-like lectin/glucanase domain superfamily (IPR013320)	HOM02SEM008885	4	0	0.135	0.01	3.75	YES	2	2	0.121111	0.152857	-0.34	YES	2	0	0.26	0.01	4.7
Sro6_g004920	Protein of unknown function DUF1349 (IPR009784); Concanavalin A-like lectin/glucanase domain superfamily (IPR013320)	HOM02SEM008885	6	0	0.1975	0.01	4.3	YES	4	2	0.232222	0.152857	0.6	YES	3	0	0.385	0.01	5.27
Sro579_g169950	Globin/Protoglobin (IPR012292); Truncated hemoglobin (IPR001486); Globin-like superfamily (IPR009050)	HOM02SEM008983	2	0	0.0725	0.01	2.86	YES	2	0	0.121111	0.01	3.6	YES	1	0	0.135	0.01	3.75
Sro2259_g321120	Globin/Protoglobin (IPR012292); Globin-like superfamily (IPR009050)	HOM02SEM008983	2	0	0.0725	0.01	2.86	YES	2	0	0.121111	0.01	3.6	YES	1	0	0.135	0.01	3.75
Sro1427_g271810	Globin/Protoglobin (IPR012292); Globin-like superfamily (IPR009050)	HOM02SEM008983	2	0	0.0725	0.01	2.86	YES	2	0	0.121111	0.01	3.6	YES	1	0	0.135	0.01	3.75
Sro19_g013490	Globin/Protoglobin (IPR012292); Globin-like superfamily (IPR009050)	HOM02SEM008983	2	0	0.0725	0.01	2.86	YES	2	0	0.121111	0.01	3.6	YES	1	0	0.135	0.01	3.75
Sro774_g200730	Globin/Protoglobin (IPR012292); Globin-like superfamily (IPR009050)	HOM02SEM008983	2	0	0.0725	0.01	2.86	YES	2	0	0.121111	0.01	3.6	YES	1	0	0.135	0.01	3.75
Sro453_g146090	Globin/Protoglobin (IPR012292); Truncated hemoglobin (IPR001486); Globin-like superfamily (IPR009050)	HOM02SEM008983	2	0	0.0725	0.01	2.86	YES	2	0	0.121111	0.01	3.6	YES	1	0	0.135	0.01	3.75
Sro1616_g286260	Lipopolysaccharide-modifying protein (IPR006598)	HOM02SEM008990	7	1	0.22875	0.0278571	3.04	YES	5	2	0.287778	0.152857	0.91	NO	0	3	0.01	0.0510959	-2.35
Sro420_g139220	-	HOM02SEM008992	2	0	0.0725	0.01	2.86	YES	1	1	0.0655556	0.0814286	-0.31	YES	2	0	0.26	0.01	4.7
Sro977_g227040	-	HOM02SEM008992	3	1	0.10375	0.0278571	1.9	YES	2	1	0.121111	0.0814286	0.57	YES	2	1	0.26	0.0236986	3.46
Sro322_g117150	-	HOM02SEM008992	3	1	0.10375	0.0278571	1.9	YES	2	1	0.121111	0.0814286	0.57	YES	2	1	0.26	0.0236986	3.46
Sro741_g195790	-	HOM02SEM008992	2	1	0.0725	0.0278571	1.38	YES	1	1	0.0655556	0.0814286	-0.31	YES	2	1	0.26	0.0236986	3.46
Sro741_g195800	-	HOM02SEM008992	2	1	0.0725	0.0278571	1.38	YES	1	1	0.0655556	0.0814286	-0.31	YES	2	1	0.26	0.0236986	3.46
Sro241_g096470	-	HOM02SEM009050	5	0	0.16625	0.01	4.06	YES	4	1	0.232222	0.0814286	1.51	YES	2	0	0.26	0.01	4.7
Sro2286_g322010	-	HOM02SEM009050	9	0	0.29125	0.01	4.86	YES	8	1	0.454444	0.0814286	2.48	YES	1	3	0.135	0.0510959	1.4
Sro965_g225530	-	HOM02SEM009050	11	0	0.35375	0.01	5.14	YES	9	2	0.51	0.152857	1.74	YES	3	3	0.385	0.0510959	2.91
Sro913_g219390	Short-chain dehydrogenase/reductase SDR (IPR002347); NAD(P)-binding domain superfamily (IPR036291)	HOM02SEM009103	5	1	0.16625	0.0278571	2.58	NO	3	2	0.176667	0.152857	0.21	NO	3	1	0.385	0.0236986	4.02
Sro2735_g335880	Short-chain dehydrogenase/reductase SDR (IPR002347); NAD(P)-binding domain superfamily (IPR036291)	HOM02SEM009103	5	1	0.16625	0.0278571	2.58	NO	3	2	0.176667	0.152857	0.21	NO	3	1	0.385	0.0236986	4.02
Sro1872_g302810	Metal-dependent hydrolase, composite domain superfamily (IPR011059); Amidohydrolase 3 (IPR013108); Metal-dependent hydrolase (IPR032466)	HOM02SEM009167	4	0	0.135	0.01	3.75	YES	2	2	0.121111	0.152857	-0.34	YES	1	1	0.135	0.0236986	2.51
Sro269_g104070	Metal-dependent hydrolase, composite domain superfamily (IPR011059); Amidohydrolase 3 (IPR013108); Metal-dependent hydrolase (IPR032466)	HOM02SEM009167	4	0	0.135	0.01	3.75	YES	2	2	0.121111	0.152857	-0.34	YES	1	1	0.135	0.0236986	2.51
Sro56_g032620	Metal-dependent hydrolase, composite domain superfamily (IPR011059); Amidohydrolase 3 (IPR013108); Metal-dependent hydrolase (IPR032466)	HOM02SEM009167	4	0	0.135	0.01	3.75	YES	2	2	0.121111	0.152857	-0.34	YES	1	1	0.135	0.0236986	2.51
Sro944_g223010	Metal-dependent hydrolase, composite domain superfamily (IPR011059); Amidohydrolase 3 (IPR013108); Metal-dependent hydrolase (IPR032466)	HOM02SEM009167	4	0	0.135	0.01	3.75	YES	2	2	0.121111	0.152857	-0.34	YES	1	1	0.135	0.0236986	2.51
Sro1890_g303700	TRAM/LAG1/CLN8 homology domain (IPR006634)	HOM02SEM009184	4	0	0.135	0.01	3.75	YES	4	0	0.232222	0.01	4.54	NO	3	0	0.385	0.01	5.27
Sro2146_g316390	NUDIX hydrolase domain (IPR000086); NUDIX hydrolase-like domain superfamily (IPR015797)	HOM02SEM009198	6	0	0.1975	0.01	4.3	YES	4	2	0.232222	0.152857	0.6	NO	3	2	0.385	0.0373973	3.36
Sro3263_g345980	Sterile alpha motif domain (IPR001660); Sterile alpha motif/pointed domain superfamily (IPR013761)	HOM02SEM009217	8	1	0.26	0.0278571	3.22	YES	4	4	0.232222	0.295714	-0.35	YES	2	4	0.26	0.0647945	2
Sro2322_g323250	Amino acid transporter, transmembrane domain (IPR013057)	HOM02SEM009223	5	0	0.16625	0.01	4.06	YES	2	3	0.121111	0.224286	-0.89	YES	0	4	0.01	0.0647945	-2.7
Sro1491_g277070	Protein of unknown function DUF1295 (IPR010721); 3-oxo-5-alpha-steroid 4-dehydrogenase, C-terminal (IPR001104)	HOM02SEM009228	10	0	0.3225	0.01	5.01	YES	8	2	0.454444	0.152857	1.57	NO	1	6	0.135	0.0921918	0.55
S36_gene_119	-	HOM02SEM009326	4	0	0.135	0.01	3.75	YES	3	1	0.176667	0.0814286	1.12	YES	1	2	0.135	0.0373973	1.85
S38_gene_42	-	HOM02SEM009326	3	0	0.10375	0.01	3.38	YES	3	0	0.176667	0.01	4.14	YES	0	2	0.01	0.0373973	-1.9
S47_gene_208	-	HOM02SEM009326	4	0	0.135	0.01	3.75	YES	3	1	0.176667	0.0814286	1.12	YES	1	2	0.135	0.0373973	1.85
Sro1220_g253510	-	HOM02SEM009374	10	1	0.3225	0.0278571	3.53	YES	3	7	0.176667	0.51	-1.53	NO	5	4	0.635	0.0647945	3.29
Sro1271_g258050	Protein kinase domain (IPR000719); Tyrosine-protein kinase, active site (IPR008266); Protein kinase-like domain superfamily (IPR011009)	HOM02SEM009421	15	1	0.47875	0.0278571	4.1	YES	10	5	0.565556	0.367143	0.62	YES	5	8	0.635	0.119589	2.41
Sro114_g056530	Protein kinase domain (IPR000719); Protein kinase-like domain superfamily (IPR011009)	HOM02SEM009421	2	0	0.0725	0.01	2.86	YES	2	0	0.121111	0.01	3.6	YES	1	0	0.135	0.01	3.75
Sro83_g044210	G patch domain-containing protein 1 (IPR040058); G patch domain-containing protein, N-terminal (IPR011666)	HOM02SEM009443	8	0	0.26	0.01	4.7	YES	6	2	0.343333	0.152857	1.17	NO	2	4	0.26	0.0647945	2
Sro999_g229690	TLDc domain (IPR006571)	HOM02SEM009466	3	0	0.10375	0.01	3.38	YES	3	0	0.176667	0.01	4.14	NO	1	0	0.135	0.01	3.75
Sro2422_g327200	Pat1-like (IPR039900)	HOM02SEM009476	17	0	0.54125	0.01	5.76	YES	11	6	0.621111	0.438571	0.5	NO	5	8	0.635	0.119589	2.41
Sro1303_g261010	HPr(Ser) kinase/phosphorylase-like, N-terminal domain superfamily (IPR028979); Phosphate acetyl/butaryl transferase (IPR002505); DRTGG (IPR010766); Phosphate acetyltransferase, bacteria (IPR016475); P-loop containing nucleoside triphosphate hydrolase (IPR027417); Phosphate acetyltransferase (IPR004614)	HOM02SEM009489	10	0	0.3225	0.01	5.01	YES	8	2	0.454444	0.152857	1.57	NO	4	2	0.51	0.0373973	3.77
Sro338_g120800	Acetate/propionate kinase (IPR004372); Phosphate acetyl/butaryl transferase (IPR002505); DRTGG (IPR010766); Aliphatic acid kinase, short-chain (IPR000890); Aliphatic acid kinase, short-chain, conserved site (IPR023865); HPr(Ser) kinase/phosphorylase-like, N-terminal domain superfamily (IPR028979); Phosphate acetyltransferase (IPR004614)	HOM02SEM009489	11	3	0.35375	0.0635714	2.48	YES	9	2	0.51	0.152857	1.74	NO	6	4	0.76	0.0647945	3.55
Sro76_g041700	HPr(Ser) kinase/phosphorylase-like, N-terminal domain superfamily (IPR028979); DRTGG (IPR010766); Phosphate acetyl/butaryl transferase (IPR002505); Phosphate acetyltransferase, bacteria (IPR016475); P-loop containing nucleoside triphosphate hydrolase (IPR027417); Phosphate acetyltransferase (IPR004614)	HOM02SEM009489	10	0	0.3225	0.01	5.01	YES	8	2	0.454444	0.152857	1.57	NO	4	2	0.51	0.0373973	3.77
Sro753_g197380	-	HOM02SEM009526	9	0	0.29125	0.01	4.86	YES	9	0	0.51	0.01	5.67	YES	2	5	0.26	0.0784932	1.73
Sro69_g038530	Tetratricopeptide-like helical domain superfamily (IPR011990); Tetratricopeptide repeat (IPR019734); Tetratricopeptide repeat-containing domain (IPR013026)	HOM02SEM009530	16	0	0.51	0.01	5.67	YES	10	6	0.565556	0.438571	0.37	NO	5	7	0.635	0.10589	2.58
Sro5_g004000	SET domain (IPR001214)	HOM02SEM009564	3	0	0.10375	0.01	3.38	YES	1	2	0.0655556	0.152857	-1.22	NO	0	2	0.01	0.0373973	-1.9
Sro40_g024920	Armadillo-like helical (IPR011989); Armadillo (IPR000225); Armadillo-type fold (IPR016024)	HOM02SEM009586	15	2	0.47875	0.0457143	3.39	YES	8	7	0.454444	0.51	-0.17	NO	6	6	0.76	0.0921918	3.04
Sro798_g204030	ATP-grasp fold, DUF201-type (IPR003806); ATP-grasp fold (IPR011761)	HOM02SEM009670	9	1	0.29125	0.0278571	3.39	YES	5	4	0.287778	0.295714	-0.04	NO	4	1	0.51	0.0236986	4.43
Sro134_g063510	ATP-grasp fold, DUF201-type (IPR003806); ATP-grasp fold (IPR011761)	HOM02SEM009670	9	1	0.29125	0.0278571	3.39	YES	5	4	0.287778	0.295714	-0.04	NO	4	1	0.51	0.0236986	4.43
Sro3498_g348650	ATP-grasp fold, DUF201-type (IPR003806); ATP-grasp fold (IPR011761)	HOM02SEM009670	9	1	0.29125	0.0278571	3.39	YES	5	4	0.287778	0.295714	-0.04	NO	4	1	0.51	0.0236986	4.43
Sro159_g071890	Protein of unknown function DUF4505 (IPR028108)	HOM02SEM009685	3	0	0.10375	0.01	3.38	YES	2	1	0.121111	0.0814286	0.57	YES	2	0	0.26	0.01	4.7
Sro276_g105920	Glutaredoxin (IPR002109); Domain of unknown function DUF4395 (IPR025508); Thioredoxin-like superfamily (IPR036249)	HOM02SEM009701	5	0	0.16625	0.01	4.06	YES	5	0	0.287778	0.01	4.85	YES	1	0	0.135	0.01	3.75
Sro2064_g313100	Tetratricopeptide-like helical domain superfamily (IPR011990); Tetratricopeptide repeat 2 (IPR013105); Tetratricopeptide repeat (IPR019734); Tetratricopeptide repeat-containing domain (IPR013026)	HOM02SEM009782	13	0	0.41625	0.01	5.38	YES	10	3	0.565556	0.224286	1.33	NO	3	6	0.385	0.0921918	2.06
Sro30_g019490	-	HOM02SEM009798	10	0	0.3225	0.01	5.01	YES	9	1	0.51	0.0814286	2.65	NO	2	5	0.26	0.0784932	1.73
Sro41_g025070	Glycosyltransferase 2-like (IPR001173); Nucleotide-diphospho-sugar transferases (IPR029044)	HOM02SEM009814	16	2	0.51	0.0457143	3.48	YES	12	4	0.676667	0.295714	1.19	YES	5	9	0.635	0.133288	2.25
Sro149_g068480	-	HOM02SEM009848	12	1	0.385	0.0278571	3.79	YES	11	1	0.621111	0.0814286	2.93	NO	3	7	0.385	0.10589	1.86
Sro98_g050590	Uncharacterised domain, di-copper centre (IPR008922); Tyrosinase copper-binding domain (IPR002227)	HOM02SEM009873	4	0	0.135	0.01	3.75	YES	4	0	0.232222	0.01	4.54	YES	2	1	0.26	0.0236986	3.46
Sro239_g095740	Uncharacterised domain, di-copper centre (IPR008922); Tyrosinase copper-binding domain (IPR002227)	HOM02SEM009873	5	0	0.16625	0.01	4.06	YES	5	0	0.287778	0.01	4.85	YES	2	2	0.26	0.0373973	2.8
Sro6_g004880	Uncharacterised domain, di-copper centre (IPR008922); Tyrosinase copper-binding domain (IPR002227)	HOM02SEM009873	4	0	0.135	0.01	3.75	YES	4	0	0.232222	0.01	4.54	YES	2	1	0.26	0.0236986	3.46
Sro88_g046580	Nucleophile aminohydrolases, N-terminal (IPR029055); Putative glutamine amidotransferase type 2 (IPR026869); Glutamine amidotransferase type 2 domain (IPR017932)	HOM02SEM009957	3	0	0.10375	0.01	3.38	YES	2	1	0.121111	0.0814286	0.57	YES	1	0	0.135	0.01	3.75
Sro405_g136130	Tetratricopeptide-like helical domain superfamily (IPR011990)	HOM02SEM009968	6	0	0.1975	0.01	4.3	YES	6	0	0.343333	0.01	5.1	NO	0	5	0.01	0.0784932	-2.97
Sro384_g131410	Nucleotide-binding alpha-beta plait domain superfamily (IPR012677); Meiosis regulator and mRNA stability factor 1 (IPR024768); NYN domain, limkain-b1-type (IPR021139); RNA recognition motif domain (IPR000504); RNA-binding domain superfamily (IPR035979)	HOM02SEM009983	6	3	0.1975	0.0635714	1.64	YES	4	2	0.232222	0.152857	0.6	YES	4	3	0.51	0.0510959	3.32
Sro384_g131420	Nucleotide-binding alpha-beta plait domain superfamily (IPR012677); Meiosis regulator and mRNA stability factor 1 (IPR024768); RNA recognition motif domain (IPR000504); NYN domain, limkain-b1-type (IPR021139); RNA-binding domain superfamily (IPR035979)	HOM02SEM009983	6	3	0.1975	0.0635714	1.64	YES	4	2	0.232222	0.152857	0.6	YES	4	3	0.51	0.0510959	3.32
Sro384_g131430	Nucleotide-binding alpha-beta plait domain superfamily (IPR012677); Meiosis regulator and mRNA stability factor 1 (IPR024768); NYN domain, limkain-b1-type (IPR021139); RNA recognition motif domain (IPR000504); RNA-binding domain superfamily (IPR035979)	HOM02SEM009983	6	3	0.1975	0.0635714	1.64	YES	4	2	0.232222	0.152857	0.6	YES	4	3	0.51	0.0510959	3.32
Sro384_g131440	Nucleotide-binding alpha-beta plait domain superfamily (IPR012677); Meiosis regulator and mRNA stability factor 1 (IPR024768); NYN domain, limkain-b1-type (IPR021139); RNA recognition motif domain (IPR000504); RNA-binding domain superfamily (IPR035979)	HOM02SEM009983	6	3	0.1975	0.0635714	1.64	YES	4	2	0.232222	0.152857	0.6	YES	4	3	0.51	0.0510959	3.32
Sro661_g183180	-	HOM02SEM010016	3	1	0.10375	0.0278571	1.9	YES	3	0	0.176667	0.01	4.14	NO	2	1	0.26	0.0236986	3.46
Sro111_g055440	Armadillo-like helical (IPR011989); CLASP N-terminal domain (IPR024395); Armadillo-type fold (IPR016024)	HOM02SEM010032	13	0	0.41625	0.01	5.38	YES	10	3	0.565556	0.224286	1.33	NO	2	8	0.26	0.119589	1.12
Sro78_g042430	Tetratricopeptide-like helical domain superfamily (IPR011990); Pentatricopeptide repeat (IPR002885)	HOM02SEM010041	13	0	0.41625	0.01	5.38	YES	8	5	0.454444	0.367143	0.31	NO	1	8	0.135	0.119589	0.17
Sro173_g076440	Potassium channel tetramerisation-type BTB domain (IPR003131); BTB/POZ domain (IPR000210); SKP1/BTB/POZ domain superfamily (IPR011333)	HOM02SEM010066	3	1	0.10375	0.0278571	1.9	YES	1	2	0.0655556	0.152857	-1.22	YES	2	1	0.26	0.0236986	3.46
Sro828_g207940	-	HOM02SEM010130	15	0	0.47875	0.01	5.58	YES	11	4	0.621111	0.295714	1.07	NO	6	5	0.76	0.0784932	3.28
Sro3094_g343610	BRO1 domain superfamily (IPR038499); BRO1 domain (IPR004328)	HOM02SEM010146	18	0	0.5725	0.01	5.84	YES	13	5	0.732222	0.367143	1	NO	5	8	0.635	0.119589	2.41
Sro1792_g297810	BRO1 domain superfamily (IPR038499); BRO1 domain (IPR004328)	HOM02SEM010146	18	0	0.5725	0.01	5.84	YES	13	5	0.732222	0.367143	1	NO	5	8	0.635	0.119589	2.41
Sro30_g019800	Ankyrin repeat-containing domain (IPR020683); Ankyrin repeat-containing domain superfamily (IPR036770); Ankyrin repeat (IPR002110)	HOM02SEM010165	6	0	0.1975	0.01	4.3	YES	5	1	0.287778	0.0814286	1.82	NO	1	3	0.135	0.0510959	1.4
Sro215_g089090	Atg6/Beclin C-terminal domain superfamily (IPR038274); Atg6/Beclin (IPR007243)	HOM02SEM010183	10	0	0.3225	0.01	5.01	NO	8	2	0.454444	0.152857	1.57	NO	3	2	0.385	0.0373973	3.36
Sro1226_g254220	Ceroid-lipofuscinosis neuronal protein 5 (IPR026138)	HOM02SEM010217	6	0	0.1975	0.01	4.3	YES	6	0	0.343333	0.01	5.1	NO	0	3	0.01	0.0510959	-2.35
Sro6_g005290	-	HOM02SEM010341	16	0	0.51	0.01	5.67	YES	11	5	0.621111	0.367143	0.76	NO	4	8	0.51	0.119589	2.09
Sro504_g156050	-	HOM02SEM010350	6	0	0.1975	0.01	4.3	YES	2	4	0.121111	0.295714	-1.29	NO	2	2	0.26	0.0373973	2.8
Sro668_g184390	Histidine phosphatase superfamily, clade-1 (IPR013078); Histidine phosphatase superfamily (IPR029033)	HOM02SEM010358	10	0	0.3225	0.01	5.01	YES	7	3	0.398889	0.224286	0.83	NO	2	6	0.26	0.0921918	1.5
Sro1567_g282960	Zinc finger, RING/FYVE/PHD-type (IPR013083); Zinc finger C2H2-type (IPR013087); Zinc finger, PHD-finger (IPR019787); Zinc finger, PHD-type (IPR001965); Zinc finger, FYVE/PHD-type (IPR011011)	HOM02SEM010388	5	0	0.16625	0.01	4.06	YES	3	2	0.176667	0.152857	0.21	NO	0	2	0.01	0.0373973	-1.9
Sro5_g004070	S-adenosyl-L-methionine-dependent methyltransferase (IPR029063)	HOM02SEM010396	10	1	0.3225	0.0278571	3.53	YES	6	4	0.343333	0.295714	0.22	NO	6	2	0.76	0.0373973	4.34
Sro4_g003230	-	HOM02SEM010454	4	0	0.135	0.01	3.75	YES	1	3	0.0655556	0.224286	-1.77	NO	2	0	0.26	0.01	4.7
Sro2383_g325630	-	HOM02SEM010458	12	0	0.385	0.01	5.27	YES	8	4	0.454444	0.295714	0.62	NO	1	8	0.135	0.119589	0.17
Sro1139_g245410	HAT, C-terminal dimerisation domain (IPR008906); Ribonuclease H-like superfamily (IPR012337)	HOM02SEM010487	2	1	0.0725	0.0278571	1.38	NO	1	1	0.0655556	0.0814286	-0.31	NO	2	1	0.26	0.0236986	3.46
Sro65_g036820	Major facilitator superfamily domain (IPR020846); Major facilitator superfamily (IPR011701); MFS transporter superfamily (IPR036259)	HOM02SEM010497	7	1	0.22875	0.0278571	3.04	YES	6	1	0.343333	0.0814286	2.08	NO	3	1	0.385	0.0236986	4.02
Sro161_g072650	Major facilitator superfamily domain (IPR020846); Major facilitator superfamily (IPR011701); MFS transporter superfamily (IPR036259)	HOM02SEM010497	5	1	0.16625	0.0278571	2.58	YES	4	1	0.232222	0.0814286	1.51	NO	3	1	0.385	0.0236986	4.02
Sro1212_g252910	Gamma-glutamyl cyclotransferase-like (IPR013024); Gamma-glutamylcyclotransferase (IPR017939); Gamma-glutamyl cyclotransferase-like superfamily (IPR036568)	HOM02SEM010510	3	0	0.10375	0.01	3.38	YES	2	1	0.121111	0.0814286	0.57	YES	1	0	0.135	0.01	3.75
Sro1212_g252940	Gamma-glutamyl cyclotransferase-like (IPR013024); Gamma-glutamylcyclotransferase (IPR017939); Gamma-glutamyl cyclotransferase-like superfamily (IPR036568)	HOM02SEM010510	3	0	0.10375	0.01	3.38	YES	2	1	0.121111	0.0814286	0.57	YES	1	0	0.135	0.01	3.75
Sro601_g173550	Gamma-glutamyl cyclotransferase-like (IPR013024)	HOM02SEM010510	3	1	0.10375	0.0278571	1.9	YES	2	1	0.121111	0.0814286	0.57	YES	2	1	0.26	0.0236986	3.46
Sro1033_g233750	Gamma-glutamyl cyclotransferase-like (IPR013024); Gamma-glutamylcyclotransferase (IPR017939); Gamma-glutamylcyclotransferase, AIG2-like (IPR009288); Gamma-glutamyl cyclotransferase-like superfamily (IPR036568)	HOM02SEM010510	3	1	0.10375	0.0278571	1.9	YES	2	1	0.121111	0.0814286	0.57	YES	2	1	0.26	0.0236986	3.46
Sro1634_g287430	Forkhead-associated (FHA) domain (IPR000253); Thymidylate synthase/dCMP hydroxymethylase superfamily (IPR036926); Thymidylate synthase/dCMP hydroxymethylase domain (IPR023451); SMAD/FHA domain superfamily (IPR008984)	HOM02SEM010535	3	0	0.10375	0.01	3.38	YES	2	1	0.121111	0.0814286	0.57	YES	1	0	0.135	0.01	3.75
Sro1634_g287440	Forkhead-associated (FHA) domain (IPR000253); Thymidylate synthase/dCMP hydroxymethylase superfamily (IPR036926); Thymidylate synthase/dCMP hydroxymethylase domain (IPR023451); SMAD/FHA domain superfamily (IPR008984)	HOM02SEM010535	3	0	0.10375	0.01	3.38	YES	2	1	0.121111	0.0814286	0.57	YES	1	0	0.135	0.01	3.75
Sro2094_g314130	Forkhead-associated (FHA) domain (IPR000253); Thymidylate synthase/dCMP hydroxymethylase superfamily (IPR036926); Thymidylate synthase/dCMP hydroxymethylase domain (IPR023451); SMAD/FHA domain superfamily (IPR008984)	HOM02SEM010535	3	0	0.10375	0.01	3.38	YES	2	1	0.121111	0.0814286	0.57	YES	1	0	0.135	0.01	3.75
Sro2094_g314140	Forkhead-associated (FHA) domain (IPR000253); Thymidylate synthase/dCMP hydroxymethylase superfamily (IPR036926); Thymidylate synthase/dCMP hydroxymethylase domain (IPR023451); SMAD/FHA domain superfamily (IPR008984)	HOM02SEM010535	3	0	0.10375	0.01	3.38	YES	2	1	0.121111	0.0814286	0.57	YES	1	0	0.135	0.01	3.75
Sro759_g198290	Armadillo-type fold (IPR016024)	HOM02SEM010570	21	0	0.66625	0.01	6.06	YES	12	9	0.676667	0.652857	0.05	NO	8	7	1.01	0.10589	3.25
Sro625_g177510	PH-like domain superfamily (IPR011993); Pleckstrin homology domain (IPR001849)	HOM02SEM010578	3	0	0.10375	0.01	3.38	YES	3	0	0.176667	0.01	4.14	NO	2	0	0.26	0.01	4.7
Sro3067_g343120	Tetratricopeptide-like helical domain superfamily (IPR011990)	HOM02SEM010622	4	0	0.135	0.01	3.75	YES	4	0	0.232222	0.01	4.54	YES	1	2	0.135	0.0373973	1.85
Sro63_g035960	Nuclear pore complex protein Nup133-like (IPR037624)	HOM02SEM010680	13	0	0.41625	0.01	5.38	YES	9	4	0.51	0.295714	0.79	NO	1	7	0.135	0.10589	0.35
Sro955_g224440	Copine, C2B domain (IPR037768); C2 domain superfamily (IPR035892); C2 domain (IPR000008)	HOM02SEM010696	10	2	0.3225	0.0457143	2.82	NO	7	3	0.398889	0.224286	0.83	NO	5	2	0.635	0.0373973	4.09
Sro1228_g254400	Tubulin-tyrosine ligase/Tubulin polyglutamylase (IPR004344)	HOM02SEM010720	17	1	0.54125	0.0278571	4.28	YES	11	6	0.621111	0.438571	0.5	NO	4	10	0.51	0.146986	1.79
Sro784_g202050	Papain-like cysteine peptidase superfamily (IPR038765)	HOM02SEM010722	3	0	0.10375	0.01	3.38	YES	3	0	0.176667	0.01	4.14	YES	1	2	0.135	0.0373973	1.85
Sro685_g186960	-	HOM02SEM010722	3	0	0.10375	0.01	3.38	YES	3	0	0.176667	0.01	4.14	YES	1	2	0.135	0.0373973	1.85
S17_gene_62	-	HOM02SEM010722	4	0	0.135	0.01	3.75	YES	4	0	0.232222	0.01	4.54	YES	2	2	0.26	0.0373973	2.8
S45_gene_54	Papain-like cysteine peptidase superfamily (IPR038765)	HOM02SEM010722	3	0	0.10375	0.01	3.38	YES	3	0	0.176667	0.01	4.14	YES	1	2	0.135	0.0373973	1.85
Sro548_g164340	-	HOM02SEM010826	11	0	0.35375	0.01	5.14	YES	11	0	0.621111	0.01	5.96	YES	3	4	0.385	0.0647945	2.57
Sro2696_g334930	Tetratricopeptide-like helical domain superfamily (IPR011990); Tetratricopeptide repeat (IPR019734); Tetratricopeptide repeat-containing domain (IPR013026)	HOM02SEM010863	6	0	0.1975	0.01	4.3	YES	6	0	0.343333	0.01	5.1	NO	2	4	0.26	0.0647945	2
Sro1295_g260230	Tetratricopeptide-like helical domain superfamily (IPR011990)	HOM02SEM010884	12	1	0.385	0.0278571	3.79	YES	9	3	0.51	0.224286	1.19	NO	3	7	0.385	0.10589	1.86
Sro200_g084580	Winged helix-like DNA-binding domain superfamily (IPR036388); Heat shock transcription factor family (IPR027725); Heat shock factor (HSF)-type, DNA-binding (IPR000232); Winged helix DNA-binding domain superfamily (IPR036390)	HOM02SEM010937	13	2	0.41625	0.0457143	3.19	YES	9	4	0.51	0.295714	0.79	NO	1	9	0.135	0.133288	0.02
Sro581_g170370	-	HOM02SEM010939	18	1	0.5725	0.0278571	4.36	YES	12	6	0.676667	0.438571	0.63	NO	4	10	0.51	0.146986	1.79
Sro1534_g280470	-	HOM02SEM010940	2	0	0.0725	0.01	2.86	YES	1	1	0.0655556	0.0814286	-0.31	YES	2	0	0.26	0.01	4.7
Sro852_g210970	Major facilitator superfamily domain (IPR020846); Ankyrin repeat-containing domain (IPR020683); Ankyrin repeat-containing domain superfamily (IPR036770); Ankyrin repeat (IPR002110)	HOM02SEM010944	14	2	0.4475	0.0457143	3.29	YES	11	3	0.621111	0.224286	1.47	NO	3	9	0.385	0.133288	1.53
Sro852_g210980	Major facilitator superfamily domain (IPR020846); Ankyrin repeat-containing domain (IPR020683); Ankyrin repeat-containing domain superfamily (IPR036770); Ankyrin repeat (IPR002110)	HOM02SEM010944	13	2	0.41625	0.0457143	3.19	YES	10	3	0.565556	0.224286	1.33	NO	3	8	0.385	0.119589	1.69
Sro752_g197120	IQ motif, EF-hand binding site (IPR000048)	HOM02SEM010952	3	0	0.10375	0.01	3.38	YES	0	3	0.01	0.224286	-4.49	NO	1	1	0.135	0.0236986	2.51
Sro1278_g258800	-	HOM02SEM011025	17	0	0.54125	0.01	5.76	YES	12	5	0.676667	0.367143	0.88	NO	3	9	0.385	0.133288	1.53
Sro63_g035850	Lysine methyltransferase (IPR019410); S-adenosyl-L-methionine-dependent methyltransferase (IPR029063)	HOM02SEM011030	8	0	0.26	0.01	4.7	YES	7	1	0.398889	0.0814286	2.29	YES	1	4	0.135	0.0647945	1.06
Sro1157_g247330	Sulfotransferase (IPR005331)	HOM02SEM011050	2	0	0.0725	0.01	2.86	YES	2	0	0.121111	0.01	3.6	YES	0	0	0.01	0.01	0
Sro34_g022110	Alpha carbonic anhydrase domain superfamily (IPR036398); Carbonic anhydrase, alpha-class (IPR023561); Alpha carbonic anhydrase domain (IPR001148)	HOM02SEM011075	3	0	0.10375	0.01	3.38	YES	2	1	0.121111	0.0814286	0.57	YES	2	0	0.26	0.01	4.7
Sro2381_g325510	Alpha carbonic anhydrase domain superfamily (IPR036398); Carbonic anhydrase, alpha-class (IPR023561); Alpha carbonic anhydrase domain (IPR001148)	HOM02SEM011075	2	0	0.0725	0.01	2.86	YES	2	0	0.121111	0.01	3.6	YES	1	0	0.135	0.01	3.75
Sro81_g043590	-	HOM02SEM011076	5	0	0.16625	0.01	4.06	NO	4	1	0.232222	0.0814286	1.51	NO	2	0	0.26	0.01	4.7
Sro2403_g326390	-	HOM02SEM011076	2	0	0.0725	0.01	2.86	NO	2	0	0.121111	0.01	3.6	NO	2	0	0.26	0.01	4.7
Sro79_g042610	CAAX amino terminal protease (IPR003675)	HOM02SEM011088	8	0	0.26	0.01	4.7	YES	5	3	0.287778	0.224286	0.36	NO	1	5	0.135	0.0784932	0.78
Sro1399_g269350	Tetratricopeptide-like helical domain superfamily (IPR011990)	HOM02SEM011099	8	1	0.26	0.0278571	3.22	YES	8	0	0.454444	0.01	5.51	NO	2	4	0.26	0.0647945	2
Sro554_g165470	Tetratricopeptide-like helical domain superfamily (IPR011990)	HOM02SEM011134	9	1	0.29125	0.0278571	3.39	YES	6	3	0.343333	0.224286	0.61	NO	1	6	0.135	0.0921918	0.55
Sro1863_g302340	-	HOM02SEM011151	7	1	0.22875	0.0278571	3.04	YES	6	1	0.343333	0.0814286	2.08	NO	1	4	0.135	0.0647945	1.06
Sro23_g016180	Oxidoreductase, N-terminal (IPR000683); NAD(P)-binding domain superfamily (IPR036291)	HOM02SEM011155	12	0	0.385	0.01	5.27	YES	11	1	0.621111	0.0814286	2.93	NO	2	7	0.26	0.10589	1.3
Sro1167_g248360	Gamma interferon inducible lysosomal thiol reductase GILT (IPR004911); Thioredoxin-like superfamily (IPR036249)	HOM02SEM011159	4	0	0.135	0.01	3.75	YES	2	2	0.121111	0.152857	-0.34	YES	0	2	0.01	0.0373973	-1.9
Sro382_g131160	Tetratricopeptide-like helical domain superfamily (IPR011990)	HOM02SEM011164	6	0	0.1975	0.01	4.3	YES	6	0	0.343333	0.01	5.1	NO	1	3	0.135	0.0510959	1.4
Sro45_g026830	-	HOM02SEM011168	3	0	0.10375	0.01	3.38	YES	3	0	0.176667	0.01	4.14	NO	1	0	0.135	0.01	3.75
Sro320_g116530	Oxoglutarate/iron-dependent dioxygenase (IPR005123); Prolyl 4-hydroxylase, alpha subunit (IPR006620)	HOM02SEM011226	2	0	0.0725	0.01	2.86	YES	2	0	0.121111	0.01	3.6	YES	1	0	0.135	0.01	3.75
Sro59_g034260	-	HOM02SEM011236	2	0	0.0725	0.01	2.86	YES	2	0	0.121111	0.01	3.6	YES	0	1	0.01	0.0236986	-1.24
Sro728_g193680	NAD(P)-binding domain (IPR016040); NAD(P)-binding domain superfamily (IPR036291)	HOM02SEM011354	2	0	0.0725	0.01	2.86	YES	2	0	0.121111	0.01	3.6	YES	1	0	0.135	0.01	3.75
Sro235_g094780	NAD(P)-binding domain (IPR016040); NAD(P)-binding domain superfamily (IPR036291)	HOM02SEM011354	2	0	0.0725	0.01	2.86	YES	2	0	0.121111	0.01	3.6	YES	1	0	0.135	0.01	3.75
Sro1702_g292260	Winged helix-like DNA-binding domain superfamily (IPR036388); SAP domain superfamily (IPR036361); ERCC4 domain (IPR006166); SAP domain (IPR003034); Restriction endonuclease type II-like (IPR011335)	HOM02SEM011399	10	0	0.3225	0.01	5.01	YES	6	4	0.343333	0.295714	0.22	YES	1	7	0.135	0.10589	0.35
Sro1471_g275420	Zinc finger, MYND-type (IPR002893)	HOM02SEM011443	17	1	0.54125	0.0278571	4.28	YES	12	5	0.676667	0.367143	0.88	NO	6	7	0.76	0.10589	2.84
Sro37_g023100	-	HOM02SEM011453	3	0	0.10375	0.01	3.38	YES	1	2	0.0655556	0.152857	-1.22	NO	0	2	0.01	0.0373973	-1.9
Sro1194_g251280	Protein of unknown function DUF4291 (IPR025633)	HOM02SEM011478	3	0	0.10375	0.01	3.38	YES	2	1	0.121111	0.0814286	0.57	YES	1	1	0.135	0.0236986	2.51
Sro1059_g236500	Galactose-binding-like domain superfamily (IPR008979); Glycoside hydrolase family 2, catalytic domain (IPR006103); Glycosyl hydrolases family 2, sugar binding domain (IPR006104); Glycoside hydrolase, family 2 (IPR006101); Beta-Galactosidase/glucuronidase domain superfamily (IPR036156); Glycoside hydrolase superfamily (IPR017853)	HOM02SEM011663	7	0	0.22875	0.01	4.52	YES	7	0	0.398889	0.01	5.32	YES	1	4	0.135	0.0647945	1.06
Sro224_g091670	Mpv17/PMP22 (IPR007248)	HOM02SEM011722	11	1	0.35375	0.0278571	3.67	YES	6	5	0.343333	0.367143	-0.1	YES	4	4	0.51	0.0647945	2.98
Sro2248_g320690	-	HOM02SEM011729	6	0	0.1975	0.01	4.3	YES	5	1	0.287778	0.0814286	1.82	YES	2	0	0.26	0.01	4.7
Sro185_g080380	-	HOM02SEM011799	11	4	0.35375	0.0814286	2.12	YES	6	5	0.343333	0.367143	-0.1	NO	6	5	0.76	0.0784932	3.28
Sro77_g042110	Major facilitator superfamily domain (IPR020846); Major facilitator superfamily (IPR011701); MFS transporter superfamily (IPR036259)	HOM02SEM011899	9	1	0.29125	0.0278571	3.39	YES	8	1	0.454444	0.0814286	2.48	YES	3	3	0.385	0.0510959	2.91
Sro1353_g265340	-	HOM02SEM011910	12	0	0.385	0.01	5.27	YES	9	3	0.51	0.224286	1.19	NO	2	5	0.26	0.0784932	1.73
S19_gene_80	Protein kinase-like domain superfamily (IPR011009), Protein kinase domain (IPR000719)	HOM02SEM011920	4	0	0.135	0.01	3.75	YES	2	2	0.121111	0.152857	-0.34	YES	1	1	0.135	0.0236986	2.51
S21_gene_105	Protein kinase-like domain superfamily (IPR011009), Protein kinase domain (IPR000719)	HOM02SEM011920	3	0	0.10375	0.01	3.38	YES	1	2	0.0655556	0.152857	-1.22	YES	0	1	0.01	0.0236986	-1.24
Sro391_g133180	NmrA-like domain (IPR008030); NAD(P)-binding domain superfamily (IPR036291)	HOM02SEM011934	14	0	0.4475	0.01	5.48	YES	14	0	0.787778	0.01	6.3	YES	4	5	0.51	0.0784932	2.7
Sro771_g200120	-	HOM02SEM011937	3	0	0.10375	0.01	3.38	YES	3	0	0.176667	0.01	4.14	NO	1	0	0.135	0.01	3.75
Sro232_g093940	Galactose-binding-like domain superfamily (IPR008979); SUN domain (IPR012919)	HOM02SEM011982	7	0	0.22875	0.01	4.52	YES	4	3	0.232222	0.224286	0.05	NO	1	4	0.135	0.0647945	1.06
Sro696_g188940	Galactose-binding-like domain superfamily (IPR008979); SUN domain (IPR012919)	HOM02SEM011982	7	0	0.22875	0.01	4.52	YES	4	3	0.232222	0.224286	0.05	NO	1	4	0.135	0.0647945	1.06
Sro99_g050790	-	HOM02SEM011986	2	0	0.0725	0.01	2.86	YES	2	0	0.121111	0.01	3.6	YES	0	2	0.01	0.0373973	-1.9
S42_gene_50	Papain-like cysteine peptidase superfamily (IPR038765)	HOM02SEM011986	2	0	0.0725	0.01	2.86	YES	2	0	0.121111	0.01	3.6	YES	0	0	0.01	0.01	0
Sro3059_g342940	Acetate transporter GPR1/FUN34/SatP family (IPR000791)	HOM02SEM012034	5	1	0.16625	0.0278571	2.58	YES	4	1	0.232222	0.0814286	1.51	YES	2	1	0.26	0.0236986	3.46
Sro112_g055800	Isochorismatase-like superfamily (IPR036380); Isochorismatase-like (IPR000868)	HOM02SEM012041	2	0	0.0725	0.01	2.86	YES	2	0	0.121111	0.01	3.6	YES	2	0	0.26	0.01	4.7
Sro768_g199681	-	HOM02SEM012193	2	0	0.0725	0.01	2.86	YES	2	0	0.121111	0.01	3.6	YES	0	2	0.01	0.0373973	-1.9
Sro111_g055110	-	HOM02SEM012193	3	0	0.10375	0.01	3.38	YES	1	2	0.0655556	0.152857	-1.22	YES	2	0	0.26	0.01	4.7
S41_gene_116	-	HOM02SEM012193	5	0	0.16625	0.01	4.06	YES	4	1	0.232222	0.0814286	1.51	YES	1	2	0.135	0.0373973	1.85
Sro147_g067970	CRAL-TRIO lipid binding domain (IPR001251); CRAL-TRIO lipid binding domain superfamily (IPR036865)	HOM02SEM012240	6	0	0.1975	0.01	4.3	YES	4	2	0.232222	0.152857	0.6	YES	1	2	0.135	0.0373973	1.85
Sro769_g199840	CRAL-TRIO lipid binding domain (IPR001251); CRAL-TRIO lipid binding domain superfamily (IPR036865); CRAL/TRIO, N-terminal domain superfamily (IPR036273)	HOM02SEM012240	9	0	0.29125	0.01	4.86	YES	6	3	0.343333	0.224286	0.61	YES	2	3	0.26	0.0510959	2.35
Sro926_g221040	CRAL-TRIO lipid binding domain (IPR001251); CRAL-TRIO lipid binding domain superfamily (IPR036865)	HOM02SEM012240	6	0	0.1975	0.01	4.3	YES	4	2	0.232222	0.152857	0.6	YES	1	2	0.135	0.0373973	1.85
Sro2827_g338030	Actin family (IPR004000)	HOM02SEM012286	15	0	0.47875	0.01	5.58	YES	7	8	0.398889	0.581429	-0.54	NO	4	6	0.51	0.0921918	2.47
Sro259_g101240	GPCR family 3, C-terminal (IPR017978)	HOM02SEM012289	3	2	0.10375	0.0457143	1.18	YES	1	2	0.0655556	0.152857	-1.22	YES	3	2	0.385	0.0373973	3.36
Sro434_g141940	Saccharopine dehydrogenase, NADP binding domain (IPR005097); NAD(P)-binding domain superfamily (IPR036291)	HOM02SEM012453	14	6	0.4475	0.117143	1.93	YES	7	7	0.398889	0.51	-0.35	NO	7	7	0.885	0.10589	3.06
Sro1149_g246580	Target SNARE coiled-coil homology domain (IPR000727)	HOM02SEM012479	4	0	0.135	0.01	3.75	YES	4	0	0.232222	0.01	4.54	YES	0	3	0.01	0.0510959	-2.35
Sro3710_g350550	-	HOM02SEM012483	4	0	0.135	0.01	3.75	YES	1	3	0.0655556	0.224286	-1.77	YES	1	1	0.135	0.0236986	2.51
Sro1925_g305790	-	HOM02SEM012483	5	0	0.16625	0.01	4.06	YES	2	3	0.121111	0.224286	-0.89	YES	1	1	0.135	0.0236986	2.51
Sro901_g218080	-	HOM02SEM012500	2	0	0.0725	0.01	2.86	YES	2	0	0.121111	0.01	3.6	YES	0	0	0.01	0.01	0
Sro30_g019910	-	HOM02SEM012538	3	0	0.10375	0.01	3.38	YES	2	1	0.121111	0.0814286	0.57	YES	2	0	0.26	0.01	4.7
Sro164_g073480	Fatty acyl-CoA reductase (IPR026055); Male sterility, NAD-binding (IPR013120); NAD(P)-binding domain superfamily (IPR036291)	HOM02SEM012563	3	0	0.10375	0.01	3.38	YES	0	3	0.01	0.224286	-4.49	NO	2	1	0.26	0.0236986	3.46
Sro649_g181190	Glutathione S-transferase, C-terminal domain superfamily (IPR036282)	HOM02SEM012576	8	0	0.26	0.01	4.7	YES	7	1	0.398889	0.0814286	2.29	NO	0	5	0.01	0.0784932	-2.97
Sro361_g126390	Tetratricopeptide-like helical domain superfamily (IPR011990); Pentatricopeptide repeat (IPR002885)	HOM02SEM012577	5	0	0.16625	0.01	4.06	YES	5	0	0.287778	0.01	4.85	YES	1	2	0.135	0.0373973	1.85
Sro1039_g234430	Glutathione S-transferase, C-terminal (IPR004046); Glutathione S-transferase, N-terminal (IPR004045); Glutathione S-transferase, C-terminal-like (IPR010987); Thioredoxin-like superfamily (IPR036249); Glutathione S-transferase, C-terminal domain superfamily (IPR036282)	HOM02SEM012693	4	1	0.135	0.0278571	2.28	YES	2	2	0.121111	0.152857	-0.34	NO	3	1	0.385	0.0236986	4.02
S19_gene_59	Protein kinase, ATP binding site (IPR017441), Protein kinase domain (IPR000719), Protein kinase-like domain superfamily (IPR011009)	HOM02SEM012754	6	1	0.1975	0.0278571	2.83	YES	3	3	0.176667	0.224286	-0.34	NO	4	1	0.51	0.0236986	4.43
S43_gene_282	Protein kinase, ATP binding site (IPR017441), Protein kinase domain (IPR000719), Protein kinase-like domain superfamily (IPR011009)	HOM02SEM012754	3	0	0.10375	0.01	3.38	YES	2	1	0.121111	0.0814286	0.57	NO	2	0	0.26	0.01	4.7
Sro238_g095610	Zinc finger, RING-type, conserved site (IPR017907); Zinc finger, RING-type (IPR001841)	HOM02SEM012785	3	0	0.10375	0.01	3.38	YES	3	0	0.176667	0.01	4.14	YES	0	2	0.01	0.0373973	-1.9
Sro783_g201880	-	HOM02SEM012785	2	0	0.0725	0.01	2.86	YES	2	0	0.121111	0.01	3.6	YES	0	2	0.01	0.0373973	-1.9
Sro3300_g346410	-	HOM02SEM012785	2	0	0.0725	0.01	2.86	YES	2	0	0.121111	0.01	3.6	YES	0	2	0.01	0.0373973	-1.9
S34_gene_10	Zinc finger, RING-type, conserved site (IPR017907), Zinc finger, RING-type (IPR001841)	HOM02SEM012785	2	0	0.0725	0.01	2.86	YES	2	0	0.121111	0.01	3.6	YES	0	2	0.01	0.0373973	-1.9
S34_gene_282	-	HOM02SEM012785	2	0	0.0725	0.01	2.86	YES	2	0	0.121111	0.01	3.6	YES	0	2	0.01	0.0373973	-1.9
S37_gene_113	-	HOM02SEM012785	2	0	0.0725	0.01	2.86	YES	2	0	0.121111	0.01	3.6	YES	0	2	0.01	0.0373973	-1.9
Sro1049_g235400	Ribonucleoside hydrolase-like (IPR036452); Inosine/uridine-preferring nucleoside hydrolase (IPR023186); Inosine/uridine-preferring nucleoside hydrolase domain (IPR001910)	HOM02SEM013023	5	0	0.16625	0.01	4.06	YES	2	3	0.121111	0.224286	-0.89	NO	2	3	0.26	0.0510959	2.35
Sro1707_g292580	-	HOM02SEM013091	2	0	0.0725	0.01	2.86	YES	2	0	0.121111	0.01	3.6	YES	0	2	0.01	0.0373973	-1.9
Sro305_g112900	-	HOM02SEM013091	4	0	0.135	0.01	3.75	YES	3	1	0.176667	0.0814286	1.12	YES	1	2	0.135	0.0373973	1.85
Sro753_g197270	-	HOM02SEM013091	4	0	0.135	0.01	3.75	YES	3	1	0.176667	0.0814286	1.12	YES	1	2	0.135	0.0373973	1.85
S19_gene_143	-	HOM02SEM013091	4	0	0.135	0.01	3.75	YES	3	1	0.176667	0.0814286	1.12	YES	1	2	0.135	0.0373973	1.85
S20_gene_32	-	HOM02SEM013091	4	0	0.135	0.01	3.75	YES	3	1	0.176667	0.0814286	1.12	YES	1	2	0.135	0.0373973	1.85
S27_gene_104	-	HOM02SEM013091	4	0	0.135	0.01	3.75	YES	3	1	0.176667	0.0814286	1.12	YES	1	2	0.135	0.0373973	1.85
S31_gene_168	-	HOM02SEM013091	5	0	0.16625	0.01	4.06	YES	4	1	0.232222	0.0814286	1.51	YES	2	2	0.26	0.0373973	2.8
S33_gene_93	-	HOM02SEM013091	4	0	0.135	0.01	3.75	YES	3	1	0.176667	0.0814286	1.12	YES	2	2	0.26	0.0373973	2.8
S41_gene_74	-	HOM02SEM013091	4	0	0.135	0.01	3.75	YES	3	1	0.176667	0.0814286	1.12	YES	1	2	0.135	0.0373973	1.85
S47_gene_103	-	HOM02SEM013091	4	0	0.135	0.01	3.75	YES	3	1	0.176667	0.0814286	1.12	YES	2	2	0.26	0.0373973	2.8
Sro3053_g342860	-	HOM02SEM013113	3	0	0.10375	0.01	3.38	YES	3	0	0.176667	0.01	4.14	YES	1	0	0.135	0.01	3.75
Sro2185_g318130	-	HOM02SEM013113	3	0	0.10375	0.01	3.38	YES	3	0	0.176667	0.01	4.14	YES	1	2	0.135	0.0373973	1.85
Sro1174_g249010	-	HOM02SEM013113	2	0	0.0725	0.01	2.86	YES	2	0	0.121111	0.01	3.6	YES	0	2	0.01	0.0373973	-1.9
Sro75_g041430	-	HOM02SEM013113	3	0	0.10375	0.01	3.38	YES	3	0	0.176667	0.01	4.14	YES	1	0	0.135	0.01	3.75
S18_gene_13	-	HOM02SEM013113	4	0	0.135	0.01	3.75	YES	4	0	0.232222	0.01	4.54	YES	1	1	0.135	0.0236986	2.51
S20_gene_83	-	HOM02SEM013113	3	0	0.10375	0.01	3.38	YES	3	0	0.176667	0.01	4.14	YES	1	0	0.135	0.01	3.75
S31_gene_119	-	HOM02SEM013113	3	0	0.10375	0.01	3.38	YES	3	0	0.176667	0.01	4.14	YES	1	0	0.135	0.01	3.75
S39_gene_1061	-	HOM02SEM013113	3	0	0.10375	0.01	3.38	YES	3	0	0.176667	0.01	4.14	YES	1	0	0.135	0.01	3.75
S42_gene_172	-	HOM02SEM013113	4	0	0.135	0.01	3.75	YES	4	0	0.232222	0.01	4.54	YES	1	1	0.135	0.0236986	2.51
S47_gene_100	-	HOM02SEM013113	4	0	0.135	0.01	3.75	YES	4	0	0.232222	0.01	4.54	YES	1	1	0.135	0.0236986	2.51
Sro538_g162570	-	HOM02SEM013333	2	0	0.0725	0.01	2.86	YES	2	0	0.121111	0.01	3.6	YES	1	0	0.135	0.01	3.75
Sro10_g008300	Polysaccharide pyruvyl transferase (IPR007345)	HOM02SEM013362	4	0	0.135	0.01	3.75	YES	3	1	0.176667	0.0814286	1.12	YES	2	0	0.26	0.01	4.7
Sro75_g041230	YHS domain (IPR007029)	HOM02SEM013397	2	1	0.0725	0.0278571	1.38	YES	1	1	0.0655556	0.0814286	-0.31	YES	2	1	0.26	0.0236986	3.46
Sro251_g099160	Histidine phosphatase superfamily, clade-1 (IPR013078); Histidine phosphatase superfamily (IPR029033)	HOM02SEM013474	3	0	0.10375	0.01	3.38	YES	1	2	0.0655556	0.152857	-1.22	YES	1	1	0.135	0.0236986	2.51
Sro808_g205510	S-adenosyl-L-methionine-dependent methyltransferase (IPR029063)	HOM02SEM013486	3	1	0.10375	0.0278571	1.9	NO	3	0	0.176667	0.01	4.14	NO	2	1	0.26	0.0236986	3.46
Sro673_g185200	Protein of unknown function DUF1647 (IPR012444); Nucleotide-diphospho-sugar transferases (IPR029044)	HOM02SEM013561	10	3	0.3225	0.0635714	2.34	YES	6	4	0.343333	0.295714	0.22	NO	5	3	0.635	0.0510959	3.64
Sro1479_g276080	Armadillo-type fold (IPR016024)	HOM02SEM013703	3	0	0.10375	0.01	3.38	YES	0	3	0.01	0.224286	-4.49	NO	0	2	0.01	0.0373973	-1.9
Sro311_g114270	-	HOM02SEM013719	7	1	0.22875	0.0278571	3.04	YES	2	5	0.121111	0.367143	-1.6	NO	4	3	0.51	0.0510959	3.32
Sro726_g193470	Ankyrin repeat-containing domain superfamily (IPR036770)	HOM02SEM013739	11	0	0.35375	0.01	5.14	YES	8	3	0.454444	0.224286	1.02	NO	1	7	0.135	0.10589	0.35
Sro61_g035130	Alcohol dehydrogenase, C-terminal (IPR013149); NAD(P)-binding domain superfamily (IPR036291); GroES-like superfamily (IPR011032)	HOM02SEM013776	6	0	0.1975	0.01	4.3	YES	4	2	0.232222	0.152857	0.6	YES	2	1	0.26	0.0236986	3.46
Sro550_g164660	-	HOM02SEM013811	10	0	0.3225	0.01	5.01	YES	6	4	0.343333	0.295714	0.22	NO	2	6	0.26	0.0921918	1.5
Sro26_g017970	DnaJ domain (IPR001623); Chaperone J-domain superfamily (IPR036869); DnaJ domain, conserved site (IPR018253)	HOM02SEM013874	10	0	0.3225	0.01	5.01	YES	5	5	0.287778	0.367143	-0.35	NO	5	2	0.635	0.0373973	4.09
Sro601_g173480	YbaK/aminoacyl-tRNA synthetase-associated domain superfamily (IPR036754)	HOM02SEM014023	3	0	0.10375	0.01	3.38	YES	0	3	0.01	0.224286	-4.49	YES	0	2	0.01	0.0373973	-1.9
Sro1285_g259290	Major facilitator superfamily domain (IPR020846); Major facilitator superfamily (IPR011701); MFS transporter superfamily (IPR036259)	HOM02SEM014075	4	0	0.135	0.01	3.75	YES	4	0	0.232222	0.01	4.54	YES	1	3	0.135	0.0510959	1.4
Sro1348_g265020	-	HOM02SEM014162	4	0	0.135	0.01	3.75	YES	4	0	0.232222	0.01	4.54	YES	1	1	0.135	0.0236986	2.51
Sro287_g108500	Tetratricopeptide-like helical domain superfamily (IPR011990); Tetratricopeptide repeat (IPR019734); Tetratricopeptide repeat-containing domain (IPR013026)	HOM02SEM014179	5	0	0.16625	0.01	4.06	YES	4	1	0.232222	0.0814286	1.51	NO	3	0	0.385	0.01	5.27
Sro361_g126490	Winged helix-like DNA-binding domain superfamily (IPR036388); Indoleamine 2,3-dioxygenase (IPR000898); DEP domain (IPR000591); Tryptophan/Indoleamine 2,3-dioxygenase-like (IPR037217); Ferredoxin-NADP reductase (FNR), nucleotide-binding domain (IPR039261); Winged helix DNA-binding domain superfamily (IPR036390)	HOM02SEM014307	6	0	0.1975	0.01	4.3	YES	5	1	0.287778	0.0814286	1.82	YES	1	5	0.135	0.0784932	0.78
Sro1679_g290700	Nucleotide-diphospho-sugar transferases (IPR029044)	HOM02SEM014348	4	1	0.135	0.0278571	2.28	NO	4	0	0.232222	0.01	4.54	NO	2	1	0.26	0.0236986	3.46
Sro720_g192610	-	HOM02SEM014465	5	0	0.16625	0.01	4.06	YES	3	2	0.176667	0.152857	0.21	YES	2	0	0.26	0.01	4.7
Sro754_g197500	-	HOM02SEM014465	4	0	0.135	0.01	3.75	YES	3	1	0.176667	0.0814286	1.12	YES	2	0	0.26	0.01	4.7
Sro385_g131660	-	HOM02SEM014465	4	0	0.135	0.01	3.75	YES	3	1	0.176667	0.0814286	1.12	YES	2	0	0.26	0.01	4.7
Sro4196_g353350	-	HOM02SEM014465	3	0	0.10375	0.01	3.38	YES	2	1	0.121111	0.0814286	0.57	YES	2	0	0.26	0.01	4.7
S39_gene_154	-	HOM02SEM014465	5	0	0.16625	0.01	4.06	YES	3	2	0.176667	0.152857	0.21	YES	2	0	0.26	0.01	4.7
S40_gene_59	-	HOM02SEM014465	5	0	0.16625	0.01	4.06	YES	3	2	0.176667	0.152857	0.21	YES	2	1	0.26	0.0236986	3.46
S43_gene_219	-	HOM02SEM014465	3	0	0.10375	0.01	3.38	YES	2	1	0.121111	0.0814286	0.57	YES	2	0	0.26	0.01	4.7
Sro22_g015120	Arrestin, C-terminal (IPR014752); Arrestin C-terminal-like domain (IPR011022); Immunoglobulin E-set (IPR014756)	HOM02SEM014531	3	1	0.10375	0.0278571	1.9	YES	2	1	0.121111	0.0814286	0.57	NO	2	1	0.26	0.0236986	3.46
Sro2148_g316550	-	HOM02SEM014590	5	0	0.16625	0.01	4.06	YES	4	1	0.232222	0.0814286	1.51	NO	0	3	0.01	0.0510959	-2.35
Sro557_g166100	Protein phosphatase 4 core regulatory subunit R2 (IPR015267)	HOM02SEM014600	11	0	0.35375	0.01	5.14	YES	10	1	0.565556	0.0814286	2.8	NO	2	4	0.26	0.0647945	2
Sro1585_g284130	Endonuclease/exonuclease/phosphatase (IPR005135); Endonuclease/exonuclease/phosphatase superfamily (IPR036691)	HOM02SEM014636	11	0	0.35375	0.01	5.14	YES	6	5	0.343333	0.367143	-0.1	NO	3	6	0.385	0.0921918	2.06
Sro438_g143050	Glutathione S-transferase, C-terminal (IPR004046); Glutathione S-transferase, C-terminal domain superfamily (IPR036282)	HOM02SEM014741	6	2	0.1975	0.0457143	2.11	YES	3	3	0.176667	0.224286	-0.34	NO	3	2	0.385	0.0373973	3.36
Sro826_g207760	Alpha/Beta hydrolase fold (IPR029058); Platelet-activating factor acetylhydrolase-like (IPR005065)	HOM02SEM014811	8	1	0.26	0.0278571	3.22	YES	4	4	0.232222	0.295714	-0.35	YES	1	5	0.135	0.0784932	0.78
S30_gene_127	-	HOM02SEM014832	2	0	0.0725	0.01	2.86	YES	2	0	0.121111	0.01	3.6	YES	1	0	0.135	0.01	3.75
Sro70_g039000	Kinesin-like protein (IPR027640); Kinesin motor domain (IPR001752); P-loop containing nucleoside triphosphate hydrolase (IPR027417)	HOM02SEM014895	6	0	0.1975	0.01	4.3	YES	5	1	0.287778	0.0814286	1.82	YES	0	4	0.01	0.0647945	-2.7
Sro769_g199790	-	HOM02SEM014899	3	0	0.10375	0.01	3.38	YES	1	2	0.0655556	0.152857	-1.22	YES	1	1	0.135	0.0236986	2.51
Sro568_g168110	-	HOM02SEM014962	7	0	0.22875	0.01	4.52	YES	3	4	0.176667	0.295714	-0.74	YES	3	3	0.385	0.0510959	2.91
Sro896_g217380	-	HOM02SEM014962	4	0	0.135	0.01	3.75	YES	3	1	0.176667	0.0814286	1.12	YES	0	3	0.01	0.0510959	-2.35
Sro783_g201950	-	HOM02SEM014962	4	0	0.135	0.01	3.75	YES	3	1	0.176667	0.0814286	1.12	YES	0	3	0.01	0.0510959	-2.35
S23_gene_24	-	HOM02SEM014962	3	0	0.10375	0.01	3.38	YES	0	3	0.01	0.224286	-4.49	YES	2	1	0.26	0.0236986	3.46
S32_gene_2827	-	HOM02SEM014962	5	0	0.16625	0.01	4.06	YES	1	4	0.0655556	0.295714	-2.17	YES	3	1	0.385	0.0236986	4.02
S33_gene_94	-	HOM02SEM014962	2	0	0.0725	0.01	2.86	YES	0	2	0.01	0.152857	-3.93	YES	2	0	0.26	0.01	4.7
S33_gene_110	-	HOM02SEM014962	2	0	0.0725	0.01	2.86	YES	0	2	0.01	0.152857	-3.93	YES	2	0	0.26	0.01	4.7
S38_gene_251	-	HOM02SEM014962	2	0	0.0725	0.01	2.86	YES	0	2	0.01	0.152857	-3.93	YES	2	0	0.26	0.01	4.7
S40_gene_90	-	HOM02SEM014962	2	0	0.0725	0.01	2.86	YES	0	2	0.01	0.152857	-3.93	YES	2	0	0.26	0.01	4.7
S41_gene_100	-	HOM02SEM014962	4	0	0.135	0.01	3.75	YES	1	3	0.0655556	0.224286	-1.77	YES	2	1	0.26	0.0236986	3.46
Sro1695_g291750	Rieske [2Fe-2S] iron-sulphur domain superfamily (IPR036922); Rieske [2Fe-2S] iron-sulphur domain (IPR017941); Aromatic-ring-hydroxylating dioxygenase, alpha subunit, C-terminal domain (IPR015879)	HOM02SEM015031	2	0	0.0725	0.01	2.86	YES	2	0	0.121111	0.01	3.6	YES	1	0	0.135	0.01	3.75
Sro1941_g306690	Glutathione S-transferase, C-terminal (IPR004046); Glutathione S-transferase, N-terminal (IPR004045); Glutathione S-transferase, C-terminal-like (IPR010987); Glutathione S-transferase, C-terminal domain superfamily (IPR036282); Thioredoxin-like superfamily (IPR036249)	HOM02SEM015060	5	1	0.16625	0.0278571	2.58	YES	3	2	0.176667	0.152857	0.21	YES	2	1	0.26	0.0236986	3.46
Sro371_g128520	-	HOM02SEM015188	3	0	0.10375	0.01	3.38	YES	3	0	0.176667	0.01	4.14	YES	0	2	0.01	0.0373973	-1.9
Sro533_g161560	-	HOM02SEM015302	4	0	0.135	0.01	3.75	YES	2	2	0.121111	0.152857	-0.34	YES	2	1	0.26	0.0236986	3.46
Sro776_g200860	-	HOM02SEM015302	3	0	0.10375	0.01	3.38	YES	2	1	0.121111	0.0814286	0.57	YES	2	0	0.26	0.01	4.7
Sro1975_g308780	-	HOM02SEM015407	5	0	0.16625	0.01	4.06	YES	2	3	0.121111	0.224286	-0.89	NO	2	2	0.26	0.0373973	2.8
Sro1384_g268160	Ankyrin repeat-containing domain (IPR020683); Ankyrin repeat-containing domain superfamily (IPR036770); Ankyrin repeat (IPR002110)	HOM02SEM015468	5	0	0.16625	0.01	4.06	YES	5	0	0.287778	0.01	4.85	YES	3	0	0.385	0.01	5.27
Sro3075_g343270	Ankyrin repeat-containing domain (IPR020683); Ankyrin repeat (IPR002110); Ankyrin repeat-containing domain superfamily (IPR036770)	HOM02SEM015468	5	0	0.16625	0.01	4.06	YES	5	0	0.287778	0.01	4.85	YES	3	0	0.385	0.01	5.27
Sro37_g023030	-	HOM02SEM015504	2	0	0.0725	0.01	2.86	YES	2	0	0.121111	0.01	3.6	YES	1	0	0.135	0.01	3.75
Sro120_g058370	Peroxin-3 (IPR006966)	HOM02SEM015547	4	0	0.135	0.01	3.75	YES	0	4	0.01	0.295714	-4.89	NO	1	2	0.135	0.0373973	1.85
Sro1608_g285720	Leucine-rich repeat domain superfamily (IPR032675); Leucine-rich repeat (IPR001611)	HOM02SEM015581	3	0	0.10375	0.01	3.38	YES	3	0	0.176667	0.01	4.14	NO	1	0	0.135	0.01	3.75
Sro252_g099650	Ubiquitin domain (IPR000626); Ubiquitin-like domain superfamily (IPR029071)	HOM02SEM015586	5	0	0.16625	0.01	4.06	YES	1	4	0.0655556	0.295714	-2.17	NO	1	1	0.135	0.0236986	2.51
S23_gene_140	P-loop containing nucleoside triphosphate hydrolase (IPR027417)	HOM02SEM015690	2	0	0.0725	0.01	2.86	YES	2	0	0.121111	0.01	3.6	YES	1	0	0.135	0.01	3.75
S35_gene_3006	P-loop containing nucleoside triphosphate hydrolase (IPR027417)	HOM02SEM015690	3	0	0.10375	0.01	3.38	YES	3	0	0.176667	0.01	4.14	YES	2	0	0.26	0.01	4.7
Sro4_g003330	Alanine racemase/group IV decarboxylase, C-terminal (IPR009006); Ornithine decarboxylase (IPR002433); Orn/DAP/Arg decarboxylase 2, C-terminal (IPR022643)	HOM02SEM015732	5	0	0.16625	0.01	4.06	YES	5	0	0.287778	0.01	4.85	YES	2	2	0.26	0.0373973	2.8
Sro11_g008870	Protein of unknown function DUF3626 (IPR022074)	HOM02SEM015747	2	1	0.0725	0.0278571	1.38	YES	1	1	0.0655556	0.0814286	-0.31	YES	2	1	0.26	0.0236986	3.46
Sro584_g170770	Ankyrin repeat-containing domain (IPR020683); Ankyrin repeat-containing domain superfamily (IPR036770); Ankyrin repeat (IPR002110)	HOM02SEM015752	4	0	0.135	0.01	3.75	NO	3	1	0.176667	0.0814286	1.12	NO	2	1	0.26	0.0236986	3.46
Sro1929_g306110	-	HOM02SEM015933	12	0	0.385	0.01	5.27	YES	7	5	0.398889	0.367143	0.12	YES	1	10	0.135	0.146986	-0.12
Sro268_g103840	Exostosin-like (IPR004263)	HOM02SEM015947	12	1	0.385	0.0278571	3.79	YES	7	5	0.398889	0.367143	0.12	YES	2	7	0.26	0.10589	1.3
Sro125_g060400	Metallopeptidase, catalytic domain superfamily (IPR024079)	HOM02SEM015959	3	0	0.10375	0.01	3.38	YES	2	1	0.121111	0.0814286	0.57	YES	2	0	0.26	0.01	4.7
Sro30_g019600	-	HOM02SEM015996	3	0	0.10375	0.01	3.38	YES	2	1	0.121111	0.0814286	0.57	YES	2	0	0.26	0.01	4.7
Sro619_g176400	Protein kinase-like domain superfamily (IPR011009)	HOM02SEM016021	2	0	0.0725	0.01	2.86	YES	2	0	0.121111	0.01	3.6	YES	1	0	0.135	0.01	3.75
S25_gene_116	Protein kinase-like domain superfamily (IPR011009)	HOM02SEM016021	3	0	0.10375	0.01	3.38	YES	3	0	0.176667	0.01	4.14	YES	2	0	0.26	0.01	4.7
S31_gene_62	Protein kinase, ATP binding site (IPR017441), Protein kinase-like domain superfamily (IPR011009)	HOM02SEM016021	3	0	0.10375	0.01	3.38	YES	3	0	0.176667	0.01	4.14	YES	2	0	0.26	0.01	4.7
Sro488_g153120	K Homology domain, type 1 superfamily (IPR036612); K Homology domain, type 1 (IPR004088); K Homology domain (IPR004087)	HOM02SEM016202	4	0	0.135	0.01	3.75	YES	0	4	0.01	0.295714	-4.89	NO	0	3	0.01	0.0510959	-2.35
Sro999_g229630	JmjC domain (IPR003347)	HOM02SEM016299	3	0	0.10375	0.01	3.38	YES	2	1	0.121111	0.0814286	0.57	YES	0	2	0.01	0.0373973	-1.9
Sro643_g180370	JmjC domain (IPR003347)	HOM02SEM016299	3	0	0.10375	0.01	3.38	YES	2	1	0.121111	0.0814286	0.57	YES	0	2	0.01	0.0373973	-1.9
Sro375_g129570	-	HOM02SEM016300	2	0	0.0725	0.01	2.86	YES	2	0	0.121111	0.01	3.6	YES	0	0	0.01	0.01	0
Sro1598_g284920	-	HOM02SEM016300	2	0	0.0725	0.01	2.86	YES	2	0	0.121111	0.01	3.6	YES	0	0	0.01	0.01	0
Sro2323_g323290	-	HOM02SEM016300	2	0	0.0725	0.01	2.86	YES	2	0	0.121111	0.01	3.6	YES	0	0	0.01	0.01	0
S22_gene_73	-	HOM02SEM016300	3	0	0.10375	0.01	3.38	YES	2	1	0.121111	0.0814286	0.57	YES	1	0	0.135	0.01	3.75
S32_gene_3183	-	HOM02SEM016300	4	0	0.135	0.01	3.75	YES	2	2	0.121111	0.152857	-0.34	YES	2	0	0.26	0.01	4.7
S33_gene_20	-	HOM02SEM016300	2	0	0.0725	0.01	2.86	YES	2	0	0.121111	0.01	3.6	YES	0	0	0.01	0.01	0
Sro2989_g341760	Exostosin-like (IPR004263)	HOM02SEM016441	3	0	0.10375	0.01	3.38	YES	3	0	0.176667	0.01	4.14	YES	2	0	0.26	0.01	4.7
Sro213_g088520	Exostosin-like (IPR004263)	HOM02SEM016441	3	0	0.10375	0.01	3.38	YES	3	0	0.176667	0.01	4.14	YES	2	0	0.26	0.01	4.7
Sro1333_g263700	Exostosin-like (IPR004263)	HOM02SEM016441	4	0	0.135	0.01	3.75	YES	4	0	0.232222	0.01	4.54	YES	2	0	0.26	0.01	4.7
S28_gene_87	Exostosin-like (IPR004263)	HOM02SEM016441	4	0	0.135	0.01	3.75	YES	4	0	0.232222	0.01	4.54	YES	2	0	0.26	0.01	4.7
S29_gene_176	Exostosin-like (IPR004263)	HOM02SEM016441	4	0	0.135	0.01	3.75	YES	4	0	0.232222	0.01	4.54	YES	2	0	0.26	0.01	4.7
S2_gene_10	Exostosin-like (IPR004263)	HOM02SEM016441	2	0	0.0725	0.01	2.86	YES	2	0	0.121111	0.01	3.6	YES	1	0	0.135	0.01	3.75
S42_gene_6	Exostosin-like (IPR004263)	HOM02SEM016441	4	1	0.135	0.0278571	2.28	YES	4	0	0.232222	0.01	4.54	YES	2	1	0.26	0.0236986	3.46
Sro55_g032530	Nucleotide cyclase (IPR029787); Adenylyl cyclase class-3/4/guanylyl cyclase (IPR001054)	HOM02SEM016475	5	0	0.16625	0.01	4.06	YES	4	1	0.232222	0.0814286	1.51	YES	2	1	0.26	0.0236986	3.46
Sro2_g001740	-	HOM02SEM016576	3	0	0.10375	0.01	3.38	YES	2	1	0.121111	0.0814286	0.57	YES	0	0	0.01	0.01	0
Sro166_g074030	Winged helix-like DNA-binding domain superfamily (IPR036388); Heat shock transcription factor family (IPR027725); Heat shock factor (HSF)-type, DNA-binding (IPR000232); Winged helix DNA-binding domain superfamily (IPR036390)	HOM02SEM016605	3	0	0.10375	0.01	3.38	YES	3	0	0.176667	0.01	4.14	YES	1	0	0.135	0.01	3.75
Sro874_g214270	Nitroreductase-like (IPR000415); Nitroreductase (IPR029479)	HOM02SEM016643	3	0	0.10375	0.01	3.38	YES	2	1	0.121111	0.0814286	0.57	YES	1	0	0.135	0.01	3.75
Sro2206_g319000	Fido-like domain superfamily (IPR036597); Fido domain (IPR003812)	HOM02SEM016706	5	0	0.16625	0.01	4.06	YES	2	3	0.121111	0.224286	-0.89	YES	0	2	0.01	0.0373973	-1.9
Sro706_g190410	Fido-like domain superfamily (IPR036597); Fido domain (IPR003812)	HOM02SEM016706	5	0	0.16625	0.01	4.06	YES	2	3	0.121111	0.224286	-0.89	YES	0	2	0.01	0.0373973	-1.9
Sro189_g081640	Ankyrin repeat-containing domain (IPR020683); Ankyrin repeat-containing domain superfamily (IPR036770); Ankyrin repeat (IPR002110)	HOM02SEM016746	7	0	0.22875	0.01	4.52	YES	7	0	0.398889	0.01	5.32	YES	1	5	0.135	0.0784932	0.78
Sro189_g081650	Ankyrin repeat-containing domain (IPR020683); Ankyrin repeat-containing domain superfamily (IPR036770); Ankyrin repeat (IPR002110)	HOM02SEM016746	4	0	0.135	0.01	3.75	YES	4	0	0.232222	0.01	4.54	YES	0	4	0.01	0.0647945	-2.7
Sro819_g207140	Short-chain dehydrogenase/reductase SDR (IPR002347); NAD(P)-binding domain superfamily (IPR036291)	HOM02SEM016775	2	0	0.0725	0.01	2.86	YES	2	0	0.121111	0.01	3.6	YES	1	0	0.135	0.01	3.75
Sro130_g061770	Protein of unknown function DUF2254, membrane (IPR018723)	HOM02SEM016786	4	0	0.135	0.01	3.75	YES	2	2	0.121111	0.152857	-0.34	YES	1	2	0.135	0.0373973	1.85
Sro1416_g270800	Ubiquitin domain (IPR000626); Ubiquitin-like domain superfamily (IPR029071)	HOM02SEM016832	7	0	0.22875	0.01	4.52	YES	6	1	0.343333	0.0814286	2.08	YES	3	1	0.385	0.0236986	4.02
Sro61_g035140	-	HOM02SEM016914	5	0	0.16625	0.01	4.06	YES	4	1	0.232222	0.0814286	1.51	NO	1	2	0.135	0.0373973	1.85
Sro1247_g255860	RmlC-like cupin domain superfamily (IPR011051)	HOM02SEM016923	3	0	0.10375	0.01	3.38	YES	0	3	0.01	0.224286	-4.49	YES	1	0	0.135	0.01	3.75
Sro1499_g277780	Protein fuseless (IPR032751)	HOM02SEM016983	2	0	0.0725	0.01	2.86	YES	2	0	0.121111	0.01	3.6	YES	1	0	0.135	0.01	3.75
Sro378_g130370	Protein fuseless (IPR032751)	HOM02SEM016983	2	0	0.0725	0.01	2.86	YES	2	0	0.121111	0.01	3.6	YES	1	0	0.135	0.01	3.75
Sro1783_g297280	Glycosyltransferase family 92 (IPR008166)	HOM02SEM016990	4	0	0.135	0.01	3.75	YES	3	1	0.176667	0.0814286	1.12	YES	0	3	0.01	0.0510959	-2.35
Sro1555_g282140	GTP binding domain (IPR006073); P-loop containing nucleoside triphosphate hydrolase (IPR027417)	HOM02SEM017174	2	0	0.0725	0.01	2.86	YES	2	0	0.121111	0.01	3.6	YES	2	0	0.26	0.01	4.7
Sro1555_g282160	Aldolase-type TIM barrel (IPR013785); HydE/PylB-like (IPR034422); Radical SAM (IPR007197); Elp3/MiaB/NifB (IPR006638)	HOM02SEM017174	2	0	0.0725	0.01	2.86	YES	2	0	0.121111	0.01	3.6	YES	2	0	0.26	0.01	4.7
Sro1266_g257570	PBP domain (IPR024370)	HOM02SEM017334	6	0	0.1975	0.01	4.3	YES	6	0	0.343333	0.01	5.1	NO	4	0	0.51	0.01	5.67
Sro108_g054360	PBP domain (IPR024370)	HOM02SEM017334	5	0	0.16625	0.01	4.06	YES	5	0	0.287778	0.01	4.85	NO	3	0	0.385	0.01	5.27
Sro353_g124620	-	HOM02SEM017481	13	3	0.41625	0.0635714	2.71	YES	5	8	0.287778	0.581429	-1.01	NO	6	6	0.76	0.0921918	3.04
Sro147_g067800	-	HOM02SEM017744	2	0	0.0725	0.01	2.86	YES	2	0	0.121111	0.01	3.6	YES	2	0	0.26	0.01	4.7
Sro819_g207060	NmrA-like domain (IPR008030); NAD(P)-binding domain superfamily (IPR036291)	HOM02SEM017903	4	2	0.135	0.0457143	1.56	YES	4	0	0.232222	0.01	4.54	YES	3	2	0.385	0.0373973	3.36
Sro1059_g236510	EGF-like, conserved site (IPR013032); EGF-like domain (IPR000742); Glycosyl hydrolase, five-bladed beta-propellor domain superfamily (IPR023296)	HOM02SEM018183	3	0	0.10375	0.01	3.38	YES	1	2	0.0655556	0.152857	-1.22	YES	1	2	0.135	0.0373973	1.85
Sro426_g140460	Ankyrin repeat-containing domain (IPR020683); Ankyrin repeat (IPR002110); Ankyrin repeat-containing domain superfamily (IPR036770)	HOM02SEM018206	2	0	0.0725	0.01	2.86	YES	2	0	0.121111	0.01	3.6	YES	1	0	0.135	0.01	3.75
Sro64_g036420	FAD/NAD(P)-binding domain superfamily (IPR036188)	HOM02SEM018318	2	0	0.0725	0.01	2.86	YES	2	0	0.121111	0.01	3.6	YES	0	1	0.01	0.0236986	-1.24
Sro35_g022430	-	HOM02SEM018483	4	0	0.135	0.01	3.75	YES	2	2	0.121111	0.152857	-0.34	YES	1	1	0.135	0.0236986	2.51
S14_gene_4	-	HOM02SEM018498	3	0	0.10375	0.01	3.38	YES	2	1	0.121111	0.0814286	0.57	YES	1	1	0.135	0.0236986	2.51
S21_gene_122	-	HOM02SEM018498	3	0	0.10375	0.01	3.38	YES	2	1	0.121111	0.0814286	0.57	YES	1	1	0.135	0.0236986	2.51
S37_gene_161	-	HOM02SEM018498	3	0	0.10375	0.01	3.38	YES	2	1	0.121111	0.0814286	0.57	YES	1	1	0.135	0.0236986	2.51
Sro174_g076790	Tetratricopeptide-like helical domain superfamily (IPR011990); Pentatricopeptide repeat (IPR002885)	HOM02SEM018546	2	0	0.0725	0.01	2.86	YES	2	0	0.121111	0.01	3.6	YES	1	0	0.135	0.01	3.75
Sro151_g069260	Armadillo-like helical (IPR011989); Testis-expressed protein 10/pre-rRNA-processing protein Ipi1 (IPR037947); Armadillo-type fold (IPR016024)	HOM02SEM018577	5	0	0.16625	0.01	4.06	YES	3	2	0.176667	0.152857	0.21	YES	1	3	0.135	0.0510959	1.4
Sro70_g038950	Leucine-rich repeat domain superfamily (IPR032675)	HOM02SEM018660	7	1	0.22875	0.0278571	3.04	YES	7	0	0.398889	0.01	5.32	YES	1	5	0.135	0.0784932	0.78
Sro431_g141440	-	HOM02SEM018929	6	0	0.1975	0.01	4.3	YES	4	2	0.232222	0.152857	0.6	YES	1	5	0.135	0.0784932	0.78
Sro465_g148700	Fatty acid desaturase domain (IPR005804)	HOM02SEM019418	11	0	0.35375	0.01	5.14	YES	8	3	0.454444	0.224286	1.02	YES	2	7	0.26	0.10589	1.3
Sro940_g222580	Exocyst complex component EXOC3/Sec6 (IPR010326)	HOM02SEM019511	2	0	0.0725	0.01	2.86	YES	2	0	0.121111	0.01	3.6	YES	1	0	0.135	0.01	3.75
Sro1133_g244780	P-loop containing nucleoside triphosphate hydrolase (IPR027417)	HOM02SEM019537	4	0	0.135	0.01	3.75	YES	4	0	0.232222	0.01	4.54	YES	1	2	0.135	0.0373973	1.85
Sro982_g227600	-	HOM02SEM019537	2	0	0.0725	0.01	2.86	YES	2	0	0.121111	0.01	3.6	YES	1	0	0.135	0.01	3.75
Sro268_g103680	S-adenosyl-L-methionine-dependent methyltransferase (IPR029063)	HOM02SEM019638	7	0	0.22875	0.01	4.52	YES	3	4	0.176667	0.295714	-0.74	YES	2	3	0.26	0.0510959	2.35
Sro1324_g262820	3-hydroxyacyl-CoA dehydrogenase, NAD binding (IPR006176); NAD(P)-binding domain superfamily (IPR036291)	HOM02SEM019936	3	0	0.10375	0.01	3.38	YES	2	1	0.121111	0.0814286	0.57	YES	1	0	0.135	0.01	3.75
Sro1802_g298580	3-hydroxyacyl-CoA dehydrogenase, NAD binding (IPR006176); NAD(P)-binding domain superfamily (IPR036291)	HOM02SEM019936	3	0	0.10375	0.01	3.38	YES	2	1	0.121111	0.0814286	0.57	YES	1	0	0.135	0.01	3.75
Sro47_g027820	-	HOM02SEM020036	7	1	0.22875	0.0278571	3.04	YES	5	2	0.287778	0.152857	0.91	YES	2	5	0.26	0.0784932	1.73
Sro1126_g244020	Phospholipase D-like domain (IPR025202)	HOM02SEM020389	2	0	0.0725	0.01	2.86	YES	2	0	0.121111	0.01	3.6	YES	1	0	0.135	0.01	3.75
Sro601_g173650	-	HOM02SEM020389	3	0	0.10375	0.01	3.38	YES	2	1	0.121111	0.0814286	0.57	YES	1	0	0.135	0.01	3.75
S34_gene_300	-	HOM02SEM020389	3	0	0.10375	0.01	3.38	YES	1	2	0.0655556	0.152857	-1.22	YES	0	1	0.01	0.0236986	-1.24
Sro76_g041760	tRNAHis guanylyltransferase Thg1 superfamily (IPR038469); tRNAHis guanylyltransferase Thg1 (IPR007537); tRNAHis guanylyltransferase catalytic domain (IPR024956)	HOM02SEM020473	5	0	0.16625	0.01	4.06	YES	5	0	0.287778	0.01	4.85	YES	2	1	0.26	0.0236986	3.46
Sro76_g041830	tRNAHis guanylyltransferase Thg1 superfamily (IPR038469); tRNAHis guanylyltransferase Thg1 (IPR007537); tRNAHis guanylyltransferase catalytic domain (IPR024956)	HOM02SEM020473	2	0	0.0725	0.01	2.86	YES	2	0	0.121111	0.01	3.6	YES	1	0	0.135	0.01	3.75
Sro638_g179590	Mitochondrial carrier domain superfamily (IPR023395); Mitochondrial carrier domain protein (IPR040062); Mitochondrial substrate/solute carrier (IPR018108)	HOM02SEM020491	2	0	0.0725	0.01	2.86	YES	2	0	0.121111	0.01	3.6	YES	1	1	0.135	0.0236986	2.51
Sro638_g179600	Mitochondrial 18kDa protein (IPR019560)	HOM02SEM020522	5	0	0.16625	0.01	4.06	YES	5	0	0.287778	0.01	4.85	YES	2	1	0.26	0.0236986	3.46
Sro1421_g271200	ELM2 domain (IPR000949); Bromo adjacent homology (BAH) domain (IPR001025)	HOM02SEM020740	3	0	0.10375	0.01	3.38	YES	2	1	0.121111	0.0814286	0.57	YES	0	1	0.01	0.0236986	-1.24
Sro480_g151350	-	HOM02SEM020756	6	0	0.1975	0.01	4.3	YES	6	0	0.343333	0.01	5.1	YES	2	3	0.26	0.0510959	2.35
Sro611_g175370	IQ motif, EF-hand binding site (IPR000048)	HOM02SEM020840	2	0	0.0725	0.01	2.86	YES	2	0	0.121111	0.01	3.6	YES	0	1	0.01	0.0236986	-1.24
Sro83_g044570	Tetratricopeptide-like helical domain superfamily (IPR011990)	HOM02SEM021150	6	0	0.1975	0.01	4.3	YES	5	1	0.287778	0.0814286	1.82	YES	0	5	0.01	0.0784932	-2.97
Sro340_g121320	Short-chain dehydrogenase/reductase SDR (IPR002347); Short-chain dehydrogenase/reductase, conserved site (IPR020904); NAD(P)-binding domain superfamily (IPR036291)	HOM02SEM021241	3	0	0.10375	0.01	3.38	YES	2	1	0.121111	0.0814286	0.57	YES	1	2	0.135	0.0373973	1.85
Sro1866_g302490	-	HOM02SEM021315	7	1	0.22875	0.0278571	3.04	YES	4	3	0.232222	0.224286	0.05	YES	3	4	0.385	0.0647945	2.57
Sro88_g046290	-	HOM02SEM021340	4	0	0.135	0.01	3.75	YES	1	3	0.0655556	0.224286	-1.77	NO	3	0	0.385	0.01	5.27
Sro510_g157170	Acyltransferase 3 (IPR002656)	HOM02SEM021574	7	1	0.22875	0.0278571	3.04	YES	7	0	0.398889	0.01	5.32	YES	3	2	0.385	0.0373973	3.36
Sro287_g108470	SGNH hydrolase-type esterase domain (IPR013830)	HOM02SEM021783	4	0	0.135	0.01	3.75	YES	4	0	0.232222	0.01	4.54	YES	2	0	0.26	0.01	4.7
Sro51_chlor_g029830	Resolvase, N-terminal catalytic domain (IPR006119); Resolvase, HTH domain (IPR006120); Recombinase, conserved site (IPR006118); Resolvase-like, N-terminal catalytic domain superfamily (IPR036162)	HOM02SEM021804	2	0	0.0725	0.01	2.86	YES	2	0	0.121111	0.01	3.6	YES	1	0	0.135	0.01	3.75
Sro1714_g293030	-	HOM02SEM021840	2	0	0.0725	0.01	2.86	YES	2	0	0.121111	0.01	3.6	YES	1	0	0.135	0.01	3.75
Sro102_g052180	-	HOM02SEM021948	3	0	0.10375	0.01	3.38	YES	1	2	0.0655556	0.152857	-1.22	YES	1	2	0.135	0.0373973	1.85
Sro859_g212020	Reduced growth phenotype protein 1 (IPR014848)	HOM02SEM021964	4	0	0.135	0.01	3.75	YES	2	2	0.121111	0.152857	-0.34	YES	0	2	0.01	0.0373973	-1.9
Sro799_g204090	-	HOM02SEM022155	12	0	0.385	0.01	5.27	YES	6	6	0.343333	0.438571	-0.35	NO	5	3	0.635	0.0510959	3.64
Sro1064_g237260	Tetratricopeptide-like helical domain superfamily (IPR011990); Pentatricopeptide repeat (IPR002885)	HOM02SEM022534	2	0	0.0725	0.01	2.86	YES	2	0	0.121111	0.01	3.6	YES	1	0	0.135	0.01	3.75
S33_gene_102	-	HOM02SEM022553	5	0	0.16625	0.01	4.06	YES	4	1	0.232222	0.0814286	1.51	YES	0	2	0.01	0.0373973	-1.9
Sro603_g174010	-	HOM02SEM022663	7	1	0.22875	0.0278571	3.04	YES	3	4	0.176667	0.295714	-0.74	YES	3	5	0.385	0.0784932	2.29
Sro1413_g270560	Alpha/Beta hydrolase fold (IPR029058); Alpha/beta hydrolase fold-1 (IPR000073)	HOM02SEM022961	4	0	0.135	0.01	3.75	YES	0	4	0.01	0.295714	-4.89	YES	1	2	0.135	0.0373973	1.85
Sro1002_g229850	Alpha/Beta hydrolase fold (IPR029058); Alpha/beta hydrolase fold-5 (IPR029059)	HOM02SEM023114	2	1	0.0725	0.0278571	1.38	YES	1	1	0.0655556	0.0814286	-0.31	YES	2	1	0.26	0.0236986	3.46
Sro18_g012970	2',3'-cyclic-nucleotide 3'-phosphodiesterase (IPR012386); Cyclic phosphodiesterase (IPR009097)	HOM02SEM024238	7	0	0.22875	0.01	4.52	YES	4	3	0.232222	0.224286	0.05	YES	0	6	0.01	0.0921918	-3.2
Sro605_g174280	Glutathione S-transferase, C-terminal (IPR004046); Glutathione S-transferase, C-terminal-like (IPR010987); Glutathione S-transferase, N-terminal (IPR004045); Thioredoxin-like superfamily (IPR036249); Glutathione S-transferase, C-terminal domain superfamily (IPR036282)	HOM02SEM024606	7	1	0.22875	0.0278571	3.04	YES	5	2	0.287778	0.152857	0.91	YES	4	1	0.51	0.0236986	4.43
Sro94_g048960	Glutathione S-transferase, C-terminal (IPR004046); Glutathione S-transferase, C-terminal-like (IPR010987); Glutathione S-transferase, N-terminal (IPR004045); Thioredoxin-like superfamily (IPR036249); Glutathione S-transferase, C-terminal domain superfamily (IPR036282)	HOM02SEM024606	6	1	0.1975	0.0278571	2.83	YES	5	1	0.287778	0.0814286	1.82	YES	3	1	0.385	0.0236986	4.02
Sro306_g113110	Glutathione S-transferase, C-terminal (IPR004046); Glutathione S-transferase, N-terminal (IPR004045); Glutathione S-transferase, C-terminal-like (IPR010987); Glutathione S-transferase, C-terminal domain superfamily (IPR036282); Thioredoxin-like superfamily (IPR036249)	HOM02SEM024606	7	1	0.22875	0.0278571	3.04	YES	5	2	0.287778	0.152857	0.91	YES	4	1	0.51	0.0236986	4.43
Sro846_g210110	Glycosyltransferase 61 (IPR007657)	HOM02SEM024860	2	0	0.0725	0.01	2.86	YES	2	0	0.121111	0.01	3.6	YES	1	0	0.135	0.01	3.75
Sro1555_g282170	Aldolase-type TIM barrel (IPR013785); [FeFe]-hydrogenase maturation HydG, radical SAM (IPR024007); Biotin and thiamin synthesis-associated domain (IPR010722); Radical SAM (IPR007197); Elp3/MiaB/NifB (IPR006638)	HOM02SEM024932	2	0	0.0725	0.01	2.86	YES	2	0	0.121111	0.01	3.6	YES	1	0	0.135	0.01	3.75
Sro1703_g292310	Rab-GTPase-TBC domain (IPR000195); Rab-GTPase-TBC domain superfamily (IPR035969)	HOM02SEM024971	5	0	0.16625	0.01	4.06	YES	5	0	0.287778	0.01	4.85	YES	0	3	0.01	0.0510959	-2.35
Sro1959_g307990	Rab-GTPase-TBC domain (IPR000195); Rab-GTPase-TBC domain superfamily (IPR035969)	HOM02SEM024971	5	0	0.16625	0.01	4.06	YES	5	0	0.287778	0.01	4.85	YES	0	3	0.01	0.0510959	-2.35
Sro1447_g273540	Abhydrolase domain containing 18 (IPR019149)	HOM02SEM024996	4	0	0.135	0.01	3.75	YES	3	1	0.176667	0.0814286	1.12	YES	2	1	0.26	0.0236986	3.46
Sro1971_g308570	Abhydrolase domain containing 18 (IPR019149)	HOM02SEM024996	4	0	0.135	0.01	3.75	YES	3	1	0.176667	0.0814286	1.12	YES	2	1	0.26	0.0236986	3.46
Sro1359_g265950	Aldolase-type TIM barrel (IPR013785); DapA-like (IPR002220)	HOM02SEM025008	3	0	0.10375	0.01	3.38	YES	2	1	0.121111	0.0814286	0.57	YES	2	1	0.26	0.0236986	3.46
Sro17_g012410	HNH nuclease (IPR003615)	HOM02SEM025075	4	0	0.135	0.01	3.75	YES	3	1	0.176667	0.0814286	1.12	YES	0	2	0.01	0.0373973	-1.9
S39_gene_1065	HNH nuclease (IPR003615)	HOM02SEM025075	5	0	0.16625	0.01	4.06	YES	3	2	0.176667	0.152857	0.21	YES	0	3	0.01	0.0510959	-2.35
S47_gene_225	HNH nuclease (IPR003615)	HOM02SEM025075	4	0	0.135	0.01	3.75	YES	3	1	0.176667	0.0814286	1.12	YES	1	2	0.135	0.0373973	1.85
Sro420_g139410	Cytokine IL1/FGF (IPR008996)	HOM02SEM025408	4	0	0.135	0.01	3.75	YES	2	2	0.121111	0.152857	-0.34	YES	1	2	0.135	0.0373973	1.85
Sro629_g178150	Cytokine IL1/FGF (IPR008996)	HOM02SEM025408	4	0	0.135	0.01	3.75	YES	2	2	0.121111	0.152857	-0.34	YES	1	2	0.135	0.0373973	1.85
Sro1551_g281760	-	HOM02SEM025430	3	0	0.10375	0.01	3.38	YES	2	1	0.121111	0.0814286	0.57	YES	2	0	0.26	0.01	4.7
S19_gene_82	-	HOM02SEM025430	3	0	0.10375	0.01	3.38	YES	2	1	0.121111	0.0814286	0.57	YES	2	0	0.26	0.01	4.7
S21_gene_629	-	HOM02SEM025430	2	0	0.0725	0.01	2.86	YES	2	0	0.121111	0.01	3.6	YES	1	0	0.135	0.01	3.75
S32_gene_3087	-	HOM02SEM025430	3	0	0.10375	0.01	3.38	YES	2	1	0.121111	0.0814286	0.57	YES	2	0	0.26	0.01	4.7
S34_gene_85	-	HOM02SEM025430	3	0	0.10375	0.01	3.38	YES	2	1	0.121111	0.0814286	0.57	YES	2	0	0.26	0.01	4.7
S41_gene_161	-	HOM02SEM025430	3	0	0.10375	0.01	3.38	YES	2	1	0.121111	0.0814286	0.57	YES	2	0	0.26	0.01	4.7
Sro62_g035430	K homology domain-like, alpha/beta (IPR015946); OsmC/Ohr family (IPR003718); OsmC/Ohr superfamily (IPR036102)	HOM02SEM025895	2	0	0.0725	0.01	2.86	YES	2	0	0.121111	0.01	3.6	YES	2	0	0.26	0.01	4.7
Sro45_g027210	P-loop containing nucleoside triphosphate hydrolase (IPR027417)	HOM02SEM025994	5	0	0.16625	0.01	4.06	YES	4	1	0.232222	0.0814286	1.51	YES	0	3	0.01	0.0510959	-2.35
S14_gene_142	P-loop containing nucleoside triphosphate hydrolase (IPR027417)	HOM02SEM025994	5	0	0.16625	0.01	4.06	YES	4	1	0.232222	0.0814286	1.51	YES	0	3	0.01	0.0510959	-2.35
S17_gene_87	P-loop containing nucleoside triphosphate hydrolase (IPR027417)	HOM02SEM025994	4	0	0.135	0.01	3.75	YES	4	0	0.232222	0.01	4.54	YES	0	2	0.01	0.0373973	-1.9
S20_gene_80	P-loop containing nucleoside triphosphate hydrolase (IPR027417)	HOM02SEM025994	5	0	0.16625	0.01	4.06	YES	4	1	0.232222	0.0814286	1.51	YES	0	3	0.01	0.0510959	-2.35
S21_gene_438	P-loop containing nucleoside triphosphate hydrolase (IPR027417)	HOM02SEM025994	3	0	0.10375	0.01	3.38	YES	2	1	0.121111	0.0814286	0.57	YES	0	2	0.01	0.0373973	-1.9
S22_gene_116	P-loop containing nucleoside triphosphate hydrolase (IPR027417)	HOM02SEM025994	5	0	0.16625	0.01	4.06	YES	4	1	0.232222	0.0814286	1.51	YES	0	3	0.01	0.0510959	-2.35
S23_gene_49	P-loop containing nucleoside triphosphate hydrolase (IPR027417)	HOM02SEM025994	5	0	0.16625	0.01	4.06	YES	4	1	0.232222	0.0814286	1.51	YES	0	3	0.01	0.0510959	-2.35
S29_gene_151	P-loop containing nucleoside triphosphate hydrolase (IPR027417)	HOM02SEM025994	5	0	0.16625	0.01	4.06	YES	4	1	0.232222	0.0814286	1.51	YES	0	3	0.01	0.0510959	-2.35
S34_gene_198	P-loop containing nucleoside triphosphate hydrolase (IPR027417)	HOM02SEM025994	4	0	0.135	0.01	3.75	YES	4	0	0.232222	0.01	4.54	YES	0	2	0.01	0.0373973	-1.9
S35_gene_1073	P-loop containing nucleoside triphosphate hydrolase (IPR027417)	HOM02SEM025994	5	0	0.16625	0.01	4.06	YES	4	1	0.232222	0.0814286	1.51	YES	0	3	0.01	0.0510959	-2.35
S39_gene_1383	P-loop containing nucleoside triphosphate hydrolase (IPR027417)	HOM02SEM025994	5	0	0.16625	0.01	4.06	YES	4	1	0.232222	0.0814286	1.51	YES	0	3	0.01	0.0510959	-2.35
S41_gene_210	P-loop containing nucleoside triphosphate hydrolase (IPR027417)	HOM02SEM025994	5	0	0.16625	0.01	4.06	YES	4	1	0.232222	0.0814286	1.51	YES	0	3	0.01	0.0510959	-2.35
S47_gene_12	P-loop containing nucleoside triphosphate hydrolase (IPR027417)	HOM02SEM025994	4	0	0.135	0.01	3.75	YES	3	1	0.176667	0.0814286	1.12	YES	0	2	0.01	0.0373973	-1.9
S48_gene_65	P-loop containing nucleoside triphosphate hydrolase (IPR027417)	HOM02SEM025994	5	0	0.16625	0.01	4.06	YES	4	1	0.232222	0.0814286	1.51	YES	0	3	0.01	0.0510959	-2.35
Sro1597_g284900	-	HOM02SEM026270	4	0	0.135	0.01	3.75	YES	2	2	0.121111	0.152857	-0.34	YES	2	1	0.26	0.0236986	3.46
S39_gene_222	-	HOM02SEM026270	3	0	0.10375	0.01	3.38	YES	1	2	0.0655556	0.152857	-1.22	YES	1	1	0.135	0.0236986	2.51
S41_gene_187	-	HOM02SEM026270	3	0	0.10375	0.01	3.38	YES	1	2	0.0655556	0.152857	-1.22	YES	1	1	0.135	0.0236986	2.51
S43_gene_286	-	HOM02SEM026270	2	0	0.0725	0.01	2.86	YES	2	0	0.121111	0.01	3.6	YES	1	1	0.135	0.0236986	2.51
S47_gene_25	-	HOM02SEM026270	3	0	0.10375	0.01	3.38	YES	2	1	0.121111	0.0814286	0.57	YES	2	0	0.26	0.01	4.7
S47_gene_222	Leucine-binding protein domain (IPR028081), EGF-like domain (IPR000742), Periplasmic binding protein-like I (IPR028082)	HOM02SEM026983	2	0	0.0725	0.01	2.86	YES	2	0	0.121111	0.01	3.6	YES	1	0	0.135	0.01	3.75
Sro2_g001440	Ankyrin repeat-containing domain superfamily (IPR036770); Ankyrin repeat (IPR002110)	HOM02SEM026995	2	0	0.0725	0.01	2.86	YES	2	0	0.121111	0.01	3.6	NO	2	0	0.26	0.01	4.7
Sro599_g173200	-	HOM02SEM027118	3	0	0.10375	0.01	3.38	YES	3	0	0.176667	0.01	4.14	YES	1	1	0.135	0.0236986	2.51
Sro436_g142560	-	HOM02SEM027190	6	0	0.1975	0.01	4.3	YES	4	2	0.232222	0.152857	0.6	YES	3	0	0.385	0.01	5.27
S38_gene_72	-	HOM02SEM027246	2	0	0.0725	0.01	2.86	YES	2	0	0.121111	0.01	3.6	YES	0	2	0.01	0.0373973	-1.9
Sro190_g081680	-	HOM02SEM027473	2	0	0.0725	0.01	2.86	YES	2	0	0.121111	0.01	3.6	YES	0	2	0.01	0.0373973	-1.9
Sro161_g072430	-	HOM02SEM027549	5	1	0.16625	0.0278571	2.58	YES	4	1	0.232222	0.0814286	1.51	YES	2	1	0.26	0.0236986	3.46
Sro470_g149460	-	HOM02SEM027750	3	0	0.10375	0.01	3.38	YES	3	0	0.176667	0.01	4.14	YES	0	3	0.01	0.0510959	-2.35
Sro618_g176230	Threonine/Serine exporter, ThrE (IPR024528); Putative threonine/serine exporter (IPR010619)	HOM02SEM027884	2	0	0.0725	0.01	2.86	YES	2	0	0.121111	0.01	3.6	YES	2	0	0.26	0.01	4.7
Sro618_g176260	Threonine/Serine exporter, ThrE (IPR024528); Putative threonine/serine exporter (IPR010619)	HOM02SEM027884	4	0	0.135	0.01	3.75	YES	3	1	0.176667	0.0814286	1.12	YES	2	0	0.26	0.01	4.7
Sro264_g102620	-	HOM02SEM027922	6	0	0.1975	0.01	4.3	YES	6	0	0.343333	0.01	5.1	NO	3	0	0.385	0.01	5.27
Sro1026_g232910	-	HOM02SEM028549	3	0	0.10375	0.01	3.38	YES	3	0	0.176667	0.01	4.14	YES	0	3	0.01	0.0510959	-2.35
S48_gene_101	Nucleotide-diphospho-sugar transferases (IPR029044), Glycosyl transferase, family 15 (IPR002685)	HOM02SEM029029	3	0	0.10375	0.01	3.38	YES	2	1	0.121111	0.0814286	0.57	NO	1	0	0.135	0.01	3.75
Sro543_g163620	Magnesium transporter NIPA (IPR008521)	HOM02SEM029065	5	0	0.16625	0.01	4.06	YES	0	5	0.01	0.367143	-5.2	YES	2	3	0.26	0.0510959	2.35
Sro180_g078681	-	HOM02SEM029162	3	0	0.10375	0.01	3.38	YES	1	2	0.0655556	0.152857	-1.22	YES	1	1	0.135	0.0236986	2.51
S11_gene_33	-	HOM02SEM029162	3	0	0.10375	0.01	3.38	YES	1	2	0.0655556	0.152857	-1.22	YES	1	1	0.135	0.0236986	2.51
S16_gene_4	-	HOM02SEM029162	3	0	0.10375	0.01	3.38	YES	1	2	0.0655556	0.152857	-1.22	YES	1	1	0.135	0.0236986	2.51
S17_gene_71	-	HOM02SEM029162	3	0	0.10375	0.01	3.38	YES	1	2	0.0655556	0.152857	-1.22	YES	1	1	0.135	0.0236986	2.51
S17_gene_118	-	HOM02SEM029162	3	0	0.10375	0.01	3.38	YES	1	2	0.0655556	0.152857	-1.22	YES	1	1	0.135	0.0236986	2.51
S18_gene_175	-	HOM02SEM029162	3	0	0.10375	0.01	3.38	YES	1	2	0.0655556	0.152857	-1.22	YES	1	1	0.135	0.0236986	2.51
S19_gene_154	-	HOM02SEM029162	3	0	0.10375	0.01	3.38	YES	1	2	0.0655556	0.152857	-1.22	YES	1	1	0.135	0.0236986	2.51
S1_gene_6	-	HOM02SEM029162	3	0	0.10375	0.01	3.38	YES	1	2	0.0655556	0.152857	-1.22	YES	1	1	0.135	0.0236986	2.51
S21_gene_66	-	HOM02SEM029162	3	0	0.10375	0.01	3.38	YES	1	2	0.0655556	0.152857	-1.22	YES	1	1	0.135	0.0236986	2.51
S22_gene_21	-	HOM02SEM029162	3	0	0.10375	0.01	3.38	YES	1	2	0.0655556	0.152857	-1.22	YES	1	1	0.135	0.0236986	2.51
S26_gene_59	-	HOM02SEM029162	3	0	0.10375	0.01	3.38	YES	1	2	0.0655556	0.152857	-1.22	YES	1	1	0.135	0.0236986	2.51
S27_gene_120	-	HOM02SEM029162	3	0	0.10375	0.01	3.38	YES	1	2	0.0655556	0.152857	-1.22	YES	1	1	0.135	0.0236986	2.51
S29_gene_115	-	HOM02SEM029162	3	0	0.10375	0.01	3.38	YES	1	2	0.0655556	0.152857	-1.22	YES	1	1	0.135	0.0236986	2.51
S29_gene_164	-	HOM02SEM029162	3	0	0.10375	0.01	3.38	YES	1	2	0.0655556	0.152857	-1.22	YES	1	1	0.135	0.0236986	2.51
S32_gene_557	-	HOM02SEM029162	3	0	0.10375	0.01	3.38	YES	1	2	0.0655556	0.152857	-1.22	YES	1	1	0.135	0.0236986	2.51
S34_gene_79	-	HOM02SEM029162	3	0	0.10375	0.01	3.38	YES	1	2	0.0655556	0.152857	-1.22	YES	1	1	0.135	0.0236986	2.51
S34_gene_175	-	HOM02SEM029162	3	0	0.10375	0.01	3.38	YES	1	2	0.0655556	0.152857	-1.22	YES	1	1	0.135	0.0236986	2.51
S37_gene_239	-	HOM02SEM029162	3	0	0.10375	0.01	3.38	YES	1	2	0.0655556	0.152857	-1.22	YES	1	1	0.135	0.0236986	2.51
S39_gene_371	-	HOM02SEM029162	3	0	0.10375	0.01	3.38	YES	1	2	0.0655556	0.152857	-1.22	YES	1	1	0.135	0.0236986	2.51
S39_gene_1184	-	HOM02SEM029162	3	0	0.10375	0.01	3.38	YES	1	2	0.0655556	0.152857	-1.22	YES	1	1	0.135	0.0236986	2.51
S41_gene_111	-	HOM02SEM029162	3	0	0.10375	0.01	3.38	YES	1	2	0.0655556	0.152857	-1.22	YES	1	1	0.135	0.0236986	2.51
S41_gene_191	-	HOM02SEM029162	3	0	0.10375	0.01	3.38	YES	1	2	0.0655556	0.152857	-1.22	YES	1	1	0.135	0.0236986	2.51
S41_gene_265	-	HOM02SEM029162	3	0	0.10375	0.01	3.38	YES	1	2	0.0655556	0.152857	-1.22	YES	1	1	0.135	0.0236986	2.51
S42_gene_123	-	HOM02SEM029162	3	0	0.10375	0.01	3.38	YES	1	2	0.0655556	0.152857	-1.22	YES	1	1	0.135	0.0236986	2.51
S42_gene_198	-	HOM02SEM029162	3	0	0.10375	0.01	3.38	YES	1	2	0.0655556	0.152857	-1.22	YES	1	1	0.135	0.0236986	2.51
S42_gene_232	-	HOM02SEM029162	3	0	0.10375	0.01	3.38	YES	1	2	0.0655556	0.152857	-1.22	YES	1	1	0.135	0.0236986	2.51
S42_gene_314	-	HOM02SEM029162	3	0	0.10375	0.01	3.38	YES	1	2	0.0655556	0.152857	-1.22	YES	1	1	0.135	0.0236986	2.51
S43_gene_241	-	HOM02SEM029162	3	0	0.10375	0.01	3.38	YES	1	2	0.0655556	0.152857	-1.22	YES	1	1	0.135	0.0236986	2.51
S44_gene_174	-	HOM02SEM029162	3	0	0.10375	0.01	3.38	YES	1	2	0.0655556	0.152857	-1.22	YES	1	1	0.135	0.0236986	2.51
S44_gene_200	-	HOM02SEM029162	3	0	0.10375	0.01	3.38	YES	1	2	0.0655556	0.152857	-1.22	YES	1	1	0.135	0.0236986	2.51
S47_gene_142	-	HOM02SEM029162	3	0	0.10375	0.01	3.38	YES	1	2	0.0655556	0.152857	-1.22	YES	1	1	0.135	0.0236986	2.51
S7_gene_23	-	HOM02SEM029162	3	0	0.10375	0.01	3.38	YES	1	2	0.0655556	0.152857	-1.22	YES	1	1	0.135	0.0236986	2.51
Sro887_g216250	-	HOM02SEM029376	5	0	0.16625	0.01	4.06	YES	2	3	0.121111	0.224286	-0.89	YES	0	3	0.01	0.0510959	-2.35
Sro698_g189240	-	HOM02SEM029558	4	0	0.135	0.01	3.75	YES	2	2	0.121111	0.152857	-0.34	YES	1	1	0.135	0.0236986	2.51
Sro83_g044430	-	HOM02SEM029558	4	0	0.135	0.01	3.75	YES	2	2	0.121111	0.152857	-0.34	YES	1	1	0.135	0.0236986	2.51
Sro65_g036680	Haem peroxidase domain superfamily, animal type (IPR037120); Haem peroxidase, animal type (IPR019791); Haem peroxidase (IPR010255)	HOM02SEM029840	2	0	0.0725	0.01	2.86	YES	2	0	0.121111	0.01	3.6	YES	0	0	0.01	0.01	0
Sro1252_g256300	Protein kinase-like domain superfamily (IPR011009)	HOM02SEM029859	3	1	0.10375	0.0278571	1.9	YES	2	1	0.121111	0.0814286	0.57	YES	2	1	0.26	0.0236986	3.46
S22_gene_22	Protein kinase-like domain superfamily (IPR011009)	HOM02SEM029859	4	0	0.135	0.01	3.75	YES	3	1	0.176667	0.0814286	1.12	YES	1	1	0.135	0.0236986	2.51
Sro2365_g325030	Glutathione S-transferase, N-terminal (IPR004045); Glutathione S-transferase, C-terminal-like (IPR010987); Thioredoxin-like superfamily (IPR036249); Glutathione S-transferase, C-terminal domain superfamily (IPR036282)	HOM02SEM029889	3	0	0.10375	0.01	3.38	YES	0	3	0.01	0.224286	-4.49	YES	3	0	0.385	0.01	5.27
Sro982_g227760	Glutathione S-transferase, N-terminal (IPR004045); Glutathione S-transferase, C-terminal-like (IPR010987); Glutathione S-transferase, C-terminal domain superfamily (IPR036282); Thioredoxin-like superfamily (IPR036249)	HOM02SEM029889	3	0	0.10375	0.01	3.38	YES	0	3	0.01	0.224286	-4.49	YES	3	0	0.385	0.01	5.27
Sro481_g151580	Flavoprotein-like superfamily (IPR029039); NADPH-dependent FMN reductase-like (IPR005025)	HOM02SEM029910	4	1	0.135	0.0278571	2.28	YES	3	1	0.176667	0.0814286	1.12	YES	2	1	0.26	0.0236986	3.46
Sro17_g012150	Glyoxalase/Bleomycin resistance protein/Dihydroxybiphenyl dioxygenase (IPR029068); Glyoxalase/fosfomycin resistance/dioxygenase domain (IPR004360); Vicinal oxygen chelate (VOC) domain (IPR037523)	HOM02SEM030034	7	1	0.22875	0.0278571	3.04	YES	3	4	0.176667	0.295714	-0.74	YES	1	4	0.135	0.0647945	1.06
Sro410_g137440	Phosphatidic acid phosphatase type 2/haloperoxidase (IPR000326); Phosphatidic acid phosphatase type 2/haloperoxidase superfamily (IPR036938)	HOM02SEM030051	3	0	0.10375	0.01	3.38	YES	1	2	0.0655556	0.152857	-1.22	YES	0	2	0.01	0.0373973	-1.9
Sro394_g133951	-	HOM02SEM031198	4	0	0.135	0.01	3.75	YES	3	1	0.176667	0.0814286	1.12	YES	2	2	0.26	0.0373973	2.8
Sro489_g153350	Leucine-rich repeat domain superfamily (IPR032675)	HOM02SEM031226	3	0	0.10375	0.01	3.38	YES	2	1	0.121111	0.0814286	0.57	YES	0	0	0.01	0.01	0
Sro512_g157710	Nucleotide cyclase (IPR029787); Adenylyl cyclase class-3/4/guanylyl cyclase (IPR001054)	HOM02SEM032941	5	0	0.16625	0.01	4.06	YES	2	3	0.121111	0.224286	-0.89	YES	3	0	0.385	0.01	5.27
S34_gene_190	-	HOM02SEM033086	3	0	0.10375	0.01	3.38	YES	3	0	0.176667	0.01	4.14	YES	0	2	0.01	0.0373973	-1.9
Sro951_g223920	Alpha/Beta hydrolase fold (IPR029058); Serine aminopeptidase, S33 (IPR022742)	HOM02SEM033174	3	0	0.10375	0.01	3.38	YES	1	2	0.0655556	0.152857	-1.22	YES	1	1	0.135	0.0236986	2.51
S34_gene_139	P-loop containing nucleoside triphosphate hydrolase (IPR027417)	HOM02SEM033465	2	0	0.0725	0.01	2.86	YES	2	0	0.121111	0.01	3.6	YES	0	0	0.01	0.01	0
Sro53_g031620	-	HOM02SEM034085	3	0	0.10375	0.01	3.38	YES	1	2	0.0655556	0.152857	-1.22	YES	0	2	0.01	0.0373973	-1.9
Sro795_g203610	-	HOM02SEM034935	3	0	0.10375	0.01	3.38	YES	3	0	0.176667	0.01	4.14	YES	1	2	0.135	0.0373973	1.85
Sro1418_g270980	SnoaL-like domain (IPR037401); NTF2-like domain superfamily (IPR032710)	HOM02SEM036175	2	0	0.0725	0.01	2.86	YES	2	0	0.121111	0.01	3.6	YES	1	0	0.135	0.01	3.75
Sro351_g124030	FMN-binding split barrel (IPR012349); Pyridoxamine 5'-phosphate oxidase, putative (IPR011576)	HOM02SEM036568	3	0	0.10375	0.01	3.38	YES	0	3	0.01	0.224286	-4.49	YES	0	1	0.01	0.0236986	-1.24
Sro163_g073250	Tetratricopeptide-like helical domain superfamily (IPR011990)	HOM02SEM037144	10	1	0.3225	0.0278571	3.53	YES	4	6	0.232222	0.438571	-0.92	NO	3	5	0.385	0.0784932	2.29
Sro241_g096430	Carbonic anhydrase superfamily (IPR036874); Carbonic anhydrase (IPR001765); Carbonic anhydrase, prokaryotic-like, conserved site (IPR015892)	HOM02SEM038021	4	0	0.135	0.01	3.75	YES	1	3	0.0655556	0.224286	-1.77	YES	2	2	0.26	0.0373973	2.8
Sro241_g096440	Carbonic anhydrase superfamily (IPR036874); Carbonic anhydrase (IPR001765); Carbonic anhydrase, prokaryotic-like, conserved site (IPR015892)	HOM02SEM038021	4	0	0.135	0.01	3.75	YES	1	3	0.0655556	0.224286	-1.77	YES	2	2	0.26	0.0373973	2.8
Sro39_g024090	Nurim-like (IPR033580); Phospholipid methyltransferase (IPR007318)	HOM02SEM038965	3	0	0.10375	0.01	3.38	YES	2	1	0.121111	0.0814286	0.57	YES	2	0	0.26	0.01	4.7
Sro39_g024100	Nurim-like (IPR033580)	HOM02SEM038965	3	0	0.10375	0.01	3.38	YES	2	1	0.121111	0.0814286	0.57	YES	2	0	0.26	0.01	4.7
Sro395_g134160	Protein kinase domain (IPR000719); Protein kinase-like domain superfamily (IPR011009)	HOM02SEM039681	3	0	0.10375	0.01	3.38	YES	3	0	0.176667	0.01	4.14	YES	2	0	0.26	0.01	4.7
Sro315_g115430	-	HOM02SEM039986	2	0	0.0725	0.01	2.86	YES	2	0	0.121111	0.01	3.6	YES	0	0	0.01	0.01	0
Sro1936_g306400	-	HOM02SEM039986	2	0	0.0725	0.01	2.86	YES	2	0	0.121111	0.01	3.6	YES	0	0	0.01	0.01	0
Sro953_g224150	-	HOM02SEM040817	2	0	0.0725	0.01	2.86	YES	2	0	0.121111	0.01	3.6	YES	1	0	0.135	0.01	3.75
Sro1596_g284830	-	HOM02SEM040817	2	0	0.0725	0.01	2.86	YES	2	0	0.121111	0.01	3.6	YES	1	0	0.135	0.01	3.75
Sro515_g158400	Lecithin:cholesterol/phospholipid:diacylglycerol acyltransferase (IPR003386); Alpha/Beta hydrolase fold (IPR029058)	HOM02SEM040953	5	0	0.16625	0.01	4.06	YES	3	2	0.176667	0.152857	0.21	YES	3	0	0.385	0.01	5.27
Sro634_g179050	Lecithin:cholesterol/phospholipid:diacylglycerol acyltransferase (IPR003386); Alpha/Beta hydrolase fold (IPR029058)	HOM02SEM040953	5	0	0.16625	0.01	4.06	YES	3	2	0.176667	0.152857	0.21	YES	3	0	0.385	0.01	5.27
Sro809_g205650	-	HOM02SEM042303	3	0	0.10375	0.01	3.38	YES	1	2	0.0655556	0.152857	-1.22	YES	0	1	0.01	0.0236986	-1.24
Sro839_g209310	EF-Hand 1, calcium-binding site (IPR018247); EF-hand domain (IPR002048); EF-hand domain pair (IPR011992); Papain-like cysteine peptidase superfamily (IPR038765)	HOM02SEM043503	4	0	0.135	0.01	3.75	YES	2	2	0.121111	0.152857	-0.34	YES	0	3	0.01	0.0510959	-2.35
Sro427_g140740	Oxoglutarate/iron-dependent dioxygenase (IPR005123); Prolyl 4-hydroxylase, alpha subunit (IPR006620)	HOM02SEM043708	8	0	0.26	0.01	4.7	YES	6	2	0.343333	0.152857	1.17	YES	2	2	0.26	0.0373973	2.8
Sro239_g095820	-	HOM02SEM043830	2	0	0.0725	0.01	2.86	YES	2	0	0.121111	0.01	3.6	YES	1	0	0.135	0.01	3.75
Sro235_g094600	-	HOM02SEM043963	4	0	0.135	0.01	3.75	YES	2	2	0.121111	0.152857	-0.34	YES	2	1	0.26	0.0236986	3.46
S21_gene_448	-	HOM02SEM044116	2	0	0.0725	0.01	2.86	YES	2	0	0.121111	0.01	3.6	YES	1	0	0.135	0.01	3.75
Sro781_g201540	-	HOM02SEM044838	4	0	0.135	0.01	3.75	YES	3	1	0.176667	0.0814286	1.12	YES	1	2	0.135	0.0373973	1.85
Sro562_g167000	-	HOM02SEM044838	3	0	0.10375	0.01	3.38	YES	3	0	0.176667	0.01	4.14	YES	0	2	0.01	0.0373973	-1.9
Sro3264_g346000	Six-hairpin glycosidase superfamily (IPR008928)	HOM02SEM044972	5	0	0.16625	0.01	4.06	YES	4	1	0.232222	0.0814286	1.51	YES	1	1	0.135	0.0236986	2.51
Sro6_g005190	Inorganic polyphosphate/ATP-NAD kinase, N-terminal (IPR017438); Diacylglycerol kinase, catalytic domain (IPR001206); NAD kinase/diacylglycerol kinase-like domain superfamily (IPR016064); Methylglyoxal synthase-like domain superfamily (IPR036914)	HOM02SEM046451	3	0	0.10375	0.01	3.38	YES	2	1	0.121111	0.0814286	0.57	YES	1	0	0.135	0.01	3.75
Sro720_g192560	-	HOM02SEM046508	4	0	0.135	0.01	3.75	YES	4	0	0.232222	0.01	4.54	YES	2	1	0.26	0.0236986	3.46
Sro163_g073290	-	HOM02SEM046508	5	0	0.16625	0.01	4.06	YES	5	0	0.287778	0.01	4.85	YES	2	2	0.26	0.0373973	2.8
Sro526_g160480	-	HOM02SEM046868	3	0	0.10375	0.01	3.38	YES	2	1	0.121111	0.0814286	0.57	YES	1	2	0.135	0.0373973	1.85
S20_gene_4	-	HOM02SEM046868	2	0	0.0725	0.01	2.86	YES	2	0	0.121111	0.01	3.6	YES	0	2	0.01	0.0373973	-1.9
S22_gene_208	-	HOM02SEM046868	2	0	0.0725	0.01	2.86	YES	2	0	0.121111	0.01	3.6	YES	0	2	0.01	0.0373973	-1.9
S25_gene_128	-	HOM02SEM046868	3	0	0.10375	0.01	3.38	YES	2	1	0.121111	0.0814286	0.57	YES	1	2	0.135	0.0373973	1.85
S30_gene_114	-	HOM02SEM046868	3	0	0.10375	0.01	3.38	YES	2	1	0.121111	0.0814286	0.57	YES	1	2	0.135	0.0373973	1.85
S33_gene_108	-	HOM02SEM046868	2	0	0.0725	0.01	2.86	YES	2	0	0.121111	0.01	3.6	YES	0	2	0.01	0.0373973	-1.9
S35_gene_251	-	HOM02SEM046868	3	0	0.10375	0.01	3.38	YES	2	1	0.121111	0.0814286	0.57	YES	1	2	0.135	0.0373973	1.85
S35_gene_3649	-	HOM02SEM046868	2	0	0.0725	0.01	2.86	YES	2	0	0.121111	0.01	3.6	YES	0	2	0.01	0.0373973	-1.9
S37_gene_276	-	HOM02SEM046868	3	0	0.10375	0.01	3.38	YES	2	1	0.121111	0.0814286	0.57	YES	1	2	0.135	0.0373973	1.85
S41_gene_123	-	HOM02SEM046868	3	0	0.10375	0.01	3.38	YES	2	1	0.121111	0.0814286	0.57	YES	1	2	0.135	0.0373973	1.85
S42_gene_80	-	HOM02SEM046868	3	0	0.10375	0.01	3.38	YES	2	1	0.121111	0.0814286	0.57	YES	1	2	0.135	0.0373973	1.85
S44_gene_51	-	HOM02SEM046868	2	0	0.0725	0.01	2.86	YES	2	0	0.121111	0.01	3.6	YES	0	2	0.01	0.0373973	-1.9
S48_gene_263	-	HOM02SEM046868	2	0	0.0725	0.01	2.86	YES	2	0	0.121111	0.01	3.6	YES	0	2	0.01	0.0373973	-1.9
Sro298_g111220	Trichome birefringence-like family (IPR029962); PC-Esterase (IPR026057)	HOM02SEM048346	2	0	0.0725	0.01	2.86	YES	1	1	0.0655556	0.0814286	-0.31	YES	2	0	0.26	0.01	4.7
Sro428_g140790	Trichome birefringence-like family (IPR029962); PC-Esterase (IPR026057)	HOM02SEM048346	2	0	0.0725	0.01	2.86	YES	1	1	0.0655556	0.0814286	-0.31	YES	2	0	0.26	0.01	4.7
Sro402_g135500	PhoD-like superfamily (IPR038607); Alkaline phosphatase D-related (IPR018946); Purple acid phosphatase-like, N-terminal (IPR008963)	HOM02SEM049750	5	0	0.16625	0.01	4.06	YES	1	4	0.0655556	0.295714	-2.17	YES	3	1	0.385	0.0236986	4.02
Sro145_g067160	PhoD-like superfamily (IPR038607); Alkaline phosphatase D-related (IPR018946)	HOM02SEM049750	5	0	0.16625	0.01	4.06	YES	1	4	0.0655556	0.295714	-2.17	YES	3	1	0.385	0.0236986	4.02
Sro558_g166350	Protein dispatched (IPR030223); Protein patched/dispatched (IPR003392); Sterol-sensing domain (IPR000731)	HOM02SEM049923	3	0	0.10375	0.01	3.38	YES	2	1	0.121111	0.0814286	0.57	YES	1	1	0.135	0.0236986	2.51
Sro342_g121680	Protein dispatched (IPR030223); Protein patched/dispatched (IPR003392); Sterol-sensing domain (IPR000731)	HOM02SEM049923	3	0	0.10375	0.01	3.38	YES	2	1	0.121111	0.0814286	0.57	YES	1	1	0.135	0.0236986	2.51
Sro762_g198740	Fido-like domain superfamily (IPR036597)	HOM02SEM050191	3	0	0.10375	0.01	3.38	YES	3	0	0.176667	0.01	4.14	YES	1	0	0.135	0.01	3.75
S42_gene_47	-	HOM02SEM053480	5	0	0.16625	0.01	4.06	YES	2	3	0.121111	0.224286	-0.89	YES	3	0	0.385	0.01	5.27
Sro428_g140780	-	HOM02SEM053799	2	0	0.0725	0.01	2.86	YES	2	0	0.121111	0.01	3.6	YES	1	0	0.135	0.01	3.75
Sro226_g092040	P-loop containing nucleoside triphosphate hydrolase (IPR027417)	HOM02SEM057518	7	1	0.22875	0.0278571	3.04	YES	5	2	0.287778	0.152857	0.91	YES	3	2	0.385	0.0373973	3.36
Sro774_g200660	Neurotransmitter-gated ion-channel ligand-binding domain superfamily (IPR036734); Neurotransmitter-gated ion-channel (IPR006201)	HOM02SEM059486	2	0	0.0725	0.01	2.86	YES	2	0	0.121111	0.01	3.6	YES	0	0	0.01	0.01	0
Sro583_g170660	NAD(P)-binding domain (IPR016040); NAD(P)-binding domain superfamily (IPR036291)	HOM02SEM061616	5	1	0.16625	0.0278571	2.58	YES	3	2	0.176667	0.152857	0.21	YES	2	1	0.26	0.0236986	3.46
Sro503_g155740	Hint domain superfamily (IPR036844)	HOM02SEM067635	3	0	0.10375	0.01	3.38	YES	0	3	0.01	0.224286	-4.49	YES	0	2	0.01	0.0373973	-1.9
Sro593_g172330	Sigma-54 interaction domain, ATP-binding site 1 (IPR025662)	HOM02SEM068415	4	0	0.135	0.01	3.75	YES	2	2	0.121111	0.152857	-0.34	YES	1	3	0.135	0.0510959	1.4
S20_gene_63	Sigma-54 interaction domain, ATP-binding site 1 (IPR025662)	HOM02SEM068415	5	0	0.16625	0.01	4.06	YES	3	2	0.176667	0.152857	0.21	YES	1	3	0.135	0.0510959	1.4
S38_gene_273	Sigma-54 interaction domain, ATP-binding site 1 (IPR025662)	HOM02SEM068415	5	0	0.16625	0.01	4.06	YES	2	3	0.121111	0.224286	-0.89	YES	2	1	0.26	0.0236986	3.46
Sro757_g197870	-	HOM02SEM068974	2	0	0.0725	0.01	2.86	YES	2	0	0.121111	0.01	3.6	YES	1	0	0.135	0.01	3.75
Sro244_g097140	-	HOM02SEM072855	3	0	0.10375	0.01	3.38	YES	3	0	0.176667	0.01	4.14	YES	1	0	0.135	0.01	3.75
S8_gene_25	-	HOM02SEM074481	2	0	0.0725	0.01	2.86	YES	2	0	0.121111	0.01	3.6	YES	0	2	0.01	0.0373973	-1.9
Sro1500_g277830	-	HOM02SEM075293	3	0	0.10375	0.01	3.38	YES	1	2	0.0655556	0.152857	-1.22	YES	1	0	0.135	0.01	3.75
S17_gene_82	-	HOM02SEM075293	8	1	0.26	0.0278571	3.22	YES	3	5	0.176667	0.367143	-1.06	YES	4	2	0.51	0.0373973	3.77
S21_gene_150	-	HOM02SEM075293	4	0	0.135	0.01	3.75	YES	2	2	0.121111	0.152857	-0.34	YES	3	0	0.385	0.01	5.27
S21_gene_349	-	HOM02SEM075293	7	1	0.22875	0.0278571	3.04	YES	3	4	0.176667	0.295714	-0.74	YES	3	2	0.385	0.0373973	3.36
S23_gene_70	-	HOM02SEM075293	8	1	0.26	0.0278571	3.22	YES	3	5	0.176667	0.367143	-1.06	YES	4	2	0.51	0.0373973	3.77
S26_gene_116	-	HOM02SEM075293	7	1	0.22875	0.0278571	3.04	YES	3	4	0.176667	0.295714	-0.74	YES	4	1	0.51	0.0236986	4.43
S26_gene_145	-	HOM02SEM075293	8	1	0.26	0.0278571	3.22	YES	3	5	0.176667	0.367143	-1.06	YES	4	2	0.51	0.0373973	3.77
S28_gene_91	-	HOM02SEM075293	2	0	0.0725	0.01	2.86	YES	1	1	0.0655556	0.0814286	-0.31	YES	2	0	0.26	0.01	4.7
S32_gene_710	-	HOM02SEM075293	8	1	0.26	0.0278571	3.22	YES	3	5	0.176667	0.367143	-1.06	YES	4	2	0.51	0.0373973	3.77
S34_gene_218	-	HOM02SEM075293	6	1	0.1975	0.0278571	2.83	YES	3	3	0.176667	0.224286	-0.34	YES	3	1	0.385	0.0236986	4.02
S37_gene_237	-	HOM02SEM075293	8	1	0.26	0.0278571	3.22	YES	3	5	0.176667	0.367143	-1.06	YES	4	2	0.51	0.0373973	3.77
S41_gene_130	-	HOM02SEM075293	8	1	0.26	0.0278571	3.22	YES	3	5	0.176667	0.367143	-1.06	YES	4	2	0.51	0.0373973	3.77
Sro565_g167670	START-like domain superfamily (IPR023393)	HOM02SEM075331	2	0	0.0725	0.01	2.86	YES	2	0	0.121111	0.01	3.6	YES	0	2	0.01	0.0373973	-1.9
Sro481_g151470	Leucine-rich repeat domain superfamily (IPR032675); Carbohydrate-binding WSC (IPR002889)	HOM02SEM077545	18	0	0.5725	0.01	5.84	YES	11	7	0.621111	0.51	0.28	YES	5	8	0.635	0.119589	2.41
S38_gene_274	-	HOM02SEM077680	3	0	0.10375	0.01	3.38	YES	3	0	0.176667	0.01	4.14	YES	1	0	0.135	0.01	3.75
Sro219_g090280	GPI transamidase subunit PIG-U (IPR009600)	HOM02SEM086509	2	0	0.0725	0.01	2.86	YES	2	0	0.121111	0.01	3.6	YES	0	0	0.01	0.01	0
S21_gene_884	Inherit from euNOG: Crinkler (CRN) family protein	HOM02SEM093994	2	0	0.0725	0.01	2.86	YES	2	0	0.121111	0.01	3.6	YES	1	0	0.135	0.01	3.75
Sro564_g167430	-	HOM02SEM100398	2	0	0.0725	0.01	2.86	YES	2	0	0.121111	0.01	3.6	YES	1	0	0.135	0.01	3.75
S22_gene_40	-	HOM02SEM106153	3	0	0.10375	0.01	3.38	YES	2	1	0.121111	0.0814286	0.57	YES	1	1	0.135	0.0236986	2.51
S17_gene_128	-	HOM02SEM106257	2	0	0.0725	0.01	2.86	YES	2	0	0.121111	0.01	3.6	YES	0	2	0.01	0.0373973	-1.9
Sro1072_g238100	-	HOM02SEM106524	2	0	0.0725	0.01	2.86	YES	1	1	0.0655556	0.0814286	-0.31	YES	2	0	0.26	0.01	4.7
Sro1005_g230260	Short-chain dehydrogenase/reductase SDR (IPR002347); Short-chain dehydrogenase/reductase, conserved site (IPR020904); NAD(P)-binding domain superfamily (IPR036291)	HOM02SEM109998	3	0	0.10375	0.01	3.38	YES	3	0	0.176667	0.01	4.14	YES	0	2	0.01	0.0373973	-1.9
Sro1129_g244400	GNAT domain (IPR000182); Acyl-CoA N-acyltransferase (IPR016181)	HOM02SEM110078	4	0	0.135	0.01	3.75	YES	2	2	0.121111	0.152857	-0.34	YES	1	2	0.135	0.0373973	1.85
Sro228_g092760	-	HOM02SEM110766	6	0	0.1975	0.01	4.3	YES	3	3	0.176667	0.224286	-0.34	YES	5	0	0.635	0.01	5.99
Sro49_g028840	-	HOM02SEM114259	2	0	0.0725	0.01	2.86	YES	2	0	0.121111	0.01	3.6	YES	0	2	0.01	0.0373973	-1.9
S33_gene_23	HNH nuclease (IPR003615)	HOM02SEM114426	2	0	0.0725	0.01	2.86	YES	2	0	0.121111	0.01	3.6	YES	0	1	0.01	0.0236986	-1.24
S44_gene_128	HNH nuclease (IPR003615)	HOM02SEM114426	2	0	0.0725	0.01	2.86	YES	2	0	0.121111	0.01	3.6	YES	0	1	0.01	0.0236986	-1.24
Sro4084_g352800	Protein kinase-like domain superfamily (IPR011009)	HOM02SEM118708	2	0	0.0725	0.01	2.86	YES	2	0	0.121111	0.01	3.6	YES	1	0	0.135	0.01	3.75
S21_gene_772	Protein kinase-like domain superfamily (IPR011009)	HOM02SEM118708	2	0	0.0725	0.01	2.86	YES	2	0	0.121111	0.01	3.6	YES	1	0	0.135	0.01	3.75
Sro68_g038000	DNA alkylation repair enzyme (IPR014825); Armadillo-type fold (IPR016024)	HOM02SEM120625	4	1	0.135	0.0278571	2.28	YES	2	2	0.121111	0.152857	-0.34	YES	2	1	0.26	0.0236986	3.46
Sro909_g218940	Globin/Protoglobin (IPR012292); Truncated hemoglobin (IPR001486); Globin-like superfamily (IPR009050)	HOM02SEM123505	2	0	0.0725	0.01	2.86	YES	2	0	0.121111	0.01	3.6	YES	2	0	0.26	0.01	4.7
S22_gene_23	-	HOM_orphan_165	2	0	0.0725	0.01	2.86	YES	2	0	0.121111	0.01	3.6	YES	1	0	0.135	0.01	3.75
S26_gene_120	-	HOM_orphan_262	2	0	0.0725	0.01	2.86	YES	2	0	0.121111	0.01	3.6	YES	1	0	0.135	0.01	3.75
S29_gene_183	-	HOM_orphan_328	2	0	0.0725	0.01	2.86	YES	1	1	0.0655556	0.0814286	-0.31	YES	2	0	0.26	0.01	4.7
S17_gene_77	-	HOM_orphan_37	3	0	0.10375	0.01	3.38	YES	1	2	0.0655556	0.152857	-1.22	YES	1	0	0.135	0.01	3.75
S33_gene_25	-	HOM_orphan_400	2	0	0.0725	0.01	2.86	YES	2	0	0.121111	0.01	3.6	YES	1	0	0.135	0.01	3.75
S33_gene_98	-	HOM_orphan_415	3	0	0.10375	0.01	3.38	YES	1	2	0.0655556	0.152857	-1.22	YES	0	1	0.01	0.0236986	-1.24
S34_gene_246	-	HOM_orphan_439	2	0	0.0725	0.01	2.86	YES	2	0	0.121111	0.01	3.6	YES	1	0	0.135	0.01	3.75
S36_gene_225	-	HOM_orphan_476	2	0	0.0725	0.01	2.86	YES	1	1	0.0655556	0.0814286	-0.31	YES	2	0	0.26	0.01	4.7
S17_gene_132	-	HOM_orphan_48	2	0	0.0725	0.01	2.86	YES	2	0	0.121111	0.01	3.6	YES	1	0	0.135	0.01	3.75
S37_gene_218	-	HOM_orphan_501	3	1	0.10375	0.0278571	1.9	YES	2	1	0.121111	0.0814286	0.57	YES	2	1	0.26	0.0236986	3.46
S42_gene_218	-	HOM_orphan_640	3	1	0.10375	0.0278571	1.9	YES	2	1	0.121111	0.0814286	0.57	YES	2	1	0.26	0.0236986	3.46
S43_gene_230	-	HOM_orphan_663	3	0	0.10375	0.01	3.38	YES	2	1	0.121111	0.0814286	0.57	YES	0	2	0.01	0.0373973	-1.9
S44_gene_279	-	HOM_orphan_698	2	0	0.0725	0.01	2.86	YES	2	0	0.121111	0.01	3.6	YES	1	0	0.135	0.01	3.75
S46_gene_43	-	HOM_orphan_729	3	0	0.10375	0.01	3.38	YES	2	1	0.121111	0.0814286	0.57	YES	0	2	0.01	0.0373973	-1.9
S47_gene_3	-	HOM_orphan_739	3	0	0.10375	0.01	3.38	YES	2	1	0.121111	0.0814286	0.57	YES	0	2	0.01	0.0373973	-1.9
S47_gene_141	-	HOM_orphan_754	2	0	0.0725	0.01	2.86	YES	2	0	0.121111	0.01	3.6	YES	0	0	0.01	0.01	0
S47_gene_255	-	HOM_orphan_767	2	0	0.0725	0.01	2.86	YES	2	0	0.121111	0.01	3.6	YES	1	0	0.135	0.01	3.75
