# Supplementary material for: The Seminavis robusta genome provides insights into the evolutionary adaptations of benthic diatoms
Source: Nat Commun. 2020 Jul 3;11:3320. doi: 10.1038/s41467-020-17191-8 (PMC7335047; doi:10.1038/s41467-020-17191-8)
Supplement: Supplementary file 4 — Source Data [file 41467_2020_17191_MOESM4_ESM.zip › Source_Data/Fig. 2AB, Fig. 3A-D, Suppl .Fig. 10,13-17, Suppl. Table 10.xlsx]

## Sheet: Data 1
Source Data 1: General information for families having S. robusta gene copies. ED = Expression Divergence, EC = Expression Conservation.
Superscript_main_figures	Family_id	Expanded	Tandem_enriched	Functional_annotation	Family_age	Count_enriched_UP_conditions	list_enriched_UP_conditions	Number_seminavis_genes	Total_nodes	ED%	EC%	Strong_ED%	Strong_EC%
1	HOM02SEM000012	YES	YES	cGMP second messenger	Eukaryota	19	UP_decadienal, UP_H2O2, UP_high salt, UP_low salt, UP_high light 30min, UP_silica, UP_reproduction early, UP_reproduction middle, UP_reproduction late, UP_temp 30C, UP_temp 4C, UP_Maribacter exudates, UP_C14, UP_OXO, UP_TA14, UP_SIP MTplus 9h, UP_N depletion, UP_P depletion, UP_day/night	413	No data	No data	No data	No data	No data
2	HOM02SEM000207	YES	YES	von Willebrand factor, type D domain	Diatom	10	UP_H2O2, UP_high salt, UP_low salt, UP_high light 30min, UP_silica, UP_Roseovarius exudates, UP_Maribacter exudates, UP_SIP+ and Roseovarius exudates, UP_C14, UP_TA14	115	75	71.62	28.38	0	6.76
3	HOM02SEM000711	YES	YES	Globin	Eukaryota	8	UP_H2O2, UP_low salt, UP_reproduction early, UP_C14, UP_OXO, UP_TA14, UP_N depletion, UP_day/night	28	25	66.67	33.33	0	0
4	HOM02SEM001121	YES	YES	GPCR, rhodopsin-like, 7TM	Diatom	0	-	38	30	82.76	17.24	3.45	3.45
5	HOM02SEM000305	YES	NO	Hedgehog/Intein (Hint) domain	Eukaryota	5	UP_diproline, UP_Roseovarius exudates, UP_OXO, UP_TA14, UP_P depletion	100	78	79.22	20.78	2.6	0
6	HOM02SEM000455	YES	YES	Sel1-like repeat	Eukaryota	4	UP_H2O2, UP_reproduction early, UP_reproduction middle, UP_reproduction late	67	55	25.93	74.07	0	20.37
7	HOM02SEM000362	YES	YES	Ionotropic glutamate receptor	Stramenopiles	1	UP_temp 30C	45	37	69.44	30.56	2.78	0
8	HOM02SEM000011	YES	YES	Heat shock transcription factor family	Eukaryota	9	UP_decadienal, UP_low salt, UP_high light 30min, UP_temp 30C, UP_temp 4C, UP_C14, UP_OXO, UP_N depletion, UP_day/night	120	No data	No data	No data	No data	No data
9	HOM02SEM003228	YES	YES	CAP superfamily	Diatom	0	-	9	9	62.5	37.5	0	12.5
10	HOM02SEM000009	YES	YES	Serine proteases, trypsin family, serine active site	Eukaryota	1	UP_silica	87	No data	No data	No data	No data	No data
11	HOM02SEM000041	YES	YES	Protein kinase domain	Eukaryota	0	-	85	75	81.08	18.92	5.41	0
12	HOM02SEM000081	YES	YES	activating transcription factor binding	Diatom	0	-	45	42	70.73	29.27	0	0
13	HOM02SEM001140	YES	NO	Voltage-dependent channel domain superfamily	Diatom	0	-	11	10	77.78	22.22	0	0
14	HOM02SEM004240	YES	YES	Phytochrome chromophore attachment domain	Stramenopiles	0	-	4	4	100	0	0	0
15	HOM02SEM007171	YES	NO	SGNH hydrolase superfamily	Eukaryota	0	-	6	4	100	0	33.33	0
16	HOM02SEM000445	YES	YES	Ricin B, lectin domain	Diatom	0	-	35	32	58.06	41.94	0	9.68
17	HOM02SEM008946	YES	NO	-	Diatom	4	UP_H2O2, UP_reproduction early, UP_reproduction middle, UP_reproduction late	5	5	0	100	0	100
18	HOM02SEM000061	YES	NO	HECT domain	Eukaryota	0	-	14	No data	No data	No data	No data	No data
19	HOM02SEM002354	YES	NO	Cupredoxin	Eukaryota	0	-	5	5	75	25	0	0
20	HOM02SEM000761	YES	NO	STELLO-like	Eukaryota	0	-	8	5	75	25	0	0
21	HOM02SEM003150	YES	NO	Methyltransferase FkbM	Stramenopiles	0	-	7	7	83.33	16.67	33.33	0
22	HOM02SEM000193	YES	YES	Ankyrin repeat-containing domain	Stramenopiles	10	UP_decadienal, UP_H2O2, UP_high salt, UP_high light 30min, UP_high light 6h, UP_reproduction middle, UP_temp 30C, UP_temp 4C, UP_TA14, UP_day/night	41	41	57.5	42.5	2.5	7.5
23	HOM02SEM000592	NO	YES	NTF2-like domain superfamily	Species-specific	7	UP_H2O2, UP_high salt, UP_low salt, UP_C14, UP_OXO, UP_TA14, UP_SIP MTplus 9h	68	53	86.54	13.46	0	0
24	HOM02SEM000078	YES	YES	cyclic nucleotide binding	Diatom	7	UP_decadienal, UP_H2O2, UP_low salt, UP_temp 30C, UP_C14, UP_OXO, UP_TA14	170	155	54.55	45.45	0.65	2.6
25	HOM02SEM016448	NO	NO	-	Species-specific	7	UP_decadienal, UP_H2O2, UP_reproduction middle, UP_reproduction late, UP_SIP MTplus 3h, UP_N depletion, UP_day/night	5	3	0	100	0	50
26	HOM02SEM012376	NO	NO	-	Species-specific	7	UP_silica, UP_temp 30C, UP_temp 4C, UP_SIP+ and Roseovarius exudates, UP_SIP+ and Maribacter exudates, UP_SIP MTplus 6h, UP_N depletion	7	6	80	20	0	0
27	HOM02SEM000080	YES	NO	Chlorophyll A-B binding protein, plant	Eukaryota	7	UP_low salt, UP_high light 30min, UP_high light 6h, UP_temp 4C, UP_OXO, UP_TA14, UP_day/night	36	22	9.52	90.48	4.76	47.62
28	HOM02SEM023573	NO	NO	protein binding	Species-specific	7	UP_H2O2, UP_Roseovarius exudates, UP_Maribacter exudates, UP_SIP+ and Maribacter exudates, UP_C14, UP_OXO, UP_TA14	3	2	0	100	0	0
29	HOM02SEM000447	NO	YES	BTB/POZ domain	Eukaryota	3	UP_reproduction early, UP_reproduction middle, UP_reproduction late	81	68	59.7	40.3	2.99	1.49
30	HOM02SEM009990	NO	NO	Zinc finger, MYND-type	Eukaryota	6	UP_H2O2, UP_reproduction early, UP_reproduction middle, UP_reproduction late, UP_SIP MTplus 3h, UP_SIP MTplus 6h	8	6	20	80	0	0
31	HOM02SEM004985	YES	NO	P-loop containing nucleoside triphosphate hydrolase	Eukaryota	3	UP_reproduction early, UP_reproduction middle, UP_reproduction late	6	5	25	75	0	75
32	HOM02SEM000839	YES	NO	MHCK/EF2 kinase	Eukaryota	6	UP_H2O2, UP_high light 6h, UP_reproduction early, UP_reproduction middle, UP_reproduction late, UP_temp 30C	7	5	50	50	0	0
33	HOM02SEM012676	YES	NO	Integrin alpha, N-terminal	Diatom	4	UP_H2O2, UP_reproduction early, UP_reproduction middle, UP_reproduction late	6	6	0	100	0	0
34	HOM02SEM004254	YES	NO	-	Diatom	3	UP_reproduction early, UP_reproduction middle, UP_reproduction late	15	15	28.57	71.43	0	14.29
35	HOM02SEM008637	YES	NO	-	Diatom	3	UP_reproduction early, UP_reproduction middle, UP_reproduction late	5	5	25	75	0	25
36	HOM02SEM000554	YES	NO	BTB/POZ, KCTD-like	Diatom	4	UP_H2O2, UP_reproduction early, UP_reproduction middle, UP_reproduction late	11	8	14.29	85.71	0	14.29
37	HOM02SEM006596	YES	NO	Peptidase M12B, ADAM/reprolysin	Diatom	3	UP_reproduction early, UP_reproduction middle, UP_reproduction late	11	8	28.57	71.43	0	0
38	HOM02SEM010764	NO	NO	-	Diatom	4	UP_H2O2, UP_reproduction early, UP_reproduction middle, UP_reproduction late	4	4	0	100	0	66.67
39	HOM02SEM009463	YES	NO	-	Diatom	3	UP_reproduction early, UP_reproduction middle, UP_reproduction late	5	4	0	100	0	100
40	HOM02SEM009088	NO	YES	-	Species-specific	3	UP_reproduction early, UP_reproduction middle, UP_reproduction late	10	7	0	100	0	16.67
41	HOM02SEM022653	NO	NO	-	Species-specific	3	UP_reproduction early, UP_reproduction middle, UP_reproduction late	4	4	0	100	0	100
42	HOM02SEM004607	NO	NO	-	Species-specific	6	UP_reproduction early, UP_reproduction middle, UP_reproduction late, UP_SIP MTplus 3h, UP_SIP MTplus 6h, UP_SIP MTmin 3h	17	15	21.43	78.57	7.14	7.14
43	HOM02SEM021021	NO	NO	-	Species-specific	3	UP_reproduction early, UP_reproduction middle, UP_reproduction late	4	4	0	100	0	100
44	HOM02SEM006085	NO	NO	-	Species-specific	3	UP_reproduction early, UP_reproduction middle, UP_reproduction late	14	9	37.5	62.5	0	12.5
45	HOM02SEM025292	NO	NO	-	Species-specific	4	UP_reproduction early, UP_reproduction middle, UP_reproduction late, UP_SIP MTmin 3h	3	3	0	100	0	0
46	HOM02SEM002481	NO	YES	BTB/POZ domain	Species-specific	4	UP_H2O2, UP_reproduction early, UP_reproduction middle, UP_reproduction late	28	24	34.78	65.22	0	21.74
47	HOM02SEM006055	NO	NO	Zinc finger, MYND-type	Species-specific	5	UP_reproduction early, UP_reproduction middle, UP_reproduction late, UP_SIP MTplus 3h, UP_SIP MTmin 3h	14	13	41.67	58.33	0	0
48	HOM02SEM000648	YES	NO	BTB/POZ domain	Eukaryota	3	UP_reproduction early, UP_reproduction middle, UP_reproduction late	25	17	56.25	43.75	0	0
49	HOM02SEM000113	YES	NO	Cyclin A/B family	Eukaryota	3	UP_reproduction early, UP_reproduction middle, UP_reproduction late	10	10	0	100	0	11.11
50	HOM02SEM000001	YES	YES	AGC-kinase, C-terminal	Eukaryota	0	-	200	No data	No data	No data	No data	No data
51	HOM02SEM000049	YES	YES	phosphorelay response regulator activity	Diatom	2	UP_decadienal, UP_C14	91	83	64.63	35.37	1.22	3.66
52	HOM02SEM000070	YES	YES	Cytochrome P450, E-class, group I	Eukaryota	0	-	24	22	76.19	23.81	4.76	4.76
53	HOM02SEM000091	YES	YES	Cyclin, N-terminal	Stramenopiles	0	-	37	36	80	20	5.71	2.86
54	HOM02SEM000016	YES	YES	Leucine-rich repeat domain superfamily	Diatom	3	UP_temp 30C, UP_C14, UP_N depletion	640	No data	No data	No data	No data	No data
55	HOM02SEM000043	YES	NO	photosynthesis, light harvesting	Eukaryota	2	UP_SIP+ and Maribacter exudates, UP_day/night	42	42	9.76	90.24	0	56.1
56	HOM02SEM000223	YES	NO	Caspase-like domain superfamily	Eukaryota	0	-	29	27	73.08	26.92	0	0
57	HOM02SEM000598	NO	YES	cell outer membrane	Species-specific	3	UP_H2O2, UP_low salt, UP_temp 30C	67	33	40.62	59.38	0	6.25
58	HOM02SEM000656	NO	YES	Leucine-rich repeat domain superfamily	Species-specific	1	UP_temp 30C	64	43	73.81	26.19	2.38	2.38
59	HOM02SEM000004	NO	NO	ATP-dependent RNA helicase DEAD-box, conserved site	Eukaryota	3	UP_high light 30min, UP_high light 6h, UP_N depletion	46	No data	No data	No data	No data	No data
60	HOM02SEM000005	NO	NO	26S proteasome regulatory subunit P45-like	Eukaryota	0	-	47	No data	No data	No data	No data	No data
61	HOM02SEM001306	NO	NO	-	Species-specific	2	UP_decadienal, UP_H2O2	42	36	5.71	94.29	0	17.14
-	HOM02SEM002028	YES	YES	U box domain	Diatom	6	UP_H2O2, UP_low salt, UP_temp 30C, UP_C14, UP_OXO, UP_TA14	26	25	54.17	45.83	0	0
-	HOM02SEM003310	YES	NO	-	Diatom	6	UP_decadienal, UP_H2O2, UP_low salt, UP_C14, UP_OXO, UP_TA14	21	18	41.18	58.82	0	5.88
-	HOM02SEM004061	NO	YES	-	Species-specific	6	UP_H2O2, UP_Roseovarius exudates, UP_Maribacter exudates, UP_C14, UP_OXO, UP_TA14	20	18	5.88	94.12	0	17.65
-	HOM02SEM002199	YES	NO	von Willebrand factor, type D domain	Diatom	6	UP_decadienal, UP_H2O2, UP_silica, UP_diproline, UP_Maribacter exudates, UP_N depletion	20	14	53.85	46.15	0	7.69
-	HOM02SEM008589	YES	YES	Tetratricopeptide-like helical domain superfamily	Diatom	6	UP_decadienal, UP_temp 30C, UP_Maribacter exudates, UP_C14, UP_OXO, UP_TA14	7	7	16.67	83.33	0	0
-	HOM02SEM011515	NO	YES	Leucine-rich repeat domain superfamily	Species-specific	6	UP_high light 30min, UP_Maribacter exudates, UP_SIP+ and Maribacter exudates, UP_C14, UP_OXO, UP_TA14	7	7	83.33	16.67	0	0
-	HOM02SEM015536	NO	NO	-	Species-specific	6	UP_Roseovarius exudates, UP_Maribacter exudates, UP_SIP+ and Maribacter exudates, UP_C14, UP_OXO, UP_TA14	5	5	50	50	0	25
-	HOM02SEM000074	YES	NO	Short-chain dehydrogenase/reductase SDR	Eukaryota	5	UP_silica, UP_Roseovarius exudates, UP_Maribacter exudates, UP_SIP+ and Maribacter exudates, UP_TA14	44	37	63.89	36.11	0	2.78
-	HOM02SEM000846	NO	NO	Ricin B-like lectins	Species-specific	5	UP_H2O2, UP_silica, UP_Roseovarius exudates, UP_SIP+ and Roseovarius exudates, UP_SIP+ and Maribacter exudates	54	36	77.14	22.86	2.86	2.86
-	HOM02SEM002038	YES	YES	Arf GTPase activating protein	Diatom	5	UP_Maribacter exudates, UP_SIP+ and Roseovarius exudates, UP_C14, UP_OXO, UP_TA14	31	30	20.69	79.31	3.45	3.45
-	HOM02SEM003529	NO	NO	Tetratricopeptide-like helical domain superfamily	Diatom	5	UP_high light 30min, UP_high light 6h, UP_C14, UP_OXO, UP_TA14	21	19	61.11	38.89	0	5.56
-	HOM02SEM004737	YES	YES	NAD(P)-binding domain superfamily	Diatom	5	UP_decadienal, UP_H2O2, UP_reproduction middle, UP_Roseovarius exudates, UP_Maribacter exudates	13	10	44.44	55.56	0	22.22
-	HOM02SEM001705	YES	NO	Domain of unknown function DUF547	Eukaryota	5	UP_H2O2, UP_Roseovarius exudates, UP_C14, UP_TA14, UP_SIP MTplus 6h	11	9	37.5	62.5	0	0
-	HOM02SEM002284	YES	NO	Mpv17/PMP22	Eukaryota	5	UP_decadienal, UP_high salt, UP_low salt, UP_C14, UP_OXO	9	9	62.5	37.5	12.5	12.5
-	HOM02SEM016862	NO	NO	-	Species-specific	5	UP_Roseovarius exudates, UP_Maribacter exudates, UP_C14, UP_OXO, UP_TA14	5	5	50	50	0	0
-	HOM02SEM003819	NO	NO	EF-hand domain	Eukaryota	5	UP_low salt, UP_high light 30min, UP_high light 6h, UP_temp 4C, UP_day/night	4	4	66.67	33.33	0	0
-	HOM02SEM001358	YES	NO	-	Diatom	4	UP_high salt, UP_low salt, UP_C14, UP_TA14	33	31	50	50	0	0
-	HOM02SEM002717	YES	NO	Tetratricopeptide repeat-containing domain	Diatom	4	UP_decadienal, UP_C14, UP_OXO, UP_TA14	12	12	36.36	63.64	0	0
-	HOM02SEM000096	NO	NO	photosynthesis, light harvesting	Eukaryota	4	UP_low salt, UP_high light 30min, UP_high light 6h, UP_day/night	6	6	60	40	0	20
-	HOM02SEM003685	YES	NO	P-loop containing nucleoside triphosphate hydrolase	Eukaryota	4	UP_decadienal, UP_Maribacter exudates, UP_C14, UP_OXO	6	6	20	80	0	20
-	HOM02SEM011662	NO	NO	-	Diatom	4	UP_Maribacter exudates, UP_C14, UP_OXO, UP_TA14	5	4	33.33	66.67	0	66.67
-	HOM02SEM018858	NO	YES	-	Species-specific	4	UP_silica, UP_diproline, UP_SIP+ and Roseovarius exudates, UP_SIP+ and Maribacter exudates	4	4	66.67	33.33	0	0
-	HOM02SEM022176	NO	NO	-	Species-specific	4	UP_low salt, UP_C14, UP_OXO, UP_TA14	4	4	33.33	66.67	0	33.33
-	HOM02SEM011354	NO	NO	NAD(P)-binding domain	Eukaryota	4	UP_reproduction late, UP_C14, UP_OXO, UP_TA14	3	3	0	100	0	100
-	HOM02SEM021138	NO	NO	-	Species-specific	4	UP_Roseovarius exudates, UP_Maribacter exudates, UP_SIP+ and Roseovarius exudates, UP_SIP+ and Maribacter exudates	4	3	100	0	0	0
-	HOM02SEM027566	NO	NO	-	Species-specific	4	UP_reproduction middle, UP_reproduction late, UP_SIP MTplus 3h, UP_SIP MTmin 3h	3	3	0	100	0	50
-	HOM02SEM030653	NO	NO	-	Species-specific	4	UP_Roseovarius exudates, UP_Maribacter exudates, UP_SIP+ and Roseovarius exudates, UP_SIP+ and Maribacter exudates	3	3	0	100	0	100
-	HOM02SEM001272	NO	NO	Xanthine/uracil/vitamin C permease	Eukaryota	4	UP_Maribacter exudates, UP_C14, UP_OXO, UP_TA14	2	2	0	100	0	100
-	HOM02SEM035654	NO	NO	-	Species-specific	4	UP_high salt, UP_C14, UP_OXO, UP_TA14	2	2	0	100	0	100
-	HOM02SEM035939	NO	NO	-	Species-specific	4	UP_low salt, UP_high light 30min, UP_high light 6h, UP_N depletion	2	2	0	100	0	100
-	HOM02SEM038950	NO	NO	-	Species-specific	4	UP_silica, UP_SIP+ and Maribacter exudates, UP_OXO, UP_TA14	2	2	0	100	0	0
-	HOM02SEM000166	YES	YES	AMP-dependent synthetase/ligase	Eukaryota	3	UP_decadienal, UP_temp 30C, UP_SIP+ and Roseovarius exudates	123	48	85.11	14.89	4.26	2.13
-	HOM02SEM000028	YES	NO	Short-chain dehydrogenase/reductase, conserved site	Eukaryota	3	UP_Roseovarius exudates, UP_SIP+ and Roseovarius exudates, UP_SIP+ and Maribacter exudates	23	21	60	40	0	5
-	HOM02SEM002517	NO	YES	chitinase activity	Species-specific	3	UP_decadienal, UP_silica, UP_Maribacter exudates	28	21	45	55	0	15
-	HOM02SEM000202	YES	NO	FAS1 domain	Eukaryota	3	UP_high light 30min, UP_high light 6h, UP_temp 4C	23	19	66.67	33.33	0	0
-	HOM02SEM006047	NO	YES	-	Species-specific	3	UP_Maribacter exudates, UP_C14, UP_TA14	14	14	61.54	38.46	0	15.38
-	HOM02SEM005985	NO	YES	AdipoR/Haemolysin-III-related	Species-specific	3	UP_decadienal, UP_OXO, UP_TA14	14	13	66.67	33.33	8.33	0
-	HOM02SEM007576	NO	YES	-	Species-specific	3	UP_temp 30C, UP_C14, UP_TA14	12	12	63.64	36.36	0	0
-	HOM02SEM008864	NO	NO	-	Species-specific	3	UP_OXO, UP_TA14, UP_SIP MTplus 6h	10	9	100	0	0	0
-	HOM02SEM008987	NO	NO	-	Species-specific	3	UP_H2O2, UP_OXO, UP_TA14	10	8	71.43	28.57	0	0
-	HOM02SEM011198	NO	NO	extracellular matrix structural constituent	Species-specific	3	UP_decadienal, UP_silica, UP_TA14	8	8	57.14	42.86	0	0
-	HOM02SEM000513	NO	NO	racemase and epimerase activity, acting on carbohydrates and derivatives	Eukaryota	3	UP_high salt, UP_high light 30min, UP_OXO	5	5	50	50	0	25
-	HOM02SEM015978	NO	NO	-	Species-specific	3	UP_temp 30C, UP_OXO, UP_TA14	5	5	50	50	0	0
-	HOM02SEM000289	NO	NO	Cryptochrome/DNA photolyase, FAD-binding domain	Eukaryota	3	UP_high light 30min, UP_high light 6h, UP_temp 4C	5	4	0	100	0	0
-	HOM02SEM008673	NO	NO	Haemerythrin-like	Eukaryota	3	UP_Roseovarius exudates, UP_SIP+ and Roseovarius exudates, UP_SIP+ and Maribacter exudates	4	4	66.67	33.33	0	0
-	HOM02SEM018608	NO	NO	Galactose-binding-like domain superfamily	Species-specific	3	UP_silica, UP_Maribacter exudates, UP_N depletion	4	4	0	100	0	100
-	HOM02SEM020857	NO	NO	Tubby, C-terminal	Species-specific	3	UP_reproduction early, UP_reproduction middle, UP_temp 30C	4	4	33.33	66.67	0	0
-	HOM02SEM011609	NO	NO	-	Diatom	3	UP_high light 30min, UP_high light 6h, UP_day/night	3	3	50	50	0	0
-	HOM02SEM024606	NO	NO	Glutathione S-transferase, C-terminal	Species-specific	3	UP_Maribacter exudates, UP_C14, UP_OXO	3	3	0	100	0	0
-	HOM02SEM006186	NO	NO	Programmed cell death protein 2, C-terminal	Eukaryota	3	UP_high light 30min, UP_high light 6h, UP_N depletion	2	2	0	100	0	100
-	HOM02SEM013295	NO	NO	-	Diatom	3	UP_low salt, UP_high light 30min, UP_high light 6h	2	2	0	100	0	100
-	HOM02SEM032856	NO	NO	-	Species-specific	3	UP_OXO, UP_SIP MTplus 3h, UP_SIP MTmin 3h	2	2	0	100	0	0
-	HOM02SEM041030	NO	NO	-	Species-specific	3	UP_Maribacter exudates, UP_C14, UP_OXO	2	2	0	100	0	100
-	HOM02SEM045388	NO	NO	-	Species-specific	3	UP_Maribacter exudates, UP_OXO, UP_TA14	2	2	0	100	0	100
-	HOM02SEM001785	NO	NO	ABC transporter-like	Eukaryota	3	UP_high salt, UP_high light 30min, UP_temp 4C	2	No data	No data	No data	No data	No data
-	HOM02SEM003454	NO	NO	Uncharacterised conserved protein UCP037205	Eukaryota	3	UP_high light 30min, UP_high light 6h, UP_temp 4C	2	No data	No data	No data	No data	No data
-	HOM02SEM000092	YES	YES	CRAL-TRIO lipid binding domain superfamily	Diatom	2	UP_C14, UP_TA14	239	205	69.61	30.39	2.45	2.94
-	HOM02SEM000104	NO	YES	Ankyrin repeat-containing domain superfamily	Species-specific	2	UP_reproduction early, UP_reproduction middle	222	158	46.5	53.5	1.27	1.91
-	HOM02SEM000103	YES	NO	Signal transduction histidine kinase-related protein, C-terminal	Eukaryota	2	UP_C14, UP_day/night	61	53	67.31	32.69	0	1.92
-	HOM02SEM000031	YES	NO	UbiB domain	Eukaryota	2	UP_high light 30min, UP_day/night	28	27	50	50	0	0
-	HOM02SEM004586	NO	NO	-	Species-specific	2	UP_reproduction middle, UP_reproduction late	18	15	28.57	71.43	0	0
-	HOM02SEM004136	YES	NO	-	Diatom	2	UP_decadienal, UP_H2O2	14	14	23.08	76.92	0	15.38
-	HOM02SEM005306	NO	NO	-	Species-specific	2	UP_decadienal, UP_H2O2	15	14	30.77	69.23	0	0
-	HOM02SEM000518	YES	NO	-	Diatom	2	UP_silica, UP_TA14	17	13	75	25	0	16.67
-	HOM02SEM000257	YES	NO	Bestrophin/UPF0187	Eukaryota	2	UP_SIP+ and Maribacter exudates, UP_day/night	12	12	54.55	45.45	0	27.27
-	HOM02SEM003330	YES	YES	Basic-leucine zipper domain	Diatom	2	UP_temp 4C, UP_day/night	11	11	60	40	10	0
-	HOM02SEM008138	NO	NO	Peptidase, C-terminal, archaeal/bacterial	Species-specific	2	UP_H2O2, UP_temp 30C	11	11	90	10	0	0
-	HOM02SEM005553	NO	YES	-	Species-specific	2	UP_reproduction early, UP_reproduction middle	15	10	0	100	0	0
-	HOM02SEM006714	NO	NO	-	Species-specific	2	UP_silica, UP_Maribacter exudates	13	10	33.33	66.67	11.11	22.22
-	HOM02SEM009479	NO	NO	-	Species-specific	2	UP_silica, UP_Maribacter exudates	9	9	12.5	87.5	0	0
-	HOM02SEM000344	YES	NO	Amine oxidase	Eukaryota	2	UP_high light 30min, UP_high light 6h	8	8	28.57	71.43	0	0
-	HOM02SEM000497	YES	NO	Glutathione S-transferase Omega/GSH	Eukaryota	2	UP_Roseovarius exudates, UP_SIP+ and Roseovarius exudates	12	8	85.71	14.29	14.29	14.29
-	HOM02SEM003417	YES	YES	Vacuolar protein sorting-associated protein 62	Eukaryota	2	UP_silica, UP_SIP+ and Maribacter exudates	21	8	57.14	42.86	0	0
-	HOM02SEM011298	NO	NO	-	Species-specific	2	UP_OXO, UP_TA14	8	8	57.14	42.86	0	0
-	HOM02SEM000692	NO	NO	-	Diatom	2	UP_C14, UP_TA14	11	7	66.67	33.33	0	0
-	HOM02SEM001006	YES	NO	Sodium:dicarboxylate symporter	Eukaryota	2	UP_H2O2, UP_OXO	7	7	83.33	16.67	0	0
-	HOM02SEM000562	YES	NO	Pirin, C-terminal domain	Eukaryota	2	UP_SIP+ and Roseovarius exudates, UP_SIP+ and Maribacter exudates	8	6	60	40	0	0
-	HOM02SEM000780	YES	NO	Haem peroxidase, animal type	Eukaryota	2	UP_reproduction middle, UP_reproduction late	8	6	100	0	0	0
-	HOM02SEM011728	NO	NO	Zinc finger, MYND-type	Species-specific	2	UP_reproduction early, UP_reproduction middle	7	6	60	40	0	0
-	HOM02SEM013506	NO	NO	-	Species-specific	2	UP_decadienal, UP_H2O2	6	6	20	80	0	0
-	HOM02SEM002186	NO	NO	Beta-grasp domain superfamily	Eukaryota	2	UP_high salt, UP_day/night	5	5	100	0	0	0
-	HOM02SEM015409	NO	YES	-	Species-specific	2	UP_OXO, UP_TA14	5	5	0	100	0	0
-	HOM02SEM015976	NO	NO	regulation of osteoclast differentiation	Species-specific	2	UP_OXO, UP_TA14	5	5	75	25	0	25
-	HOM02SEM000341	NO	NO	Glutathione S-transferase, N-terminal	Eukaryota	2	UP_Roseovarius exudates, UP_Maribacter exudates	4	4	66.67	33.33	0	0
-	HOM02SEM000395	NO	NO	Chlorophyll a/b binding domain superfamily	Eukaryota	2	UP_SIP+ and Maribacter exudates, UP_day/night	4	4	0	100	0	100
-	HOM02SEM000441	NO	NO	Uroporphyrinogen decarboxylase (URO-D)	Eukaryota	2	UP_SIP+ and Maribacter exudates, UP_day/night	5	4	0	100	0	33.33
-	HOM02SEM000815	NO	NO	Pyrroline-5-carboxylate reductase, dimerisation domain	Eukaryota	2	UP_high salt, UP_low salt	4	4	66.67	33.33	0	33.33
-	HOM02SEM001947	YES	NO	-	Stramenopiles	2	UP_high light 6h, UP_day/night	5	4	33.33	66.67	0	0
-	HOM02SEM007282	NO	NO	Fatty acid hydroxylase	Eukaryota	2	UP_OXO, UP_P depletion	4	4	0	100	0	33.33
-	HOM02SEM016309	NO	NO	Putative threonine/serine exporter	Diatom	2	UP_low salt, UP_temp 4C	4	4	100	0	0	0
-	HOM02SEM017747	NO	NO	-	Species-specific	2	UP_Maribacter exudates, UP_TA14	4	4	0	100	0	0
-	HOM02SEM017903	NO	YES	-	Species-specific	2	UP_low salt, UP_Roseovarius exudates	4	4	0	100	0	66.67
-	HOM02SEM020465	NO	NO	protein binding	Species-specific	2	UP_silica, UP_Maribacter exudates	4	4	33.33	66.67	0	0
-	HOM02SEM021717	NO	NO	-	Species-specific	2	UP_low salt, UP_TA14	4	4	33.33	66.67	0	0
-	HOM02SEM000195	YES	NO	The WD repeat Cdc20/Fizzy family	Eukaryota	2	UP_H2O2, UP_reproduction early	6	3	0	100	0	0
-	HOM02SEM001909	NO	NO	photosystem II stabilization	Eukaryota	2	UP_diproline, UP_day/night	3	3	50	50	0	0
-	HOM02SEM002417	NO	NO	NAD(P)-binding domain	Eukaryota	2	UP_SIP+ and Maribacter exudates, UP_day/night	3	3	50	50	0	0
-	HOM02SEM009670	NO	NO	ATP-grasp fold, DUF201-type	Diatom	2	UP_low salt, UP_temp 4C	3	3	0	100	0	50
-	HOM02SEM015220	NO	NO	-	Species-specific	2	UP_Roseovarius exudates, UP_Maribacter exudates	5	3	0	100	0	0
-	HOM02SEM017730	NO	NO	-	Species-specific	2	UP_H2O2, UP_N depletion	4	3	0	100	0	0
-	HOM02SEM022627	NO	NO	-	Species-specific	2	UP_SIP MTplus 6h, UP_SIP MTmin 1h	4	3	50	50	0	0
-	HOM02SEM023299	NO	NO	protein binding	Species-specific	2	UP_reproduction early, UP_reproduction middle	3	3	0	100	0	0
-	HOM02SEM023754	NO	NO	-	Species-specific	2	UP_reproduction early, UP_reproduction middle	3	3	0	100	0	50
-	HOM02SEM024442	NO	NO	-	Species-specific	2	UP_high light 6h, UP_silica	3	3	0	100	0	0
-	HOM02SEM026803	NO	NO	-	Species-specific	2	UP_reproduction early, UP_reproduction late	3	3	0	100	0	0
-	HOM02SEM027052	NO	NO	-	Species-specific	2	UP_silica, UP_Maribacter exudates	3	3	0	100	0	0
-	HOM02SEM028041	NO	NO	-	Species-specific	2	UP_OXO, UP_TA14	3	3	0	100	0	0
-	HOM02SEM028407	NO	NO	TerB-like	Species-specific	2	UP_C14, UP_OXO	3	3	0	100	0	100
-	HOM02SEM029415	NO	NO	-	Species-specific	2	UP_reproduction middle, UP_reproduction late	3	3	0	100	0	0
-	HOM02SEM001531	NO	NO	Short-chain dehydrogenase/reductase SDR	Eukaryota	2	UP_high light 30min, UP_high light 6h	2	2	100	0	0	0
-	HOM02SEM004548	NO	NO	Pirin, N-terminal domain	Eukaryota	2	UP_SIP+ and Roseovarius exudates, UP_SIP+ and Maribacter exudates	2	2	0	100	0	100
-	HOM02SEM005671	NO	NO	Gamma-glutamyl cyclotransferase-like	Eukaryota	2	UP_high light 30min, UP_high light 6h	2	2	0	100	0	0
-	HOM02SEM014188	NO	NO	-	Eukaryota	2	UP_silica, UP_temp 4C	2	2	0	100	0	0
-	HOM02SEM015502	NO	NO	-	Diatom	2	UP_high light 30min, UP_high light 6h	2	2	0	100	0	0
-	HOM02SEM029889	NO	NO	Glutathione S-transferase, N-terminal	Diatom	2	UP_SIP+ and Maribacter exudates, UP_OXO	2	2	0	100	0	0
-	HOM02SEM034282	NO	NO	-	Species-specific	2	UP_C14, UP_day/night	2	2	0	100	0	0
-	HOM02SEM002936	NO	NO	Lactate/malate dehydrogenase, C-terminal	Eukaryota	2	UP_Maribacter exudates, UP_day/night	2	No data	No data	No data	No data	No data
-	HOM02SEM006223	NO	NO	Metallo-beta-lactamase	Eukaryota	2	UP_high light 30min, UP_high light 6h	2	No data	No data	No data	No data	No data
-	HOM02SEM010147	NO	NO	-	Stramenopiles	2	UP_high light 30min, UP_high light 6h	2	No data	No data	No data	No data	No data
-	HOM02SEM015563	NO	NO	cell redox homeostasis	Diatom	2	UP_diproline, UP_day/night	2	No data	No data	No data	No data	No data
-	HOM02SEM000267	YES	NO	-	Stramenopiles	1	UP_C14	51	47	82.61	17.39	4.35	2.17
-	HOM02SEM000901	YES	YES	Leucine-rich repeat domain superfamily	Diatom	1	UP_temp 30C	51	42	78.05	21.95	0	2.44
-	HOM02SEM000053	YES	NO	Ubiquitin	Eukaryota	1	UP_reproduction early	36	24	69.57	30.43	0	0
-	HOM02SEM000462	YES	NO	-	Stramenopiles	1	UP_decadienal	28	23	95.45	4.55	4.55	0
-	HOM02SEM001838	NO	YES	MYND-like zinc finger, mRNA-binding	Species-specific	1	UP_reproduction middle	34	23	50	50	0	9.09
-	HOM02SEM000073	NO	NO	CRAL-TRIO lipid binding domain superfamily	Diatom	1	UP_decadienal	23	21	75	25	5	0
-	HOM02SEM002334	YES	NO	-	Diatom	1	UP_silica	21	20	73.68	26.32	5.26	0
-	HOM02SEM000276	YES	NO	Major facilitator superfamily domain	Eukaryota	1	UP_N depletion	18	14	53.85	46.15	0	0
-	HOM02SEM000390	YES	NO	-	Diatom	1	UP_high light 30min	16	14	69.23	30.77	7.69	7.69
-	HOM02SEM004782	YES	NO	SGNH hydrolase superfamily	Diatom	1	UP_silica	16	14	76.92	23.08	7.69	0
-	HOM02SEM000040	NO	NO	Heat shock protein 70kD, C-terminal domain superfamily	Eukaryota	1	UP_decadienal	14	12	27.27	72.73	9.09	9.09
-	HOM02SEM000246	YES	NO	Bicarbonate transporter, eukaryotic	Eukaryota	1	UP_day/night	13	12	90.91	9.09	0	0
-	HOM02SEM007345	NO	NO	PSI domain	Species-specific	1	UP_low salt	12	12	54.55	45.45	0	9.09
-	HOM02SEM000826	YES	NO	GroES-like superfamily	Eukaryota	1	UP_Maribacter exudates	11	11	90	10	0	0
-	HOM02SEM002853	YES	NO	Heat shock transcription factor family	Diatom	1	UP_H2O2	11	11	90	10	0	0
-	HOM02SEM004634	NO	YES	response to sulfur dioxide	Species-specific	1	UP_silica	17	11	20	80	0	10
-	HOM02SEM000084	NO	NO	Serine carboxypeptidases, histidine active site	Eukaryota	1	UP_SIP MTmin 3h	10	10	11.11	88.89	0	11.11
-	HOM02SEM000112	YES	NO	Mitochondrial substrate/solute carrier	Eukaryota	1	UP_low salt	12	10	66.67	33.33	0	0
-	HOM02SEM000264	NO	NO	-	Eukaryota	1	UP_day/night	10	10	33.33	66.67	0	0
-	HOM02SEM001975	YES	YES	-	Diatom	1	UP_silica	10	10	55.56	44.44	0	11.11
-	HOM02SEM003067	YES	NO	Protein of unknown function DUF285	Diatom	1	UP_silica	11	10	77.78	22.22	11.11	0
-	HOM02SEM005860	NO	NO	AhpD-like	Diatom	1	UP_low salt	12	10	88.89	11.11	0	0
-	HOM02SEM006101	YES	NO	-	Diatom	1	UP_silica	12	10	66.67	33.33	0	0
-	HOM02SEM000658	YES	NO	Mss4-like superfamily	Eukaryota	1	UP_high light 30min	9	9	37.5	62.5	0	25
-	HOM02SEM001629	YES	NO	Cytochrome P450, E-class, group I	Eukaryota	1	UP_temp 4C	11	9	75	25	0	0
-	HOM02SEM009727	NO	NO	-	Species-specific	1	UP_OXO	9	9	50	50	0	0
-	HOM02SEM009809	NO	NO	-	Species-specific	1	UP_C14	9	9	87.5	12.5	12.5	0
-	HOM02SEM010246	NO	NO	-	Species-specific	1	UP_low salt	9	9	50	50	0	0
-	HOM02SEM000199	NO	NO	Pyridoxal-phosphate dependent enzyme	Eukaryota	1	UP_SIP MTplus 3h	8	8	28.57	71.43	0	0
-	HOM02SEM003619	YES	NO	Low temperature requirement A	Diatom	1	UP_SIP+ and Roseovarius exudates	8	8	57.14	42.86	0	0
-	HOM02SEM003926	YES	NO	-	Diatom	1	UP_C14	8	8	71.43	28.57	0	0
-	HOM02SEM004632	NO	NO	Protein of unknown function DUF285	Species-specific	1	UP_H2O2	17	8	100	0	14.29	0
-	HOM02SEM008477	NO	NO	-	Species-specific	1	UP_decadienal	10	8	14.29	85.71	0	57.14
-	HOM02SEM008944	YES	NO	Spore coat protein CotH	Diatom	1	UP_silica	9	8	85.71	14.29	0	0
-	HOM02SEM009448	NO	NO	-	Species-specific	1	UP_Roseovarius exudates	9	8	71.43	28.57	0	0
-	HOM02SEM002120	YES	NO	Myc-type, basic helix-loop-helix (bHLH) domain	Stramenopiles	1	UP_day/night	7	7	16.67	83.33	0	0
-	HOM02SEM007210	NO	YES	Hint domain superfamily	Species-specific	1	UP_H2O2	12	7	16.67	83.33	0	16.67
-	HOM02SEM009504	YES	YES	Tetratricopeptide-like helical domain superfamily	Diatom	1	UP_C14	7	7	33.33	66.67	0	0
-	HOM02SEM011178	NO	NO	protein binding	Species-specific	1	UP_C14	8	7	50	50	0	0
-	HOM02SEM000889	YES	NO	Superoxide dismutase, copper/zinc binding domain	Eukaryota	1	UP_day/night	7	6	80	20	0	0
-	HOM02SEM004578	YES	NO	-	Diatom	1	UP_silica	6	6	40	60	0	0
-	HOM02SEM008983	NO	NO	oxygen binding	Species-specific	1	UP_H2O2	10	6	60	40	0	20
-	HOM02SEM011197	NO	YES	-	Species-specific	1	UP_TA14	8	6	40	60	0	0
-	HOM02SEM012665	NO	NO	Helicase-associated	Species-specific	1	UP_H2O2	7	6	60	40	0	0
-	HOM02SEM013933	NO	NO	-	Species-specific	1	UP_TA14	6	6	40	60	0	0
-	HOM02SEM000297	NO	NO	Thiolase, C-terminal	Eukaryota	1	UP_SIP MTmin 3h	6	5	50	50	0	0
-	HOM02SEM000383	NO	NO	Glutathione peroxidase	Eukaryota	1	UP_high salt	5	5	75	25	0	25
-	HOM02SEM000425	NO	NO	Peptidase M3A/M3B catalytic domain	Eukaryota	1	UP_high light 30min	5	5	50	50	0	25
-	HOM02SEM001550	NO	NO	Protein of unknown function DUF3119	Eukaryota	1	UP_C14	5	5	100	0	0	0
-	HOM02SEM003889	YES	NO	-	Eukaryota	1	UP_SIP+ and Maribacter exudates	5	5	50	50	0	25
-	HOM02SEM004640	YES	NO	NADH-ubiquinone reductase complex 1 MLRQ subunit	Stramenopiles	1	UP_OXO	5	5	50	50	0	50
-	HOM02SEM007776	YES	NO	Chloramphenicol acetyltransferase-like domain superfamily	Eukaryota	1	UP_TA14	5	5	100	0	0	0
-	HOM02SEM010481	YES	NO	-	Diatom	1	UP_C14	5	5	0	100	0	0
-	HOM02SEM012256	NO	YES	platelet alpha granule	Species-specific	1	UP_silica	7	5	25	75	0	25
-	HOM02SEM012497	YES	NO	-	Eukaryota	1	UP_H2O2	5	5	75	25	0	0
-	HOM02SEM014357	NO	NO	-	Species-specific	1	UP_reproduction early	6	5	100	0	0	0
-	HOM02SEM017316	NO	NO	-	Species-specific	1	UP_silica	5	5	75	25	0	25
-	HOM02SEM000319	NO	NO	Amine oxidase	Eukaryota	1	UP_SIP+ and Maribacter exudates	4	4	100	0	0	0
-	HOM02SEM000407	NO	NO	Methyltransferase type 11	Eukaryota	1	UP_high light 30min	5	4	33.33	66.67	0	0
-	HOM02SEM000436	NO	NO	Uncharacterised protein family Ycf49	Eukaryota	1	UP_day/night	5	4	33.33	66.67	33.33	0
-	HOM02SEM000772	NO	NO	NTF2-like domain superfamily	Eukaryota	1	UP_high light 6h	4	4	66.67	33.33	0	0
-	HOM02SEM000773	NO	NO	Tryptophan RNA-binding attenuator protein-like domain superfamily	Eukaryota	1	UP_decadienal	5	4	33.33	66.67	0	0
-	HOM02SEM000844	NO	NO	Magnesium chelatase ChlI domain	Eukaryota	1	UP_high salt	5	4	66.67	33.33	0	33.33
-	HOM02SEM000851	NO	NO	Amino acid/polyamine transporter I	Eukaryota	1	UP_low salt	4	4	100	0	0	0
-	HOM02SEM000928	NO	NO	Membrane transport protein	Eukaryota	1	UP_diproline	5	4	66.67	33.33	33.33	33.33
-	HOM02SEM001237	NO	NO	GAF-like domain superfamily	Stramenopiles	1	UP_N depletion	4	4	0	100	0	0
-	HOM02SEM001574	YES	NO	Sodium-dependent phosphate transport protein	Eukaryota	1	UP_P depletion	5	4	66.67	33.33	0	0
-	HOM02SEM001697	NO	NO	Alkyl hydroperoxide reductase subunit C/ Thiol specific antioxidant	Eukaryota	1	UP_N depletion	4	4	66.67	33.33	0	0
-	HOM02SEM002085	YES	NO	Flavodoxin, long chain	Eukaryota	1	UP_SIP MTplus 6h	4	4	33.33	66.67	33.33	33.33
-	HOM02SEM002263	NO	NO	Amino acid transporter, transmembrane domain	Eukaryota	1	UP_low salt	4	4	0	100	0	0
-	HOM02SEM002655	NO	NO	Mpv17/PMP22	Eukaryota	1	UP_high light 6h	4	4	66.67	33.33	0	0
-	HOM02SEM004339	NO	NO	EamA domain	Stramenopiles	1	UP_low salt	4	4	100	0	0	0
-	HOM02SEM007167	NO	NO	SET domain	Diatom	1	UP_temp 4C	4	4	0	100	0	33.33
-	HOM02SEM010729	NO	NO	RNF213 protein	Eukaryota	1	UP_N depletion	4	4	0	100	0	33.33
-	HOM02SEM011533	NO	NO	-	Species-specific	1	UP_silica	7	4	0	100	0	100
-	HOM02SEM011612	NO	YES	extracellular matrix structural constituent	Species-specific	1	UP_low salt	7	4	100	0	0	0
-	HOM02SEM014244	NO	NO	-	Species-specific	1	UP_reproduction middle	6	4	66.67	33.33	0	0
-	HOM02SEM015280	NO	NO	Tetratricopeptide repeat-containing domain	Species-specific	1	UP_H2O2	5	4	0	100	0	33.33
-	HOM02SEM015534	NO	YES	Basic-leucine zipper domain	Diatom	1	UP_TA14	4	4	33.33	66.67	0	0
-	HOM02SEM016769	NO	NO	-	Species-specific	1	UP_N depletion	5	4	66.67	33.33	0	0
-	HOM02SEM016880	NO	NO	-	Diatom	1	UP_OXO	4	4	100	0	0	0
-	HOM02SEM020978	NO	NO	-	Species-specific	1	UP_silica	4	4	33.33	66.67	33.33	0
-	HOM02SEM000397	NO	NO	Manganese/iron superoxide dismutase	Eukaryota	1	UP_SIP MTplus 3h	4	3	0	100	0	0
-	HOM02SEM000838	NO	YES	Peptidase S8/S53 domain	Eukaryota	1	UP_diproline	4	3	50	50	0	50
-	HOM02SEM000932	NO	NO	Amine oxidase	Eukaryota	1	UP_high light 30min	4	3	0	100	0	0
-	HOM02SEM001890	NO	NO	Glutaredoxin	Eukaryota	1	UP_high light 6h	3	3	50	50	0	0
-	HOM02SEM002170	NO	NO	PAS domain	Eukaryota	1	UP_OXO	3	3	50	50	0	50
-	HOM02SEM002442	NO	NO	GroES-like superfamily	Eukaryota	1	UP_diproline	3	3	50	50	0	0
-	HOM02SEM002459	NO	NO	Myb domain, plants	Stramenopiles	1	UP_P depletion	3	3	50	50	0	0
-	HOM02SEM003657	NO	NO	Glutathione S-transferase, C-terminal	Eukaryota	1	UP_Roseovarius exudates	3	3	0	100	0	50
-	HOM02SEM005045	YES	NO	Tubulin-tyrosine ligase/Tubulin polyglutamylase	Diatom	1	UP_silica	3	3	50	50	0	0
-	HOM02SEM008278	NO	NO	Gamma-glutamyl cyclotransferase-like	Diatom	1	UP_high salt	3	3	100	0	0	0
-	HOM02SEM008512	NO	NO	Oxoglutarate/iron-dependent dioxygenase	Diatom	1	UP_P depletion	3	3	50	50	0	0
-	HOM02SEM009181	NO	NO	ELO family	Eukaryota	1	UP_SIP+ and Roseovarius exudates	3	3	100	0	0	0
-	HOM02SEM010411	NO	NO	Tubby-like, C-terminal	Diatom	1	UP_TA14	4	3	50	50	0	0
-	HOM02SEM010711	YES	NO	phosphorus-oxygen lyase activity	Diatom	1	UP_C14	3	3	0	100	0	100
-	HOM02SEM015694	NO	NO	Beta-lactamase-related	Diatom	1	UP_reproduction late	3	3	0	100	0	0
-	HOM02SEM016966	NO	NO	Membrane attack complex component/perforin (MACPF) domain	Eukaryota	1	UP_Roseovarius exudates	3	3	100	0	0	0
-	HOM02SEM020290	NO	YES	-	Species-specific	1	UP_C14	4	3	0	100	0	50
-	HOM02SEM022257	NO	NO	-	Diatom	1	UP_day/night	3	3	0	100	0	0
-	HOM02SEM022469	NO	NO	fungal-type cell wall	Species-specific	1	UP_SIP MTplus 6h	4	3	50	50	0	0
-	HOM02SEM024028	NO	NO	Bacterial surface protein 26-residue repeat	Species-specific	1	UP_silica	3	3	0	100	0	0
-	HOM02SEM024495	NO	NO	-	Species-specific	1	UP_diproline	3	3	50	50	0	0
-	HOM02SEM025140	NO	NO	-	Species-specific	1	UP_reproduction middle	3	3	0	100	0	100
-	HOM02SEM028046	NO	NO	-	Species-specific	1	UP_temp 30C	3	3	50	50	0	0
-	HOM02SEM028586	NO	NO	ceramide metabolic process	Species-specific	1	UP_reproduction early	3	3	50	50	0	0
-	HOM02SEM028935	NO	NO	-	Species-specific	1	UP_temp 30C	3	3	50	50	50	0
-	HOM02SEM029200	NO	NO	PT repeat	Species-specific	1	UP_silica	3	3	0	100	0	0
-	HOM02SEM030417	NO	NO	-	Species-specific	1	UP_TA14	3	3	0	100	0	50
-	HOM02SEM000637	NO	NO	S-adenosylmethionine synthetase superfamily	Eukaryota	1	UP_high salt	2	2	0	100	0	0
-	HOM02SEM001549	NO	NO	TagA/B/C/D, peptidase domain	Eukaryota	1	UP_diproline	2	2	0	100	0	0
-	HOM02SEM001755	NO	YES	Homocysteine-binding domain	Eukaryota	1	UP_high salt	3	2	0	100	0	0
-	HOM02SEM001856	NO	NO	Pectinacetylesterase/NOTUM	Eukaryota	1	UP_reproduction middle	3	2	0	100	0	100
-	HOM02SEM002013	NO	NO	Adenylosuccinate synthetase	Eukaryota	1	UP_SIP+ and Maribacter exudates	2	2	0	100	0	0
-	HOM02SEM002431	NO	NO	Tetrapyrrole biosynthesis, glutamate-1-semialdehyde aminotransferase	Eukaryota	1	UP_SIP+ and Maribacter exudates	2	2	0	100	0	100
-	HOM02SEM002604	NO	NO	Ribosomal protein L10P	Eukaryota	1	UP_N depletion	2	2	0	100	0	100
-	HOM02SEM002721	NO	NO	Initiation factor eIF-4 gamma, MA3	Eukaryota	1	UP_SIP MTmin 3h	3	2	0	100	0	100
-	HOM02SEM002851	NO	NO	Short-chain dehydrogenase/reductase SDR	Eukaryota	1	UP_high light 30min	2	2	0	100	0	0
-	HOM02SEM002957	NO	NO	Sulphate adenylyltransferase catalytic domain	Eukaryota	1	UP_high salt	2	2	0	100	0	0
-	HOM02SEM003066	NO	NO	Redoxin	Eukaryota	1	UP_SIP+ and Maribacter exudates	2	2	0	100	0	0
-	HOM02SEM003315	NO	NO	Methyltransferase type 11	Eukaryota	1	UP_high salt	3	2	0	100	0	0
-	HOM02SEM003499	NO	NO	HopJ type III effector protein	Eukaryota	1	UP_SIP+ and Maribacter exudates	2	2	0	100	0	100
-	HOM02SEM004748	NO	NO	NAD(P)-binding domain	Eukaryota	1	UP_temp 4C	2	2	100	0	0	0
-	HOM02SEM006231	NO	NO	-	Stramenopiles	1	UP_P depletion	2	2	0	100	0	0
-	HOM02SEM007141	NO	NO	EamA domain	Eukaryota	1	UP_low salt	3	2	0	100	0	100
-	HOM02SEM007286	YES	NO	-	Diatom	1	UP_temp 30C	4	2	100	0	0	0
-	HOM02SEM009823	NO	NO	Plastid lipid-associated protein/fibrillin conserved domain	Eukaryota	1	UP_temp 4C	2	2	0	100	0	0
-	HOM02SEM009881	NO	NO	Oxoglutarate/iron-dependent dioxygenase	Eukaryota	1	UP_temp 4C	2	2	0	100	0	100
-	HOM02SEM010593	NO	NO	oxygen binding	Stramenopiles	1	UP_Roseovarius exudates	2	2	0	100	0	100
-	HOM02SEM015794	NO	NO	Alpha-N-methyltransferase NTM1	Eukaryota	1	UP_temp 4C	2	2	0	100	0	0
-	HOM02SEM019478	NO	NO	-	Eukaryota	1	UP_P depletion	2	2	100	0	0	0
-	HOM02SEM022603	NO	YES	AhpD-like	Species-specific	1	UP_OXO	4	2	100	0	100	0
-	HOM02SEM022719	NO	NO	mannosyltransferase activity	Diatom	1	UP_temp 4C	2	2	0	100	0	0
-	HOM02SEM026890	NO	NO	Major intrinsic protein	Stramenopiles	1	UP_P depletion	2	2	0	100	0	0
-	HOM02SEM029969	NO	NO	-	Species-specific	1	UP_reproduction early	3	2	0	100	0	100
-	HOM02SEM031714	NO	NO	-	Species-specific	1	UP_SIP+ and Roseovarius exudates	2	2	100	0	0	0
-	HOM02SEM032066	NO	NO	-	Species-specific	1	UP_silica	2	2	0	100	0	100
-	HOM02SEM032746	NO	NO	-	Species-specific	1	UP_TA14	2	2	0	100	0	0
-	HOM02SEM038767	NO	NO	-	Species-specific	1	UP_Roseovarius exudates	2	2	0	100	0	0
-	HOM02SEM038774	NO	NO	-	Species-specific	1	UP_silica	2	2	0	100	0	0
-	HOM02SEM038813	NO	NO	-	Species-specific	1	UP_high light 6h	2	2	0	100	0	100
-	HOM02SEM039295	NO	NO	-	Species-specific	1	UP_Maribacter exudates	2	2	0	100	0	100
-	HOM02SEM039764	NO	NO	-	Species-specific	1	UP_temp 30C	2	2	0	100	0	0
-	HOM02SEM040481	NO	NO	-	Species-specific	1	UP_P depletion	2	2	0	100	0	100
-	HOM02SEM041870	NO	NO	-	Species-specific	1	UP_SIP+ and Roseovarius exudates	2	2	100	0	0	0
-	HOM02SEM042624	NO	NO	-	Species-specific	1	UP_TA14	2	2	0	100	0	0
-	HOM02SEM043381	NO	NO	-	Species-specific	1	UP_Maribacter exudates	2	2	100	0	0	0
-	HOM02SEM044755	NO	NO	-	Species-specific	1	UP_Maribacter exudates	2	2	0	100	0	100
-	HOM02SEM045015	NO	NO	-	Species-specific	1	UP_day/night	2	2	0	100	0	100
-	HOM02SEM045078	NO	NO	-	Species-specific	1	UP_silica	2	2	0	100	0	100
-	HOM02SEM047125	NO	NO	-	Species-specific	1	UP_diproline	2	2	0	100	0	100
-	HOM02SEM047200	NO	NO	-	Species-specific	1	UP_TA14	2	2	0	100	0	100
-	HOM02SEM049152	NO	NO	-	Species-specific	1	UP_temp 4C	2	2	100	0	0	0
-	HOM02SEM049166	NO	NO	-	Species-specific	1	UP_Maribacter exudates	2	2	0	100	0	100
-	HOM02SEM049518	NO	NO	-	Species-specific	1	UP_TA14	2	2	0	100	0	0
-	HOM02SEM050013	NO	NO	-	Species-specific	1	UP_high light 6h	2	2	0	100	0	100
-	HOM02SEM000010	YES	NO	SNF2-related, N-terminal domain	Eukaryota	1	UP_reproduction early	48	No data	No data	No data	No data	No data
-	HOM02SEM000014	YES	NO	ABC transporter type 1, transmembrane domain	Eukaryota	1	UP_decadienal	46	No data	No data	No data	No data	No data
-	HOM02SEM000020	YES	NO	P-loop containing nucleoside triphosphate hydrolase	Eukaryota	1	UP_temp 30C	126	No data	No data	No data	No data	No data
-	HOM02SEM003041	NO	NO	S-adenosylmethionine:tRNA ribosyltransferase-isomerase, QueA	Eukaryota	1	UP_day/night	2	No data	No data	No data	No data	No data
-	HOM02SEM016529	NO	NO	-	Diatom	1	UP_silica	3	No data	No data	No data	No data	No data
-	HOM02SEM020991	NO	NO	Protein of unknown function DUF1275	Diatom	1	UP_day/night	2	No data	No data	No data	No data	No data
-	HOM02SEM030071	NO	NO	Iodothyronine deiodinase	Species-specific	1	UP_P depletion	3	No data	No data	No data	No data	No data
-	HOM02SEM000133	YES	YES	Periplasmic binding protein-like I	Diatom	0	-	128	93	84.78	15.22	1.09	0
-	HOM02SEM000188	YES	YES	Leucine-rich repeat domain superfamily	Eukaryota	0	-	97	72	78.87	21.13	4.23	2.82
-	HOM02SEM000291	YES	NO	Solute-binding protein family 3/N-terminal domain of MltF	Diatom	0	-	87	63	83.87	16.13	1.61	3.23
-	HOM02SEM000473	NO	YES	Tetratricopeptide repeat	Species-specific	0	-	79	57	42.86	57.14	0	1.79
-	HOM02SEM000459	NO	NO	Leucine-rich repeat domain superfamily	Species-specific	0	-	81	56	67.27	32.73	0	0
-	HOM02SEM000356	YES	NO	G protein-coupled receptor, rhodopsin-like	Diatom	0	-	54	48	80.85	19.15	2.13	2.13
-	HOM02SEM000209	YES	YES	Protein patched/dispatched	Eukaryota	0	-	51	47	65.22	34.78	6.52	2.17
-	HOM02SEM000539	YES	NO	Epidermal growth factor receptor ligand	Diatom	0	-	60	46	68.89	31.11	6.67	0
-	HOM02SEM000790	YES	NO	GABA receptor activity	Diatom	0	-	52	40	71.79	28.21	0	5.13
-	HOM02SEM001128	YES	YES	phosphatidylcholine binding	Diatom	0	-	40	37	72.22	27.78	5.56	2.78
-	HOM02SEM000381	YES	NO	Galactose oxidase/kelch, beta-propeller	Stramenopiles	0	-	44	35	73.53	26.47	0	8.82
-	HOM02SEM000017	YES	NO	Mitochondrial carrier protein	Eukaryota	0	-	29	27	84.62	15.38	0	0
-	HOM02SEM000228	YES	YES	EamA domain	Eukaryota	0	-	30	27	73.08	26.92	7.69	3.85
-	HOM02SEM001802	NO	NO	Ubiquitin-like domain superfamily	Species-specific	0	-	34	27	26.92	73.08	0	7.69
-	HOM02SEM002361	NO	YES	sequence-specific DNA binding	Species-specific	0	-	29	27	80.77	19.23	0	0
-	HOM02SEM001238	NO	NO	Leucine-rich repeat domain superfamily	Diatom	0	-	41	26	48	52	0	4
-	HOM02SEM000022	YES	NO	Cyclophilin-type peptidyl-prolyl cis-trans isomerase, conserved site	Eukaryota	0	-	30	25	8.33	91.67	4.17	4.17
-	HOM02SEM000767	YES	NO	Histidine kinase domain	Diatom	0	-	31	24	60.87	39.13	4.35	0
-	HOM02SEM000077	YES	NO	Arf GTPase activating protein	Eukaryota	0	-	25	23	81.82	18.18	4.55	0
-	HOM02SEM001294	YES	NO	G protein-coupled receptor activity	Diatom	0	-	34	23	72.73	27.27	0	0
-	HOM02SEM000075	YES	NO	Aldo/keto reductase, conserved site	Eukaryota	0	-	24	22	66.67	33.33	0	0
-	HOM02SEM001134	YES	YES	P-loop containing nucleoside triphosphate hydrolase	Diatom	0	-	23	22	85.71	14.29	0	4.76
-	HOM02SEM002756	YES	YES	-	Diatom	0	-	25	22	80.95	19.05	9.52	4.76
-	HOM02SEM002831	NO	NO	Fungal lipase-like domain	Species-specific	0	-	26	22	61.9	38.1	0	4.76
-	HOM02SEM000058	YES	YES	Histone H3/CENP-A	Eukaryota	0	-	28	21	5	95	0	10
-	HOM02SEM001621	YES	NO	Exostosin-like	Eukaryota	0	-	23	21	20	80	0	5
-	HOM02SEM003361	NO	YES	Armadillo-type fold	Species-specific	0	-	23	21	85	15	5	5
-	HOM02SEM000146	NO	NO	SET domain	Diatom	0	-	20	20	31.58	68.42	5.26	0
-	HOM02SEM003745	NO	NO	U box domain	Stramenopiles	0	-	20	20	68.42	31.58	5.26	5.26
-	HOM02SEM000029	YES	NO	Ubiquitin-conjugating enzyme, active site	Eukaryota	0	-	19	19	33.33	66.67	0	0
-	HOM02SEM000051	YES	NO	Peptidyl-prolyl cis-trans isomerase, FKBP-type	Eukaryota	0	-	20	19	55.56	44.44	0	5.56
-	HOM02SEM002630	YES	NO	-	Diatom	0	-	22	19	66.67	33.33	0	0
-	HOM02SEM002783	YES	NO	protein binding	Diatom	0	-	21	19	94.44	5.56	0	0
-	HOM02SEM000042	YES	NO	Sugar/inositol transporter	Eukaryota	0	-	19	18	58.82	41.18	5.88	23.53
-	HOM02SEM000158	YES	NO	Protein kinase domain	Stramenopiles	0	-	19	18	41.18	58.82	0	0
-	HOM02SEM000369	YES	YES	Nucleotide-diphospho-sugar transferases	Eukaryota	0	-	19	18	58.82	41.18	0	5.88
-	HOM02SEM002376	YES	YES	sulfotransferase activity	Diatom	0	-	19	18	70.59	29.41	0	5.88
-	HOM02SEM002982	NO	NO	Leucine-rich repeat domain superfamily	Species-specific	0	-	25	18	82.35	17.65	0	0
-	HOM02SEM000025	YES	NO	PPM-type phosphatase, divalent cation binding	Eukaryota	0	-	18	17	62.5	37.5	0	0
-	HOM02SEM000258	YES	NO	Ankyrin repeat	Eukaryota	0	-	17	17	62.5	37.5	6.25	6.25
-	HOM02SEM001141	YES	NO	Nucleotide-diphospho-sugar transferases	Eukaryota	0	-	19	17	56.25	43.75	6.25	18.75
-	HOM02SEM000056	YES	NO	ABC-transporter extension domain	Eukaryota	0	-	20	16	53.33	46.67	0	6.67
-	HOM02SEM000314	YES	NO	-	Diatom	0	-	16	16	60	40	13.33	6.67
-	HOM02SEM000496	YES	NO	von Willebrand factor A-like domain superfamily	Eukaryota	0	-	16	16	66.67	33.33	0	6.67
-	HOM02SEM002614	YES	YES	Receptor, ligand binding region	Diatom	0	-	23	16	40	60	6.67	0
-	HOM02SEM003094	NO	YES	-	Species-specific	0	-	25	16	53.33	46.67	0	0
-	HOM02SEM003178	NO	YES	external encapsulating structure	Species-specific	0	-	24	16	66.67	33.33	0	6.67
-	HOM02SEM004396	NO	YES	mucus layer	Species-specific	0	-	18	16	60	40	6.67	6.67
-	HOM02SEM004433	NO	YES	G protein-coupled receptor, rhodopsin-like	Species-specific	0	-	18	16	86.67	13.33	0	0
-	HOM02SEM004597	NO	NO	extracellular matrix structural constituent	Species-specific	0	-	18	16	13.33	86.67	0	26.67
-	HOM02SEM000027	NO	NO	Serine-threonine protein phosphatase, N-terminal	Eukaryota	0	-	16	15	57.14	42.86	0	0
-	HOM02SEM000066	NO	NO	P-loop containing nucleoside triphosphate hydrolase	Eukaryota	0	-	15	15	21.43	78.57	0	0
-	HOM02SEM000712	YES	NO	SGNH hydrolase-type esterase domain	Stramenopiles	0	-	21	15	50	50	7.14	14.29
-	HOM02SEM000840	YES	YES	Protein of unknown function DUF839	Diatom	0	-	15	15	21.43	78.57	0	14.29
-	HOM02SEM000907	YES	YES	external encapsulating structure	Diatom	0	-	21	15	14.29	85.71	0	14.29
-	HOM02SEM003742	YES	YES	-	Eukaryota	0	-	16	15	71.43	28.57	0	7.14
-	HOM02SEM005607	NO	NO	Protein of unknown function DUF716 (TMEM45)	Species-specific	0	-	15	15	71.43	28.57	0	0
-	HOM02SEM000089	NO	NO	Prolyl 4-hydroxylase, alpha subunit	Eukaryota	0	-	16	14	69.23	30.77	7.69	0
-	HOM02SEM000123	YES	YES	Ammonium transporter, conserved site	Eukaryota	0	-	14	14	69.23	30.77	0	0
-	HOM02SEM000172	YES	YES	Integrase-like, catalytic domain superfamily	Diatom	0	-	85	14	46.15	53.85	0	15.38
-	HOM02SEM000347	YES	NO	PLAC8 motif-containing protein	Eukaryota	0	-	16	14	61.54	38.46	7.69	0
-	HOM02SEM000416	YES	NO	PA domain	Eukaryota	0	-	15	14	84.62	15.38	0	0
-	HOM02SEM000439	YES	YES	Peptidase M6-like, domain	Eukaryota	0	-	17	14	61.54	38.46	7.69	0
-	HOM02SEM000475	YES	NO	Nucleotide-diphospho-sugar transferase	Eukaryota	0	-	14	14	53.85	46.15	0	7.69
-	HOM02SEM000811	YES	NO	Prolyl 4-hydroxylase, alpha subunit	Eukaryota	0	-	15	14	69.23	30.77	0	15.38
-	HOM02SEM000927	YES	NO	P-loop containing nucleoside triphosphate hydrolase	Eukaryota	0	-	15	14	53.85	46.15	7.69	0
-	HOM02SEM002567	YES	YES	Ricin B, lectin domain	Diatom	0	-	14	14	7.69	92.31	0	0
-	HOM02SEM003284	YES	NO	sulfotransferase activity	Diatom	0	-	14	14	69.23	30.77	0	15.38
-	HOM02SEM004189	YES	NO	Ankyrin repeat-containing domain	Diatom	0	-	14	14	0	100	0	15.38
-	HOM02SEM004365	YES	NO	PDZ domain	Diatom	0	-	15	14	76.92	23.08	15.38	0
-	HOM02SEM005684	NO	YES	Zinc finger, RING-type	Species-specific	0	-	15	14	76.92	23.08	7.69	0
-	HOM02SEM000052	YES	NO	AMP-binding enzyme, C-terminal domain	Eukaryota	0	-	14	13	75	25	0	0
-	HOM02SEM000122	YES	NO	Nonaspanin (TM9SF)	Eukaryota	0	-	14	13	8.33	91.67	0	0
-	HOM02SEM000535	YES	NO	Mechanosensitive ion channel MscS	Diatom	0	-	14	13	66.67	33.33	0	0
-	HOM02SEM000549	YES	NO	ELO family	Eukaryota	0	-	13	13	75	25	0	0
-	HOM02SEM000578	YES	NO	Zinc finger, RING-type	Diatom	0	-	17	13	66.67	33.33	8.33	0
-	HOM02SEM000726	YES	NO	P domain	Eukaryota	0	-	14	13	83.33	16.67	0	0
-	HOM02SEM001359	YES	NO	-	Eukaryota	0	-	14	13	66.67	33.33	8.33	0
-	HOM02SEM001491	YES	NO	-	Diatom	0	-	14	13	66.67	33.33	0	0
-	HOM02SEM003673	YES	NO	GPCR, rhodopsin-like, 7TM	Diatom	0	-	16	13	58.33	41.67	0	8.33
-	HOM02SEM003829	NO	NO	Peptidase C11, clostripain	Eukaryota	0	-	14	13	50	50	0	8.33
-	HOM02SEM005612	NO	NO	PDZ superfamily	Species-specific	0	-	15	13	75	25	0	0
-	HOM02SEM000059	NO	NO	Aldehyde dehydrogenase, glutamic acid active site	Eukaryota	0	-	12	12	45.45	54.55	0	9.09
-	HOM02SEM000160	YES	NO	Mitochondrial substrate/solute carrier	Eukaryota	0	-	13	12	81.82	18.18	9.09	0
-	HOM02SEM000225	YES	NO	Peptide methionine sulphoxide reductase MsrA	Eukaryota	0	-	14	12	54.55	45.45	0	18.18
-	HOM02SEM000274	YES	NO	Amino acid transporter, transmembrane domain	Eukaryota	0	-	15	12	45.45	54.55	0	0
-	HOM02SEM000301	NO	NO	P-loop containing nucleoside triphosphate hydrolase	Eukaryota	0	-	12	12	72.73	27.27	9.09	0
-	HOM02SEM000426	YES	NO	Thioredoxin domain	Eukaryota	0	-	12	12	27.27	72.73	0	0
-	HOM02SEM000789	YES	NO	Autophagy-related protein 22-like	Stramenopiles	0	-	12	12	100	0	18.18	0
-	HOM02SEM000818	YES	NO	P-loop containing nucleoside triphosphate hydrolase	Diatom	0	-	13	12	45.45	54.55	0	0
-	HOM02SEM000977	YES	NO	Wax synthase domain	Eukaryota	0	-	13	12	54.55	45.45	0	0
-	HOM02SEM001434	YES	NO	sulfuric ester hydrolase activity	Diatom	0	-	14	12	36.36	63.64	0	0
-	HOM02SEM002394	YES	NO	Globin-like superfamily	Eukaryota	0	-	13	12	81.82	18.18	0	9.09
-	HOM02SEM002750	YES	NO	Dynamin superfamily	Diatom	0	-	18	12	81.82	18.18	9.09	0
-	HOM02SEM003115	YES	NO	GPCR family 3, C-terminal	Stramenopiles	0	-	14	12	81.82	18.18	0	9.09
-	HOM02SEM003661	YES	YES	Leucine-rich repeat domain superfamily	Diatom	0	-	12	12	45.45	54.55	0	0
-	HOM02SEM007067	NO	NO	Ankyrin repeat-containing domain superfamily	Species-specific	0	-	12	12	18.18	81.82	0	0
-	HOM02SEM000046	NO	NO	Cation-transporting P-type ATPase, C-terminal	Eukaryota	0	-	11	11	70	30	0	10
-	HOM02SEM000047	YES	NO	Small GTPase superfamily, ARF/SAR type	Eukaryota	0	-	11	11	60	40	0	10
-	HOM02SEM000086	YES	NO	NADH:cytochrome b5 reductase (CBR)	Eukaryota	0	-	15	11	70	30	0	10
-	HOM02SEM000142	YES	NO	Mpv17/PMP22	Eukaryota	0	-	12	11	80	20	10	0
-	HOM02SEM000180	YES	NO	Phosphoglycerate mutase 1	Eukaryota	0	-	11	11	100	0	10	0
-	HOM02SEM000218	YES	NO	Haem peroxidase, plant/fungal/bacterial	Eukaryota	0	-	11	11	70	30	0	10
-	HOM02SEM000315	YES	NO	Amine oxidase	Eukaryota	0	-	11	11	70	30	10	0
-	HOM02SEM000333	YES	NO	Choline transporter-like	Eukaryota	0	-	11	11	10	90	0	10
-	HOM02SEM000639	YES	NO	Glycosyltransferase, DXD sugar-binding motif	Eukaryota	0	-	16	11	80	20	0	0
-	HOM02SEM000678	YES	NO	JmjC domain	Stramenopiles	0	-	11	11	50	50	0	0
-	HOM02SEM000709	YES	NO	Ysc84 actin-binding domain	Eukaryota	0	-	12	11	80	20	10	0
-	HOM02SEM001520	YES	NO	Nucleotide cyclase	Eukaryota	0	-	17	11	90	10	0	0
-	HOM02SEM001582	YES	NO	Spondin, N-terminal	Diatom	0	-	19	11	90	10	0	0
-	HOM02SEM002664	YES	NO	Amine oxidase	Eukaryota	0	-	12	11	70	30	0	0
-	HOM02SEM003208	NO	NO	-	Eukaryota	0	-	16	11	60	40	10	0
-	HOM02SEM003998	YES	NO	CRAL-TRIO lipid binding domain	Diatom	0	-	11	11	70	30	0	0
-	HOM02SEM006612	NO	YES	-	Species-specific	0	-	13	11	20	80	0	0
-	HOM02SEM006925	NO	NO	-	Species-specific	0	-	13	11	30	70	0	0
-	HOM02SEM007487	NO	NO	Leucine-rich repeat domain superfamily	Species-specific	0	-	12	11	60	40	0	10
-	HOM02SEM007604	NO	YES	Protein of unknown function DUF3431	Species-specific	0	-	12	11	80	20	0	0
-	HOM02SEM008175	NO	YES	SGNH hydrolase superfamily	Species-specific	0	-	11	11	90	10	0	0
-	HOM02SEM000069	YES	NO	Chaperonin TCP-1, conserved site	Eukaryota	0	-	12	10	0	100	0	33.33
-	HOM02SEM000105	NO	NO	Triosephosphate isomerase, active site	Eukaryota	0	-	10	10	77.78	22.22	0	0
-	HOM02SEM000114	YES	NO	Bromodomain	Eukaryota	0	-	11	10	66.67	33.33	0	0
-	HOM02SEM000117	NO	NO	Pyridine nucleotide-disulphide oxidoreductase, class I, active site	Eukaryota	0	-	10	10	88.89	11.11	11.11	0
-	HOM02SEM000183	YES	NO	E3 ubiquitin ligase RBR family	Eukaryota	0	-	12	10	55.56	44.44	0	11.11
-	HOM02SEM000214	YES	NO	Copine	Eukaryota	0	-	13	10	66.67	33.33	0	0
-	HOM02SEM000282	NO	NO	Cyclophilin-type peptidyl-prolyl cis-trans isomerase domain	Eukaryota	0	-	10	10	22.22	77.78	11.11	0
-	HOM02SEM000354	YES	NO	Thioredoxin-like fold	Eukaryota	0	-	10	10	66.67	33.33	0	0
-	HOM02SEM000404	NO	NO	-	Diatom	0	-	10	10	88.89	11.11	0	0
-	HOM02SEM000521	YES	NO	DOMON domain	Stramenopiles	0	-	14	10	88.89	11.11	0	0
-	HOM02SEM000540	YES	NO	Flavin monooxygenase-like	Eukaryota	0	-	11	10	100	0	0	0
-	HOM02SEM000588	YES	NO	Short-chain dehydrogenase/reductase SDR	Eukaryota	0	-	11	10	66.67	33.33	0	11.11
-	HOM02SEM000662	YES	NO	-	Stramenopiles	0	-	10	10	33.33	66.67	22.22	0
-	HOM02SEM000824	YES	NO	Galactose-3-O-sulfotransferase	Stramenopiles	0	-	11	10	44.44	55.56	0	0
-	HOM02SEM001873	YES	NO	SGNH hydrolase superfamily	Diatom	0	-	11	10	0	100	0	11.11
-	HOM02SEM002956	YES	NO	C-5 cytosine methyltransferase	Eukaryota	0	-	10	10	55.56	44.44	0	33.33
-	HOM02SEM003282	YES	NO	Potassium channel domain	Diatom	0	-	10	10	100	0	11.11	0
-	HOM02SEM003437	YES	NO	Rad60/SUMO-like domain	Diatom	0	-	10	10	44.44	55.56	0	0
-	HOM02SEM003572	YES	NO	Kringle, conserved site	Eukaryota	0	-	11	10	77.78	22.22	0	0
-	HOM02SEM003665	NO	NO	-	Species-specific	0	-	21	10	55.56	44.44	0	0
-	HOM02SEM004956	YES	NO	Arrestin, C-terminal	Diatom	0	-	14	10	77.78	22.22	0	0
-	HOM02SEM005254	NO	NO	Leucine-rich repeat domain superfamily	Species-specific	0	-	16	10	0	100	0	0
-	HOM02SEM005858	YES	NO	G protein-coupled receptor activity	Diatom	0	-	12	10	88.89	11.11	0	0
-	HOM02SEM006309	YES	NO	P-loop containing nucleoside triphosphate hydrolase	Diatom	0	-	12	10	22.22	77.78	0	55.56
-	HOM02SEM007021	NO	NO	Metallopeptidase, catalytic domain superfamily	Species-specific	0	-	12	10	11.11	88.89	0	0
-	HOM02SEM007781	YES	NO	Leucine-rich repeat	Diatom	0	-	10	10	22.22	77.78	0	0
-	HOM02SEM007823	NO	NO	-	Species-specific	0	-	11	10	77.78	22.22	0	11.11
-	HOM02SEM008137	NO	YES	-	Species-specific	0	-	11	10	44.44	55.56	0	11.11
-	HOM02SEM008426	NO	YES	extracellular space	Species-specific	0	-	11	10	77.78	22.22	0	11.11
-	HOM02SEM008546	NO	NO	vacuolar sorting signal binding	Species-specific	0	-	10	10	55.56	44.44	11.11	0
-	HOM02SEM008548	NO	NO	Leucine-rich repeat domain superfamily	Species-specific	0	-	10	10	77.78	22.22	0	0
-	HOM02SEM000026	NO	NO	Ribonuclease H-like superfamily	Diatom	0	-	71	9	50	50	0	37.5
-	HOM02SEM000054	YES	NO	EF-hand domain	Eukaryota	0	-	9	9	25	75	0	12.5
-	HOM02SEM000071	NO	NO	Cysteine peptidase, histidine active site	Eukaryota	0	-	9	9	62.5	37.5	0	0
-	HOM02SEM000076	NO	NO	Proteasome alpha-type subunit	Eukaryota	0	-	9	9	0	100	0	25
-	HOM02SEM000109	YES	NO	Harbinger transposase-derived nuclease domain	Diatom	0	-	77	9	100	0	0	0
-	HOM02SEM000120	YES	NO	Enoyl-CoA hydratase/isomerase, conserved site	Eukaryota	0	-	11	9	87.5	12.5	12.5	12.5
-	HOM02SEM000121	YES	NO	Translation elongation factor EFTu/EF1A, C-terminal	Eukaryota	0	-	13	9	50	50	12.5	25
-	HOM02SEM000134	NO	NO	Adenylate kinase, conserved site	Eukaryota	0	-	9	9	25	75	0	0
-	HOM02SEM000139	YES	NO	Thioredoxin	Eukaryota	0	-	10	9	75	25	0	0
-	HOM02SEM000227	YES	NO	Sulfatase, N-terminal	Eukaryota	0	-	9	9	12.5	87.5	0	12.5
-	HOM02SEM000249	NO	NO	Glycosyltransferase, GlcNAc	Eukaryota	0	-	9	9	87.5	12.5	0	0
-	HOM02SEM000287	YES	YES	Glycosyl transferase, family 17	Eukaryota	0	-	20	9	75	25	0	0
-	HOM02SEM000342	NO	NO	GDP-fucose protein O-fucosyltransferase	Stramenopiles	0	-	10	9	25	75	0	0
-	HOM02SEM000359	YES	NO	-	Diatom	0	-	12	9	0	100	0	50
-	HOM02SEM000803	YES	NO	Multi antimicrobial extrusion protein	Diatom	0	-	10	9	12.5	87.5	0	12.5
-	HOM02SEM000862	NO	NO	Leucine-rich repeat domain superfamily	Diatom	0	-	9	9	50	50	0	0
-	HOM02SEM000886	YES	NO	-	Diatom	0	-	10	9	87.5	12.5	12.5	0
-	HOM02SEM000963	YES	NO	Major facilitator, sugar transporter-like	Eukaryota	0	-	9	9	75	25	0	12.5
-	HOM02SEM001225	YES	NO	Anoctamin	Stramenopiles	0	-	9	9	75	25	12.5	0
-	HOM02SEM001429	YES	NO	LRAT-like domain	Diatom	0	-	11	9	87.5	12.5	12.5	0
-	HOM02SEM001461	YES	NO	Ion transport domain	Diatom	0	-	9	9	12.5	87.5	0	0
-	HOM02SEM001541	YES	YES	CRAL-TRIO lipid binding domain	Eukaryota	0	-	9	9	37.5	62.5	0	0
-	HOM02SEM001898	YES	NO	protein tyrosine/serine/threonine phosphatase activity	Stramenopiles	0	-	10	9	62.5	37.5	0	0
-	HOM02SEM002414	YES	NO	-	Diatom	0	-	12	9	37.5	62.5	0	0
-	HOM02SEM003309	YES	YES	Methyltransferase FkbM	Diatom	0	-	11	9	75	25	0	0
-	HOM02SEM003678	YES	NO	Transmembrane protein 43 family	Eukaryota	0	-	10	9	12.5	87.5	0	25
-	HOM02SEM004320	YES	NO	Glyoxalase-like domain	Eukaryota	0	-	9	9	25	75	0	12.5
-	HOM02SEM005054	NO	YES	Protein of unknown function DUF4419	Eukaryota	0	-	10	9	12.5	87.5	0	12.5
-	HOM02SEM005693	YES	NO	-	Eukaryota	0	-	10	9	50	50	12.5	0
-	HOM02SEM006076	YES	NO	Cytochrome P450	Diatom	0	-	11	9	25	75	0	0
-	HOM02SEM006867	YES	NO	E3 ubiquitin ligase RBR family	Stramenopiles	0	-	10	9	62.5	37.5	0	25
-	HOM02SEM006932	NO	YES	symplast	Species-specific	0	-	13	9	25	75	0	12.5
-	HOM02SEM007635	YES	NO	Transcription termination factor, mitochondrial/chloroplastic	Diatom	0	-	11	9	0	100	0	0
-	HOM02SEM008116	NO	NO	Leucine-rich repeat domain superfamily	Species-specific	0	-	11	9	37.5	62.5	0	0
-	HOM02SEM008209	NO	NO	symplast	Species-specific	0	-	11	9	75	25	0	0
-	HOM02SEM008683	NO	NO	-	Species-specific	0	-	10	9	25	75	0	12.5
-	HOM02SEM008827	NO	NO	Tetratricopeptide-like helical domain superfamily	Species-specific	0	-	10	9	37.5	62.5	12.5	0
-	HOM02SEM009026	NO	NO	-	Species-specific	0	-	10	9	62.5	37.5	0	25
-	HOM02SEM009882	NO	NO	Leucine-rich repeat domain superfamily	Species-specific	0	-	9	9	87.5	12.5	25	12.5
-	HOM02SEM000093	NO	NO	MCM N-terminal domain	Eukaryota	0	-	9	8	14.29	85.71	0	14.29
-	HOM02SEM000119	NO	NO	Cobalamin (vitamin B12) biosynthesis CobW-like, C-terminal	Eukaryota	0	-	10	8	14.29	85.71	0	0
-	HOM02SEM000164	NO	NO	Pyruvate kinase, barrel	Eukaryota	0	-	8	8	71.43	28.57	14.29	0
-	HOM02SEM000253	YES	NO	Nucleotide-sugar transporter	Eukaryota	0	-	8	8	100	0	28.57	0
-	HOM02SEM000277	NO	NO	Peptidase S54, rhomboid domain	Eukaryota	0	-	8	8	71.43	28.57	0	0
-	HOM02SEM000355	YES	NO	Sirtuin family	Eukaryota	0	-	9	8	28.57	71.43	0	14.29
-	HOM02SEM000414	NO	NO	Cyclophilin-like domain superfamily	Stramenopiles	0	-	9	8	57.14	42.86	14.29	0
-	HOM02SEM000438	YES	NO	Pheophorbide a oxygenase	Eukaryota	0	-	10	8	42.86	57.14	0	28.57
-	HOM02SEM000485	YES	NO	Exonuclease, RNase T/DNA polymerase III	Eukaryota	0	-	8	8	57.14	42.86	0	28.57
-	HOM02SEM000581	YES	NO	D-isomer specific 2-hydroxyacid dehydrogenase, NAD-binding domain	Eukaryota	0	-	8	8	57.14	42.86	14.29	14.29
-	HOM02SEM000582	YES	NO	High-CO2 inducible periplasmic protein	Eukaryota	0	-	8	8	71.43	28.57	14.29	0
-	HOM02SEM000705	YES	YES	Glycosyltransferase family 92	Diatom	0	-	9	8	57.14	42.86	0	14.29
-	HOM02SEM000752	YES	NO	Methyltransferase FkbM	Eukaryota	0	-	10	8	57.14	42.86	14.29	0
-	HOM02SEM000770	YES	NO	Glycoside hydrolase, family 3, N-terminal	Eukaryota	0	-	8	8	71.43	28.57	14.29	0
-	HOM02SEM000782	YES	NO	Fungal lipase-like domain	Stramenopiles	0	-	10	8	71.43	28.57	0	0
-	HOM02SEM000859	YES	NO	GAF-like domain superfamily	Eukaryota	0	-	8	8	85.71	14.29	0	14.29
-	HOM02SEM001110	YES	NO	Bestrophin/UPF0187	Eukaryota	0	-	9	8	57.14	42.86	0	0
-	HOM02SEM001175	YES	NO	Nucleotide cyclase	Eukaryota	0	-	8	8	42.86	57.14	0	14.29
-	HOM02SEM001372	YES	NO	Tweety	Diatom	0	-	8	8	85.71	14.29	0	0
-	HOM02SEM001424	YES	NO	Beta propeller domain-containing family	Eukaryota	0	-	9	8	71.43	28.57	0	0
-	HOM02SEM001536	YES	NO	Sugar transport protein	Eukaryota	0	-	8	8	57.14	42.86	0	0
-	HOM02SEM002067	YES	YES	Peptidase M8, leishmanolysin	Stramenopiles	0	-	9	8	28.57	71.43	0	14.29
-	HOM02SEM002436	YES	NO	Bestrophin/UPF0187	Diatom	0	-	8	8	57.14	42.86	14.29	0
-	HOM02SEM002476	YES	NO	Histidine kinase/HSP90-like ATPase	Eukaryota	0	-	8	8	42.86	57.14	0	0
-	HOM02SEM002615	YES	NO	Protein of unknown function DUF1275	Eukaryota	0	-	8	8	57.14	42.86	0	0
-	HOM02SEM002674	YES	NO	Phosphatidic acid phosphatase type 2/haloperoxidase	Eukaryota	0	-	8	8	42.86	57.14	0	14.29
-	HOM02SEM002758	YES	NO	negative regulation of cytokine biosynthetic process	Diatom	0	-	8	8	85.71	14.29	14.29	14.29
-	HOM02SEM003578	YES	NO	Serine aminopeptidase, S33	Stramenopiles	0	-	8	8	85.71	14.29	0	0
-	HOM02SEM004398	YES	NO	Peptidase C2, calpain family	Eukaryota	0	-	8	8	42.86	57.14	0	14.29
-	HOM02SEM004781	YES	NO	EF-Hand 1, calcium-binding site	Eukaryota	0	-	8	8	57.14	42.86	0	0
-	HOM02SEM005213	YES	NO	-	Stramenopiles	0	-	8	8	57.14	42.86	0	14.29
-	HOM02SEM005263	YES	NO	-	Diatom	0	-	9	8	42.86	57.14	0	14.29
-	HOM02SEM005687	NO	NO	-	Species-specific	0	-	15	8	100	0	0	0
-	HOM02SEM006003	NO	YES	cell adhesion molecule binding	Species-specific	0	-	14	8	0	100	0	14.29
-	HOM02SEM006527	YES	NO	Pectin lyase fold/virulence factor	Diatom	0	-	12	8	14.29	85.71	0	0
-	HOM02SEM006795	YES	NO	PC-Esterase	Stramenopiles	0	-	9	8	71.43	28.57	14.29	14.29
-	HOM02SEM007528	NO	NO	symplast	Species-specific	0	-	12	8	100	0	0	0
-	HOM02SEM007590	YES	NO	Lipopolysaccharide-modifying protein	Eukaryota	0	-	9	8	28.57	71.43	14.29	0
-	HOM02SEM008785	NO	NO	calcium ion binding	Eukaryota	0	-	9	8	85.71	14.29	0	0
-	HOM02SEM009167	NO	NO	Amidohydrolase 3	Eukaryota	0	-	8	8	100	0	0	0
-	HOM02SEM009458	NO	YES	-	Species-specific	0	-	9	8	71.43	28.57	0	14.29
-	HOM02SEM009639	YES	NO	-	Diatom	0	-	8	8	28.57	71.43	0	0
-	HOM02SEM009844	NO	NO	Leucine-rich repeat domain superfamily	Species-specific	0	-	9	8	71.43	28.57	0	0
-	HOM02SEM010067	NO	NO	C2 domain	Stramenopiles	0	-	8	8	71.43	28.57	0	0
-	HOM02SEM010250	NO	NO	-	Species-specific	0	-	9	8	85.71	14.29	0	0
-	HOM02SEM010367	NO	NO	Ankyrin repeat-containing domain superfamily	Species-specific	0	-	8	8	28.57	71.43	0	0
-	HOM02SEM010668	NO	NO	K Homology domain	Species-specific	0	-	8	8	14.29	85.71	0	0
-	HOM02SEM011083	NO	NO	-	Species-specific	0	-	8	8	85.71	14.29	0	14.29
-	HOM02SEM000064	NO	NO	Actin/actin-like conserved site	Eukaryota	0	-	7	7	16.67	83.33	0	33.33
-	HOM02SEM000107	YES	NO	Ubiquitin-activating enzyme, catalytic cysteine domain	Eukaryota	0	-	12	7	16.67	83.33	0	16.67
-	HOM02SEM000124	NO	NO	Ubiquitin specific protease, conserved site	Eukaryota	0	-	7	7	16.67	83.33	0	0
-	HOM02SEM000132	NO	NO	Phosphatidylinositol kinase	Eukaryota	0	-	9	7	50	50	0	0
-	HOM02SEM000145	NO	NO	2-oxoacid dehydrogenase acyltransferase, catalytic domain	Eukaryota	0	-	7	7	50	50	0	0
-	HOM02SEM000154	NO	NO	Biotin carboxylase, C-terminal	Eukaryota	0	-	7	7	66.67	33.33	0	16.67
-	HOM02SEM000156	NO	NO	Phosphoglucose isomerase (PGI)	Eukaryota	0	-	8	7	33.33	66.67	0	0
-	HOM02SEM000178	NO	NO	Fructose-1,6-bisphosphatase, active site	Eukaryota	0	-	7	7	50	50	0	16.67
-	HOM02SEM000190	NO	NO	Aminotransferase class-III	Eukaryota	0	-	7	7	100	0	0	0
-	HOM02SEM000205	NO	NO	Mitochondrial substrate/solute carrier	Eukaryota	0	-	7	7	66.67	33.33	0	0
-	HOM02SEM000215	NO	NO	Na+/H+ exchanger	Eukaryota	0	-	7	7	16.67	83.33	0	0
-	HOM02SEM000217	NO	NO	RNA polymerase sigma-70 region 2	Eukaryota	0	-	7	7	66.67	33.33	0	0
-	HOM02SEM000256	YES	NO	P-type ATPase, cytoplasmic domain N	Eukaryota	0	-	10	7	66.67	33.33	16.67	0
-	HOM02SEM000295	NO	NO	Fringe-like	Eukaryota	0	-	8	7	100	0	16.67	0
-	HOM02SEM000300	NO	NO	PAS domain	Eukaryota	0	-	7	7	83.33	16.67	16.67	0
-	HOM02SEM000312	NO	YES	Polyamine biosynthesis domain	Eukaryota	0	-	8	7	16.67	83.33	0	0
-	HOM02SEM000334	YES	NO	Glycoside hydrolase family 47	Eukaryota	0	-	7	7	66.67	33.33	16.67	0
-	HOM02SEM000371	YES	NO	Peptide methionine sulphoxide reductase MrsB	Eukaryota	0	-	7	7	66.67	33.33	0	0
-	HOM02SEM000392	YES	NO	Paired amphipathic helix	Eukaryota	0	-	7	7	83.33	16.67	0	16.67
-	HOM02SEM000413	NO	NO	Aspartic peptidase A1 family	Eukaryota	0	-	7	7	66.67	33.33	16.67	0
-	HOM02SEM000430	NO	NO	Fatty acid desaturase domain	Eukaryota	0	-	7	7	50	50	0	0
-	HOM02SEM000548	YES	NO	Prolyl 4-hydroxylase, alpha subunit	Eukaryota	0	-	8	7	66.67	33.33	0	0
-	HOM02SEM000565	YES	NO	Peptidase S28	Eukaryota	0	-	7	7	66.67	33.33	0	0
-	HOM02SEM000616	NO	NO	Alpha/Beta hydrolase fold	Eukaryota	0	-	7	7	83.33	16.67	0	0
-	HOM02SEM000664	NO	NO	SET domain	Diatom	0	-	8	7	66.67	33.33	16.67	16.67
-	HOM02SEM000759	YES	NO	C2 domain	Diatom	0	-	11	7	66.67	33.33	0	0
-	HOM02SEM000872	YES	NO	Intermembrane transport protein PqiA-like	Eukaryota	0	-	10	7	50	50	0	0
-	HOM02SEM000874	NO	NO	Fatty acid hydroxylase	Eukaryota	0	-	7	7	83.33	16.67	0	0
-	HOM02SEM000966	YES	NO	Peptidase M43, pregnancy-associated plasma-A	Diatom	0	-	8	7	83.33	16.67	0	0
-	HOM02SEM001214	YES	NO	Methyltransferase domain	Eukaryota	0	-	7	7	66.67	33.33	0	0
-	HOM02SEM001226	NO	NO	Sulfatase, N-terminal	Eukaryota	0	-	7	7	50	50	16.67	0
-	HOM02SEM001263	YES	NO	ERV/ALR sulfhydryl oxidase domain	Stramenopiles	0	-	7	7	16.67	83.33	0	0
-	HOM02SEM001283	YES	NO	Zinc finger, RING-type	Eukaryota	0	-	9	7	66.67	33.33	0	0
-	HOM02SEM001301	YES	NO	Pseudouridine synthase, RsuA/RluB/E/F, conserved site	Eukaryota	0	-	7	7	16.67	83.33	0	16.67
-	HOM02SEM001420	YES	NO	-	Diatom	0	-	8	7	83.33	16.67	0	0
-	HOM02SEM001475	YES	NO	-	Diatom	0	-	9	7	0	100	0	33.33
-	HOM02SEM001522	YES	NO	5'-Nucleotidase/apyrase	Eukaryota	0	-	9	7	83.33	16.67	0	16.67
-	HOM02SEM001836	NO	NO	Exostosin-like	Diatom	0	-	7	7	83.33	16.67	0	0
-	HOM02SEM002338	YES	NO	Domain of unknown function DUF305	Stramenopiles	0	-	7	7	83.33	16.67	0	0
-	HOM02SEM002435	YES	NO	Metallo-dependent phosphatase-like	Eukaryota	0	-	7	7	50	50	0	0
-	HOM02SEM002552	YES	NO	phosphotyrosine residue binding	Diatom	0	-	8	7	66.67	33.33	16.67	0
-	HOM02SEM002572	YES	NO	-	Diatom	0	-	7	7	66.67	33.33	0	0
-	HOM02SEM002797	YES	NO	Zinc finger, RING-type	Diatom	0	-	7	7	100	0	0	0
-	HOM02SEM002823	YES	NO	Poly(ADP-ribose) polymerase, catalytic domain	Diatom	0	-	7	7	83.33	16.67	0	0
-	HOM02SEM003048	YES	YES	Glycosyltransferase 61	Diatom	0	-	14	7	83.33	16.67	0	0
-	HOM02SEM003225	YES	NO	C2 domain	Diatom	0	-	7	7	33.33	66.67	0	0
-	HOM02SEM003842	YES	NO	-	Diatom	0	-	7	7	50	50	16.67	0
-	HOM02SEM004121	YES	NO	-	Diatom	0	-	8	7	83.33	16.67	0	0
-	HOM02SEM004161	YES	NO	Neurotransmitter-gated ion-channel ligand-binding domain	Eukaryota	0	-	7	7	66.67	33.33	0	0
-	HOM02SEM004424	NO	NO	HAT, C-terminal dimerisation domain	Species-specific	0	-	18	7	33.33	66.67	0	33.33
-	HOM02SEM004505	YES	NO	Major facilitator superfamily domain	Eukaryota	0	-	9	7	100	0	0	0
-	HOM02SEM004600	YES	NO	S-adenosyl-L-methionine-dependent methyltransferase	Eukaryota	0	-	7	7	100	0	0	0
-	HOM02SEM004818	YES	NO	Zinc finger, RING-type	Diatom	0	-	7	7	83.33	16.67	16.67	0
-	HOM02SEM004823	YES	NO	Acyl transferase/acyl hydrolase/lysophospholipase	Diatom	0	-	8	7	66.67	33.33	16.67	0
-	HOM02SEM006142	YES	NO	BTB/POZ domain	Diatom	0	-	9	7	50	50	0	0
-	HOM02SEM007104	YES	NO	-	Diatom	0	-	7	7	50	50	0	0
-	HOM02SEM007226	NO	NO	-	Species-specific	0	-	12	7	83.33	16.67	0	0
-	HOM02SEM007283	YES	NO	-	Diatom	0	-	7	7	33.33	66.67	0	16.67
-	HOM02SEM007956	YES	NO	oxidoreductase activity, acting on paired donors, with incorporation or reduction of molecular oxygen, reduced ascorbate as one donor, and incorporation of one atom of oxygen	Diatom	0	-	9	7	66.67	33.33	0	16.67
-	HOM02SEM008336	YES	NO	-	Diatom	0	-	8	7	66.67	33.33	0	0
-	HOM02SEM008458	NO	NO	-	Species-specific	0	-	11	7	100	0	0	0
-	HOM02SEM008888	NO	NO	-	Species-specific	0	-	10	7	66.67	33.33	0	16.67
-	HOM02SEM008992	NO	YES	extracellular region	Species-specific	0	-	10	7	83.33	16.67	16.67	0
-	HOM02SEM009039	NO	YES	-	Species-specific	0	-	10	7	83.33	16.67	0	0
-	HOM02SEM009609	NO	NO	Amine oxidase	Eukaryota	0	-	8	7	66.67	33.33	0	0
-	HOM02SEM009785	NO	NO	-	Species-specific	0	-	9	7	66.67	33.33	0	0
-	HOM02SEM009895	YES	NO	-	Diatom	0	-	8	7	50	50	16.67	0
-	HOM02SEM009904	NO	NO	-	Species-specific	0	-	9	7	66.67	33.33	0	0
-	HOM02SEM010074	NO	YES	Leucine-rich repeat domain superfamily	Species-specific	0	-	9	7	83.33	16.67	0	0
-	HOM02SEM010460	NO	YES	DEP domain	Species-specific	0	-	8	7	100	0	0	0
-	HOM02SEM010505	NO	NO	NAD+ ADP-ribosyltransferase activity	Species-specific	0	-	8	7	66.67	33.33	0	0
-	HOM02SEM010510	YES	NO	Gamma-glutamyl cyclotransferase-like	Diatom	0	-	7	7	66.67	33.33	16.67	0
-	HOM02SEM010634	NO	NO	Peptidase M4, C-terminal	Species-specific	0	-	8	7	0	100	0	16.67
-	HOM02SEM010669	NO	NO	Zinc finger, ZZ-type	Species-specific	0	-	8	7	16.67	83.33	0	16.67
-	HOM02SEM010715	NO	NO	Leucine-rich repeat	Species-specific	0	-	8	7	83.33	16.67	0	0
-	HOM02SEM010824	NO	NO	-	Species-specific	0	-	8	7	83.33	16.67	0	16.67
-	HOM02SEM010894	NO	YES	calcium ion binding	Species-specific	0	-	8	7	50	50	16.67	0
-	HOM02SEM010905	NO	NO	-	Species-specific	0	-	8	7	16.67	83.33	0	0
-	HOM02SEM011175	NO	NO	-	Species-specific	0	-	8	7	33.33	66.67	0	0
-	HOM02SEM011226	NO	NO	L-ascorbic acid binding	Species-specific	0	-	8	7	0	100	0	0
-	HOM02SEM011488	NO	NO	-	Species-specific	0	-	7	7	100	0	0	0
-	HOM02SEM011610	NO	NO	-	Species-specific	0	-	7	7	83.33	16.67	33.33	0
-	HOM02SEM011652	NO	NO	Protein of unknown function DUF2330	Species-specific	0	-	7	7	66.67	33.33	0	0
-	HOM02SEM011880	NO	NO	-	Species-specific	0	-	7	7	66.67	33.33	16.67	16.67
-	HOM02SEM012156	NO	NO	-	Species-specific	0	-	7	7	83.33	16.67	0	0
-	HOM02SEM012186	NO	YES	Leucine-rich repeat domain superfamily	Species-specific	0	-	7	7	100	0	0	0
-	HOM02SEM012193	NO	NO	-	Species-specific	0	-	7	7	16.67	83.33	0	0
-	HOM02SEM012239	NO	NO	-	Species-specific	0	-	7	7	50	50	0	16.67
-	HOM02SEM012476	NO	NO	-	Species-specific	0	-	7	7	83.33	16.67	0	0
-	HOM02SEM012526	NO	YES	-	Species-specific	0	-	7	7	33.33	66.67	0	50
-	HOM02SEM012561	NO	NO	-	Species-specific	0	-	7	7	100	0	0	0
-	HOM02SEM000048	NO	NO	Reverse transcriptase, RNA-dependent DNA polymerase	Eukaryota	0	-	16	6	60	40	0	0
-	HOM02SEM000082	YES	NO	U box domain	Eukaryota	0	-	7	6	60	40	20	20
-	HOM02SEM000095	YES	NO	Non-haem dioxygenase N-terminal domain	Eukaryota	0	-	6	6	60	40	0	0
-	HOM02SEM000101	NO	NO	Histone H4, conserved site	Eukaryota	0	-	7	6	60	40	20	20
-	HOM02SEM000111	NO	NO	Post-SET domain	Eukaryota	0	-	8	6	0	100	0	0
-	HOM02SEM000125	NO	NO	ABC transporter A	Eukaryota	0	-	8	6	0	100	0	0
-	HOM02SEM000151	NO	NO	ClpP, Ser active site	Eukaryota	0	-	6	6	0	100	0	20
-	HOM02SEM000168	NO	NO	ClpA/B, conserved site 2	Eukaryota	0	-	6	6	80	20	0	0
-	HOM02SEM000170	NO	NO	Glutaredoxin subgroup	Eukaryota	0	-	6	6	60	40	20	0
-	HOM02SEM000174	NO	NO	Sugar phosphate transporter domain	Eukaryota	0	-	6	6	100	0	0	0
-	HOM02SEM000189	NO	NO	Glutamyl/glutaminyl-tRNA synthetase, class Ib, anti-codon binding domain	Eukaryota	0	-	8	6	60	40	0	0
-	HOM02SEM000224	NO	NO	S-phase kinase-associated protein 1	Eukaryota	0	-	6	6	0	100	0	0
-	HOM02SEM000233	YES	NO	Sulfite reductase [NADPH] flavoprotein alpha-component-like, FAD-binding	Eukaryota	0	-	7	6	80	20	20	0
-	HOM02SEM000259	YES	NO	Clathrin adaptor, mu subunit	Eukaryota	0	-	6	6	0	100	0	20
-	HOM02SEM000265	NO	NO	-	Diatom	0	-	12	6	80	20	0	0
-	HOM02SEM000306	NO	NO	Rhodanese-like domain	Eukaryota	0	-	6	6	20	80	0	0
-	HOM02SEM000326	NO	NO	Molybdate-anion transporter	Eukaryota	0	-	7	6	80	20	0	0
-	HOM02SEM000328	YES	NO	Pyridoxal-phosphate dependent enzyme	Eukaryota	0	-	8	6	80	20	0	20
-	HOM02SEM000367	NO	NO	Pseudouridine synthase, RsuA/RluB/C/D/E/F	Eukaryota	0	-	6	6	0	100	0	0
-	HOM02SEM000379	NO	NO	SNARE associated Golgi protein	Eukaryota	0	-	6	6	100	0	20	0
-	HOM02SEM000410	NO	NO	Major facilitator superfamily domain	Eukaryota	0	-	6	6	100	0	20	0
-	HOM02SEM000464	NO	NO	FAD/NAD(P)-binding domain	Eukaryota	0	-	6	6	80	20	0	20
-	HOM02SEM000484	YES	NO	Glucose-methanol-choline oxidoreductase, N-terminal	Eukaryota	0	-	6	6	40	60	20	0
-	HOM02SEM000490	YES	NO	Bile acid:sodium symporter/arsenical resistance protein Acr3	Eukaryota	0	-	8	6	80	20	0	20
-	HOM02SEM000520	YES	NO	Multi antimicrobial extrusion protein	Eukaryota	0	-	7	6	80	20	0	0
-	HOM02SEM000525	NO	NO	Pseudouridine synthase, RsuA/RluB/C/D/E/F	Eukaryota	0	-	6	6	80	20	0	20
-	HOM02SEM000526	NO	NO	ATPase, V1 complex, subunit F, eukaryotic	Eukaryota	0	-	6	6	0	100	0	0
-	HOM02SEM000546	YES	NO	Patatin-like phospholipase domain	Eukaryota	0	-	8	6	80	20	0	0
-	HOM02SEM000551	NO	NO	FAD-binding domain	Eukaryota	0	-	6	6	100	0	0	0
-	HOM02SEM000559	YES	NO	Endoplasmic reticulum vesicle transporter, C-terminal	Eukaryota	0	-	6	6	40	60	0	0
-	HOM02SEM000670	NO	NO	Polyamine biosynthesis domain	Diatom	0	-	9	6	20	80	0	0
-	HOM02SEM000684	YES	NO	Major facilitator superfamily domain	Eukaryota	0	-	7	6	80	20	0	20
-	HOM02SEM000745	NO	NO	-	Eukaryota	0	-	6	6	80	20	20	0
-	HOM02SEM000793	NO	NO	Zinc finger, CCCH-type	Eukaryota	0	-	6	6	100	0	0	0
-	HOM02SEM000814	NO	NO	EGF-like domain	Eukaryota	0	-	6	6	20	80	0	20
-	HOM02SEM000861	YES	NO	Oligosaccharyl transferase, STT3 subunit	Eukaryota	0	-	6	6	0	100	0	20
-	HOM02SEM000912	YES	NO	CRAL-TRIO lipid binding domain	Stramenopiles	0	-	6	6	100	0	0	0
-	HOM02SEM001026	YES	NO	Glycoside hydrolase family 16	Eukaryota	0	-	6	6	0	100	0	0
-	HOM02SEM001060	NO	NO	Metallopeptidase, catalytic domain superfamily	Diatom	0	-	6	6	40	60	0	0
-	HOM02SEM001099	NO	YES	Protein phosphatase 2C family	Diatom	0	-	6	6	100	0	20	0
-	HOM02SEM001139	NO	NO	Histidine phosphatase superfamily, clade-1	Eukaryota	0	-	6	6	40	60	0	0
-	HOM02SEM001236	YES	NO	Fungal lipase-like domain	Eukaryota	0	-	6	6	100	0	0	0
-	HOM02SEM001250	YES	NO	Cation/H+ exchanger	Eukaryota	0	-	6	6	100	0	0	0
-	HOM02SEM001290	YES	NO	Glycosyl transferase, family 15	Eukaryota	0	-	10	6	20	80	0	40
-	HOM02SEM001343	YES	NO	TLDc domain	Diatom	0	-	6	6	80	20	20	0
-	HOM02SEM001375	NO	NO	ISXO2-like transposase domain	Species-specific	0	-	40	6	80	20	0	0
-	HOM02SEM001526	NO	NO	-	Eukaryota	0	-	6	6	60	40	0	20
-	HOM02SEM001610	YES	NO	-	Eukaryota	0	-	6	6	60	40	0	0
-	HOM02SEM001654	YES	NO	-	Diatom	0	-	7	6	80	20	0	0
-	HOM02SEM002759	YES	NO	-	Eukaryota	0	-	7	6	100	0	0	0
-	HOM02SEM002972	YES	NO	Na+/H+ antiporter, NhaC-like, C-terminal	Eukaryota	0	-	6	6	80	20	0	0
-	HOM02SEM003027	YES	NO	START-like domain superfamily	Diatom	0	-	6	6	40	60	0	0
-	HOM02SEM003419	YES	NO	CRAL-TRIO lipid binding domain	Diatom	0	-	6	6	80	20	0	0
-	HOM02SEM003468	YES	NO	-	Diatom	0	-	20	6	80	20	0	0
-	HOM02SEM003721	NO	YES	-	Species-specific	0	-	21	6	40	60	0	0
-	HOM02SEM004019	YES	NO	5'-Nucleotidase/apyrase	Eukaryota	0	-	6	6	100	0	20	0
-	HOM02SEM004024	YES	NO	GroES-like superfamily	Stramenopiles	0	-	7	6	0	100	0	0
-	HOM02SEM004062	YES	YES	Glycoside hydrolase family 20, catalytic domain	Diatom	0	-	7	6	60	40	20	0
-	HOM02SEM004069	YES	NO	Bacterial Pleckstrin homology domain superfamily	Diatom	0	-	6	6	20	80	0	40
-	HOM02SEM004079	YES	NO	Zn(2)-C6 fungal-type DNA-binding domain	Diatom	0	-	6	6	80	20	0	0
-	HOM02SEM004107	NO	NO	-	Species-specific	0	-	19	6	20	80	0	0
-	HOM02SEM004172	YES	NO	Nodulin-like	Eukaryota	0	-	6	6	80	20	0	20
-	HOM02SEM004582	YES	NO	-	Diatom	0	-	6	6	60	40	0	40
-	HOM02SEM004594	YES	NO	Plastid lipid-associated protein/fibrillin conserved domain	Eukaryota	0	-	6	6	60	40	0	20
-	HOM02SEM004624	YES	NO	Cytochrome P450, E-class, group IV	Eukaryota	0	-	6	6	100	0	20	0
-	HOM02SEM004807	YES	YES	FAD-binding domain	Eukaryota	0	-	6	6	80	20	0	0
-	HOM02SEM005019	YES	NO	Rhodanese-like domain	Diatom	0	-	7	6	80	20	0	0
-	HOM02SEM005029	YES	NO	PAS domain	Eukaryota	0	-	7	6	60	40	20	20
-	HOM02SEM005303	YES	NO	CRAL-TRIO lipid binding domain	Diatom	0	-	8	6	60	40	0	0
-	HOM02SEM005341	YES	YES	Zinc finger, MYND-type	Diatom	0	-	6	6	0	100	0	0
-	HOM02SEM005437	YES	NO	-	Diatom	0	-	8	6	100	0	20	0
-	HOM02SEM006666	YES	NO	Protein of unknown function DUF829, TMEM53	Eukaryota	0	-	7	6	100	0	0	0
-	HOM02SEM007216	NO	NO	Neurotransmitter-gated ion-channel ligand-binding domain	Eukaryota	0	-	7	6	80	20	0	0
-	HOM02SEM007933	YES	NO	-	Stramenopiles	0	-	6	6	60	40	0	0
-	HOM02SEM008349	YES	NO	-	Stramenopiles	0	-	7	6	60	40	0	0
-	HOM02SEM008919	YES	NO	chitin binding	Diatom	0	-	9	6	80	20	0	0
-	HOM02SEM008999	YES	NO	Ankyrin repeat-containing domain superfamily	Diatom	0	-	8	6	60	40	0	0
-	HOM02SEM009201	YES	NO	fucosyltransferase activity	Diatom	0	-	6	6	60	40	20	0
-	HOM02SEM009618	NO	NO	metallopeptidase activity	Species-specific	0	-	9	6	40	60	0	0
-	HOM02SEM009647	YES	NO	-	Diatom	0	-	7	6	40	60	0	0
-	HOM02SEM010219	YES	NO	-	Diatom	0	-	7	6	100	0	0	0
-	HOM02SEM010449	YES	NO	-	Diatom	0	-	6	6	40	60	0	0
-	HOM02SEM010546	NO	NO	calcium ion binding	Species-specific	0	-	8	6	80	20	0	0
-	HOM02SEM010778	NO	NO	-	Species-specific	0	-	8	6	80	20	0	0
-	HOM02SEM010924	YES	NO	protein homooligomerization	Diatom	0	-	6	6	60	40	20	0
-	HOM02SEM011283	NO	NO	-	Species-specific	0	-	8	6	80	20	0	0
-	HOM02SEM011427	NO	NO	sequence-specific DNA binding	Species-specific	0	-	7	6	100	0	0	0
-	HOM02SEM011494	YES	NO	Leucine-rich repeat domain superfamily	Diatom	0	-	6	6	40	60	0	20
-	HOM02SEM011869	YES	NO	-	Diatom	0	-	6	6	20	80	0	20
-	HOM02SEM012258	NO	NO	Ankyrin repeat-containing domain	Species-specific	0	-	7	6	40	60	0	0
-	HOM02SEM012399	NO	NO	G protein-coupled receptor activity	Species-specific	0	-	7	6	60	40	0	0
-	HOM02SEM012415	NO	YES	-	Species-specific	0	-	7	6	80	20	0	0
-	HOM02SEM012423	NO	YES	P-loop containing nucleoside triphosphate hydrolase	Species-specific	0	-	7	6	80	20	20	0
-	HOM02SEM012537	NO	NO	-	Species-specific	0	-	7	6	60	40	20	20
-	HOM02SEM012570	NO	NO	GIY-YIG endonuclease superfamily	Species-specific	0	-	7	6	0	100	0	0
-	HOM02SEM012760	NO	NO	-	Species-specific	0	-	6	6	0	100	0	0
-	HOM02SEM012872	NO	NO	P-loop containing nucleoside triphosphate hydrolase	Species-specific	0	-	6	6	100	0	0	0
-	HOM02SEM013044	NO	NO	-	Species-specific	0	-	6	6	40	60	0	0
-	HOM02SEM013181	NO	NO	Putative sensory transduction regulator YbjN	Species-specific	0	-	6	6	80	20	0	0
-	HOM02SEM013292	NO	NO	-	Species-specific	0	-	6	6	40	60	0	0
-	HOM02SEM013463	NO	NO	-	Species-specific	0	-	6	6	0	100	0	0
-	HOM02SEM013643	NO	NO	-	Species-specific	0	-	6	6	40	60	0	0
-	HOM02SEM013839	NO	NO	SsuA/THI5-like	Species-specific	0	-	6	6	100	0	0	0
-	HOM02SEM014032	NO	YES	-	Species-specific	0	-	6	6	0	100	0	40
-	HOM02SEM014058	NO	YES	Protein of unknown function DUF285	Species-specific	0	-	6	6	100	0	0	0
-	HOM02SEM014232	NO	NO	-	Species-specific	0	-	6	6	0	100	0	20
-	HOM02SEM014332	NO	YES	-	Species-specific	0	-	6	6	80	20	0	0
-	HOM02SEM014408	NO	NO	-	Species-specific	0	-	6	6	80	20	0	20
-	HOM02SEM014625	NO	NO	-	Species-specific	0	-	6	6	100	0	0	0
-	HOM02SEM000034	NO	NO	Integrase-like, catalytic domain superfamily	Diatom	0	-	14	5	50	50	0	0
-	HOM02SEM000060	NO	NO	RNA recognition motif domain	Eukaryota	0	-	5	5	25	75	0	0
-	HOM02SEM000085	NO	NO	Dullard phosphatase domain, eukaryotic	Eukaryota	0	-	6	5	25	75	0	0
-	HOM02SEM000087	NO	NO	Histone H2A conserved site	Eukaryota	0	-	5	5	25	75	0	0
-	HOM02SEM000129	NO	NO	Peptidase M11, gametolysin	Eukaryota	0	-	5	5	25	75	0	25
-	HOM02SEM000159	NO	NO	DNA helicase, ATP-dependent, RecQ type	Eukaryota	0	-	5	5	0	100	0	50
-	HOM02SEM000177	YES	NO	Heat shock protein Hsp90, conserved site	Eukaryota	0	-	8	5	0	100	0	25
-	HOM02SEM000185	NO	NO	Lin-54 family	Eukaryota	0	-	5	5	50	50	0	0
-	HOM02SEM000200	NO	NO	Valyl/Leucyl/Isoleucyl-tRNA synthetase, editing domain	Eukaryota	0	-	5	5	25	75	0	0
-	HOM02SEM000210	NO	NO	Peptidase M16, middle/third domain	Eukaryota	0	-	5	5	0	100	0	25
-	HOM02SEM000242	NO	NO	Acyl-CoA dehydrogenase, conserved site	Eukaryota	0	-	5	5	0	100	0	25
-	HOM02SEM000243	NO	NO	Histone deacetylase domain	Eukaryota	0	-	5	5	50	50	0	25
-	HOM02SEM000254	YES	NO	Elongation factor G, domain III	Eukaryota	0	-	6	5	75	25	0	0
-	HOM02SEM000270	NO	NO	Adaptor protein complex, sigma subunit	Eukaryota	0	-	5	5	25	75	0	0
-	HOM02SEM000284	NO	NO	Protein ENHANCED DISEASE RESISTANCE 2, C-terminal	Eukaryota	0	-	5	5	100	0	25	0
-	HOM02SEM000288	YES	NO	Iron/zinc purple acid phosphatase-like C-terminal domain	Eukaryota	0	-	5	5	0	100	0	0
-	HOM02SEM000299	NO	NO	tRNA-dihydrouridine synthase	Eukaryota	0	-	7	5	0	100	0	0
-	HOM02SEM000309	NO	NO	V-ATPase proteolipid subunit C, eukaryotic	Eukaryota	0	-	5	5	25	75	0	0
-	HOM02SEM000311	NO	NO	Peptidase S1C	Eukaryota	0	-	5	5	50	50	0	0
-	HOM02SEM000316	NO	NO	Cys/Met metabolism, pyridoxal phosphate-dependent enzyme	Eukaryota	0	-	5	5	100	0	0	0
-	HOM02SEM000317	NO	NO	Aminotransferase, class I/classII	Eukaryota	0	-	6	5	100	0	0	0
-	HOM02SEM000330	NO	NO	Chloride channel, voltage gated	Eukaryota	0	-	5	5	75	25	0	0
-	HOM02SEM000386	NO	NO	High mobility group box domain	Eukaryota	0	-	5	5	100	0	0	0
-	HOM02SEM000420	NO	NO	High mobility group box domain	Diatom	0	-	7	5	75	25	0	0
-	HOM02SEM000489	YES	NO	Major facilitator superfamily domain	Eukaryota	0	-	6	5	100	0	0	0
-	HOM02SEM000585	YES	NO	Cation/H+ exchanger, CPA1 family	Eukaryota	0	-	5	5	100	0	0	0
-	HOM02SEM000597	NO	NO	SGNH hydrolase-type esterase domain	Eukaryota	0	-	5	5	75	25	0	0
-	HOM02SEM000615	NO	NO	FMN-dependent dehydrogenase	Eukaryota	0	-	5	5	50	50	0	0
-	HOM02SEM000619	YES	NO	Pyrophosphate-energised proton pump	Eukaryota	0	-	6	5	25	75	0	25
-	HOM02SEM000623	NO	NO	Cold-shock protein, DNA-binding	Eukaryota	0	-	5	5	100	0	25	0
-	HOM02SEM000655	NO	NO	Peptidyl-prolyl cis-trans isomerase, PpiC-type	Eukaryota	0	-	6	5	50	50	0	0
-	HOM02SEM000659	NO	NO	Silicon transporter	Diatom	0	-	5	5	100	0	0	0
-	HOM02SEM000679	NO	NO	Short-chain dehydrogenase/reductase SDR	Eukaryota	0	-	5	5	25	75	0	0
-	HOM02SEM000701	NO	NO	NADP-dependent oxidoreductase domain	Eukaryota	0	-	5	5	100	0	0	0
-	HOM02SEM000707	NO	NO	Mpv17/PMP22	Eukaryota	0	-	5	5	50	50	0	0
-	HOM02SEM000747	NO	NO	tRNA-dihydrouridine synthase	Eukaryota	0	-	6	5	0	100	0	0
-	HOM02SEM000768	YES	NO	Pyridine nucleotide-disulphide oxidoreductase, class-II	Eukaryota	0	-	5	5	75	25	25	0
-	HOM02SEM000779	NO	NO	Haem peroxidase	Diatom	0	-	8	5	75	25	0	0
-	HOM02SEM000847	NO	YES	Sulfotransferase domain	Diatom	0	-	5	5	25	75	0	25
-	HOM02SEM000873	YES	NO	Glutaminyl-peptide cyclotransferase	Eukaryota	0	-	5	5	25	75	0	0
-	HOM02SEM000911	YES	NO	GPI mannosyltransferase	Eukaryota	0	-	6	5	0	100	0	0
-	HOM02SEM000939	NO	NO	DNAJ-containing protein, X-domain	Eukaryota	0	-	5	5	50	50	0	0
-	HOM02SEM000946	YES	NO	Magnesium-dependent phosphatase-1, eukaryotic/archaeal-type	Eukaryota	0	-	5	5	50	50	0	0
-	HOM02SEM000952	NO	NO	Zinc finger, CHY-type	Eukaryota	0	-	6	5	75	25	25	0
-	HOM02SEM000983	YES	YES	sulfotransferase activity	Eukaryota	0	-	7	5	0	100	0	50
-	HOM02SEM000998	NO	NO	Potassium channel, inwardly rectifying, Kir, cytoplasmic	Diatom	0	-	5	5	25	75	0	0
-	HOM02SEM001000	YES	NO	Peptidase S9A, prolyl oligopeptidase	Eukaryota	0	-	6	5	50	50	0	25
-	HOM02SEM001167	YES	NO	UAA transporter	Eukaryota	0	-	6	5	75	25	0	25
-	HOM02SEM001188	YES	NO	Glycosyl transferase family 10	Eukaryota	0	-	7	5	25	75	25	25
-	HOM02SEM001251	YES	NO	Glycoside hydrolase, family 27	Eukaryota	0	-	5	5	0	100	0	25
-	HOM02SEM001269	NO	YES	Bile acid:sodium symporter/arsenical resistance protein Acr3	Eukaryota	0	-	5	5	25	75	0	0
-	HOM02SEM001275	YES	NO	SGNH hydrolase-type esterase domain	Diatom	0	-	5	5	50	50	25	25
-	HOM02SEM001278	NO	NO	Protein of unknown function DUF445	Eukaryota	0	-	5	5	75	25	0	0
-	HOM02SEM001403	NO	NO	Poly(ADP-ribose) polymerase, regulatory domain	Eukaryota	0	-	5	5	0	100	0	25
-	HOM02SEM001432	YES	NO	Zinc/iron permease	Eukaryota	0	-	5	5	75	25	25	0
-	HOM02SEM001466	YES	NO	Exocyst complex component Sec3, C-terminal	Stramenopiles	0	-	7	5	0	100	0	25
-	HOM02SEM001606	YES	NO	Xanthine/uracil/vitamin C permease	Eukaryota	0	-	6	5	75	25	0	0
-	HOM02SEM001607	NO	NO	-	Diatom	0	-	6	5	100	0	0	0
-	HOM02SEM001675	YES	NO	Leucine-rich repeat domain superfamily	Stramenopiles	0	-	7	5	50	50	0	25
-	HOM02SEM001888	NO	NO	-	Diatom	0	-	5	5	75	25	0	0
-	HOM02SEM001922	NO	NO	Exocyst complex component EXOC3/Sec6	Diatom	0	-	5	5	0	100	0	0
-	HOM02SEM001945	YES	NO	Mechanosensitive ion channel MscS	Eukaryota	0	-	5	5	25	75	0	0
-	HOM02SEM002060	NO	NO	Protease PrsW	Stramenopiles	0	-	5	5	100	0	0	0
-	HOM02SEM002080	NO	NO	TLDc domain	Eukaryota	0	-	5	5	100	0	0	0
-	HOM02SEM002173	YES	NO	Alpha crystallin/Hsp20 domain	Diatom	0	-	6	5	50	50	0	25
-	HOM02SEM002178	NO	NO	Thioredoxin domain	Eukaryota	0	-	5	5	100	0	0	0
-	HOM02SEM002224	YES	NO	Rhodanese-like domain	Eukaryota	0	-	6	5	50	50	0	0
-	HOM02SEM002327	YES	NO	UDP-galactopyranose mutase	Eukaryota	0	-	6	5	75	25	0	0
-	HOM02SEM002506	YES	NO	Calcium-dependent channel, 7TM region, putative phosphate	Stramenopiles	0	-	5	5	100	0	25	0
-	HOM02SEM002726	NO	NO	ADP/ATP carrier protein	Stramenopiles	0	-	5	5	25	75	0	0
-	HOM02SEM002757	NO	NO	DEP domain	Eukaryota	0	-	5	5	50	50	0	0
-	HOM02SEM002833	YES	NO	Nucleotide-diphospho-sugar transferases	Eukaryota	0	-	5	5	100	0	0	0
-	HOM02SEM002862	NO	NO	NADP-dependent oxidoreductase domain	Stramenopiles	0	-	5	5	50	50	0	0
-	HOM02SEM003040	NO	NO	Ferric reductase transmembrane component-like domain	Diatom	0	-	5	5	75	25	0	0
-	HOM02SEM003173	YES	NO	ATPase, AAA-type, conserved site	Eukaryota	0	-	6	5	100	0	25	0
-	HOM02SEM003198	YES	NO	Sulfatase-modifying factor enzyme	Eukaryota	0	-	5	5	50	50	0	0
-	HOM02SEM003389	YES	YES	-	Diatom	0	-	6	5	50	50	0	0
-	HOM02SEM003424	NO	NO	PBP domain	Eukaryota	0	-	5	5	50	50	0	25
-	HOM02SEM003428	YES	NO	Potassium channel, inwardly rectifying, Kir	Eukaryota	0	-	5	5	75	25	0	0
-	HOM02SEM003455	YES	NO	Zinc finger, RING-type	Eukaryota	0	-	5	5	100	0	0	0
-	HOM02SEM003535	YES	NO	YqgF/RNase H-like domain superfamily	Diatom	0	-	5	5	50	50	0	0
-	HOM02SEM003625	NO	NO	EamA domain	Eukaryota	0	-	5	5	50	50	0	0
-	HOM02SEM003629	YES	NO	Protein patched/dispatched	Eukaryota	0	-	5	5	50	50	0	0
-	HOM02SEM003699	YES	NO	Protein of unknown function DUF924	Eukaryota	0	-	5	5	100	0	0	0
-	HOM02SEM003954	YES	NO	DNA 5'-adenosine monophosphate hydrolase activity	Diatom	0	-	5	5	50	50	0	25
-	HOM02SEM003955	YES	NO	syncytium formation by plasma membrane fusion	Diatom	0	-	7	5	50	50	0	25
-	HOM02SEM004065	NO	NO	CRAL-TRIO lipid binding domain	Diatom	0	-	5	5	75	25	0	0
-	HOM02SEM004075	YES	NO	Ionotropic glutamate receptor	Diatom	0	-	5	5	75	25	0	0
-	HOM02SEM004122	YES	NO	-	Diatom	0	-	5	5	75	25	0	0
-	HOM02SEM004212	NO	NO	Tetratricopeptide-like helical domain superfamily	Eukaryota	0	-	5	5	75	25	0	0
-	HOM02SEM004241	YES	NO	FAD/NAD(P)-binding domain	Eukaryota	0	-	6	5	100	0	25	0
-	HOM02SEM004279	YES	NO	Leucine-rich repeat	Diatom	0	-	5	5	75	25	0	0
-	HOM02SEM004434	YES	NO	Spondin, N-terminal	Stramenopiles	0	-	6	5	100	0	25	0
-	HOM02SEM004515	NO	NO	-	Eukaryota	0	-	5	5	100	0	25	0
-	HOM02SEM004532	YES	NO	Methyltransferase FkbM	Eukaryota	0	-	5	5	100	0	0	0
-	HOM02SEM004543	YES	NO	Calycin	Eukaryota	0	-	5	5	75	25	25	0
-	HOM02SEM004583	YES	NO	Major facilitator superfamily domain	Eukaryota	0	-	5	5	75	25	0	0
-	HOM02SEM004798	NO	NO	Endonuclease I	Eukaryota	0	-	5	5	50	50	0	0
-	HOM02SEM004923	YES	NO	Histone-lysine N-methyltransferase DOT1 domain	Stramenopiles	0	-	5	5	0	100	0	0
-	HOM02SEM004989	YES	NO	Methyltransferase-like protein 24	Eukaryota	0	-	5	5	75	25	0	0
-	HOM02SEM005039	YES	NO	-	Diatom	0	-	5	5	75	25	0	0
-	HOM02SEM005218	YES	NO	Potassium channel domain	Diatom	0	-	5	5	100	0	0	0
-	HOM02SEM005512	YES	NO	FAD-binding 8	Eukaryota	0	-	5	5	100	0	0	0
-	HOM02SEM005536	YES	NO	Fungal lipase-like domain	Diatom	0	-	6	5	100	0	0	0
-	HOM02SEM005574	NO	YES	Pectin lyase fold/virulence factor	Diatom	0	-	5	5	50	50	0	25
-	HOM02SEM005919	YES	NO	NAD(P)-binding domain	Diatom	0	-	5	5	75	25	0	0
-	HOM02SEM006207	YES	NO	calcium ion binding	Diatom	0	-	8	5	100	0	25	0
-	HOM02SEM006344	YES	NO	-	Diatom	0	-	5	5	75	25	25	0
-	HOM02SEM006352	YES	NO	-	Diatom	0	-	7	5	100	0	0	0
-	HOM02SEM006393	YES	NO	-	Diatom	0	-	5	5	75	25	0	0
-	HOM02SEM006484	YES	NO	Ubiquitin domain	Diatom	0	-	6	5	50	50	0	0
-	HOM02SEM006610	YES	NO	-	Diatom	0	-	6	5	75	25	50	0
-	HOM02SEM006796	NO	NO	Prenylated rab acceptor PRA1	Diatom	0	-	5	5	75	25	25	0
-	HOM02SEM006818	YES	NO	-	Diatom	0	-	5	5	50	50	0	0
-	HOM02SEM006948	YES	NO	S-adenosyl-L-methionine-dependent methyltransferase	Diatom	0	-	5	5	50	50	0	0
-	HOM02SEM007040	NO	NO	Alpha-mannosyltransferase	Eukaryota	0	-	5	5	100	0	0	0
-	HOM02SEM007953	YES	NO	Alpha/Beta hydrolase fold	Diatom	0	-	6	5	0	100	0	75
-	HOM02SEM008289	YES	NO	-	Diatom	0	-	5	5	100	0	0	0
-	HOM02SEM008435	NO	NO	oxidoreductase activity, acting on paired donors, with incorporation or reduction of molecular oxygen, reduced ascorbate as one donor, and incorporation of one atom of oxygen	Eukaryota	0	-	5	5	75	25	0	0
-	HOM02SEM008761	YES	NO	fungal-type cell wall	Diatom	0	-	7	5	75	25	0	25
-	HOM02SEM008782	YES	NO	Leucine-rich repeat domain superfamily	Diatom	0	-	5	5	100	0	0	0
-	HOM02SEM009020	YES	NO	-	Eukaryota	0	-	5	5	75	25	0	0
-	HOM02SEM009050	YES	NO	-	Diatom	0	-	5	5	100	0	0	0
-	HOM02SEM009266	YES	NO	Major facilitator superfamily associated domain	Stramenopiles	0	-	5	5	50	50	0	0
-	HOM02SEM009687	YES	NO	Zinc finger, RING-type	Diatom	0	-	5	5	75	25	0	0
-	HOM02SEM009698	YES	NO	Zinc finger, MYND-type	Diatom	0	-	5	5	50	50	0	0
-	HOM02SEM009951	YES	NO	Chondroitin N-acetylgalactosaminyltransferase	Diatom	0	-	5	5	100	0	25	0
-	HOM02SEM009983	YES	YES	NYN domain, limkain-b1-type	Eukaryota	0	-	6	5	0	100	0	0
-	HOM02SEM010391	YES	NO	-	Diatom	0	-	7	5	75	25	0	0
-	HOM02SEM010513	YES	NO	Concanavalin A-like lectin/glucanase domain superfamily	Diatom	0	-	6	5	25	75	0	0
-	HOM02SEM010830	YES	NO	-	Diatom	0	-	5	5	0	100	0	0
-	HOM02SEM010866	YES	NO	Chloramphenicol acetyltransferase-like domain superfamily	Eukaryota	0	-	6	5	75	25	0	0
-	HOM02SEM011315	YES	NO	-	Diatom	0	-	6	5	75	25	0	0
-	HOM02SEM011450	NO	NO	Leucine-rich repeat domain superfamily	Species-specific	0	-	7	5	100	0	0	0
-	HOM02SEM011615	NO	NO	Ankyrin repeat-containing domain superfamily	Stramenopiles	0	-	6	5	75	25	0	0
-	HOM02SEM011624	NO	YES	Tetratricopeptide-like helical domain superfamily	Species-specific	0	-	7	5	75	25	0	0
-	HOM02SEM011726	NO	NO	Pentatricopeptide repeat	Species-specific	0	-	7	5	0	100	0	0
-	HOM02SEM011784	NO	YES	-	Species-specific	0	-	7	5	50	50	0	0
-	HOM02SEM011964	YES	NO	Papain-like cysteine peptidase superfamily	Diatom	0	-	5	5	75	25	0	0
-	HOM02SEM011986	NO	NO	-	Species-specific	0	-	7	5	50	50	0	0
-	HOM02SEM012057	NO	NO	-	Species-specific	0	-	7	5	75	25	0	0
-	HOM02SEM012289	YES	NO	G protein-coupled receptor activity	Diatom	0	-	6	5	50	50	0	0
-	HOM02SEM012307	NO	NO	-	Species-specific	0	-	7	5	50	50	0	25
-	HOM02SEM012470	YES	NO	-	Diatom	0	-	5	5	75	25	0	0
-	HOM02SEM012481	NO	NO	-	Species-specific	0	-	7	5	75	25	0	0
-	HOM02SEM012610	NO	NO	-	Species-specific	0	-	7	5	50	50	0	0
-	HOM02SEM012668	YES	NO	HSP20-like chaperone	Diatom	0	-	6	5	25	75	0	25
-	HOM02SEM012730	NO	NO	-	Species-specific	0	-	6	5	25	75	0	0
-	HOM02SEM012739	NO	NO	calcium ion binding	Stramenopiles	0	-	5	5	75	25	25	0
-	HOM02SEM012745	NO	NO	-	Species-specific	0	-	6	5	0	100	0	0
-	HOM02SEM012847	NO	NO	Leucine-rich repeat domain superfamily	Species-specific	0	-	6	5	75	25	0	0
-	HOM02SEM012965	NO	NO	Alkyl hydroperoxide reductase subunit C/ Thiol specific antioxidant	Eukaryota	0	-	5	5	75	25	0	0
-	HOM02SEM013092	YES	NO	BTB/POZ domain	Diatom	0	-	5	5	75	25	25	0
-	HOM02SEM013165	NO	NO	-	Species-specific	0	-	6	5	50	50	0	25
-	HOM02SEM013498	NO	NO	-	Species-specific	0	-	6	5	0	100	0	0
-	HOM02SEM013678	NO	NO	Galactose-binding-like domain superfamily	Species-specific	0	-	6	5	75	25	0	25
-	HOM02SEM013713	NO	NO	protein binding	Species-specific	0	-	6	5	75	25	25	0
-	HOM02SEM013855	NO	NO	-	Species-specific	0	-	6	5	100	0	0	0
-	HOM02SEM014446	NO	NO	-	Species-specific	0	-	6	5	75	25	0	0
-	HOM02SEM014466	NO	NO	-	Species-specific	0	-	6	5	50	50	0	0
-	HOM02SEM014546	NO	NO	-	Species-specific	0	-	6	5	75	25	0	0
-	HOM02SEM014583	YES	NO	YrhK domain	Diatom	0	-	5	5	25	75	0	0
-	HOM02SEM014779	NO	NO	Leucine-rich repeat domain superfamily	Species-specific	0	-	5	5	25	75	0	0
-	HOM02SEM014936	NO	NO	-	Species-specific	0	-	5	5	100	0	0	0
-	HOM02SEM015008	NO	NO	-	Species-specific	0	-	5	5	75	25	0	0
-	HOM02SEM015161	NO	NO	-	Species-specific	0	-	5	5	100	0	0	0
-	HOM02SEM015196	NO	NO	-	Species-specific	0	-	5	5	0	100	0	75
-	HOM02SEM015249	NO	NO	-	Species-specific	0	-	5	5	50	50	0	0
-	HOM02SEM015329	NO	NO	-	Species-specific	0	-	5	5	100	0	0	0
-	HOM02SEM015517	NO	NO	-	Species-specific	0	-	5	5	100	0	25	0
-	HOM02SEM015552	NO	NO	-	Species-specific	0	-	5	5	75	25	0	0
-	HOM02SEM015785	NO	NO	-	Species-specific	0	-	5	5	0	100	0	0
-	HOM02SEM015810	NO	NO	-	Species-specific	0	-	5	5	75	25	0	0
-	HOM02SEM015831	NO	NO	-	Species-specific	0	-	5	5	50	50	0	25
-	HOM02SEM016321	NO	NO	-	Species-specific	0	-	5	5	50	50	0	0
-	HOM02SEM016629	NO	NO	-	Species-specific	0	-	5	5	50	50	0	0
-	HOM02SEM016821	NO	NO	-	Species-specific	0	-	5	5	100	0	0	0
-	HOM02SEM016916	NO	NO	S-adenosyl-L-methionine-dependent methyltransferase	Species-specific	0	-	5	5	100	0	0	0
-	HOM02SEM016986	NO	NO	GDP-fucose protein O-fucosyltransferase	Species-specific	0	-	5	5	50	50	0	0
-	HOM02SEM017027	NO	NO	Alpha-mannosyltransferase	Species-specific	0	-	5	5	0	100	0	0
-	HOM02SEM017139	NO	NO	-	Species-specific	0	-	5	5	75	25	0	0
-	HOM02SEM017171	NO	NO	-	Species-specific	0	-	5	5	25	75	25	25
-	HOM02SEM017209	NO	NO	TFIIH p62 subunit, N-terminal	Species-specific	0	-	5	5	75	25	25	0
-	HOM02SEM017476	NO	YES	protein binding	Species-specific	0	-	5	5	100	0	0	0
-	HOM02SEM017586	NO	NO	TFIIH p62 subunit, N-terminal	Species-specific	0	-	5	5	50	50	0	0
-	HOM02SEM000035	NO	NO	Reverse transcriptase domain	Eukaryota	0	-	8	4	33.33	66.67	0	33.33
-	HOM02SEM000065	NO	NO	Beta tubulin	Eukaryota	0	-	4	4	0	100	0	0
-	HOM02SEM000115	NO	NO	Histone H2B	Eukaryota	0	-	4	4	0	100	0	0
-	HOM02SEM000153	NO	NO	Sec7, C-terminal domain superfamily	Eukaryota	0	-	4	4	33.33	66.67	0	33.33
-	HOM02SEM000161	NO	NO	DNA mismatch repair protein MutS, core	Eukaryota	0	-	5	4	0	100	0	0
-	HOM02SEM000163	YES	NO	PH-BEACH domain	Eukaryota	0	-	8	4	33.33	66.67	0	0
-	HOM02SEM000171	YES	NO	Carboxylesterase, type B	Eukaryota	0	-	4	4	66.67	33.33	0	33.33
-	HOM02SEM000192	NO	NO	P-type ATPase, subfamily IB	Eukaryota	0	-	4	4	100	0	0	0
-	HOM02SEM000206	NO	NO	Aspartic peptidase A1 family	Eukaryota	0	-	4	4	0	100	0	0
-	HOM02SEM000222	NO	NO	Alcohol dehydrogenase, C-terminal	Eukaryota	0	-	4	4	0	100	0	0
-	HOM02SEM000230	NO	NO	Clathrin/coatomer adaptor, adaptin-like, N-terminal	Eukaryota	0	-	4	4	0	100	0	100
-	HOM02SEM000235	NO	NO	Elongation factor EFG, domain V-like	Eukaryota	0	-	4	4	66.67	33.33	0	0
-	HOM02SEM000236	NO	NO	Alpha/Beta hydrolase fold	Eukaryota	0	-	4	4	0	100	0	0
-	HOM02SEM000241	NO	NO	DEAD2	Eukaryota	0	-	4	4	0	100	0	0
-	HOM02SEM000269	NO	NO	3'5'-cyclic nucleotide phosphodiesterase	Eukaryota	0	-	4	4	100	0	0	0
-	HOM02SEM000279	NO	NO	Putative 5-3 exonuclease	Eukaryota	0	-	4	4	0	100	0	33.33
-	HOM02SEM000280	NO	NO	Signal recognition particle, SRP54 subunit, helical bundle	Eukaryota	0	-	4	4	0	100	0	0
-	HOM02SEM000292	NO	NO	Aminotransferase, class I/classII	Eukaryota	0	-	5	4	33.33	66.67	0	0
-	HOM02SEM000298	NO	NO	Thioredoxin	Eukaryota	0	-	4	4	66.67	33.33	0	0
-	HOM02SEM000318	NO	NO	Monothiol glutaredoxin-related	Eukaryota	0	-	4	4	33.33	66.67	0	0
-	HOM02SEM000322	NO	NO	CNNM, transmembrane domain	Eukaryota	0	-	4	4	100	0	0	0
-	HOM02SEM000323	NO	NO	Organic solute transporter subunit alpha/Transmembrane protein 184	Eukaryota	0	-	5	4	33.33	66.67	0	0
-	HOM02SEM000340	NO	NO	Casein kinase II, regulatory subunit	Eukaryota	0	-	4	4	66.67	33.33	0	0
-	HOM02SEM000348	YES	NO	NAD-dependent epimerase/dehydratase	Eukaryota	0	-	6	4	66.67	33.33	33.33	0
-	HOM02SEM000358	NO	NO	TIP49, C-terminal	Eukaryota	0	-	4	4	66.67	33.33	0	0
-	HOM02SEM000363	NO	NO	Leucine-rich repeat, cysteine-containing subtype	Eukaryota	0	-	4	4	100	0	0	0
-	HOM02SEM000376	NO	NO	Aminotransferase class IV	Eukaryota	0	-	5	4	66.67	33.33	33.33	0
-	HOM02SEM000377	NO	NO	Root UVB sensitive family	Eukaryota	0	-	5	4	33.33	66.67	0	0
-	HOM02SEM000388	NO	NO	Replication factor C, C-terminal	Eukaryota	0	-	4	4	0	100	0	0
-	HOM02SEM000389	NO	NO	High mobility group box domain	Eukaryota	0	-	6	4	0	100	0	0
-	HOM02SEM000401	NO	NO	Inositol monophosphatase-like	Eukaryota	0	-	4	4	100	0	33.33	0
-	HOM02SEM000415	NO	YES	-	Species-specific	0	-	86	4	0	100	0	100
-	HOM02SEM000422	NO	NO	NADP-dependent oxidoreductase domain	Eukaryota	0	-	4	4	100	0	0	0
-	HOM02SEM000423	NO	NO	Methyltransferase (Class A)	Eukaryota	0	-	4	4	0	100	0	0
-	HOM02SEM000427	NO	NO	PFTB repeat	Eukaryota	0	-	4	4	0	100	0	33.33
-	HOM02SEM000429	NO	NO	Tail specific protease	Eukaryota	0	-	5	4	66.67	33.33	0	0
-	HOM02SEM000434	NO	NO	Ribosomal protein L7/L12, C-terminal	Eukaryota	0	-	5	4	33.33	66.67	33.33	33.33
-	HOM02SEM000451	YES	NO	Sodium:neurotransmitter symporter	Eukaryota	0	-	4	4	66.67	33.33	0	0
-	HOM02SEM000465	NO	NO	Cation/H+ exchanger	Eukaryota	0	-	4	4	66.67	33.33	0	0
-	HOM02SEM000466	NO	NO	Diacylglycerol acyltransferase	Eukaryota	0	-	4	4	66.67	33.33	0	0
-	HOM02SEM000478	NO	NO	Transmembrane protein TauE-like	Eukaryota	0	-	6	4	66.67	33.33	0	0
-	HOM02SEM000492	NO	NO	Ubiquitin-conjugating enzyme E2	Eukaryota	0	-	4	4	66.67	33.33	0	0
-	HOM02SEM000495	NO	NO	Protein of unknown function DUF1499	Eukaryota	0	-	5	4	33.33	66.67	0	0
-	HOM02SEM000500	NO	NO	Ribosomal protein L1	Eukaryota	0	-	4	4	100	0	0	0
-	HOM02SEM000530	NO	NO	YchF, C-terminal domain	Eukaryota	0	-	4	4	33.33	66.67	0	0
-	HOM02SEM000560	NO	NO	Short-chain dehydrogenase/reductase SDR	Eukaryota	0	-	6	4	66.67	33.33	33.33	0
-	HOM02SEM000579	NO	NO	Peptidase C1A, papain C-terminal	Eukaryota	0	-	4	4	0	100	0	0
-	HOM02SEM000612	NO	NO	Flavoprotein pyridine nucleotide cytochrome reductase	Eukaryota	0	-	4	4	33.33	66.67	33.33	0
-	HOM02SEM000632	YES	NO	Phospholipase/carboxylesterase/thioesterase	Eukaryota	0	-	6	4	33.33	66.67	0	0
-	HOM02SEM000641	NO	NO	Glycosyl transferase, family 1	Eukaryota	0	-	4	4	100	0	0	0
-	HOM02SEM000642	NO	NO	Branched-chain alpha-ketoacid dehydrogenase kinase/Pyruvate dehydrogenase kinase, N-terminal	Eukaryota	0	-	4	4	100	0	0	0
-	HOM02SEM000649	NO	NO	Acyl carrier protein (ACP)	Eukaryota	0	-	4	4	66.67	33.33	33.33	0
-	HOM02SEM000650	NO	NO	UbiB domain	Eukaryota	0	-	5	4	100	0	33.33	0
-	HOM02SEM000672	NO	NO	Glycoside hydrolase family 38, N-terminal domain	Eukaryota	0	-	4	4	0	100	0	0
-	HOM02SEM000675	NO	NO	Protein kinase domain	Eukaryota	0	-	4	4	33.33	66.67	0	0
-	HOM02SEM000688	NO	NO	Proteasome, subunit alpha/beta	Eukaryota	0	-	4	4	100	0	0	0
-	HOM02SEM000700	YES	NO	UDP-glucuronosyl/UDP-glucosyltransferase	Eukaryota	0	-	5	4	66.67	33.33	0	0
-	HOM02SEM000702	YES	NO	Amidase signature domain	Eukaryota	0	-	5	4	0	100	0	0
-	HOM02SEM000716	NO	NO	Adrenodoxin	Eukaryota	0	-	4	4	33.33	66.67	0	0
-	HOM02SEM000731	NO	NO	RNA (C5-cytosine) methyltransferase	Eukaryota	0	-	4	4	33.33	66.67	0	0
-	HOM02SEM000753	NO	NO	Trimeric LpxA-like superfamily	Eukaryota	0	-	4	4	0	100	0	0
-	HOM02SEM000756	NO	NO	Peptidase S9A, prolyl oligopeptidase	Eukaryota	0	-	4	4	0	100	0	0
-	HOM02SEM000758	NO	NO	Peptidase M50	Eukaryota	0	-	4	4	0	100	0	0
-	HOM02SEM000795	NO	NO	Amino acid transporter, transmembrane domain	Eukaryota	0	-	4	4	0	100	0	0
-	HOM02SEM000798	NO	NO	PPPDE putative peptidase domain	Eukaryota	0	-	4	4	66.67	33.33	0	0
-	HOM02SEM000799	YES	NO	Domain of unknown function DUF202	Eukaryota	0	-	5	4	100	0	0	0
-	HOM02SEM000816	NO	NO	Cell division protein FtsZ	Eukaryota	0	-	4	4	33.33	66.67	0	0
-	HOM02SEM000853	YES	NO	FAD-binding 8	Eukaryota	0	-	7	4	66.67	33.33	0	0
-	HOM02SEM000860	NO	NO	Glycosyltransferase subfamily 4-like, N-terminal domain	Eukaryota	0	-	5	4	100	0	0	0
-	HOM02SEM000867	NO	NO	Myo-inositol-1-phosphate synthase	Eukaryota	0	-	5	4	66.67	33.33	0	0
-	HOM02SEM000885	NO	NO	Ribosomal protein S16	Eukaryota	0	-	4	4	33.33	66.67	33.33	0
-	HOM02SEM000893	NO	NO	Histidine acid phosphatase active site	Eukaryota	0	-	4	4	100	0	0	0
-	HOM02SEM000903	YES	NO	Phytanoyl-CoA dioxygenase	Eukaryota	0	-	8	4	100	0	33.33	0
-	HOM02SEM000915	NO	NO	UbiE/COQ5 methyltransferase	Eukaryota	0	-	4	4	66.67	33.33	0	0
-	HOM02SEM000923	NO	NO	Transmembrane protein 65	Eukaryota	0	-	5	4	100	0	33.33	0
-	HOM02SEM000931	NO	NO	Beta-glucan synthesis-associated, SKN1	Eukaryota	0	-	4	4	33.33	66.67	0	0
-	HOM02SEM000945	NO	NO	Protein of unknown function DUF4336	Eukaryota	0	-	4	4	33.33	66.67	0	0
-	HOM02SEM000953	YES	NO	Chloroplast protein import component Tic20	Eukaryota	0	-	4	4	66.67	33.33	0	0
-	HOM02SEM000955	YES	NO	ER lumen protein retaining receptor	Eukaryota	0	-	4	4	100	0	0	0
-	HOM02SEM000962	NO	NO	Glycosyltransferase 61	Diatom	0	-	4	4	0	100	0	0
-	HOM02SEM000993	NO	NO	Ubiquitin interacting motif	Stramenopiles	0	-	4	4	0	100	0	0
-	HOM02SEM001002	NO	NO	Acyl-CoA-binding protein, ACBP	Eukaryota	0	-	4	4	100	0	33.33	0
-	HOM02SEM001037	NO	NO	NECAP, PHear domain	Eukaryota	0	-	4	4	33.33	66.67	0	0
-	HOM02SEM001079	NO	NO	Fructose-bisphosphate aldolase, class-II	Eukaryota	0	-	4	4	66.67	33.33	0	33.33
-	HOM02SEM001094	NO	NO	Proteasome, subunit alpha/beta	Eukaryota	0	-	4	4	0	100	0	0
-	HOM02SEM001095	NO	NO	Putative sodium bile acid cotransporter	Eukaryota	0	-	4	4	100	0	0	0
-	HOM02SEM001120	NO	NO	Vacuolar protein sorting-associated protein Ist1	Eukaryota	0	-	5	4	66.67	33.33	0	0
-	HOM02SEM001125	NO	NO	Major facilitator superfamily domain	Eukaryota	0	-	4	4	100	0	0	0
-	HOM02SEM001162	NO	NO	PDZ domain	Diatom	0	-	4	4	0	100	0	0
-	HOM02SEM001181	NO	NO	-	Eukaryota	0	-	5	4	33.33	66.67	0	33.33
-	HOM02SEM001208	NO	NO	2-succinyl-5-enolpyruvyl-6-hydroxy-3-cyclohexene-1-carboxylic-acid synthase	Eukaryota	0	-	4	4	100	0	0	0
-	HOM02SEM001270	NO	NO	Syntaxin, N-terminal domain	Eukaryota	0	-	4	4	33.33	66.67	0	0
-	HOM02SEM001280	NO	NO	MgtC/SapB/SrpB/YhiD family	Eukaryota	0	-	4	4	33.33	66.67	0	33.33
-	HOM02SEM001285	YES	NO	Stomatin family	Eukaryota	0	-	5	4	33.33	66.67	0	0
-	HOM02SEM001289	NO	NO	Cytochrome b5-like heme/steroid binding domain	Eukaryota	0	-	4	4	0	100	0	0
-	HOM02SEM001296	NO	NO	HPP	Eukaryota	0	-	6	4	66.67	33.33	0	0
-	HOM02SEM001313	NO	NO	UPF0014 family	Eukaryota	0	-	4	4	0	100	0	33.33
-	HOM02SEM001333	NO	NO	Vitamin K epoxide reductase	Eukaryota	0	-	4	4	33.33	66.67	0	33.33
-	HOM02SEM001366	NO	NO	Lysine methyltransferase	Eukaryota	0	-	4	4	66.67	33.33	33.33	0
-	HOM02SEM001389	NO	NO	Snf7 family	Eukaryota	0	-	4	4	33.33	66.67	0	0
-	HOM02SEM001486	NO	NO	-	Stramenopiles	0	-	5	4	66.67	33.33	33.33	0
-	HOM02SEM001569	NO	NO	DNA methylase, N-6 adenine-specific, conserved site	Eukaryota	0	-	4	4	66.67	33.33	0	0
-	HOM02SEM001589	NO	NO	Multi antimicrobial extrusion protein	Eukaryota	0	-	5	4	33.33	66.67	33.33	33.33
-	HOM02SEM001593	NO	YES	Potassium channel domain	Eukaryota	0	-	5	4	66.67	33.33	33.33	0
-	HOM02SEM001597	YES	NO	CHAT domain	Eukaryota	0	-	6	4	66.67	33.33	0	0
-	HOM02SEM001649	NO	NO	Methyltransferase FkbM	Eukaryota	0	-	4	4	66.67	33.33	33.33	0
-	HOM02SEM001674	NO	NO	START-like domain superfamily	Stramenopiles	0	-	4	4	66.67	33.33	0	0
-	HOM02SEM001679	NO	NO	Carbonic anhydrase, cadmium-binding	Eukaryota	0	-	4	4	66.67	33.33	0	0
-	HOM02SEM001733	NO	NO	Putative rhamnosyl transferase	Diatom	0	-	4	4	33.33	66.67	0	0
-	HOM02SEM001748	NO	NO	Domain of unknown function DUF676, lipase-like	Eukaryota	0	-	4	4	100	0	33.33	0
-	HOM02SEM001774	NO	NO	Mannose-P-dolichol utilization defect 1 protein	Eukaryota	0	-	4	4	100	0	0	0
-	HOM02SEM001800	YES	NO	NADH:ubiquinone oxidoreductase intermediate-associated protein 30	Eukaryota	0	-	5	4	100	0	0	0
-	HOM02SEM001809	NO	NO	Aspartic peptidase, DDI1-type	Eukaryota	0	-	4	4	0	100	0	0
-	HOM02SEM001815	NO	NO	Amidase signature domain	Eukaryota	0	-	4	4	33.33	66.67	0	0
-	HOM02SEM001828	YES	NO	Nitroreductase-like	Eukaryota	0	-	4	4	66.67	33.33	0	0
-	HOM02SEM001907	NO	NO	DOMON domain	Diatom	0	-	4	4	33.33	66.67	0	0
-	HOM02SEM001927	NO	NO	oxidation-reduction process	Diatom	0	-	5	4	0	100	0	0
-	HOM02SEM001962	YES	NO	TPM domain	Eukaryota	0	-	5	4	100	0	33.33	0
-	HOM02SEM002023	NO	NO	PLC-like phosphodiesterase, TIM beta/alpha-barrel domain superfamily	Diatom	0	-	5	4	33.33	66.67	0	0
-	HOM02SEM002042	NO	NO	-	Eukaryota	0	-	4	4	33.33	66.67	0	0
-	HOM02SEM002068	YES	NO	Carbohydrate sulfotransferase 8-10	Stramenopiles	0	-	5	4	33.33	66.67	0	0
-	HOM02SEM002071	NO	NO	CRAL-TRIO lipid binding domain	Stramenopiles	0	-	4	4	100	0	0	0
-	HOM02SEM002114	NO	NO	-	Stramenopiles	0	-	4	4	33.33	66.67	0	33.33
-	HOM02SEM002153	YES	NO	-	Diatom	0	-	5	4	100	0	0	0
-	HOM02SEM002239	YES	NO	ATPase, AAA-type, core	Eukaryota	0	-	4	4	66.67	33.33	0	0
-	HOM02SEM002430	NO	NO	-	Eukaryota	0	-	4	4	0	100	0	0
-	HOM02SEM002434	NO	NO	Zeta toxin domain	Eukaryota	0	-	4	4	66.67	33.33	0	0
-	HOM02SEM002482	NO	NO	Peptidase S1, PA clan	Stramenopiles	0	-	4	4	0	100	0	0
-	HOM02SEM002516	NO	NO	Major facilitator superfamily domain	Eukaryota	0	-	4	4	33.33	66.67	0	0
-	HOM02SEM002623	NO	NO	-	Eukaryota	0	-	4	4	0	100	0	0
-	HOM02SEM002924	NO	NO	-	Eukaryota	0	-	4	4	66.67	33.33	33.33	0
-	HOM02SEM002928	YES	NO	RNA recognition motif domain	Diatom	0	-	5	4	66.67	33.33	0	0
-	HOM02SEM002975	NO	YES	Alpha/Beta hydrolase fold	Eukaryota	0	-	4	4	33.33	66.67	0	0
-	HOM02SEM003105	NO	NO	Phosphotransferase KptA/Tpt1	Eukaryota	0	-	4	4	0	100	0	0
-	HOM02SEM003183	NO	NO	Pentatricopeptide repeat	Diatom	0	-	5	4	100	0	0	0
-	HOM02SEM003190	YES	NO	-	Eukaryota	0	-	4	4	0	100	0	0
-	HOM02SEM003344	NO	NO	IBR domain	Eukaryota	0	-	4	4	0	100	0	33.33
-	HOM02SEM003427	NO	NO	Prolyl 4-hydroxylase, alpha subunit	Eukaryota	0	-	4	4	66.67	33.33	0	0
-	HOM02SEM003447	NO	NO	Alpha/beta hydrolase fold-1	Stramenopiles	0	-	4	4	100	0	33.33	0
-	HOM02SEM003480	NO	NO	-	Diatom	0	-	4	4	100	0	0	0
-	HOM02SEM003488	YES	YES	SWEET sugar transporter	Eukaryota	0	-	5	4	100	0	0	0
-	HOM02SEM003493	NO	NO	EF-hand domain	Diatom	0	-	4	4	66.67	33.33	33.33	0
-	HOM02SEM003516	NO	NO	PUA-like superfamily	Eukaryota	0	-	4	4	100	0	0	0
-	HOM02SEM003574	NO	NO	-	Diatom	0	-	4	4	66.67	33.33	0	0
-	HOM02SEM003582	YES	NO	Glucanosyltransferase	Eukaryota	0	-	5	4	33.33	66.67	0	0
-	HOM02SEM003641	YES	NO	Bestrophin/UPF0187	Stramenopiles	0	-	4	4	33.33	66.67	33.33	0
-	HOM02SEM003652	YES	YES	-	Diatom	0	-	4	4	100	0	0	0
-	HOM02SEM003664	NO	NO	Synaptobrevin	Eukaryota	0	-	4	4	66.67	33.33	0	0
-	HOM02SEM003728	NO	NO	STAS domain	Stramenopiles	0	-	4	4	66.67	33.33	0	0
-	HOM02SEM003749	NO	NO	Lecithin:cholesterol/phospholipid:diacylglycerol acyltransferase	Eukaryota	0	-	4	4	100	0	0	0
-	HOM02SEM003827	NO	NO	Potassium channel tetramerisation-type BTB domain	Eukaryota	0	-	4	4	100	0	0	0
-	HOM02SEM003838	NO	NO	Fatty acid hydroxylase	Eukaryota	0	-	4	4	66.67	33.33	33.33	0
-	HOM02SEM003848	YES	NO	NB-ARC	Diatom	0	-	7	4	33.33	66.67	0	0
-	HOM02SEM003989	NO	NO	Putative amidoligase enzyme	Diatom	0	-	4	4	66.67	33.33	0	0
-	HOM02SEM004006	NO	NO	-	Diatom	0	-	5	4	0	100	0	0
-	HOM02SEM004081	YES	NO	MHCK/EF2 kinase	Eukaryota	0	-	4	4	100	0	0	0
-	HOM02SEM004085	NO	NO	Sialate O-acetylesterase domain	Eukaryota	0	-	4	4	0	100	0	0
-	HOM02SEM004118	YES	NO	Peptidase S33 tripeptidyl aminopeptidase-like, C-terminal	Diatom	0	-	7	4	100	0	0	0
-	HOM02SEM004154	YES	NO	-	Diatom	0	-	5	4	33.33	66.67	0	66.67
-	HOM02SEM004224	NO	NO	PH-like domain superfamily	Stramenopiles	0	-	4	4	100	0	0	0
-	HOM02SEM004227	YES	NO	von Willebrand factor A-like domain superfamily	Diatom	0	-	4	4	0	100	0	0
-	HOM02SEM004287	NO	NO	Zinc finger, SWIM-type	Eukaryota	0	-	4	4	0	100	0	0
-	HOM02SEM004360	NO	NO	Kelch repeat type 1	Stramenopiles	0	-	4	4	0	100	0	33.33
-	HOM02SEM004421	NO	NO	-	Diatom	0	-	4	4	33.33	66.67	0	0
-	HOM02SEM004457	YES	NO	FAD/NAD(P)-binding domain	Eukaryota	0	-	4	4	33.33	66.67	0	0
-	HOM02SEM004533	YES	NO	Holliday junction resolvase RusA-like	Diatom	0	-	6	4	66.67	33.33	0	0
-	HOM02SEM004574	YES	NO	-	Eukaryota	0	-	4	4	100	0	0	0
-	HOM02SEM004619	YES	NO	-	Diatom	0	-	4	4	66.67	33.33	33.33	0
-	HOM02SEM004696	NO	NO	Glutathione S-transferase, C-terminal-like	Eukaryota	0	-	4	4	100	0	0	0
-	HOM02SEM004758	NO	NO	Ankyrin repeat-containing domain	Diatom	0	-	4	4	33.33	66.67	0	0
-	HOM02SEM005013	NO	NO	Immunoglobulin E-set	Diatom	0	-	4	4	66.67	33.33	0	33.33
-	HOM02SEM005137	YES	NO	Methyltransferase-like protein 24	Diatom	0	-	4	4	66.67	33.33	0	33.33
-	HOM02SEM005193	YES	NO	sulfotransferase activity	Diatom	0	-	5	4	100	0	33.33	0
-	HOM02SEM005220	NO	NO	vacuole	Eukaryota	0	-	4	4	100	0	33.33	0
-	HOM02SEM005246	NO	NO	NAD(P)-binding domain	Diatom	0	-	4	4	33.33	66.67	33.33	33.33
-	HOM02SEM005317	NO	NO	Protein of unknown function DUF3645	Eukaryota	0	-	4	4	33.33	66.67	0	0
-	HOM02SEM005432	NO	NO	-	Diatom	0	-	4	4	100	0	33.33	0
-	HOM02SEM005513	NO	NO	DnaJ domain, conserved site	Diatom	0	-	4	4	33.33	66.67	0	0
-	HOM02SEM005617	NO	NO	TauD/TfdA-like domain	Eukaryota	0	-	4	4	33.33	66.67	0	33.33
-	HOM02SEM005639	YES	YES	-	Diatom	0	-	5	4	0	100	0	0
-	HOM02SEM005679	YES	NO	-	Diatom	0	-	4	4	100	0	0	0
-	HOM02SEM005828	YES	NO	Armadillo	Diatom	0	-	8	4	100	0	0	0
-	HOM02SEM005851	NO	NO	MORN motif	Diatom	0	-	4	4	66.67	33.33	0	0
-	HOM02SEM005882	YES	NO	-	Diatom	0	-	5	4	100	0	0	0
-	HOM02SEM005905	NO	NO	Histone H3-K79 methyltransferase	Eukaryota	0	-	4	4	0	100	0	0
-	HOM02SEM006017	NO	NO	-	Stramenopiles	0	-	4	4	100	0	0	0
-	HOM02SEM006026	NO	NO	P-loop containing nucleoside triphosphate hydrolase	Stramenopiles	0	-	4	4	0	100	0	0
-	HOM02SEM006100	NO	NO	-	Diatom	0	-	4	4	66.67	33.33	0	0
-	HOM02SEM006124	NO	YES	P-loop containing nucleoside triphosphate hydrolase	Eukaryota	0	-	4	4	66.67	33.33	33.33	0
-	HOM02SEM006163	NO	NO	HAD superfamily	Stramenopiles	0	-	4	4	0	100	0	33.33
-	HOM02SEM006187	NO	NO	Tetratricopeptide-like helical domain superfamily	Diatom	0	-	4	4	0	100	0	0
-	HOM02SEM006222	YES	NO	Fungal lipase-like domain	Diatom	0	-	4	4	66.67	33.33	33.33	33.33
-	HOM02SEM006431	YES	NO	-	Diatom	0	-	7	4	33.33	66.67	0	0
-	HOM02SEM006582	YES	NO	SGNH hydrolase-type esterase domain	Diatom	0	-	4	4	66.67	33.33	33.33	0
-	HOM02SEM006749	NO	NO	-	Diatom	0	-	4	4	66.67	33.33	33.33	0
-	HOM02SEM006767	NO	NO	Ribonuclease Z/Hydroxyacylglutathione hydrolase-like	Diatom	0	-	4	4	0	100	0	0
-	HOM02SEM006874	NO	NO	intramolecular lyase activity	Diatom	0	-	4	4	33.33	66.67	0	33.33
-	HOM02SEM006875	NO	NO	-	Diatom	0	-	4	4	100	0	0	0
-	HOM02SEM006895	YES	NO	Protein of unknown function DUF4239	Diatom	0	-	5	4	0	100	0	0
-	HOM02SEM007107	YES	NO	Cytochrome P450	Diatom	0	-	5	4	33.33	66.67	0	0
-	HOM02SEM007311	YES	NO	galactosyltransferase activity	Diatom	0	-	4	4	66.67	33.33	0	0
-	HOM02SEM007437	YES	NO	-	Eukaryota	0	-	7	4	66.67	33.33	0	0
-	HOM02SEM007552	YES	NO	-	Diatom	0	-	5	4	33.33	66.67	0	0
-	HOM02SEM007659	NO	NO	Mpv17/PMP22	Eukaryota	0	-	4	4	66.67	33.33	0	0
-	HOM02SEM007988	YES	YES	endosome membrane	Diatom	0	-	5	4	33.33	66.67	0	0
-	HOM02SEM008007	YES	NO	-	Diatom	0	-	4	4	66.67	33.33	0	33.33
-	HOM02SEM008491	YES	NO	Glycosyltransferase 61	Diatom	0	-	4	4	100	0	0	0
-	HOM02SEM008897	NO	NO	RmlC-like cupin domain superfamily	Eukaryota	0	-	4	4	100	0	0	0
-	HOM02SEM009070	NO	NO	Methyltransferase FkbM	Diatom	0	-	4	4	33.33	66.67	33.33	0
-	HOM02SEM009230	NO	NO	Thioredoxin-like fold	Diatom	0	-	4	4	66.67	33.33	0	0
-	HOM02SEM009326	NO	NO	-	Species-specific	0	-	9	4	33.33	66.67	0	0
-	HOM02SEM009627	NO	NO	-	Diatom	0	-	4	4	66.67	33.33	0	0
-	HOM02SEM009630	YES	NO	Ankyrin repeat-containing domain	Diatom	0	-	4	4	66.67	33.33	0	0
-	HOM02SEM009886	NO	NO	-	Diatom	0	-	4	4	66.67	33.33	0	0
-	HOM02SEM010021	NO	NO	-	Diatom	0	-	4	4	33.33	66.67	0	0
-	HOM02SEM010221	NO	YES	Leucine-rich repeat domain superfamily	Species-specific	0	-	9	4	33.33	66.67	0	0
-	HOM02SEM010450	YES	NO	-	Diatom	0	-	5	4	66.67	33.33	0	0
-	HOM02SEM010557	NO	NO	Exostosin-like	Diatom	0	-	4	4	33.33	66.67	0	0
-	HOM02SEM010666	YES	NO	-	Diatom	0	-	5	4	33.33	66.67	0	0
-	HOM02SEM010722	YES	NO	-	Diatom	0	-	7	4	66.67	33.33	0	0
-	HOM02SEM010802	NO	NO	Bacterial surface protein 26-residue repeat	Species-specific	0	-	8	4	100	0	0	0
-	HOM02SEM011039	YES	NO	-	Diatom	0	-	5	4	0	100	0	0
-	HOM02SEM011128	YES	NO	-	Diatom	0	-	7	4	100	0	0	0
-	HOM02SEM011202	NO	NO	Berberine/berberine-like	Eukaryota	0	-	4	4	66.67	33.33	0	0
-	HOM02SEM011234	YES	NO	-	Diatom	0	-	5	4	100	0	0	0
-	HOM02SEM011330	NO	NO	-	Eukaryota	0	-	5	4	66.67	33.33	33.33	33.33
-	HOM02SEM011449	YES	NO	NYN domain, limkain-b1-type	Diatom	0	-	5	4	66.67	33.33	0	0
-	HOM02SEM011706	NO	YES	-	Species-specific	0	-	7	4	100	0	0	0
-	HOM02SEM011717	NO	NO	Phytanoyl-CoA dioxygenase	Stramenopiles	0	-	4	4	0	100	0	0
-	HOM02SEM012006	NO	YES	C2 domain	Eukaryota	0	-	6	4	33.33	66.67	0	0
-	HOM02SEM012189	NO	NO	Acyl-CoA N-acyltransferase	Species-specific	0	-	7	4	33.33	66.67	0	0
-	HOM02SEM012194	YES	NO	-	Diatom	0	-	4	4	33.33	66.67	0	0
-	HOM02SEM012522	NO	NO	sulfotransferase activity	Stramenopiles	0	-	4	4	66.67	33.33	33.33	0
-	HOM02SEM012888	NO	NO	-	Species-specific	0	-	6	4	66.67	33.33	0	0
-	HOM02SEM012972	YES	NO	inter-male aggressive behavior	Diatom	0	-	5	4	66.67	33.33	0	0
-	HOM02SEM013051	NO	NO	Ankyrin repeat	Eukaryota	0	-	4	4	0	100	0	33.33
-	HOM02SEM013056	YES	NO	-	Diatom	0	-	5	4	100	0	33.33	0
-	HOM02SEM013065	NO	NO	Tetratricopeptide-like helical domain superfamily	Species-specific	0	-	6	4	100	0	0	0
-	HOM02SEM013339	NO	NO	-	Diatom	0	-	4	4	66.67	33.33	33.33	0
-	HOM02SEM013380	NO	NO	F-box domain	Eukaryota	0	-	5	4	33.33	66.67	0	0
-	HOM02SEM013389	YES	NO	Beta-1,4-galactosyltransferase	Diatom	0	-	5	4	66.67	33.33	0	0
-	HOM02SEM013503	NO	NO	Major intrinsic protein	Eukaryota	0	-	4	4	33.33	66.67	0	0
-	HOM02SEM013568	NO	NO	WD40/YVTN repeat-like-containing domain superfamily	Diatom	0	-	4	4	66.67	33.33	0	0
-	HOM02SEM013701	NO	YES	Carbohydrate-binding WSC	Species-specific	0	-	6	4	0	100	0	0
-	HOM02SEM013781	NO	NO	-	Species-specific	0	-	6	4	0	100	0	0
-	HOM02SEM013861	NO	NO	-	Species-specific	0	-	6	4	66.67	33.33	0	0
-	HOM02SEM013908	NO	YES	-	Species-specific	0	-	6	4	33.33	66.67	0	33.33
-	HOM02SEM013926	NO	NO	Protein of unknown function DUF3804	Species-specific	0	-	6	4	0	100	0	0
-	HOM02SEM014105	NO	NO	Quinoprotein amine dehydrogenase, beta chain-like	Diatom	0	-	4	4	33.33	66.67	0	33.33
-	HOM02SEM014169	NO	NO	-	Diatom	0	-	4	4	0	100	0	0
-	HOM02SEM014295	NO	NO	-	Species-specific	0	-	6	4	66.67	33.33	0	0
-	HOM02SEM014314	NO	NO	-	Eukaryota	0	-	4	4	33.33	66.67	0	0
-	HOM02SEM014333	NO	NO	-	Diatom	0	-	4	4	100	0	0	0
-	HOM02SEM014535	NO	NO	-	Species-specific	0	-	6	4	33.33	66.67	0	33.33
-	HOM02SEM014805	NO	NO	-	Diatom	0	-	4	4	66.67	33.33	0	0
-	HOM02SEM014815	NO	NO	-	Species-specific	0	-	5	4	100	0	33.33	0
-	HOM02SEM014960	NO	NO	-	Species-specific	0	-	5	4	0	100	0	0
-	HOM02SEM015102	NO	NO	-	Species-specific	0	-	5	4	66.67	33.33	0	0
-	HOM02SEM015227	NO	NO	-	Species-specific	0	-	5	4	33.33	66.67	0	0
-	HOM02SEM015290	NO	NO	-	Species-specific	0	-	5	4	0	100	0	100
-	HOM02SEM015450	NO	NO	-	Species-specific	0	-	5	4	33.33	66.67	0	0
-	HOM02SEM015478	NO	NO	Basic-leucine zipper domain	Species-specific	0	-	5	4	66.67	33.33	0	0
-	HOM02SEM015550	NO	NO	transferase activity, transferring glycosyl groups	Stramenopiles	0	-	4	4	100	0	0	0
-	HOM02SEM015705	NO	NO	-	Species-specific	0	-	5	4	33.33	66.67	0	0
-	HOM02SEM016113	NO	NO	beta-N-acetylglucosaminidase activity	Species-specific	0	-	5	4	100	0	0	0
-	HOM02SEM016140	NO	YES	-	Species-specific	0	-	5	4	33.33	66.67	0	66.67
-	HOM02SEM016262	NO	NO	-	Species-specific	0	-	5	4	66.67	33.33	0	0
-	HOM02SEM016299	NO	NO	JmjC domain	Stramenopiles	0	-	4	4	33.33	66.67	0	0
-	HOM02SEM016441	NO	NO	Exostosin-like	Species-specific	0	-	5	4	66.67	33.33	0	0
-	HOM02SEM016547	NO	NO	-	Species-specific	0	-	5	4	100	0	0	0
-	HOM02SEM016688	NO	NO	-	Species-specific	0	-	5	4	100	0	0	0
-	HOM02SEM016832	NO	NO	-	Species-specific	0	-	5	4	66.67	33.33	0	0
-	HOM02SEM016863	NO	NO	-	Species-specific	0	-	5	4	100	0	0	0
-	HOM02SEM016963	NO	NO	GxGYxYP putative glycoside hydrolase, C-terminal	Stramenopiles	0	-	4	4	0	100	0	0
-	HOM02SEM016990	NO	NO	Glycosyltransferase family 92	Diatom	0	-	4	4	100	0	0	0
-	HOM02SEM017116	NO	NO	hydrolase activity, acting on carbon-nitrogen (but not peptide) bonds, in linear amides	Species-specific	0	-	5	4	0	100	0	0
-	HOM02SEM017126	NO	NO	-	Eukaryota	0	-	4	4	0	100	0	0
-	HOM02SEM017129	NO	NO	extracellular matrix structural constituent	Species-specific	0	-	5	4	33.33	66.67	0	0
-	HOM02SEM017180	NO	NO	Leucine-rich repeat domain superfamily	Species-specific	0	-	5	4	33.33	66.67	0	0
-	HOM02SEM017398	NO	NO	DEP domain	Eukaryota	0	-	4	4	66.67	33.33	0	0
-	HOM02SEM017449	NO	NO	-	Species-specific	0	-	5	4	66.67	33.33	0	0
-	HOM02SEM017583	NO	NO	-	Species-specific	0	-	5	4	66.67	33.33	0	0
-	HOM02SEM017603	NO	NO	Post-SET domain	Species-specific	0	-	5	4	66.67	33.33	0	0
-	HOM02SEM017607	NO	YES	-	Species-specific	0	-	5	4	0	100	0	0
-	HOM02SEM017653	NO	YES	-	Species-specific	0	-	4	4	0	100	0	33.33
-	HOM02SEM017718	NO	NO	-	Species-specific	0	-	4	4	66.67	33.33	0	0
-	HOM02SEM017809	NO	NO	-	Species-specific	0	-	4	4	66.67	33.33	33.33	0
-	HOM02SEM017865	NO	NO	-	Species-specific	0	-	4	4	0	100	0	33.33
-	HOM02SEM017881	NO	NO	-	Species-specific	0	-	4	4	100	0	0	0
-	HOM02SEM018118	NO	NO	-	Species-specific	0	-	4	4	66.67	33.33	0	0
-	HOM02SEM018139	NO	NO	-	Species-specific	0	-	4	4	33.33	66.67	0	0
-	HOM02SEM018242	NO	NO	protein binding	Species-specific	0	-	4	4	66.67	33.33	0	0
-	HOM02SEM018265	NO	NO	-	Species-specific	0	-	4	4	66.67	33.33	0	0
-	HOM02SEM018370	NO	NO	SET domain	Species-specific	0	-	4	4	100	0	0	0
-	HOM02SEM018576	NO	NO	-	Species-specific	0	-	4	4	100	0	0	0
-	HOM02SEM018719	NO	NO	-	Species-specific	0	-	4	4	66.67	33.33	0	0
-	HOM02SEM018888	NO	NO	-	Species-specific	0	-	4	4	66.67	33.33	0	0
-	HOM02SEM018934	NO	YES	-	Species-specific	0	-	4	4	33.33	66.67	0	0
-	HOM02SEM018993	NO	YES	-	Species-specific	0	-	4	4	33.33	66.67	0	0
-	HOM02SEM019110	NO	YES	-	Species-specific	0	-	4	4	100	0	0	0
-	HOM02SEM019186	NO	NO	-	Species-specific	0	-	4	4	100	0	0	0
-	HOM02SEM019307	NO	NO	-	Species-specific	0	-	4	4	100	0	0	0
-	HOM02SEM019329	NO	NO	-	Species-specific	0	-	4	4	66.67	33.33	0	0
-	HOM02SEM019385	NO	NO	-	Species-specific	0	-	4	4	100	0	0	0
-	HOM02SEM019485	NO	NO	-	Species-specific	0	-	4	4	0	100	0	0
-	HOM02SEM019498	NO	YES	MORN motif	Species-specific	0	-	4	4	33.33	66.67	0	0
-	HOM02SEM019630	NO	NO	-	Species-specific	0	-	4	4	33.33	66.67	0	0
-	HOM02SEM019708	NO	NO	-	Species-specific	0	-	4	4	33.33	66.67	0	0
-	HOM02SEM019849	NO	NO	Ankyrin repeat-containing domain superfamily	Species-specific	0	-	4	4	66.67	33.33	0	0
-	HOM02SEM019862	NO	YES	protein binding	Species-specific	0	-	4	4	100	0	0	0
-	HOM02SEM019941	NO	NO	-	Species-specific	0	-	4	4	33.33	66.67	0	0
-	HOM02SEM020020	NO	NO	-	Species-specific	0	-	4	4	33.33	66.67	0	0
-	HOM02SEM020206	NO	NO	-	Species-specific	0	-	4	4	100	0	0	0
-	HOM02SEM020389	NO	NO	-	Species-specific	0	-	4	4	66.67	33.33	0	0
-	HOM02SEM020406	NO	YES	-	Species-specific	0	-	4	4	66.67	33.33	0	0
-	HOM02SEM020430	NO	YES	-	Species-specific	0	-	4	4	66.67	33.33	0	0
-	HOM02SEM020695	NO	NO	TauD/TfdA-like domain	Species-specific	0	-	4	4	100	0	0	0
-	HOM02SEM020789	NO	NO	von Willebrand factor, type A	Species-specific	0	-	4	4	33.33	66.67	0	0
-	HOM02SEM020963	NO	NO	-	Species-specific	0	-	4	4	33.33	66.67	0	0
-	HOM02SEM021082	NO	NO	-	Species-specific	0	-	4	4	0	100	0	0
-	HOM02SEM021242	NO	NO	-	Species-specific	0	-	4	4	33.33	66.67	0	0
-	HOM02SEM021353	NO	NO	YEATS	Species-specific	0	-	4	4	33.33	66.67	0	0
-	HOM02SEM021428	NO	NO	-	Species-specific	0	-	4	4	66.67	33.33	0	0
-	HOM02SEM021460	NO	NO	-	Species-specific	0	-	4	4	66.67	33.33	0	0
-	HOM02SEM021483	NO	NO	-	Species-specific	0	-	4	4	33.33	66.67	0	0
-	HOM02SEM021504	NO	NO	-	Species-specific	0	-	4	4	0	100	0	0
-	HOM02SEM021514	NO	NO	farnesyltranstransferase activity	Species-specific	0	-	4	4	66.67	33.33	0	0
-	HOM02SEM021602	NO	NO	-	Species-specific	0	-	4	4	33.33	66.67	0	0
-	HOM02SEM021725	NO	NO	Ankyrin repeat-containing domain	Species-specific	0	-	4	4	66.67	33.33	0	0
-	HOM02SEM021904	NO	NO	-	Species-specific	0	-	4	4	66.67	33.33	0	0
-	HOM02SEM021940	NO	NO	F-box domain	Species-specific	0	-	4	4	33.33	66.67	0	0
-	HOM02SEM021985	NO	NO	-	Species-specific	0	-	4	4	0	100	0	0
-	HOM02SEM022113	NO	NO	-	Species-specific	0	-	4	4	33.33	66.67	0	0
-	HOM02SEM022128	NO	NO	-	Species-specific	0	-	4	4	66.67	33.33	0	0
-	HOM02SEM022153	NO	YES	-	Species-specific	0	-	4	4	33.33	66.67	0	0
-	HOM02SEM022279	NO	NO	-	Species-specific	0	-	4	4	66.67	33.33	0	0
-	HOM02SEM022281	NO	NO	RDD	Species-specific	0	-	4	4	100	0	33.33	0
-	HOM02SEM022411	NO	NO	-	Species-specific	0	-	4	4	33.33	66.67	0	0
-	HOM02SEM022414	NO	NO	-	Species-specific	0	-	4	4	100	0	0	0
-	HOM02SEM022415	NO	YES	-	Species-specific	0	-	4	4	0	100	0	0
-	HOM02SEM022485	NO	NO	-	Species-specific	0	-	4	4	100	0	0	0
-	HOM02SEM022580	NO	NO	Calcineurin-like phosphoesterase domain, ApaH type	Species-specific	0	-	4	4	0	100	0	0
-	HOM02SEM022637	NO	NO	-	Species-specific	0	-	4	4	66.67	33.33	0	0
-	HOM02SEM022694	NO	NO	-	Species-specific	0	-	4	4	100	0	0	0
-	HOM02SEM022809	NO	NO	-	Species-specific	0	-	4	4	100	0	0	0
-	HOM02SEM000032	NO	NO	Cytochrome P450, E-class, group I	Eukaryota	0	-	4	3	50	50	0	0
-	HOM02SEM000037	NO	NO	Serine/threonine-protein kinase, active site	Eukaryota	0	-	3	3	0	100	0	0
-	HOM02SEM000118	NO	NO	Dual specificity protein phosphatase domain	Eukaryota	0	-	5	3	0	100	0	0
-	HOM02SEM000130	NO	NO	Ubiquitin specific protease, conserved site	Eukaryota	0	-	3	3	50	50	0	0
-	HOM02SEM000136	NO	NO	Thioredoxin, conserved site	Eukaryota	0	-	3	3	50	50	0	0
-	HOM02SEM000176	NO	NO	DNA-directed RNA polymerase, subunit 2, hybrid-binding domain	Eukaryota	0	-	3	3	0	100	0	0
-	HOM02SEM000191	NO	NO	Cullin protein, neddylation domain	Eukaryota	0	-	4	3	50	50	0	0
-	HOM02SEM000208	NO	NO	RNA polymerase Rpb1, domain 1	Eukaryota	0	-	3	3	0	100	0	0
-	HOM02SEM000231	NO	NO	Dynamin central domain	Eukaryota	0	-	4	3	0	100	0	0
-	HOM02SEM000238	NO	NO	Inorganic pyrophosphatase	Eukaryota	0	-	4	3	100	0	0	0
-	HOM02SEM000244	NO	NO	FATC domain	Eukaryota	0	-	3	3	0	100	0	0
-	HOM02SEM000272	NO	NO	Proton-dependent oligopeptide transporter family	Eukaryota	0	-	3	3	0	100	0	0
-	HOM02SEM000286	NO	NO	Phosphoinositide phospholipase C family	Eukaryota	0	-	3	3	0	100	0	0
-	HOM02SEM000290	NO	NO	ATP-dependent RNA helicase Ski2, C-terminal	Eukaryota	0	-	3	3	0	100	0	0
-	HOM02SEM000304	NO	NO	Importin subunit alpha	Eukaryota	0	-	3	3	0	100	0	0
-	HOM02SEM000321	NO	NO	Peptidase T1A, proteasome beta-subunit	Eukaryota	0	-	4	3	50	50	0	0
-	HOM02SEM000332	NO	NO	Peptidase M17, leucine aminopeptidase/peptidase B	Eukaryota	0	-	4	3	0	100	0	0
-	HOM02SEM000336	NO	NO	tRNA-binding domain	Eukaryota	0	-	3	3	50	50	0	0
-	HOM02SEM000343	NO	NO	Cyclin-like	Eukaryota	0	-	3	3	0	100	0	0
-	HOM02SEM000350	NO	NO	Chaperonin Cpn60	Eukaryota	0	-	3	3	100	0	0	0
-	HOM02SEM000351	NO	NO	Serine hydroxymethyltransferase	Eukaryota	0	-	3	3	0	100	0	0
-	HOM02SEM000361	NO	NO	Phosphoglycerate kinase	Eukaryota	0	-	3	3	100	0	50	0
-	HOM02SEM000368	NO	NO	RelA/SpoT	Eukaryota	0	-	3	3	100	0	0	0
-	HOM02SEM000372	NO	NO	Tetrahydrofolate dehydrogenase/cyclohydrolase	Eukaryota	0	-	4	3	50	50	0	0
-	HOM02SEM000375	NO	NO	AMP-dependent synthetase/ligase	Eukaryota	0	-	3	3	100	0	0	0
-	HOM02SEM000380	NO	NO	6-phosphofructo-2-kinase	Eukaryota	0	-	3	3	50	50	50	0
-	HOM02SEM000385	NO	NO	D-isomer specific 2-hydroxyacid dehydrogenase, catalytic domain	Eukaryota	0	-	5	3	50	50	0	0
-	HOM02SEM000400	NO	NO	Methylthiotransferase, N-terminal	Eukaryota	0	-	3	3	0	100	0	0
-	HOM02SEM000406	NO	NO	Flagellum site-determining protein YlxH/ Fe-S cluster assembling factor NBP35	Eukaryota	0	-	3	3	100	0	50	0
-	HOM02SEM000421	NO	NO	Glycoside hydrolase family 31	Eukaryota	0	-	3	3	50	50	0	0
-	HOM02SEM000432	YES	NO	Acyl-CoA oxidase, C-terminal	Eukaryota	0	-	6	3	100	0	0	0
-	HOM02SEM000440	NO	NO	Peptidase M24A, methionine aminopeptidase, subfamily 1	Eukaryota	0	-	3	3	0	100	0	0
-	HOM02SEM000444	NO	NO	Nucleoside diphosphate kinase	Eukaryota	0	-	3	3	50	50	0	0
-	HOM02SEM000446	NO	NO	Aspartate/other aminotransferase	Eukaryota	0	-	3	3	100	0	50	0
-	HOM02SEM000450	NO	NO	Cysteinyl-tRNA synthetase/mycothiol ligase	Eukaryota	0	-	3	3	100	0	0	0
-	HOM02SEM000452	NO	NO	ATP-grasp fold	Eukaryota	0	-	4	3	0	100	0	0
-	HOM02SEM000460	NO	NO	UAA transporter	Eukaryota	0	-	3	3	50	50	0	0
-	HOM02SEM000469	NO	NO	glutamate biosynthetic process	Eukaryota	0	-	4	3	0	100	0	0
-	HOM02SEM000476	NO	NO	Enolase	Eukaryota	0	-	3	3	50	50	0	0
-	HOM02SEM000479	NO	NO	Mitochondrial carrier domain superfamily	Eukaryota	0	-	3	3	50	50	0	0
-	HOM02SEM000483	NO	NO	Translation Initiation factor eIF- 4e	Eukaryota	0	-	3	3	0	100	0	0
-	HOM02SEM000487	NO	NO	Ribonuclease II/R, conserved site	Eukaryota	0	-	3	3	0	100	0	0
-	HOM02SEM000501	NO	NO	Amino acid/polyamine transporter I	Eukaryota	0	-	3	3	100	0	0	0
-	HOM02SEM000502	NO	NO	Beta-ketoacyl synthase, N-terminal	Eukaryota	0	-	3	3	50	50	0	0
-	HOM02SEM000511	NO	NO	GTP1/OBG domain	Eukaryota	0	-	4	3	0	100	0	0
-	HOM02SEM000516	NO	NO	EH domain-containing protein, N-terminal	Eukaryota	0	-	3	3	0	100	0	0
-	HOM02SEM000529	NO	NO	cDENN domain	Eukaryota	0	-	3	3	0	100	0	0
-	HOM02SEM000531	NO	NO	ATPase, AFG1-like	Eukaryota	0	-	4	3	50	50	50	0
-	HOM02SEM000533	NO	NO	Tetratricopeptide repeat-containing domain	Eukaryota	0	-	4	3	50	50	0	0
-	HOM02SEM000534	NO	NO	Acyltransferase ChoActase/COT/CPT	Eukaryota	0	-	4	3	100	0	50	0
-	HOM02SEM000543	NO	NO	EngB-type guanine nucleotide-binding (G) domain	Eukaryota	0	-	3	3	50	50	0	0
-	HOM02SEM000544	NO	NO	Endoplasmic reticulum vesicle transporter, C-terminal	Eukaryota	0	-	3	3	0	100	0	0
-	HOM02SEM000545	NO	NO	Prohibitin	Eukaryota	0	-	3	3	0	100	0	0
-	HOM02SEM000555	NO	NO	Redoxin	Eukaryota	0	-	3	3	0	100	0	0
-	HOM02SEM000564	YES	NO	Aspartate kinase	Eukaryota	0	-	4	3	100	0	0	0
-	HOM02SEM000567	NO	NO	CDC45 family	Eukaryota	0	-	4	3	50	50	0	0
-	HOM02SEM000586	NO	NO	JmjC domain	Eukaryota	0	-	4	3	100	0	50	0
-	HOM02SEM000587	NO	NO	Acyl-CoA desaturase	Eukaryota	0	-	3	3	0	100	0	0
-	HOM02SEM000591	NO	NO	Cellulose/chitin-binding protein, N-terminal	Eukaryota	0	-	4	3	100	0	0	0
-	HOM02SEM000593	NO	NO	UDP-glucose 4-epimerase	Eukaryota	0	-	3	3	0	100	0	0
-	HOM02SEM000594	NO	NO	Arsenical pump ATPase, ArsA/GET3	Eukaryota	0	-	3	3	0	100	0	0
-	HOM02SEM000595	NO	NO	Serine-tRNA ligase, type1	Eukaryota	0	-	3	3	0	100	0	0
-	HOM02SEM000606	NO	NO	Sec23/Sec24 beta-sandwich	Eukaryota	0	-	3	3	0	100	0	50
-	HOM02SEM000607	NO	NO	Gdt1 family	Eukaryota	0	-	4	3	50	50	0	0
-	HOM02SEM000613	NO	NO	Ribulose-phosphate 3-epimerase-like	Eukaryota	0	-	3	3	100	0	50	0
-	HOM02SEM000620	NO	NO	Alternative oxidase	Eukaryota	0	-	3	3	100	0	0	0
-	HOM02SEM000624	NO	NO	Protein translocase subunit SecA	Eukaryota	0	-	3	3	100	0	0	0
-	HOM02SEM000630	NO	NO	WD40 repeat	Eukaryota	0	-	3	3	0	100	0	0
-	HOM02SEM000644	NO	NO	HAD-superfamily hydrolase, subfamily IIA	Eukaryota	0	-	3	3	50	50	0	0
-	HOM02SEM000645	NO	NO	TATA-box binding protein	Eukaryota	0	-	5	3	0	100	0	0
-	HOM02SEM000646	YES	NO	Phosphofructokinase domain	Eukaryota	0	-	4	3	100	0	0	0
-	HOM02SEM000654	NO	NO	Zinc finger, RING-H2-type	Eukaryota	0	-	3	3	0	100	0	0
-	HOM02SEM000667	NO	NO	Serine acetyltransferase, N-terminal	Eukaryota	0	-	3	3	50	50	0	0
-	HOM02SEM000674	NO	NO	Myb domain, plants	Eukaryota	0	-	3	3	50	50	0	0
-	HOM02SEM000681	NO	NO	Pre-mRNA-splicing factor SLU7 domain	Eukaryota	0	-	3	3	100	0	0	0
-	HOM02SEM000683	NO	NO	Peptidase M8, leishmanolysin	Eukaryota	0	-	3	3	50	50	0	0
-	HOM02SEM000694	NO	NO	FAD-dependent oxidoreductase 2, FAD binding domain	Eukaryota	0	-	4	3	50	50	0	0
-	HOM02SEM000698	NO	NO	Protein kinase-like domain superfamily	Eukaryota	0	-	3	3	100	0	50	0
-	HOM02SEM000720	NO	NO	Histone deacetylase domain	Eukaryota	0	-	3	3	50	50	0	0
-	HOM02SEM000722	NO	NO	Histidine triad (HIT) protein	Eukaryota	0	-	3	3	0	100	0	0
-	HOM02SEM000727	NO	NO	Aldose 1-/Glucose-6-phosphate 1-epimerase	Eukaryota	0	-	3	3	50	50	50	0
-	HOM02SEM000733	NO	NO	Derlin	Eukaryota	0	-	3	3	50	50	0	0
-	HOM02SEM000754	NO	NO	Folylpolyglutamate synthetase	Eukaryota	0	-	3	3	100	0	0	0
-	HOM02SEM000757	NO	NO	Alanine dehydrogenase/pyridine nucleotide transhydrogenase, NAD(H)-binding domain	Eukaryota	0	-	3	3	50	50	0	0
-	HOM02SEM000763	NO	NO	CbxX/CfqX	Eukaryota	0	-	3	3	100	0	0	0
-	HOM02SEM000764	NO	NO	Glycoside hydrolase, family 35	Eukaryota	0	-	3	3	0	100	0	0
-	HOM02SEM000774	NO	NO	CRAL-TRIO lipid binding domain	Eukaryota	0	-	3	3	50	50	0	0
-	HOM02SEM000775	NO	NO	D-isomer specific 2-hydroxyacid dehydrogenase, catalytic domain	Eukaryota	0	-	3	3	50	50	0	0
-	HOM02SEM000778	NO	NO	Aminotransferase, class I/classII	Eukaryota	0	-	3	3	100	0	0	0
-	HOM02SEM000781	NO	NO	MHCK/EF2 kinase	Eukaryota	0	-	5	3	100	0	0	0
-	HOM02SEM000783	NO	NO	NADH:flavin oxidoreductase/NADH oxidase, N-terminal	Eukaryota	0	-	4	3	50	50	0	50
-	HOM02SEM000794	NO	NO	Alcohol dehydrogenase, N-terminal	Eukaryota	0	-	3	3	50	50	0	0
-	HOM02SEM000802	NO	NO	Diacylglycerol glucosyltransferase, N-terminal	Eukaryota	0	-	4	3	50	50	0	0
-	HOM02SEM000810	NO	NO	Translation elongation factor EFTs/EF1B	Eukaryota	0	-	3	3	50	50	0	0
-	HOM02SEM000820	NO	NO	Arginine-tRNA ligase	Eukaryota	0	-	4	3	100	0	0	0
-	HOM02SEM000836	NO	NO	Zinc finger, RING-type	Eukaryota	0	-	3	3	50	50	0	0
-	HOM02SEM000849	NO	NO	DNA topoisomerase, type IA, central	Eukaryota	0	-	3	3	0	100	0	0
-	HOM02SEM000866	NO	NO	Small nuclear ribonucleoprotein E	Eukaryota	0	-	3	3	100	0	0	0
-	HOM02SEM000869	NO	NO	sulfate transport	Eukaryota	0	-	3	3	0	100	0	0
-	HOM02SEM000870	NO	NO	Coproporphyrinogen III oxidase, aerobic	Eukaryota	0	-	3	3	100	0	0	0
-	HOM02SEM000875	NO	NO	Ergosterol biosynthesis ERG4/ERG24	Eukaryota	0	-	3	3	0	100	0	0
-	HOM02SEM000887	NO	NO	Proteasome, subunit alpha/beta	Eukaryota	0	-	3	3	0	100	0	50
-	HOM02SEM000895	NO	NO	Domain of unknown function DUF4033	Eukaryota	0	-	3	3	100	0	0	0
-	HOM02SEM000924	NO	NO	Proteasome component (PCI) domain	Eukaryota	0	-	3	3	100	0	50	0
-	HOM02SEM000935	NO	NO	Short-chain dehydrogenase/reductase SDR	Eukaryota	0	-	3	3	50	50	0	0
-	HOM02SEM000940	NO	NO	Aminotransferase, class I/classII	Eukaryota	0	-	3	3	100	0	0	0
-	HOM02SEM000944	NO	YES	-	Species-specific	0	-	50	3	50	50	0	0
-	HOM02SEM000958	NO	NO	tRNA-dihydrouridine synthase	Eukaryota	0	-	3	3	0	100	0	0
-	HOM02SEM000992	NO	NO	Polyamine biosynthesis domain	Eukaryota	0	-	3	3	50	50	0	0
-	HOM02SEM000997	NO	NO	Glutathione S-transferase, N-terminal	Eukaryota	0	-	3	3	50	50	0	0
-	HOM02SEM001023	NO	NO	Methylenetetrahydrofolate reductase	Eukaryota	0	-	3	3	50	50	0	50
-	HOM02SEM001027	NO	NO	Peptidase S49	Eukaryota	0	-	3	3	0	100	0	0
-	HOM02SEM001030	NO	NO	Protein of unknown function DUF726	Eukaryota	0	-	3	3	50	50	0	0
-	HOM02SEM001035	NO	YES	Oxidoreductase, N-terminal	Eukaryota	0	-	4	3	50	50	0	0
-	HOM02SEM001040	NO	NO	Histidine phosphatase superfamily	Eukaryota	0	-	3	3	50	50	0	0
-	HOM02SEM001051	NO	NO	Nucleotide-diphospho-sugar transferases	Eukaryota	0	-	3	3	0	100	0	0
-	HOM02SEM001076	NO	NO	Homeobox KN domain	Eukaryota	0	-	3	3	50	50	0	0
-	HOM02SEM001081	NO	NO	RIO kinase, conserved site	Eukaryota	0	-	4	3	100	0	0	0
-	HOM02SEM001093	NO	NO	RNA cap guanine-N2 methyltransferase	Eukaryota	0	-	3	3	50	50	0	0
-	HOM02SEM001104	NO	NO	Phosphatidate cytidylyltransferase	Eukaryota	0	-	3	3	0	100	0	0
-	HOM02SEM001129	NO	NO	Band 7 domain	Eukaryota	0	-	3	3	0	100	0	50
-	HOM02SEM001143	NO	NO	Saccharopine dehydrogenase, NADP binding domain	Eukaryota	0	-	3	3	50	50	0	0
-	HOM02SEM001147	NO	NO	GroES chaperonin family	Eukaryota	0	-	3	3	0	100	0	0
-	HOM02SEM001154	NO	NO	Peptidase M1, leukotriene A4 hydrolase/aminopeptidase C-terminal	Eukaryota	0	-	3	3	50	50	0	0
-	HOM02SEM001158	NO	NO	Ubiquitin-conjugating enzyme E2	Eukaryota	0	-	4	3	50	50	0	50
-	HOM02SEM001160	NO	NO	SAC3/GANP/THP3	Eukaryota	0	-	3	3	50	50	0	0
-	HOM02SEM001165	NO	NO	Glycerol-3-phosphate dehydrogenase, NAD-dependent	Eukaryota	0	-	3	3	50	50	0	0
-	HOM02SEM001169	NO	NO	-	Diatom	0	-	4	3	50	50	50	0
-	HOM02SEM001200	NO	NO	CobN/magnesium chelatase	Eukaryota	0	-	3	3	50	50	0	0
-	HOM02SEM001229	NO	NO	CidB/LrgB family	Eukaryota	0	-	3	3	50	50	0	0
-	HOM02SEM001248	NO	NO	Coatomer, WD associated region	Eukaryota	0	-	4	3	100	0	50	0
-	HOM02SEM001257	NO	NO	NIF system FeS cluster assembly, NifU, C-terminal	Eukaryota	0	-	3	3	50	50	0	0
-	HOM02SEM001258	NO	NO	Bestrophin/UPF0187	Eukaryota	0	-	4	3	50	50	50	0
-	HOM02SEM001262	NO	NO	3Fe-4S ferredoxin	Eukaryota	0	-	3	3	100	0	0	0
-	HOM02SEM001266	NO	NO	Formate/nitrite transporter	Eukaryota	0	-	3	3	100	0	50	0
-	HOM02SEM001287	YES	NO	AAA+ ATPase domain	Eukaryota	0	-	4	3	100	0	0	0
-	HOM02SEM001305	NO	NO	Copper amine oxidase, catalytic domain	Eukaryota	0	-	3	3	100	0	0	0
-	HOM02SEM001329	YES	NO	-	Diatom	0	-	36	3	50	50	0	0
-	HOM02SEM001342	NO	NO	Pyruvate/Phosphoenolpyruvate kinase-like domain superfamily	Eukaryota	0	-	3	3	0	100	0	0
-	HOM02SEM001347	NO	NO	Nucleotide-sugar transporter	Eukaryota	0	-	4	3	100	0	0	0
-	HOM02SEM001354	NO	NO	Phytochelatin synthase, N-terminal catalytic domain	Eukaryota	0	-	3	3	100	0	50	0
-	HOM02SEM001370	NO	NO	Peptide methionine sulphoxide reductase MsrA	Eukaryota	0	-	3	3	100	0	0	0
-	HOM02SEM001382	NO	NO	Peptide deformylase	Eukaryota	0	-	3	3	100	0	0	0
-	HOM02SEM001407	NO	NO	Phytanoyl-CoA dioxygenase	Eukaryota	0	-	3	3	50	50	0	50
-	HOM02SEM001446	NO	NO	Endo-1,3(4)-beta-glucanase	Eukaryota	0	-	3	3	50	50	0	0
-	HOM02SEM001459	NO	NO	Peptide Chain Release Factor eRF1/aRF1, N-terminal	Eukaryota	0	-	3	3	50	50	0	0
-	HOM02SEM001467	NO	NO	Fatty acid desaturase	Eukaryota	0	-	3	3	50	50	0	0
-	HOM02SEM001477	NO	NO	Alpha/beta hydrolase fold-1	Eukaryota	0	-	3	3	50	50	0	0
-	HOM02SEM001480	NO	NO	SAM-dependent methyltransferase SMT-type	Eukaryota	0	-	4	3	100	0	0	0
-	HOM02SEM001487	NO	NO	Glyoxalase I, conserved site	Eukaryota	0	-	3	3	0	100	0	50
-	HOM02SEM001527	NO	NO	AP endonuclease 1	Eukaryota	0	-	3	3	50	50	0	0
-	HOM02SEM001543	NO	NO	Lumazine-binding protein	Eukaryota	0	-	3	3	100	0	0	0
-	HOM02SEM001551	NO	NO	Ornithine decarboxylase	Eukaryota	0	-	3	3	50	50	0	0
-	HOM02SEM001555	NO	NO	RNA recognition motif domain	Eukaryota	0	-	3	3	50	50	0	0
-	HOM02SEM001559	NO	NO	Rab-GTPase-TBC domain	Eukaryota	0	-	3	3	50	50	0	0
-	HOM02SEM001572	NO	NO	Transcription factor DP, C-terminal	Eukaryota	0	-	3	3	50	50	0	0
-	HOM02SEM001598	NO	NO	Sphingolipid delta4-desaturase, N-terminal	Eukaryota	0	-	4	3	50	50	0	0
-	HOM02SEM001605	NO	NO	Diacylglycerol acyltransferase	Eukaryota	0	-	3	3	50	50	50	0
-	HOM02SEM001617	NO	NO	Membrane insertase YidC/ALB3/OXA1/COX18	Eukaryota	0	-	3	3	100	0	0	0
-	HOM02SEM001660	NO	NO	-	Eukaryota	0	-	3	3	50	50	0	0
-	HOM02SEM001676	NO	NO	EamA domain	Eukaryota	0	-	3	3	50	50	0	0
-	HOM02SEM001683	NO	NO	Oxidoreductase, N-terminal	Eukaryota	0	-	3	3	100	0	0	0
-	HOM02SEM001693	NO	NO	Transglutaminase-like	Eukaryota	0	-	3	3	50	50	0	0
-	HOM02SEM001716	NO	NO	Transcription elongation factor 1	Eukaryota	0	-	3	3	50	50	0	0
-	HOM02SEM001723	NO	NO	Lipopolysaccharide-modifying protein	Eukaryota	0	-	3	3	50	50	0	0
-	HOM02SEM001735	NO	NO	Palmitoyltransferase, DHHC domain	Stramenopiles	0	-	3	3	0	100	0	0
-	HOM02SEM001739	NO	NO	Porphobilinogen deaminase, N-terminal	Eukaryota	0	-	3	3	100	0	50	0
-	HOM02SEM001764	NO	NO	EF-Hand 1, calcium-binding site	Stramenopiles	0	-	3	3	0	100	0	50
-	HOM02SEM001803	NO	NO	Endoribonuclease L-PSP/chorismate mutase-like	Eukaryota	0	-	3	3	50	50	50	0
-	HOM02SEM001806	NO	NO	Domain of unknown function DUF3506	Eukaryota	0	-	3	3	50	50	0	0
-	HOM02SEM001826	NO	YES	Isopenicillin N synthase-like	Eukaryota	0	-	4	3	0	100	0	0
-	HOM02SEM001834	NO	NO	Glycine-rich domain-containing protein-like	Eukaryota	0	-	3	3	0	100	0	0
-	HOM02SEM001842	NO	NO	Protein of unknown function DUF819	Eukaryota	0	-	3	3	50	50	0	50
-	HOM02SEM001843	NO	NO	VDE lipocalin domain	Eukaryota	0	-	3	3	50	50	0	0
-	HOM02SEM001847	NO	NO	DapA-like	Eukaryota	0	-	3	3	100	0	0	0
-	HOM02SEM001861	NO	NO	Alpha carbonic anhydrase domain	Stramenopiles	0	-	3	3	0	100	0	0
-	HOM02SEM001919	NO	NO	Peptidase M14, carboxypeptidase A	Eukaryota	0	-	3	3	50	50	0	0
-	HOM02SEM001943	NO	NO	Lycopene cyclase, beta/epsilon	Eukaryota	0	-	3	3	50	50	0	0
-	HOM02SEM001963	NO	NO	tRNA(Ile)-lysidine/2-thiocytidine synthase, N-terminal	Eukaryota	0	-	5	3	100	0	0	0
-	HOM02SEM001964	NO	YES	Zinc finger, FYVE-related	Stramenopiles	0	-	3	3	50	50	0	0
-	HOM02SEM001965	NO	NO	GroES-like superfamily	Eukaryota	0	-	3	3	50	50	0	0
-	HOM02SEM001982	NO	NO	Sugar phosphate transporter domain	Eukaryota	0	-	3	3	0	100	0	0
-	HOM02SEM001998	NO	NO	Inositol monophosphatase-like	Eukaryota	0	-	4	3	50	50	0	0
-	HOM02SEM002019	YES	NO	Alkyldihydroxyacetonephosphate synthase	Eukaryota	0	-	6	3	100	0	0	0
-	HOM02SEM002113	NO	NO	Calcium-dependent channel, 7TM region, putative phosphate	Diatom	0	-	3	3	100	0	0	0
-	HOM02SEM002131	NO	NO	Pentatricopeptide repeat	Eukaryota	0	-	3	3	50	50	0	0
-	HOM02SEM002169	NO	NO	Prolyl 4-hydroxylase, alpha subunit	Eukaryota	0	-	3	3	50	50	0	0
-	HOM02SEM002196	NO	NO	P-loop containing nucleoside triphosphate hydrolase	Eukaryota	0	-	3	3	50	50	0	50
-	HOM02SEM002206	NO	NO	AMP-dependent synthetase/ligase	Eukaryota	0	-	4	3	0	100	0	0
-	HOM02SEM002268	NO	NO	Chloride channel, voltage gated	Eukaryota	0	-	3	3	100	0	0	0
-	HOM02SEM002289	NO	NO	P-loop containing nucleoside triphosphate hydrolase	Eukaryota	0	-	3	3	0	100	0	0
-	HOM02SEM002322	NO	NO	HPr(Ser) kinase/phosphorylase-like, N-terminal domain superfamily	Eukaryota	0	-	3	3	100	0	0	0
-	HOM02SEM002365	NO	NO	Glycosyl hydrolase family 99	Diatom	0	-	3	3	100	0	0	0
-	HOM02SEM002381	NO	NO	Ribosomal protein S4/S9, N-terminal	Eukaryota	0	-	3	3	50	50	0	50
-	HOM02SEM002397	NO	NO	NADP-dependent oxidoreductase domain	Eukaryota	0	-	3	3	0	100	0	0
-	HOM02SEM002411	NO	NO	Oxoglutarate/iron-dependent dioxygenase	Eukaryota	0	-	3	3	50	50	0	0
-	HOM02SEM002421	NO	NO	Sodium/calcium exchanger membrane region	Eukaryota	0	-	3	3	50	50	0	0
-	HOM02SEM002427	NO	YES	SGNH hydrolase-type esterase domain	Eukaryota	0	-	4	3	50	50	50	0
-	HOM02SEM002440	NO	NO	Macrocin-O-methyltransferase	Eukaryota	0	-	3	3	50	50	0	0
-	HOM02SEM002446	NO	NO	Short-chain dehydrogenase/reductase SDR	Eukaryota	0	-	3	3	100	0	50	0
-	HOM02SEM002453	NO	NO	Fungal lipase-like domain	Stramenopiles	0	-	3	3	0	100	0	0
-	HOM02SEM002489	NO	NO	Biopterin transporter family	Stramenopiles	0	-	3	3	50	50	0	0
-	HOM02SEM002535	NO	NO	Multi antimicrobial extrusion protein	Eukaryota	0	-	3	3	100	0	0	0
-	HOM02SEM002563	NO	NO	Metallo-dependent phosphatase-like	Eukaryota	0	-	3	3	50	50	0	50
-	HOM02SEM002577	NO	NO	Alpha-N-methyltransferase NTM1	Eukaryota	0	-	3	3	0	100	0	0
-	HOM02SEM002578	NO	NO	Alpha/Beta hydrolase fold	Stramenopiles	0	-	4	3	100	0	50	0
-	HOM02SEM002581	NO	NO	Metallo-dependent phosphatase-like	Eukaryota	0	-	4	3	50	50	50	50
-	HOM02SEM002609	NO	NO	FUN14	Eukaryota	0	-	3	3	50	50	0	0
-	HOM02SEM002626	NO	NO	Glycosyltransferase family 92	Eukaryota	0	-	3	3	50	50	50	0
-	HOM02SEM002653	NO	NO	Metalloenzyme, LuxS/M16 peptidase-like	Eukaryota	0	-	4	3	100	0	50	0
-	HOM02SEM002657	NO	NO	Metallo-beta-lactamase	Eukaryota	0	-	3	3	50	50	0	0
-	HOM02SEM002659	YES	NO	Integrase, catalytic core	Diatom	0	-	26	3	100	0	0	0
-	HOM02SEM002669	NO	NO	Nitronate monooxygenase	Eukaryota	0	-	3	3	100	0	0	0
-	HOM02SEM002682	NO	NO	FAD/NAD(P)-binding domain	Eukaryota	0	-	3	3	50	50	0	0
-	HOM02SEM002713	NO	NO	Flavinator of succinate dehydrogenase	Eukaryota	0	-	3	3	50	50	0	0
-	HOM02SEM002720	NO	NO	Photosystem II Psb28, class 1	Eukaryota	0	-	3	3	50	50	0	50
-	HOM02SEM002782	NO	NO	Protein of unknown function DUF1295	Eukaryota	0	-	3	3	50	50	0	0
-	HOM02SEM002792	NO	NO	Tim44-like domain	Eukaryota	0	-	3	3	50	50	0	50
-	HOM02SEM002827	NO	YES	Fatty acid desaturase domain	Eukaryota	0	-	4	3	100	0	0	0
-	HOM02SEM002840	NO	NO	Glutathione S-transferase, N-terminal	Eukaryota	0	-	3	3	100	0	50	0
-	HOM02SEM002867	NO	NO	Leucine-rich repeat	Stramenopiles	0	-	4	3	0	100	0	0
-	HOM02SEM002906	NO	NO	HAD-superfamily hydrolase, subfamily IIA	Eukaryota	0	-	3	3	100	0	0	0
-	HOM02SEM002951	NO	NO	Histidine phosphatase superfamily	Eukaryota	0	-	3	3	50	50	0	0
-	HOM02SEM002976	NO	NO	Glutathione S-transferase, N-terminal	Eukaryota	0	-	3	3	50	50	0	0
-	HOM02SEM003005	NO	NO	Nucleoside diphosphate kinase-like domain superfamily	Eukaryota	0	-	3	3	50	50	0	0
-	HOM02SEM003069	NO	NO	-	Eukaryota	0	-	3	3	50	50	0	0
-	HOM02SEM003083	NO	NO	Protein kinase domain	Eukaryota	0	-	3	3	100	0	50	0
-	HOM02SEM003090	NO	NO	Isochorismatase-like	Eukaryota	0	-	3	3	50	50	0	0
-	HOM02SEM003104	NO	NO	PC-Esterase	Eukaryota	0	-	3	3	100	0	0	0
-	HOM02SEM003119	NO	NO	Domain of unknown function CP12	Diatom	0	-	3	3	50	50	50	0
-	HOM02SEM003137	NO	NO	LysM domain	Stramenopiles	0	-	3	3	0	100	0	0
-	HOM02SEM003145	NO	NO	Pseudouridine synthase, catalytic domain superfamily	Diatom	0	-	3	3	100	0	0	0
-	HOM02SEM003185	NO	NO	-	Diatom	0	-	3	3	50	50	0	0
-	HOM02SEM003268	NO	YES	Thiamin diphosphate-binding fold	Eukaryota	0	-	4	3	0	100	0	0
-	HOM02SEM003275	NO	NO	Bestrophin/UPF0187	Eukaryota	0	-	3	3	100	0	0	0
-	HOM02SEM003276	NO	NO	Protein of unknown function DUF1517	Eukaryota	0	-	3	3	0	100	0	50
-	HOM02SEM003304	NO	NO	Pleckstrin homology domain	Stramenopiles	0	-	3	3	50	50	0	0
-	HOM02SEM003313	NO	NO	Amino acid transporter, transmembrane domain	Eukaryota	0	-	3	3	50	50	0	0
-	HOM02SEM003314	NO	NO	NTF2-like domain superfamily	Eukaryota	0	-	3	3	50	50	0	0
-	HOM02SEM003338	NO	NO	SET domain	Eukaryota	0	-	3	3	0	100	0	0
-	HOM02SEM003364	NO	NO	DNA methylase, C-5 cytosine-specific, active site	Eukaryota	0	-	3	3	0	100	0	50
-	HOM02SEM003373	NO	NO	Aldehyde dehydrogenase, N-terminal	Eukaryota	0	-	3	3	100	0	0	0
-	HOM02SEM003404	NO	NO	-	Eukaryota	0	-	4	3	0	100	0	50
-	HOM02SEM003411	NO	NO	DNA photolyase, N-terminal	Eukaryota	0	-	3	3	50	50	0	0
-	HOM02SEM003425	NO	NO	Palmitoyltransferase, DHHC domain	Eukaryota	0	-	3	3	50	50	50	0
-	HOM02SEM003456	NO	NO	Pleckstrin homology domain	Diatom	0	-	3	3	50	50	0	0
-	HOM02SEM003465	NO	NO	Proton-dependent oligopeptide transporter family	Diatom	0	-	3	3	50	50	0	0
-	HOM02SEM003466	NO	NO	Peroxiredoxin-like FAM213/AAED1	Diatom	0	-	3	3	0	100	0	0
-	HOM02SEM003473	NO	NO	NADP-dependent oxidoreductase domain	Eukaryota	0	-	3	3	0	100	0	0
-	HOM02SEM003506	NO	NO	FAS1 domain	Stramenopiles	0	-	3	3	0	100	0	0
-	HOM02SEM003568	YES	NO	TerD domain	Eukaryota	0	-	4	3	50	50	0	0
-	HOM02SEM003606	NO	NO	Leucine-rich repeat domain superfamily	Diatom	0	-	3	3	100	0	0	0
-	HOM02SEM003612	NO	NO	Magnesium-dependent phosphatase-1, eukaryotic/archaeal-type	Eukaryota	0	-	3	3	100	0	0	0
-	HOM02SEM003615	NO	NO	Methyltransferase type 11	Eukaryota	0	-	3	3	50	50	0	0
-	HOM02SEM003628	NO	NO	Major facilitator superfamily	Eukaryota	0	-	3	3	100	0	0	0
-	HOM02SEM003632	YES	NO	Flavin monooxygenase-like	Eukaryota	0	-	5	3	100	0	0	0
-	HOM02SEM003654	NO	NO	tRNA (guanine-N7-)-methyltransferase activity	Eukaryota	0	-	3	3	100	0	0	0
-	HOM02SEM003713	NO	NO	Sugar phosphate transporter domain	Eukaryota	0	-	4	3	0	100	0	50
-	HOM02SEM003723	NO	NO	Short-chain dehydrogenase/reductase SDR	Eukaryota	0	-	3	3	0	100	0	0
-	HOM02SEM003732	NO	NO	Exonuclease, RNase T/DNA polymerase III	Eukaryota	0	-	3	3	100	0	0	0
-	HOM02SEM003761	YES	NO	Macro domain	Eukaryota	0	-	4	3	100	0	0	0
-	HOM02SEM003785	NO	NO	AH/BAR domain superfamily	Diatom	0	-	3	3	100	0	0	0
-	HOM02SEM003788	NO	NO	Glycoside hydrolase family 16	Eukaryota	0	-	3	3	50	50	0	0
-	HOM02SEM003789	NO	NO	YjgF/YER057c/UK114 family	Eukaryota	0	-	3	3	50	50	50	0
-	HOM02SEM003825	YES	NO	-	Diatom	0	-	5	3	100	0	0	0
-	HOM02SEM003830	NO	NO	Alpha/Beta hydrolase fold	Stramenopiles	0	-	3	3	50	50	0	0
-	HOM02SEM003837	NO	NO	FKBP-type peptidyl-prolyl cis-trans isomerase domain	Diatom	0	-	3	3	50	50	0	0
-	HOM02SEM003854	NO	NO	Linker histone H1/H5, domain H15	Eukaryota	0	-	3	3	50	50	0	50
-	HOM02SEM003903	NO	NO	Poly(ADP-ribose) polymerase, catalytic domain	Eukaryota	0	-	4	3	100	0	0	0
-	HOM02SEM003934	NO	NO	Nuclease associated modular domain 3	Stramenopiles	0	-	3	3	0	100	0	0
-	HOM02SEM004033	NO	NO	-	Diatom	0	-	3	3	100	0	50	0
-	HOM02SEM004050	NO	NO	Serine aminopeptidase, S33	Eukaryota	0	-	3	3	100	0	0	0
-	HOM02SEM004077	NO	NO	DnaJ domain	Eukaryota	0	-	3	3	0	100	0	0
-	HOM02SEM004087	YES	NO	-	Eukaryota	0	-	3	3	50	50	0	50
-	HOM02SEM004100	NO	NO	Amino acid transporter, transmembrane domain	Eukaryota	0	-	3	3	50	50	50	50
-	HOM02SEM004109	NO	NO	-	Diatom	0	-	3	3	0	100	0	0
-	HOM02SEM004128	NO	NO	Calycin	Diatom	0	-	3	3	100	0	50	0
-	HOM02SEM004143	NO	NO	Alpha/Beta hydrolase fold	Stramenopiles	0	-	3	3	50	50	50	0
-	HOM02SEM004156	NO	NO	TLDc domain	Stramenopiles	0	-	3	3	50	50	0	0
-	HOM02SEM004164	NO	NO	Bestrophin/UPF0187	Eukaryota	0	-	3	3	100	0	0	0
-	HOM02SEM004181	NO	NO	Glycosyltransferase 2-like	Eukaryota	0	-	3	3	50	50	0	0
-	HOM02SEM004188	NO	NO	Pectin lyase fold/virulence factor	Eukaryota	0	-	4	3	0	100	0	0
-	HOM02SEM004190	NO	YES	carbamate kinase activity	Eukaryota	0	-	4	3	50	50	0	0
-	HOM02SEM004204	NO	NO	Cytochrome P450	Eukaryota	0	-	3	3	100	0	0	0
-	HOM02SEM004207	NO	NO	Golgi apparatus membrane protein TVP15	Stramenopiles	0	-	4	3	0	100	0	0
-	HOM02SEM004230	NO	NO	Methyltransferase domain	Eukaryota	0	-	3	3	0	100	0	0
-	HOM02SEM004239	YES	NO	EF-hand domain	Eukaryota	0	-	3	3	100	0	0	0
-	HOM02SEM004278	NO	NO	S-adenosyl-L-methionine-dependent methyltransferase	Diatom	0	-	3	3	100	0	50	0
-	HOM02SEM004323	NO	NO	-	Eukaryota	0	-	4	3	50	50	0	0
-	HOM02SEM004330	NO	NO	-	Diatom	0	-	3	3	0	100	0	0
-	HOM02SEM004352	NO	NO	Protein of unknown function DUF2214, membrane	Eukaryota	0	-	5	3	50	50	0	0
-	HOM02SEM004388	NO	NO	TspO/MBR-related protein	Eukaryota	0	-	3	3	50	50	0	0
-	HOM02SEM004403	NO	NO	Alpha/Beta hydrolase fold	Stramenopiles	0	-	4	3	50	50	0	0
-	HOM02SEM004442	NO	NO	Cyclophilin-like domain superfamily	Diatom	0	-	3	3	100	0	50	0
-	HOM02SEM004477	YES	NO	Leucine-rich repeat domain superfamily	Diatom	0	-	3	3	0	100	0	0
-	HOM02SEM004486	NO	NO	Phospholipase D/Transphosphatidylase	Eukaryota	0	-	3	3	0	100	0	0
-	HOM02SEM004628	NO	NO	Peroxisomal biogenesis factor 11	Stramenopiles	0	-	3	3	100	0	50	0
-	HOM02SEM004652	NO	NO	-	Eukaryota	0	-	4	3	100	0	50	0
-	HOM02SEM004661	NO	NO	NUDIX hydrolase-like domain superfamily	Diatom	0	-	3	3	50	50	0	0
-	HOM02SEM004671	NO	NO	ORMDL family	Stramenopiles	0	-	3	3	50	50	0	0
-	HOM02SEM004686	YES	NO	Ferritin-like	Eukaryota	0	-	3	3	50	50	0	0
-	HOM02SEM004704	NO	NO	Protein of unknown function DUF2237	Eukaryota	0	-	3	3	0	100	0	0
-	HOM02SEM004726	NO	NO	Protein of unknown function DUF285	Species-specific	0	-	17	3	100	0	0	0
-	HOM02SEM004734	NO	NO	-	Diatom	0	-	3	3	100	0	50	0
-	HOM02SEM004749	NO	NO	Domain of unknown function DUF814	Eukaryota	0	-	3	3	50	50	0	0
-	HOM02SEM004753	YES	NO	-	Diatom	0	-	3	3	0	100	0	50
-	HOM02SEM004789	NO	NO	Protein N-terminal asparagine amidohydrolase	Stramenopiles	0	-	3	3	0	100	0	0
-	HOM02SEM004791	YES	NO	Methyltransferase FkbM	Stramenopiles	0	-	6	3	0	100	0	0
-	HOM02SEM004801	NO	NO	Cyclophilin-like domain superfamily	Eukaryota	0	-	3	3	0	100	0	0
-	HOM02SEM004802	YES	NO	Bacterial alpha-L-rhamnosidase N-terminal	Diatom	0	-	4	3	0	100	0	0
-	HOM02SEM004805	YES	NO	SET domain	Diatom	0	-	4	3	50	50	0	0
-	HOM02SEM004881	NO	NO	-	Species-specific	0	-	17	3	100	0	0	0
-	HOM02SEM004896	NO	NO	Glycosyltransferase family 92	Diatom	0	-	3	3	100	0	0	0
-	HOM02SEM004947	NO	NO	Ion channel regulatory protein, UNC-93	Eukaryota	0	-	3	3	0	100	0	0
-	HOM02SEM004951	YES	NO	S-adenosyl-L-methionine-dependent methyltransferase	Diatom	0	-	4	3	50	50	0	50
-	HOM02SEM004974	NO	NO	Predicted HD phosphohydrolase	Eukaryota	0	-	3	3	50	50	0	0
-	HOM02SEM005016	NO	NO	Short-chain dehydrogenase/reductase SDR	Eukaryota	0	-	4	3	100	0	0	0
-	HOM02SEM005061	NO	NO	Methyltransferase Ppm1/Ppm2/Tcmp	Eukaryota	0	-	3	3	0	100	0	0
-	HOM02SEM005097	YES	NO	SH3-binding, glutamic acid-rich protein	Stramenopiles	0	-	4	3	100	0	0	0
-	HOM02SEM005099	NO	NO	-	Diatom	0	-	3	3	100	0	0	0
-	HOM02SEM005103	NO	YES	NAD(P)-binding domain	Diatom	0	-	3	3	50	50	0	0
-	HOM02SEM005138	NO	NO	Voltage-dependent channel domain superfamily	Eukaryota	0	-	4	3	100	0	0	0
-	HOM02SEM005148	NO	NO	Exostosin , C-terminal	Diatom	0	-	4	3	50	50	50	0
-	HOM02SEM005200	NO	NO	Amino acid transporter, transmembrane domain	Diatom	0	-	4	3	50	50	0	50
-	HOM02SEM005219	NO	NO	Protein of unknown function DUF2358	Diatom	0	-	3	3	50	50	50	0
-	HOM02SEM005225	NO	NO	-	Species-specific	0	-	16	3	100	0	0	0
-	HOM02SEM005240	NO	NO	cell redox homeostasis	Diatom	0	-	3	3	100	0	0	0
-	HOM02SEM005260	NO	NO	2Fe-2S ferredoxin, iron-sulphur binding site	Stramenopiles	0	-	3	3	50	50	0	0
-	HOM02SEM005261	NO	NO	Glycolipid transfer protein domain	Diatom	0	-	3	3	100	0	0	0
-	HOM02SEM005339	YES	NO	Major facilitator superfamily associated domain	Diatom	0	-	3	3	100	0	0	0
-	HOM02SEM005416	NO	NO	-	Diatom	0	-	3	3	50	50	0	0
-	HOM02SEM005448	NO	NO	TMP21-related	Stramenopiles	0	-	3	3	50	50	0	0
-	HOM02SEM005489	NO	NO	Amino acid/polyamine transporter 2	Diatom	0	-	3	3	100	0	0	0
-	HOM02SEM005491	NO	YES	Amino acid transporter, transmembrane domain	Diatom	0	-	3	3	100	0	0	0
-	HOM02SEM005549	NO	NO	Histone H3-K79 methyltransferase	Eukaryota	0	-	3	3	0	100	0	0
-	HOM02SEM005586	NO	NO	Alpha/beta hydrolase fold-1	Eukaryota	0	-	5	3	100	0	0	0
-	HOM02SEM005667	NO	NO	UAA transporter	Stramenopiles	0	-	3	3	100	0	0	0
-	HOM02SEM005707	NO	NO	Nuclear transport factor 2	Diatom	0	-	3	3	100	0	0	0
-	HOM02SEM005747	NO	NO	Tetratricopeptide repeat-containing domain	Eukaryota	0	-	3	3	0	100	0	0
-	HOM02SEM005811	NO	NO	-	Stramenopiles	0	-	3	3	50	50	50	0
-	HOM02SEM005829	NO	NO	Bestrophin/UPF0187	Diatom	0	-	4	3	50	50	0	0
-	HOM02SEM005844	NO	NO	Thioredoxin-like fold	Stramenopiles	0	-	3	3	0	100	0	0
-	HOM02SEM005876	NO	NO	Staphylococcal nuclease (SNase-like), OB-fold	Diatom	0	-	3	3	100	0	0	0
-	HOM02SEM005966	NO	NO	Zinc finger, FYVE/PHD-type	Diatom	0	-	3	3	0	100	0	0
-	HOM02SEM005986	NO	NO	Homocysteine-binding domain	Diatom	0	-	3	3	100	0	0	0
-	HOM02SEM005994	NO	NO	Acyl-CoA N-acyltransferase	Eukaryota	0	-	3	3	50	50	0	0
-	HOM02SEM006009	YES	NO	Protein of unknown function DUF229	Diatom	0	-	4	3	0	100	0	0
-	HOM02SEM006027	NO	NO	Amino acid transporter, transmembrane domain	Diatom	0	-	3	3	50	50	0	0
-	HOM02SEM006079	NO	NO	Nucleolar, Nop52	Stramenopiles	0	-	3	3	100	0	0	0
-	HOM02SEM006137	YES	NO	Nucleophile aminohydrolases, N-terminal	Diatom	0	-	3	3	50	50	0	0
-	HOM02SEM006175	NO	NO	DnaJ domain	Diatom	0	-	3	3	100	0	0	0
-	HOM02SEM006178	NO	NO	DIX domain	Stramenopiles	0	-	3	3	0	100	0	0
-	HOM02SEM006224	NO	NO	FAD-binding domain	Eukaryota	0	-	3	3	100	0	0	0
-	HOM02SEM006270	NO	NO	Intermembrane transport protein PqiA-like	Diatom	0	-	3	3	100	0	0	0
-	HOM02SEM006357	NO	NO	Ribosomal protein S27/S33, mitochondrial	Stramenopiles	0	-	3	3	0	100	0	0
-	HOM02SEM006359	NO	NO	calcium ion binding	Diatom	0	-	3	3	50	50	0	0
-	HOM02SEM006426	NO	NO	ApaG domain	Eukaryota	0	-	3	3	50	50	0	0
-	HOM02SEM006447	YES	NO	Peptidase S1, PA clan	Diatom	0	-	3	3	50	50	0	0
-	HOM02SEM006455	NO	NO	Protein of unknown function DUF1825	Eukaryota	0	-	3	3	0	100	0	0
-	HOM02SEM006469	NO	NO	Multicopper oxidase, copper-binding site	Eukaryota	0	-	3	3	100	0	0	0
-	HOM02SEM006518	NO	NO	P-loop containing nucleoside triphosphate hydrolase	Diatom	0	-	3	3	100	0	50	0
-	HOM02SEM006521	NO	NO	NUDIX hydrolase-like domain superfamily	Stramenopiles	0	-	3	3	50	50	0	0
-	HOM02SEM006590	NO	NO	Ccc1 family	Diatom	0	-	3	3	50	50	0	0
-	HOM02SEM006608	YES	NO	-	Stramenopiles	0	-	3	3	50	50	50	0
-	HOM02SEM006650	NO	NO	Protein-tyrosine phosphatase-like	Eukaryota	0	-	3	3	50	50	0	0
-	HOM02SEM006680	NO	NO	-	Diatom	0	-	3	3	50	50	0	0
-	HOM02SEM006687	NO	NO	Tetratricopeptide-like helical domain superfamily	Diatom	0	-	3	3	50	50	0	0
-	HOM02SEM006725	NO	NO	-	Diatom	0	-	3	3	100	0	0	0
-	HOM02SEM006730	YES	NO	Sodium/solute symporter	Eukaryota	0	-	3	3	100	0	50	0
-	HOM02SEM006762	NO	NO	-	Diatom	0	-	3	3	50	50	0	0
-	HOM02SEM006778	NO	NO	-	Diatom	0	-	3	3	50	50	0	0
-	HOM02SEM006804	NO	NO	Methyl-CpG DNA binding	Diatom	0	-	3	3	0	100	0	0
-	HOM02SEM006865	NO	NO	NAD(P)-binding domain superfamily	Diatom	0	-	3	3	0	100	0	0
-	HOM02SEM007113	NO	NO	Transmembrane protein 180	Diatom	0	-	3	3	100	0	50	0
-	HOM02SEM007119	NO	NO	-	Diatom	0	-	3	3	50	50	0	0
-	HOM02SEM007265	YES	NO	Beta-lactamase/transpeptidase-like	Diatom	0	-	4	3	100	0	0	0
-	HOM02SEM007416	NO	NO	CRAL-TRIO lipid binding domain	Diatom	0	-	4	3	50	50	0	0
-	HOM02SEM007454	NO	NO	Diacylglycerol acyltransferase	Eukaryota	0	-	3	3	50	50	0	0
-	HOM02SEM007486	NO	NO	-	Diatom	0	-	4	3	50	50	0	0
-	HOM02SEM007547	NO	NO	-	Species-specific	0	-	12	3	0	100	0	100
-	HOM02SEM007567	NO	NO	Zinc finger, RanBP2-type	Stramenopiles	0	-	3	3	0	100	0	0
-	HOM02SEM007596	NO	NO	Alkaline phosphatase D-related	Eukaryota	0	-	4	3	0	100	0	0
-	HOM02SEM007605	NO	NO	Ribonuclease kappa	Eukaryota	0	-	3	3	0	100	0	100
-	HOM02SEM007624	NO	NO	-	Diatom	0	-	3	3	100	0	0	0
-	HOM02SEM007673	NO	NO	-	Diatom	0	-	4	3	100	0	0	0
-	HOM02SEM007817	YES	NO	Major facilitator superfamily domain	Eukaryota	0	-	5	3	50	50	0	0
-	HOM02SEM007839	YES	NO	-	Diatom	0	-	3	3	0	100	0	0
-	HOM02SEM007923	NO	NO	BCCT transporter family	Eukaryota	0	-	4	3	100	0	0	0
-	HOM02SEM007955	NO	NO	Protein of unknown function DUF2252	Eukaryota	0	-	4	3	0	100	0	0
-	HOM02SEM007962	YES	NO	-	Diatom	0	-	6	3	100	0	0	0
-	HOM02SEM007982	YES	NO	Tc1-like transposase, DDE domain	Diatom	0	-	4	3	100	0	0	0
-	HOM02SEM007995	NO	NO	Metallo-beta-lactamase	Eukaryota	0	-	5	3	100	0	0	0
-	HOM02SEM008112	NO	NO	EamA domain	Diatom	0	-	3	3	50	50	0	0
-	HOM02SEM008136	NO	NO	-	Diatom	0	-	3	3	0	100	0	0
-	HOM02SEM008159	YES	NO	Beta-lactamase-related	Diatom	0	-	5	3	100	0	0	0
-	HOM02SEM008160	NO	NO	DM13 domain	Eukaryota	0	-	3	3	50	50	0	0
-	HOM02SEM008233	YES	NO	Zinc finger, RING-type	Diatom	0	-	3	3	100	0	0	0
-	HOM02SEM008271	NO	NO	Protein of unknown function DUF2838	Diatom	0	-	3	3	50	50	0	0
-	HOM02SEM008366	YES	NO	-	Diatom	0	-	3	3	100	0	0	0
-	HOM02SEM008386	NO	NO	Amino acid transporter, transmembrane domain	Stramenopiles	0	-	3	3	0	100	0	0
-	HOM02SEM008393	NO	NO	DNA binding	Diatom	0	-	3	3	0	100	0	0
-	HOM02SEM008419	NO	NO	Amino acid transporter, transmembrane domain	Diatom	0	-	3	3	100	0	0	0
-	HOM02SEM008449	YES	NO	Alpha/Beta hydrolase fold	Diatom	0	-	4	3	100	0	0	0
-	HOM02SEM008455	NO	NO	CRAL-TRIO lipid binding domain	Stramenopiles	0	-	3	3	100	0	0	0
-	HOM02SEM008496	YES	NO	Protein of unknown function DUF1769	Diatom	0	-	3	3	100	0	0	0
-	HOM02SEM008507	NO	NO	CRAL-TRIO lipid binding domain	Diatom	0	-	3	3	50	50	0	0
-	HOM02SEM008525	NO	NO	Oxoglutarate/iron-dependent dioxygenase	Eukaryota	0	-	3	3	100	0	0	0
-	HOM02SEM008692	NO	NO	oxidoreductase activity, acting on diphenols and related substances as donors, cytochrome as acceptor	Stramenopiles	0	-	3	3	50	50	0	0
-	HOM02SEM008701	YES	NO	-	Diatom	0	-	3	3	50	50	0	0
-	HOM02SEM008703	YES	YES	Jacalin-like lectin domain	Diatom	0	-	6	3	50	50	0	0
-	HOM02SEM008737	NO	NO	-	Eukaryota	0	-	3	3	50	50	0	0
-	HOM02SEM008859	NO	NO	Group XII secretory phospholipase A2 precursor	Diatom	0	-	3	3	100	0	0	0
-	HOM02SEM008920	YES	NO	PAN/Apple domain	Diatom	0	-	3	3	0	100	0	0
-	HOM02SEM009200	NO	NO	-	Diatom	0	-	3	3	50	50	0	0
-	HOM02SEM009217	YES	NO	Sterile alpha motif domain	Stramenopiles	0	-	5	3	50	50	0	50
-	HOM02SEM009272	NO	NO	-	Eukaryota	0	-	3	3	100	0	50	0
-	HOM02SEM009310	NO	NO	Alpha/Beta hydrolase fold	Diatom	0	-	3	3	50	50	0	0
-	HOM02SEM009342	NO	NO	sulfotransferase activity	Diatom	0	-	3	3	100	0	0	0
-	HOM02SEM009381	YES	NO	Glycosyltransferase 61	Eukaryota	0	-	5	3	50	50	0	0
-	HOM02SEM009421	YES	NO	protein phosphorylation	Diatom	0	-	5	3	50	50	0	0
-	HOM02SEM009482	YES	NO	P-loop containing nucleoside triphosphate hydrolase	Diatom	0	-	5	3	0	100	0	0
-	HOM02SEM009483	NO	NO	EF-Hand 1, calcium-binding site	Diatom	0	-	4	3	50	50	0	0
-	HOM02SEM009489	NO	NO	Phosphate acetyl/butaryl transferase	Eukaryota	0	-	3	3	50	50	0	0
-	HOM02SEM009606	NO	NO	-	Diatom	0	-	3	3	50	50	0	0
-	HOM02SEM009873	NO	NO	Tyrosinase copper-binding domain	Eukaryota	0	-	3	3	50	50	0	0
-	HOM02SEM009923	NO	NO	FAD-binding 8	Eukaryota	0	-	4	3	0	100	0	0
-	HOM02SEM010026	YES	NO	Methyltransferase FkbM	Diatom	0	-	8	3	100	0	0	0
-	HOM02SEM010066	NO	NO	Potassium channel tetramerisation-type BTB domain	Eukaryota	0	-	3	3	0	100	0	0
-	HOM02SEM010381	NO	NO	-	Species-specific	0	-	8	3	0	100	0	50
-	HOM02SEM010483	NO	NO	-	Diatom	0	-	3	3	50	50	0	0
-	HOM02SEM010495	NO	NO	Enoyl-CoA hydratase/isomerase	Stramenopiles	0	-	3	3	0	100	0	0
-	HOM02SEM010497	NO	NO	Major facilitator superfamily	Stramenopiles	0	-	3	3	100	0	0	0
-	HOM02SEM010535	NO	YES	Thymidylate synthase/dCMP hydroxymethylase domain	Eukaryota	0	-	4	3	100	0	0	0
-	HOM02SEM010751	NO	NO	-	Diatom	0	-	3	3	100	0	50	0
-	HOM02SEM010897	NO	NO	diacylglycerol O-acyltransferase activity	Stramenopiles	0	-	3	3	0	100	0	0
-	HOM02SEM010952	NO	NO	IQ motif, EF-hand binding site	Diatom	0	-	3	3	50	50	0	0
-	HOM02SEM010957	NO	NO	Glycosyltransferase WbsX	Diatom	0	-	3	3	100	0	0	0
-	HOM02SEM011016	NO	NO	Expansin/Lol pI	Diatom	0	-	3	3	0	100	0	50
-	HOM02SEM011033	NO	NO	DNA ligase, OB-like domain	Eukaryota	0	-	3	3	100	0	50	0
-	HOM02SEM011075	NO	NO	carbonate dehydratase activity	Diatom	0	-	3	3	100	0	0	0
-	HOM02SEM011259	NO	NO	PLAC8 motif-containing protein	Diatom	0	-	3	3	50	50	0	0
-	HOM02SEM011275	NO	NO	-	Diatom	0	-	4	3	50	50	0	0
-	HOM02SEM011329	NO	NO	calcium ion binding	Diatom	0	-	3	3	0	100	0	0
-	HOM02SEM011429	NO	NO	Sjoegren syndrome/scleroderma autoantigen 1	Diatom	0	-	3	3	0	100	0	100
-	HOM02SEM011468	NO	NO	carbon-sulfur lyase activity	Stramenopiles	0	-	3	3	100	0	0	0
-	HOM02SEM011524	NO	NO	Fatty acid hydroxylase	Diatom	0	-	3	3	100	0	50	0
-	HOM02SEM011572	NO	NO	-	Diatom	0	-	3	3	100	0	0	0
-	HOM02SEM011793	NO	NO	3-beta-hydroxy-delta5-steroid dehydrogenase activity	Eukaryota	0	-	3	3	100	0	50	0
-	HOM02SEM011799	NO	YES	-	Diatom	0	-	3	3	100	0	0	0
-	HOM02SEM011816	NO	NO	-	Eukaryota	0	-	3	3	50	50	0	50
-	HOM02SEM011818	NO	NO	malate transport	Diatom	0	-	3	3	100	0	0	0
-	HOM02SEM012024	NO	NO	MHCK/EF2 kinase	Eukaryota	0	-	3	3	100	0	0	0
-	HOM02SEM012144	NO	NO	Phytanoyl-CoA dioxygenase	Stramenopiles	0	-	3	3	100	0	0	0
-	HOM02SEM012181	NO	YES	-	Species-specific	0	-	7	3	50	50	0	0
-	HOM02SEM012182	NO	NO	Exostosin-like	Eukaryota	0	-	3	3	50	50	0	50
-	HOM02SEM012240	NO	NO	CRAL-TRIO lipid binding domain	Diatom	0	-	3	3	100	0	0	0
-	HOM02SEM012333	NO	NO	Metallo-beta-lactamase	Diatom	0	-	3	3	100	0	0	0
-	HOM02SEM012372	NO	NO	-	Diatom	0	-	3	3	100	0	0	0
-	HOM02SEM012386	NO	NO	-	Species-specific	0	-	7	3	50	50	0	50
-	HOM02SEM012398	NO	NO	-	Diatom	0	-	3	3	0	100	0	0
-	HOM02SEM012417	NO	NO	-	Diatom	0	-	3	3	0	100	0	0
-	HOM02SEM012585	NO	NO	Glutathione-dependent formaldehyde-activating enzyme/centromere protein V	Diatom	0	-	3	3	0	100	0	0
-	HOM02SEM012606	NO	YES	PAS domain	Diatom	0	-	3	3	50	50	0	0
-	HOM02SEM012614	NO	NO	-	Eukaryota	0	-	3	3	50	50	0	50
-	HOM02SEM012782	NO	NO	-	Diatom	0	-	3	3	0	100	0	0
-	HOM02SEM012785	YES	NO	-	Diatom	0	-	5	3	50	50	0	0
-	HOM02SEM012899	NO	NO	S-adenosyl-L-methionine-dependent methyltransferase	Eukaryota	0	-	3	3	50	50	0	0
-	HOM02SEM012900	NO	NO	MHCK/EF2 kinase	Eukaryota	0	-	3	3	0	100	0	100
-	HOM02SEM012922	NO	NO	AP2/ERF domain	Eukaryota	0	-	3	3	50	50	50	50
-	HOM02SEM012974	NO	NO	Leucine-rich repeat domain superfamily	Diatom	0	-	3	3	50	50	0	0
-	HOM02SEM013062	NO	NO	-	Diatom	0	-	3	3	0	100	0	0
-	HOM02SEM013115	NO	NO	DHS-like NAD/FAD-binding domain superfamily	Diatom	0	-	3	3	0	100	0	0
-	HOM02SEM013307	NO	NO	-	Species-specific	0	-	6	3	0	100	0	0
-	HOM02SEM013341	NO	NO	FCP1 homology domain	Diatom	0	-	4	3	50	50	0	50
-	HOM02SEM013405	NO	NO	Ankyrin repeat	Diatom	0	-	3	3	50	50	50	0
-	HOM02SEM013478	NO	NO	-	Diatom	0	-	3	3	0	100	0	0
-	HOM02SEM013607	NO	NO	Leucine-rich repeat domain superfamily	Diatom	0	-	3	3	100	0	0	0
-	HOM02SEM013615	NO	NO	Peptidase S8/S53 domain	Eukaryota	0	-	3	3	100	0	50	0
-	HOM02SEM013674	NO	YES	-	Diatom	0	-	3	3	0	100	0	100
-	HOM02SEM013707	NO	NO	-	Diatom	0	-	3	3	50	50	0	0
-	HOM02SEM013835	NO	NO	-	Species-specific	0	-	6	3	0	100	0	0
-	HOM02SEM013867	NO	NO	Serine aminopeptidase, S33	Eukaryota	0	-	3	3	50	50	0	0
-	HOM02SEM013935	NO	NO	Leucine-rich repeat domain superfamily	Species-specific	0	-	6	3	100	0	50	0
-	HOM02SEM013954	NO	NO	-	Diatom	0	-	3	3	0	100	0	0
-	HOM02SEM014024	NO	NO	-	Diatom	0	-	3	3	50	50	0	0
-	HOM02SEM014047	NO	YES	2 iron, 2 sulfur cluster binding	Species-specific	0	-	6	3	0	100	0	0
-	HOM02SEM014348	NO	NO	Nucleotide-diphospho-sugar transferases	Stramenopiles	0	-	3	3	100	0	0	0
-	HOM02SEM014465	NO	NO	-	Species-specific	0	-	6	3	0	100	0	0
-	HOM02SEM014489	NO	NO	Pectin lyase fold/virulence factor	Diatom	0	-	3	3	100	0	0	0
-	HOM02SEM014545	NO	YES	-	Species-specific	0	-	6	3	0	100	0	0
-	HOM02SEM014699	NO	NO	protein kinase activity	Eukaryota	0	-	4	3	50	50	50	0
-	HOM02SEM014741	NO	NO	Glutathione S-transferase, C-terminal domain superfamily	Stramenopiles	0	-	3	3	50	50	0	0
-	HOM02SEM014762	NO	NO	-	Species-specific	0	-	5	3	0	100	0	0
-	HOM02SEM014832	NO	NO	-	Species-specific	0	-	5	3	100	0	0	0
-	HOM02SEM014884	NO	NO	ubiquitin-protein transferase activity	Diatom	0	-	3	3	0	100	0	0
-	HOM02SEM014962	NO	NO	-	Species-specific	0	-	5	3	0	100	0	0
-	HOM02SEM015019	NO	NO	Ankyrin repeat-containing domain superfamily	Species-specific	0	-	5	3	0	100	0	0
-	HOM02SEM015179	NO	NO	-	Diatom	0	-	3	3	50	50	0	50
-	HOM02SEM015235	NO	NO	-	Species-specific	0	-	5	3	0	100	0	50
-	HOM02SEM015302	NO	NO	-	Species-specific	0	-	5	3	50	50	0	0
-	HOM02SEM015313	NO	NO	-	Diatom	0	-	4	3	100	0	50	0
-	HOM02SEM015579	NO	NO	-	Species-specific	0	-	5	3	50	50	0	0
-	HOM02SEM015697	NO	YES	Leucine-rich repeat	Stramenopiles	0	-	3	3	50	50	0	0
-	HOM02SEM015709	NO	NO	Phospholipase D-like domain	Species-specific	0	-	5	3	100	0	0	0
-	HOM02SEM015747	NO	NO	Protein of unknown function DUF3626	Eukaryota	0	-	4	3	50	50	0	0
-	HOM02SEM016009	NO	NO	-	Species-specific	0	-	5	3	0	100	0	50
-	HOM02SEM016144	NO	NO	ubiquitin-protein transferase activity	Species-specific	0	-	5	3	100	0	50	0
-	HOM02SEM016154	NO	NO	Protein of unknown function DUF2306, membrane	Diatom	0	-	3	3	0	100	0	50
-	HOM02SEM016233	NO	NO	endosome membrane	Species-specific	0	-	5	3	0	100	0	50
-	HOM02SEM016236	NO	YES	-	Species-specific	0	-	5	3	0	100	0	50
-	HOM02SEM016247	NO	YES	-	Species-specific	0	-	5	3	0	100	0	0
-	HOM02SEM016300	NO	NO	-	Species-specific	0	-	5	3	0	100	0	0
-	HOM02SEM016326	NO	NO	calcium ion binding	Diatom	0	-	3	3	100	0	0	0
-	HOM02SEM016418	NO	NO	alpha-1,6-mannosylglycoprotein 6-beta-N-acetylglucosaminyltransferase activity	Stramenopiles	0	-	3	3	0	100	0	0
-	HOM02SEM016534	NO	NO	Domain of unknown function DUF4116	Species-specific	0	-	5	3	0	100	0	0
-	HOM02SEM016556	NO	NO	Leucine-rich repeat domain superfamily	Diatom	0	-	3	3	50	50	0	50
-	HOM02SEM016580	NO	NO	-	Species-specific	0	-	5	3	50	50	0	0
-	HOM02SEM016602	NO	NO	5'-Nucleotidase, C-terminal	Diatom	0	-	4	3	100	0	50	0
-	HOM02SEM016651	NO	NO	Zinc finger, MYND-type	Diatom	0	-	3	3	50	50	0	0
-	HOM02SEM016775	NO	NO	vacuolar protein processing	Diatom	0	-	3	3	100	0	0	0
-	HOM02SEM016782	NO	NO	-	Eukaryota	0	-	3	3	100	0	0	0
-	HOM02SEM016945	NO	NO	-	Species-specific	0	-	5	3	0	100	0	50
-	HOM02SEM016991	NO	NO	-	Diatom	0	-	3	3	50	50	0	0
-	HOM02SEM017251	NO	NO	-	Species-specific	0	-	5	3	0	100	0	0
-	HOM02SEM017503	NO	NO	metalloendopeptidase activity	Diatom	0	-	4	3	50	50	0	0
-	HOM02SEM017520	NO	NO	F-actin capping protein complex	Diatom	0	-	3	3	0	100	0	50
-	HOM02SEM017531	NO	NO	Oxidoreductase FAD/NAD(P)-binding	Eukaryota	0	-	3	3	100	0	0	0
-	HOM02SEM017568	NO	NO	Domain of unknown function DUF4470	Stramenopiles	0	-	4	3	100	0	0	0
-	HOM02SEM017630	NO	NO	Leucine-rich repeat domain superfamily	Diatom	0	-	3	3	0	100	0	100
-	HOM02SEM017801	NO	NO	Bacterial surface protein 26-residue repeat	Species-specific	0	-	4	3	0	100	0	0
-	HOM02SEM017808	NO	NO	-	Eukaryota	0	-	3	3	100	0	0	0
-	HOM02SEM017824	NO	NO	-	Species-specific	0	-	4	3	0	100	0	0
-	HOM02SEM017883	NO	NO	-	Diatom	0	-	3	3	100	0	50	0
-	HOM02SEM017919	NO	YES	-	Species-specific	0	-	4	3	0	100	0	50
-	HOM02SEM017932	NO	NO	-	Species-specific	0	-	4	3	50	50	0	50
-	HOM02SEM018039	NO	NO	-	Species-specific	0	-	4	3	50	50	0	0
-	HOM02SEM018148	NO	NO	-	Species-specific	0	-	4	3	50	50	0	0
-	HOM02SEM018183	NO	NO	EGF-like, conserved site	Diatom	0	-	3	3	100	0	0	0
-	HOM02SEM018192	NO	NO	-	Species-specific	0	-	4	3	50	50	0	0
-	HOM02SEM018217	NO	NO	calcium ion binding	Species-specific	0	-	4	3	50	50	0	0
-	HOM02SEM018247	NO	NO	-	Species-specific	0	-	4	3	0	100	0	0
-	HOM02SEM018422	NO	NO	-	Diatom	0	-	3	3	50	50	0	50
-	HOM02SEM018541	NO	NO	-	Species-specific	0	-	4	3	100	0	0	0
-	HOM02SEM018605	NO	NO	Rhodanese-like domain superfamily	Diatom	0	-	3	3	0	100	0	0
-	HOM02SEM018773	NO	NO	Glutathione S-transferase, N-terminal	Diatom	0	-	3	3	100	0	0	0
-	HOM02SEM018825	NO	NO	-	Species-specific	0	-	4	3	0	100	0	100
-	HOM02SEM019103	NO	NO	-	Species-specific	0	-	4	3	50	50	0	0
-	HOM02SEM019116	NO	NO	-	Diatom	0	-	3	3	100	0	0	0
-	HOM02SEM019239	NO	NO	-	Diatom	0	-	3	3	50	50	0	0
-	HOM02SEM019293	NO	NO	Protein of unknown function DUF4419	Species-specific	0	-	4	3	0	100	0	0
-	HOM02SEM019334	NO	NO	-	Species-specific	0	-	4	3	100	0	0	0
-	HOM02SEM019372	NO	NO	-	Species-specific	0	-	4	3	50	50	0	0
-	HOM02SEM019394	NO	NO	Choline/ethanolamine phosphotransferase	Eukaryota	0	-	3	3	50	50	0	0
-	HOM02SEM019422	NO	NO	Zinc finger, RanBP2-type superfamily	Species-specific	0	-	4	3	0	100	0	0
-	HOM02SEM019537	NO	NO	-	Species-specific	0	-	4	3	0	100	0	0
-	HOM02SEM019568	NO	NO	Isw1 complex	Species-specific	0	-	4	3	50	50	0	0
-	HOM02SEM019592	NO	NO	-	Species-specific	0	-	4	3	100	0	0	0
-	HOM02SEM019602	NO	NO	-	Diatom	0	-	3	3	0	100	0	0
-	HOM02SEM019888	NO	NO	SRA-YDG	Eukaryota	0	-	3	3	50	50	50	0
-	HOM02SEM019926	NO	NO	Sterile alpha motif domain	Species-specific	0	-	4	3	100	0	0	0
-	HOM02SEM019936	NO	NO	3-hydroxyacyl-CoA dehydrogenase activity	Species-specific	0	-	4	3	100	0	0	0
-	HOM02SEM020032	NO	NO	-	Species-specific	0	-	4	3	0	100	0	0
-	HOM02SEM020048	NO	NO	-	Diatom	0	-	3	3	0	100	0	0
-	HOM02SEM020136	NO	NO	-	Species-specific	0	-	4	3	0	100	0	0
-	HOM02SEM020191	NO	NO	-	Species-specific	0	-	4	3	0	100	0	0
-	HOM02SEM020258	NO	NO	-	Species-specific	0	-	4	3	0	100	0	50
-	HOM02SEM020260	NO	NO	-	Species-specific	0	-	4	3	0	100	0	0
-	HOM02SEM020361	NO	NO	methyltransferase activity	Diatom	0	-	3	3	50	50	0	0
-	HOM02SEM020730	NO	NO	Ricin B, lectin domain	Diatom	0	-	3	3	100	0	0	0
-	HOM02SEM020779	NO	NO	-	Species-specific	0	-	4	3	50	50	0	0
-	HOM02SEM020784	NO	NO	-	Species-specific	0	-	4	3	0	100	0	0
-	HOM02SEM020813	NO	NO	Zinc finger, TRAF-type	Species-specific	0	-	4	3	50	50	0	0
-	HOM02SEM020906	NO	NO	cysteine-type peptidase activity	Stramenopiles	0	-	3	3	100	0	0	0
-	HOM02SEM020995	NO	NO	-	Diatom	0	-	3	3	50	50	0	0
-	HOM02SEM021112	NO	NO	JmjC domain	Species-specific	0	-	4	3	50	50	0	0
-	HOM02SEM021188	NO	NO	-	Diatom	0	-	3	3	0	100	0	0
-	HOM02SEM021264	NO	NO	-	Species-specific	0	-	4	3	50	50	0	0
-	HOM02SEM021279	NO	NO	-	Species-specific	0	-	4	3	0	100	0	0
-	HOM02SEM021308	NO	NO	-	Species-specific	0	-	4	3	100	0	0	0
-	HOM02SEM021311	NO	NO	-	Diatom	0	-	3	3	100	0	0	0
-	HOM02SEM021401	NO	NO	-	Species-specific	0	-	4	3	0	100	0	0
-	HOM02SEM021526	NO	NO	Hotdog acyl-CoA thioesterase (ACOT)-type domain	Eukaryota	0	-	3	3	100	0	0	0
-	HOM02SEM021555	NO	NO	-	Species-specific	0	-	4	3	0	100	0	50
-	HOM02SEM021805	NO	NO	-	Diatom	0	-	3	3	50	50	0	0
-	HOM02SEM021840	NO	NO	-	Species-specific	0	-	4	3	50	50	0	0
-	HOM02SEM021845	NO	NO	-	Species-specific	0	-	4	3	0	100	0	0
-	HOM02SEM021853	NO	YES	Aminoglycoside phosphotransferase	Species-specific	0	-	4	3	50	50	50	0
-	HOM02SEM021861	NO	NO	-	Species-specific	0	-	4	3	0	100	0	0
-	HOM02SEM021880	NO	YES	-	Species-specific	0	-	4	3	100	0	0	0
-	HOM02SEM022049	NO	NO	-	Species-specific	0	-	4	3	100	0	0	0
-	HOM02SEM022068	NO	NO	-	Diatom	0	-	3	3	0	100	0	0
-	HOM02SEM022106	NO	NO	Epidermal growth factor receptor ligand	Species-specific	0	-	4	3	50	50	0	0
-	HOM02SEM022217	NO	YES	Methyltransferase FkbM	Stramenopiles	0	-	3	3	0	100	0	0
-	HOM02SEM022252	NO	YES	sequence-specific DNA binding	Species-specific	0	-	4	3	100	0	0	0
-	HOM02SEM022304	NO	YES	-	Species-specific	0	-	4	3	100	0	0	0
-	HOM02SEM022496	NO	NO	nucleic acid binding	Species-specific	0	-	4	3	0	100	0	0
-	HOM02SEM022520	NO	NO	-	Diatom	0	-	3	3	100	0	50	0
-	HOM02SEM022553	NO	NO	-	Species-specific	0	-	4	3	50	50	0	0
-	HOM02SEM022697	NO	YES	F-box domain	Species-specific	0	-	4	3	50	50	0	0
-	HOM02SEM022717	NO	NO	Beta-lactamase-related	Eukaryota	0	-	3	3	100	0	0	0
-	HOM02SEM022817	NO	NO	-	Species-specific	0	-	3	3	50	50	0	0
-	HOM02SEM022819	NO	NO	SET domain	Species-specific	0	-	3	3	0	100	0	0
-	HOM02SEM022855	NO	NO	-	Species-specific	0	-	3	3	50	50	0	0
-	HOM02SEM022917	NO	NO	-	Species-specific	0	-	3	3	0	100	0	0
-	HOM02SEM022935	NO	NO	transcription factor TFIIF complex	Species-specific	0	-	3	3	0	100	0	50
-	HOM02SEM023005	NO	NO	3-beta-hydroxy-delta5-steroid dehydrogenase activity	Species-specific	0	-	3	3	100	0	0	0
-	HOM02SEM023028	NO	NO	-	Species-specific	0	-	3	3	50	50	0	50
-	HOM02SEM023137	NO	NO	-	Species-specific	0	-	3	3	100	0	0	0
-	HOM02SEM023171	NO	YES	Phospholipid methyltransferase	Species-specific	0	-	3	3	50	50	0	0
-	HOM02SEM023204	NO	NO	-	Species-specific	0	-	3	3	0	100	0	0
-	HOM02SEM023211	NO	NO	-	Species-specific	0	-	3	3	0	100	0	100
-	HOM02SEM023253	NO	NO	Alpha/beta hydrolase fold-1	Species-specific	0	-	3	3	50	50	0	50
-	HOM02SEM023262	NO	NO	-	Species-specific	0	-	3	3	0	100	0	100
-	HOM02SEM023298	NO	YES	-	Species-specific	0	-	3	3	0	100	0	0
-	HOM02SEM023411	NO	NO	histone acetyltransferase activity	Species-specific	0	-	3	3	50	50	0	0
-	HOM02SEM023438	NO	YES	-	Species-specific	0	-	3	3	0	100	0	0
-	HOM02SEM023572	NO	NO	-	Species-specific	0	-	3	3	100	0	50	0
-	HOM02SEM023580	NO	NO	-	Species-specific	0	-	3	3	50	50	50	50
-	HOM02SEM023624	NO	NO	protein binding	Species-specific	0	-	3	3	50	50	0	0
-	HOM02SEM023753	NO	NO	-	Species-specific	0	-	3	3	0	100	0	0
-	HOM02SEM023795	NO	NO	-	Species-specific	0	-	3	3	0	100	0	100
-	HOM02SEM023808	NO	NO	-	Species-specific	0	-	3	3	100	0	0	0
-	HOM02SEM023846	NO	NO	-	Species-specific	0	-	3	3	0	100	0	0
-	HOM02SEM023969	NO	NO	-	Species-specific	0	-	3	3	0	100	0	0
-	HOM02SEM023988	NO	NO	-	Species-specific	0	-	3	3	0	100	0	0
-	HOM02SEM023996	NO	YES	-	Species-specific	0	-	3	3	0	100	0	0
-	HOM02SEM024084	NO	NO	Zinc finger, C3HC4 RING-type	Species-specific	0	-	3	3	0	100	0	0
-	HOM02SEM024169	NO	NO	lipid metabolic process	Species-specific	0	-	3	3	50	50	0	50
-	HOM02SEM024251	NO	NO	-	Species-specific	0	-	3	3	100	0	0	0
-	HOM02SEM024311	NO	NO	-	Species-specific	0	-	3	3	100	0	50	0
-	HOM02SEM024402	NO	NO	DnaJ domain	Species-specific	0	-	3	3	50	50	0	0
-	HOM02SEM024426	NO	NO	extracellular region	Species-specific	0	-	3	3	0	100	0	0
-	HOM02SEM024438	NO	YES	-	Species-specific	0	-	3	3	0	100	0	0
-	HOM02SEM024445	NO	NO	Putative esterase	Species-specific	0	-	3	3	50	50	0	50
-	HOM02SEM024446	NO	NO	-	Species-specific	0	-	3	3	50	50	0	50
-	HOM02SEM024474	NO	NO	-	Species-specific	0	-	3	3	50	50	0	0
-	HOM02SEM024510	NO	NO	-	Species-specific	0	-	3	3	0	100	0	100
-	HOM02SEM024570	NO	NO	-	Species-specific	0	-	3	3	0	100	0	50
-	HOM02SEM024660	NO	NO	-	Species-specific	0	-	3	3	50	50	0	0
-	HOM02SEM024708	NO	NO	protein binding	Species-specific	0	-	3	3	0	100	0	0
-	HOM02SEM024723	NO	NO	GyrI-like small molecule binding domain	Species-specific	0	-	3	3	0	100	0	0
-	HOM02SEM024763	NO	NO	-	Species-specific	0	-	3	3	50	50	0	0
-	HOM02SEM024795	NO	NO	-	Species-specific	0	-	3	3	50	50	0	0
-	HOM02SEM024883	NO	NO	Zinc finger, RanBP2-type	Species-specific	0	-	3	3	0	100	0	0
-	HOM02SEM024986	NO	NO	-	Species-specific	0	-	3	3	50	50	0	0
-	HOM02SEM025023	NO	NO	-	Species-specific	0	-	3	3	50	50	0	0
-	HOM02SEM025170	NO	NO	-	Species-specific	0	-	3	3	0	100	0	0
-	HOM02SEM025216	NO	NO	-	Species-specific	0	-	3	3	50	50	0	0
-	HOM02SEM025275	NO	NO	-	Species-specific	0	-	3	3	100	0	0	0
-	HOM02SEM025276	NO	NO	lipid metabolic process	Species-specific	0	-	3	3	100	0	0	0
-	HOM02SEM025298	NO	NO	post-embryonic genitalia morphogenesis	Species-specific	0	-	3	3	50	50	0	50
-	HOM02SEM025408	NO	NO	Cytokine IL1/FGF	Species-specific	0	-	3	3	50	50	0	0
-	HOM02SEM025415	NO	NO	-	Species-specific	0	-	3	3	50	50	0	50
-	HOM02SEM025419	NO	NO	-	Species-specific	0	-	3	3	50	50	0	0
-	HOM02SEM025457	NO	NO	-	Species-specific	0	-	3	3	50	50	50	0
-	HOM02SEM025504	NO	NO	-	Species-specific	0	-	3	3	50	50	0	0
-	HOM02SEM025544	NO	NO	-	Species-specific	0	-	3	3	100	0	0	0
-	HOM02SEM025548	NO	NO	-	Species-specific	0	-	3	3	0	100	0	0
-	HOM02SEM025558	NO	NO	Ketopantoate reductase, N-terminal domain	Species-specific	0	-	3	3	0	100	0	0
-	HOM02SEM025593	NO	NO	-	Species-specific	0	-	3	3	0	100	0	0
-	HOM02SEM025623	NO	NO	-	Species-specific	0	-	3	3	100	0	0	0
-	HOM02SEM025625	NO	NO	calcium ion binding	Species-specific	0	-	3	3	100	0	0	0
-	HOM02SEM025685	NO	NO	-	Species-specific	0	-	3	3	100	0	0	0
-	HOM02SEM025725	NO	NO	-	Species-specific	0	-	3	3	0	100	0	0
-	HOM02SEM025745	NO	NO	phosphatidylinositol-5-phosphate binding	Species-specific	0	-	3	3	100	0	0	0
-	HOM02SEM025774	NO	NO	-	Species-specific	0	-	3	3	100	0	0	0
-	HOM02SEM025790	NO	NO	-	Species-specific	0	-	3	3	0	100	0	0
-	HOM02SEM025811	NO	NO	-	Species-specific	0	-	3	3	0	100	0	0
-	HOM02SEM025890	NO	NO	-	Species-specific	0	-	3	3	0	100	0	0
-	HOM02SEM026034	NO	NO	-	Species-specific	0	-	3	3	0	100	0	0
-	HOM02SEM026079	NO	NO	-	Species-specific	0	-	3	3	50	50	0	0
-	HOM02SEM026136	NO	NO	-	Species-specific	0	-	3	3	100	0	0	0
-	HOM02SEM026177	NO	NO	-	Species-specific	0	-	3	3	0	100	0	0
-	HOM02SEM026186	NO	NO	-	Species-specific	0	-	3	3	0	100	0	0
-	HOM02SEM026198	NO	NO	Zinc finger, MYND-type	Species-specific	0	-	3	3	0	100	0	50
-	HOM02SEM026206	NO	NO	-	Species-specific	0	-	3	3	0	100	0	0
-	HOM02SEM026215	NO	NO	-	Species-specific	0	-	3	3	50	50	0	0
-	HOM02SEM026264	NO	NO	-	Species-specific	0	-	3	3	100	0	0	0
-	HOM02SEM026354	NO	YES	-	Species-specific	0	-	3	3	100	0	0	0
-	HOM02SEM026428	NO	NO	-	Species-specific	0	-	3	3	50	50	0	0
-	HOM02SEM026434	NO	NO	acetylcholine-gated channel complex	Species-specific	0	-	3	3	100	0	0	0
-	HOM02SEM026508	NO	NO	-	Species-specific	0	-	3	3	50	50	50	0
-	HOM02SEM026629	NO	NO	-	Species-specific	0	-	3	3	100	0	0	0
-	HOM02SEM026748	NO	NO	Golgi transport complex	Species-specific	0	-	3	3	100	0	0	0
-	HOM02SEM026772	NO	NO	-	Species-specific	0	-	3	3	0	100	0	0
-	HOM02SEM026808	NO	NO	-	Species-specific	0	-	3	3	50	50	0	0
-	HOM02SEM026873	NO	NO	-	Species-specific	0	-	3	3	50	50	0	0
-	HOM02SEM026880	NO	NO	-	Species-specific	0	-	3	3	50	50	0	0
[truncated: 14,102 more rows]
