# Supplementary material for: The Seminavis robusta genome provides insights into the evolutionary adaptations of benthic diatoms
Source: Nat Commun. 2020 Jul 3;11:3320. doi: 10.1038/s41467-020-17191-8 (PMC7335047; doi:10.1038/s41467-020-17191-8)
Supplement: Supplementary file 4 — Source Data [file 41467_2020_17191_MOESM4_ESM.zip › Source_Data/Fig. 4A.xlsx]

## Sheet: Data 2
Source Data 2: General statistics to identify de novo non-reference dispensable genes.
Sample_name1	Sample_name2	Clade	N_initial_reads	%_mapped_reads	N_initial_de_novo_candidate_genes	After_removing_contaminants	After_removing_TE
S1	VM3-16	I	13745860	0.7122	25	21	7
S2	VM3-17	I	14111160	0.754	38	33	13
S3	VM3-26	I	14904414	0.7631	61	55	20
S4	VM3-50	I	16026580	0.7643	37	35	13
S5	VM3-55	I	14755914	0.7628	1819	32	15
S6	VM3-57	I	16170842	0.7593	42	42	19
S7	VM3-58	I	15476282	0.7553	44	40	18
S8	VM3-69	I	14996616	0.768	35	32	21
S9	VM3-4	I	13896360	0.7671	34	34	15
S10	VM3-12	I	16291688	0.7747	34	33	12
S11	VM3-19	I	16466374	0.7644	50	48	25
S12	VM3-22	I	15524184	0.7535	44	39	19
S13	VM3-32	I	13960674	0.6411	21	21	10
S14	VM3-40	I	16313820	0.6947	167	146	97
S15	VM3-45	I	15409084	0.7196	3589	26	14
S16	VM3-52	I	14640612	0.7587	27	27	16
S17	VM3-81	II	15193080	0.6863	167	158	108
S18	VM3-88	II	13986272	0.6621	197	186	135
S19	VM5-4	II	15803018	0.6806	191	170	118
S20	VM5-12	II	14264150	0.6836	148	141	105
S21	KOM1-6	II	15481246	0.637	1029	227	173
S22	KOM1-11	II	16627496	0.6812	216	186	134
S23	KOM1-28	II	14925924	0.6666	170	164	106
S24	KOM1-29	II	15462506	0.6122	51	50	22
S25	VM3-62	II	16005132	0.7166	129	120	86
S26	VM3-71	II	13895550	0.5944	145	134	94
S27	VM5-2	II	16626970	0.5983	161	155	103
S28	VM5-14	II	12647286	0.6827	124	118	91
S29	KOM1-8	II	18621228	0.6802	193	181	126
S30	KOM1-22	II	18209468	0.6468	151	131	96
S31	KOM1-27	II	19224000	0.6417	169	161	86
S32	KOM1-33	II	17768408	0.5484	3354	201	142
S33	VM3-74	III	8952878	0.5448	140	135	105
S34	VM4-7	III	17005966	0.5577	318	278	182
S35	VM4-27	III	16372898	0.4131	4562	201	140
S36	VM5-1	III	18834294	0.5589	257	221	127
S37	GM1-8	III	16306050	0.5786	293	254	188
S38	GM1-9	III	17826174	0.5942	291	242	173
S39	GM1-22	III	17846254	0.587	1714	268	181
S40	GM2-2	III	16262232	0.5855	314	273	194
S41	VM3-77	III	18141932	0.5086	274	260	170
S42	VM4-1	III	16096800	0.5363	343	305	207
S43	VM4-6	III	16602174	0.5065	345	301	183
S44	VM4-12	III	15733504	0.5893	293	255	184
S45	GM1-6	III	17040932	0.5833	319	282	200
S46	GM1-12	III	15853426	0.5324	186	162	94
S47	GM2-18	III	12538276	0.5555	341	298	224
S48	GM2-77	III	15834370	0.5644	303	254	165
					22955	7136	4776	CD-hit clusters:	1549
