# Supplementary material for: The Seminavis robusta genome provides insights into the evolutionary adaptations of benthic diatoms
Source: Nat Commun. 2020 Jul 3;11:3320. doi: 10.1038/s41467-020-17191-8 (PMC7335047; doi:10.1038/s41467-020-17191-8)
Supplement: Supplementary file 4 — Source Data [file 41467_2020_17191_MOESM4_ESM.zip › Source_Data/Fig. 4B.xlsx]

## Sheet: Data 3
Source Data 3: DNA sequence and functional annotation of de novo non-reference dispensable gene regions.
Gene_Id	Best_hit	Family_id	Family_annotation	AnnoMine	InterPro	EggNOG-mapper	DNA sequence
S10_gene_4	CC00G144930	HOM02SEM006102	-	-	-	-	AGAAAGCAGGGCGTCCGAAAGGGACCACAAACGAAAAGAAAGCAAAAGAGAAACGTGATCACGAAGAGGCCACCCGATGGGCTGCGAGTCAATACATTCAGAAGCGATTGGATGTTGGTGCAGGTGCCAGCGTGCCAAAAGGCTTTCTTGACCGCATCACCAAAGAAGCAAACGAGAAGTTTGATCTTTCTGACTACAATCTAGTCAACAAACACACTGTCCGTAGTCGCGCGGATCGTGGTCATGCAGAGAGTCAAAAGAAGTCACCGATGGAAGAAGTTGAACCATTTTTGGTGGCGCTGTTACAGCTTTCTGCACGTGCTGGTAGGGCGCAGGACTCTACCGGAACAATCAAACTTGCCAACGATATGATCAAAGGCACTGCTACGGAAGAACGTG…
S10_gene_9	Sro1016_g231600	HOM02SEM027496	-	-	-	-	CATTCAAAGCGACGACGCCATCCAGAATACCGGACCGCTAGAGCCGTCTTGGTCAAAGGGACTCGAGCCAAGCACTTGAATACCGTTACGGATCCAAACAGCGGTCACAAGCGTTTTGGGAGGGATTCCAGATCAAGAGGATTACGGGATTTCGATGCAGTCATTCGTGGCGACCCGCTTGCTGCTCCACCCATTTCAAGGAAGCGGATTGGGGATTGCACTCTCATCTACGCACTCATGGTGATGTTGAGCACCAGCAATATTGGCTTGTGGTCGTGGGGGCGGAAGATTGTCACGGTTTCGTCTCGGAATGGCAGTCAAAAAGACCGGTTCAATCTTCCAAAGATATTTACACGGAAATCGAAGGAGGACATCTATCTTGAATACAAAGCAACACAT…
S10_gene_13	Sro180_g078681	HOM02SEM029162	-	-	-	-	TCTACAGTGACACTTGGCCAACCAAGGACGACTATTGGGAGATCCTCCTCCCTGGAATCGAAGGAAGATTGGGCCAGTTTCATTATAAGAAGAGGATGCTTGGAACGTTGAGGAAGGGGCACATCGATTACATGCAAGCACTCACTGATTTGCTGAATTGCCTCTACCAGTATGCACCCGGTGACTATGAGAAGCTTCTTGCGGCATTAAAGGCAGGATCGCTCTCGACCAATGGCAGGTGTTACTCCCTTCAAGACGTTGCCGACATGCAAGCATCAAAAATGTTCCGTGACCGATATTCTAAATATCTTCGAAAGCAAATGAGAGAACCAGAAACTATGAGGCAGATGTTGCAGCAATGGTTCTGTCGATACAAGCTAACTTCAAGTGATGATAGTC…
S10_gene_22	gene19686	HOM02SEM000094	-	-	-	-	AGGGAATCATCCACAGTGGCGAACAACCGATCGAAGATGTTGAGAGGCCAGATCACTGCTGACAAGTTTGGTTTGTGAGCTTGAACCCACCGTTCCGGCCGTTCCCTTTGGAAGATTCTTTGGGCATGATGGCGGTTGTAGCGATTGTCGATCGCTCCCAAGACTCCAACGGAAAGTATGAGGAGTTCGTGCAGCCAGGCACTTACAGGAAGGCACAAACTGCGATGTCTAATGCTGCGCGAGCCAGCGTGGAGGGGCTGGGTCATGTGGTTGGAGCGGAAGCTACAAAGAAGGTCTGGATTTCAAACTCGTCCACTCACACTCACTTCTTCACCAGGTTTATGGCGGGAATTAGGTGACGAACTGGAGAGATCGTTTGCCAAGACAAGTCTATCTCGC…
S10_gene_25	Sro180_g078681	HOM02SEM029162	-	-	-	-	AGAATTACCGGAACCATGAGAAAGGGTCATGTTGACTTTATGTCAGCGTTATCGGACTTGCTCAAATGCTTGTATGAGTACTCACAGGATGACTACGAAAACTTGTTGAAAGCACTCAAAACCGGAAAGCTTTCCACAGATGGCCGGTGCTATTCAATGCAAGACATATCGGACATGCAAGCCTCGAAGCTGTTCCGTGATCGGTACTCCAAATATCTTCGAAAGAAAATGAGAGAGCCAGAAACCATGAGGCAGATGCTTCAAGAGTGGTTCTGCCGGTACAAAGTCACTGCGAGTGAGGGTAGTCAGCCAGCTGGTGGACGCCTCGACCCAATTCGAAAGGTGTCGCTGTTTACCCCAGAAACAAAACCAGCGGTTGAAAACTGCATGGAGAAGGCT…
S10_gene_27	gene19931	HOM02SEM000253	Nucleotide-sugar transporter	UDP-N-acetylglucosamine transporter	Nucleotide-sugar transporter (IPR007271)	Solute carrier family 35	TCACGAACTAATAAAAAACAAGGAGAGCATTTGTATTTAACATCAACTGCGGTTTTTCTAAGTGAACTAATCAAATTTGTGCTAAGTTGCTGCGCTATTCATTTTGATTCAAATGAGAAGTCAAGTTTATATTACCAGCTTAATTGCCATCTCCTGCATGCTCCCAAAGAAGTTATAAGGCTAAGTATACCATCATTACTTTATACTATTCAAAACAACTTAAATTTTATTGCCATATCAAATCTGGACTCAGCTACTTTTCAGATTACCAGTCAACTAAAAATATTAACAACAGCTTGTTTCAGCTGTTATATTCTGAAACGGAAGTTCACATATATGCAATGTCTGGCTTTAATTGTGCTTGCAGTAGGGGTTGCTTTGGTTGAAATATCTGAAGCA…
S10_gene_31	Sro180_g078681	HOM02SEM029162	-	-	-	-	aAGAAGGAATACTGGGAGTCATTGTTCCCAGGCTTGGAAGGTAAACTTGGTCTGTTTCATTTTGAAAAAAGAATCGTTAGCACAATGAGGAAGGGGCATATCGATTACATGGACGCCATATCGGATCTGTTGAGCTGCTTGTACGTGTACTCACCAAATGATTATGAGAAGCTACTCACGGCTTTGAAGAATGGAACACTCAATGGGAAGAAGATGACCACACAAGAAATTGCATCGTTACAAGGTACCAAGCTGTTTCGTGACCGGTATGCAAGATATCTTCGCAAACAGATGCAAGAACACCACACAATGGTCCAGAAGCTGGAAGACTGGTTCAATCGATACAAGGTCACATCATCCGATCCGGTAAATCGTCCAGGCAGAGGCCGACTTGATCCA…
S10_gene_32	Ec-08_006550	HOM02SEM016042	-	-	-	-	AGCAGAAATGTGGCGTGACAGTCAGCCGTTCCACTTGTCGCCGCTACATGACGAAGCTAGGACTCTCTTGGCGTCCCATCAAGCCCAAGAAGAAGACCTTCAAGGCCTACCGTTCAGGTGCTATCCGCAAGTTCGTCATTGATTATGCCGAGTACAAGAAAGATCCCAACGTTATCTTTGTCTACACGGATGAATCCTACATTCACCAAAAGCATCAACAGACCCACTCATGGCTCCACGCCGATTCAGAGGTCAACAAGACGAGTGGACAAGGACGTCGGCTTATTATCTTACATGCTATGACAGCCGAGAAGGGGCCGCTTACTCAAAAAGAAGATGGCATTCCCATTGAGAGTCTGGATTGGAACGGAGACACTCCTCATCCCATTGTGTACGACG…
S11_gene_3	Sro180_g078681	HOM02SEM029162	-	-	-	-	AAACAGAGCCCTACCTCTTAAAAGATGGCGACTTCATCACACTCTGGCCACCCACTGGAGATTCGATAAGGAAGACATATGACAAAGCCTGCAACAACCCAGATAACCACTGGAAGCTAAGCGACCACGACCGTCACACGAGAGAGATCCAAGCTGTGCAGTGTCGCTCCATTTTTGCCCAAGACCATACACATGAGGTTGTCAAGAATTACCATGACAAAAAGAACCTGGGAGCGGAAGCAATGTGGACCTGTAGCACCGAAACTGGTGAAATCGCAGCTGCTTGTCTTGTACCATCCACCAAGACAATTCATTTCTCTCATGGGGCGAGACAACTAACACTTCGAGAGAAGTTCAACCCATCGGTCATGTACAGTGATACTTGGCCTTGCAAGAGTG…
S11_gene_6	Sro3039_g342611	HOM02SEM000007	Zinc finger, CCHC-type	-	-	-	gtgatgtagagataccagtcactcacGATCAGTGGGGACATCATGAAAGTTAACAAGATACAATTTATGGTATCAATCAGCAGCGCTTTAAAGTTCGGCACCACAGAAGTGCTCAAGAACCAGAAAGCAGCCACTATCATGACTACAATCAACCACATTAACAGCGTGTACAAGGGGCGTGGCTTTCGCATTAAGTTCATGAACATGGATGGCGAGTTCGAGCCACTACGCGGAAACCTTGCCACCATCGGCATCACCCTGAACACGGCATCAAGAGATGAACATGTCCCAGAAATCGAAAGACGCATCCGTACCGTCAAGGAAAGGACCAGAGCGACATGGAACACGCTCCCATTCAACAAGCTACCTGGCCAGATGGTCGTGCAAATGGTCTACCAC…
S11_gene_8	CC00G144930	HOM02SEM006102	-	-	-	-	ACGCTAGAGAATGTAAAATTCATGTTCGACGACATCTACCAACTGATGGTTGAGTATGGACATGCCGTGAAACTGGACGAACCAGTTTGGATGGACAAGAGAGGCAATGTCGTGGAGACAGAAGAAGAAGCTTACGGAAAGAAAGTGGAGCACACTTTGAAGCATCCGGAGTTGGTTTTCTTCATGGATGAGACAGGCTGTAACACGAACATGAAGAAGGATGGTCAAGAAGGCGGCAAACATTGGATTACAGCGGCAAATGGATCCCACATTGAATTGCCCGCTGCTGAAAATGATCTACGGTGGACACTCTTGCCAATCACCAACGCTGTCGGAGAAGCTGTTGTTTGTGCTATTATCTTCACGGCAGAGAACAATGATGAAATCAGAGCCAGCTGG…
S11_gene_11	Sro180_g078681	HOM02SEM029162	-	-	-	-	ACAAAAACAGAATTGCTTCCTATTACTCTATTATGAAGGTTCGAAATCGGAAGCAGCCACCACCGTACGTCCCGAAAAATCAGTTCTTGCCCAAATACCCACCACTCGGTGAGAATATTCGCGACCTGTATGACACTGCTGCATCTTCAAGGAGCAATCGATGGGGAATCAGTGACAATGAGAGGCATACTCGTGAGATCCAGTCAGTTTCTTGCTCCGACATGTTCGCACAAGACCACACATTCCAAGTTCTCAAGAATTACAGCAAGAAAGGACTCAAGGGTGCTGTCGCTGTATGGGATGTCGGTACATCAACTGGGGAGATTGCAACTGCAGTCATTGTGCCGTCAACCAAAACAGTTCATTTCTCTCATGCTGCGAGAGCACTCACTCGAAGAG…
S11_gene_17	Sro180_g078681	HOM02SEM029162	-	-	-	-	ATCTTCTGTCAAGACCATACGTTCGCTGCTGTCAAAAACTACACCGACTGTGGCGCTGTGGCAGTGTGGGATGTTGGAACCTCAACCGGCGAGATTGCAACTGCCATTCTTGTGCCCAGCACGAAGACAAAACACTTCAGCCATGCAGCCAAACAGCTCTCACTTCGCGAAGGCTTCCACCCACAAGCAATGTATTCCGACACTTGGCCCAACAAGAGTGAGTACTGGACCTCACTTTTCCCACAGTTGCAAGGCCGACTTGGACTCTTCCACTATGAGAAAAGAATCATAAGCACCATGAGAAAGGGCCATATTGATTACATGCACGCAATCGCTGATCTCTTGAATTGCCTCTACCAGTACTCACCTGACGATTTCGAGAAGCTTCTAGGAGCACTG…
S11_gene_20	-	HOM_orphan_1	-	-	-	-	TCATGGGATAGCTTGTCTACTAAATCAAAGAAAGATTGGTACAAATTGAACTGTCGTAAAAAACTTAAGAAAGATTCAGAGCCAATGCCGGCCAAATTATGTACTGAGCAAGAGTTTTTCACAAATCATAAGTTTTTGTCTCAGCGCAAAGTTGAGACACTAAAAGATAAGTATAAAATGGGGAGATGTGTACTAATAGGAAATGGGCCTAGTCTTAATAAGATGAAGTGGGATTGGCAGGAAAATTTTGATGTTATAATGGGAACCAACAAAATTTTTCTTGGAGTTGAGCGTTATAATCTTACTCAGCTGAATTTTTATGCATCTTGCAATCAACTCGTTATCAACCAGTCTATCAATGACATTTGGAGTGGATTTGGGTTACAAAATGTTGAGAAG…
S11_gene_27	Sro754_g197500	HOM02SEM014465	-	-	-	-	TAACTAACTGGCTGACAGACAAGAAAGTTATTCTCATTGTGGACGAGCTGAATATTATTCCACCCACCACGCCTCGGTTTGGGGATATGAGCGCACTTGTCGCCAATATTGTTCAATGAGATGGATGTGCTGTGCTGTACTCAACGCACCAGCGCAACACAGCTGATTTGCTCAGAGGCCGTGTCCCAGGCACCAGTAGTCCAACTTTGTCCAGGAGACGACACATTTTGAAACAAATCCCACGGATTGTTAACGAAGATTGTCTTTGTGGCCTCTACGAGCAGCCAACGGAAGAGCCTTCGTTTTTTTCTGCAGTCTTACGAGGAAGACTT
S11_gene_30	-	HOM_orphan_3	-	-	-	-	CTACTGTTGCAAGAACTAGGAGCTCTTAAGAACCATGCTTGCCCTGTCGTGGCACAACCATCGCCTCGAGGTATCGTGCGGCGTATTGAGGATGCCACGTTGTACAGAATCTCTGACCAACGCACTCGAGCAAGGTTCATGATCTCAAACATAGTCAATATGCATCGATACTCCTTCAGTGCTGACGTGTTGGTAGACCTGGGCGCCAACACAGAACTCAATCTTCCAGCTCGAAAGGTGATGCAGCTTGAGCTTCTCCCTGTTGGTCATCCAGTTCGGACGCGTGGGTCGACCCATATTATGCATTTCAGTCCCGTGCTTGTCACGGCTACATTCGATCGAGATGGGACTGCGGAGACTATTGAGGCTTACCTGGATGTGAAATGTGACAAGAACGAG…
S11_gene_31	Sro180_g078681	HOM02SEM029162	-	-	-	-	GGTGCATTGTTATGACTATGAAATGCTCTTGCTGTAAAAGGAAGTTTGACTCCAATTCCCAAGACGTCCTTCTTGCAATTCCAGATTTCGCGGCACAGATGTACCCAGTTGAAATCAAGTTTGCACTGCAAACCAAAGCAAGTCATCTATCCAAAGTCGTGACCAATGCTTTCGATTTGATCATGGTAACCTATGGAAATGGGGAACTTTGCAGTCGTCTGCTCTACAATGCGGTCAACAGAAGCTATGTTCAAAGAGTGACTTCCTATTTGTCTTATTTACAGGCAATCAAAGACGAAAGCTCGACCAAAGATTTGGAGCCGTTCATTCCAAAAGATGGGGCCTTCATTAAACTCTACCCTCCTCTTGGCGACACTATCCGTGATATCTTCGATGAGG…
S11_gene_32	-	HOM_orphan_4	-	-	-	-	AAGAAGGAAGCTGAAACTGCAACAGGGCTGACGATCACGAAGGATGAGTGGCATAACATCCAAGTTCACTCCATCTATCCTGGTCCATTCGAGAAGAAGAGGAAAGTGGTGTGGCAGAGGCAACAGGTGGCTACGTGGAAGATAGTTGTATTTCTACAAAAGTTAGAGGATCCAGGAAGCGCCCAAAAGCACGCCTTTGCTACAAGATTGCTAAAGATTGGGTTTGGGGCAGCAGCCAGAGAAGAGATGTTGGACAACGTGCAGCTGCTCAAGAGTACTCGGGAGTTTGCAGCTGTCTTTGTGTTGGCACTTGATTCAGAAGTGGAACACTTTCAGGACATTGAGTTCACAGGCATCGAACGTTGTAGCAACCTCGAGAGGGACTCCTTTCGACAATGT…
S11_gene_33	Sro180_g078681	HOM02SEM029162	-	-	-	-	TTCTCGGGCCTCACAATGACTGTTCCAGATTCGGCATTATCTTACAGCGAACCCCATTGCCATTCCATTGTGGGGCAAAAGCTCCTTCTAGTAGACTGGAATCGCTTGGGTGTTTCTGTTCCTTGCCCGGATTCTCGGTGCACTGGTACAATGGTCAATGAACGGACAAATTGGTCAAAGAATAAGGTTCTGTTCCCGATCTTTGGGATAGAGGGCTCTCCTTCCTGGTGTATGGTTCAATCGATGGTCTGCAGTCAATGCAAAAGGAGATGTGATCCTAATTCATCTGAAATTCTTCTCTCGGTGCCACCACACATCGCTACCCACTATCCGGTGGAGCCAAAGTATGCATCATCAGCAAGGTCGTGTCATATCAGCAAACATGCTACTGACATTCTT…
S11_gene_46	Sro180_g078681	HOM02SEM029162	-	-	-	-	TGGTGCATGGTTCAATCAATGGTCTGCCGTGGATGCAAGAGACGATTTGATGCCAATACGTCACCTGTGCTATTGTCTTTACCACCTTACGCGGCCAATCTATATCCGGTGGAGACAAAGTATGCGATGGATAACAAAACAAGTCACCTTTCCAGACCGGCTACAAACATCTTCGAAACATTGATGGTCACCTATGGCAATGGAGATTTATGTTCGAAGTTACTTTACGGTGCTATCAATAATGACTATCTGCTACGAGTCGGATCATACTATTCTCTCCTGAAGGAACACAAAGTCCAGTCACCATTGCCCTACATTGCCAAAGACGGTGCTTTCATCCGCTGCTACCCACCGCTTGGAGATACAATTCGAGACATTCACGATGAAGCAGCCGCTTCA…
S11_gene_47	FBgn0051546	HOM02SEM000028	Short-chain dehydrogenase/reductase, conserved site	-	Short-chain dehydrogenase/reductase SDR (IPR002347), NAD(P)-binding domain (IPR016040), Short-chain dehydrogenase/reductase, conserved site (IPR020904)	-	TAATCATGAATACCAATGTGCGTTCCTGCTTTCTCAATGCAAAAGCCGCATTCCCTCTCCTTTGTAAAACACAGGGGTCAATAATTAATATCAGCTCAGTACATGCCACTTGTACATCAACGGATATTGCAGCTTATGCCACCAGCAAGGGAGCGGTATTAGCAATGACACGAGCTATGGCTTTGGACTTTGGGTGCTACCATATTCGTGTTAATGCTGTTCTTCCTGGAGCAGTAGATACAAATATGCTACGTGATGGTTTGAGCAGAGAAGATTCTGAATATGACAACGTAAATGCAAAAATTCGATCTTTAGGAAGAAAACATGTAATGGCGAGAGTGGGAAAACCAGAGGAGGTTGGTCAAGCAATCTTATTTCTTGCCAATGATCGCTCTTCTT…
S11_gene_50	Sro1736_g294361	HOM02SEM000094	-	-	-	-	CTGAGTTCTATGTGGACACCATCAGAGACGGACTGAAGGTGGCCTTTGTGAAAGAGGCTCCGGTATATCAGGTGCCCCAGACTGACACAAAGGACCCTGCGATGAAGTCTCAAGTGGTGAAGAAACTTGGGAAAGTCAGGTGCAGGGGATATATTGCTCCCGTGTTGACTGTTCTGTCTCTTACCACTTTTGTCACAGTACTCAAGGGGATTTCAGATATACGGATGGTCTATGATGGAACCAAGAGTGGGCTCAATGCTGCTACCTGGGTTCCCAGCTTCACCATGCCGTCGATTTGGTCGTTCTTGAGGATGGTCGCCTATGGCACCTGGATGGGCGACATGGATGTTGGAGAGATGTTCCTTGGTTCCTTTCTGTGGTGTCGACATGACTCCTTAT…
S12_gene_5	CC00G144930	HOM02SEM006102	-	-	-	-	AAGGCCAAGCGAACGAGATTGAAAGTCGGTCGTCTGGAGGAAATCGTGGAAGAAGCCAACAACAAATTCAAACTCGACGATGAGAACAAAGTCATCGCTGGTACTGTCCGTACACGAGCCGATCGCAAGAATCCGGTGCCGCAGAACAAACGATCACCGCTGGAAGATCTGGAGCCTCTCTTGGTTCAATTGTGTATTCAACTCGACAAGATTGGAGCCCGGTTGGATCAAGAAACTCTCCTTGGATTGGCCAACGATGCGATGAAGGGAACCGAAACCGAACGAAAGTACAAGGAATGGCGCAAGACAGTTGGACTAGCGGAAGAAGGAGAACTCAGTCGACAATACTACCGCAGCTTTATGAAGCGACACGAGGACAAAATCACGTCCAAGCGTGGC…
S12_gene_10	Sro513_g157880	HOM02SEM000581	D-isomer specific 2-hydroxyacid dehydrogenase, NAD-binding domain	Glyoxylate/hydroxypyruvate reductase	D-isomer specific 2-hydroxyacid dehydrogenase, NAD-binding domain (IPR006140), D-isomer specific 2-hydroxyacid dehydrogenase, NAD-binding domain conserved site (IPR029753), NAD(P)-binding domain superfamily (IPR036291)	Dehydrogenase	CCCGTGGCCCAATTTTGGATGAAGATGCTTTGATAGAAGCTGTAACAATGAATGCTATTGCTGGAGCAGGATTGGATGTATTTTATCATGAACCATTACCATCCGATAGTCCACTTCGCTTCCTACAAAATGTGTTGTTATCACCACATAACTCAAATAGCAGTCCAAAAGCTTGGGAAAAAGTTCATTTCAATACAATCAACAACATGATAAGGGTCTTTCAGGAGGCATTTCCAAAAAAGCGTTTCCAGGTGATTAATCCAGATTGCTTTTGCAAAATTCCCATGGTTTCCCCAAGCAGAAGCAACGAAAAGAAAGTTGTGCTTATTACTGGTAGCTCAGGAGGAATAGGCAGTGCAACAGCAGCAGTTTTTGCCAGAGCTGGGTGGCATGTCGTTG…
S12_gene_11	Sro180_g078681	HOM02SEM029162	-	-	-	-	GGTTACTTTATCAAGCTATCAACAAGGCATATTTGGAAAAAGTGTCATCCTATTATTCACTTATTCTATCCAAGAAGGAACAAACAGGTTCCAGCGGTGAACCAAAACAAACAGAGCCCTACCTCTTAAAAGATGGCGACTTCATCACACTCTGGCCACCCACTGGAGATTCGATAAGGAAGACATATGACAAAGCCTGCAACAACCCAGATAACCACTGGAAGCTAAGCGACCACGACCGTCACACGAGAGAGATCCAAGCTGTGCAGTGTCGCTCCATTTTTGCCCAAGACCATACACATGAGGTTGTCAAGAATTACCATGACAAAAAGAACCTGGGAGCGGAAGCAATGTGGACCTGTAGCACCGAAACTGGTGAAATCGCAGCTGCTTGTCTTG…
S12_gene_17	Sro180_g078681	HOM02SEM029162	-	-	-	-	ATAGCAACTTCAACTGGAGAGATAGCAACAGCAGTACTGGTTCCAAGCACAAAAACAATTCACTTTTCCCATGCCACCAAGCAGTTATCCAGGCGTCCTGACTTTTCACCACAGGCCATGTACAGCGATACTTGGCTCAACAAGAAAGAGTACTGGGAAAGCATCTTTCCAAATGTGCAGGGAAGATTGGGCCTGTTTCATTTCGAACAAAGGATCACTTCAATGTTGAGGAAGGGTCACATTGACTTTTTCGACGCCCTGACAGGTTTGCTTTCCTGTCTGTATTCTTACTCACCAGATGATTATGAAAACCTGCTCCGATGTTTGAAGGATGGTTCGTTATCAGTTACTGGAAAATGCTATTCATCCGAAGAGATCCAAGACCTCAAAGCTAGTCGT…
S12_gene_27	PSNMU-V1.4_AUG-EV-PASAV3_0038380	HOM02SEM000044	-	-	-	-	gCCAAGTTCAACACGAAAGTGGAACGACAATTGGTCTCCTTCGACAACCCACGTGGGACCATCACGAACAGCGACTTGGAACTAGCGGGGTCTGTCGCCCATGCCGACATCCTAGCGCAAGCTTGCGACGTGCGAGAGCACACGGTGCATAACTCATACGACAACACACCCACGGTGCATTGGCAACGGAAAGGTTCCACAACAACAACCGGCCCCGCTGCATATCTACTGAGGTTGCAATCGTTGCACCAACGCCATCACCGATACCTACCCCTACACGACTACATTCCGGGCTGGGCTAACCTGATGGCAGACATCTGCTCACGAGCGTGGCACCTAGACGACAACCAACTACTCACCATGTTCAACGCCCGTTTTCCACAGGACGAGCCCTGGAGG…
S12_gene_28	FBgn0051546	HOM02SEM000028	Short-chain dehydrogenase/reductase, conserved site	-	Short-chain dehydrogenase/reductase SDR (IPR002347), NAD(P)-binding domain (IPR016040), Short-chain dehydrogenase/reductase, conserved site (IPR020904)	-	TGAATACAAATGTCCGTGCATGCTTTCTCAATGCAAAAGCAGCATTCCCCCTTCTATGCAAAACGAAAGGTTCTATAATCAATGTAAGTTCAGTTCATGCCAATTGCACATCCAGGGATATTGCAGCATATGCAACCAGCAAAGGAGCTGTGTTGGCAATGACACGAGCAATGGCTTTAGACTTTGGATGTCATCATATTCGTGTAAATACTGTTCTGCCCGGAGCAGTTGATACAAATATGCTGCGTGATGGTTTGAACCGAGAAGCATCCTCTGAATGTAATGAAGACAATGTTAATATTAAGATTAGGTCATTAGGCAAAAAGCATGTAATGTCGAGAGTTGGAAAACCCGAAGAAGTTGGACAAGCAATCTTGTTTCTTGCTAATGATCAATTCT…
S12_gene_34	tho286580	HOM02SEM001018	-	-	-	Protein of unknown function (DUF 659)	GATGTAACCAAGGGCATCTATGTTGATAAGTGGAGGTGCCGTCATTGCAAGGGTCCACCCTTCAATCATTTCAATGCGACCAAAGTCAAGGCTCATTTGGCTAAGGTGAAGAATCGTGGTATTGCAGTTTGCAAAGCGGTCATTCCTGATGAACAGAGGAGGTTCTATCAGTCGGTCTGGAATGATGTTGAAGCCAAACGGGCTAAGGGACCCGCGATAGAGAAGGAACTACAAGAGATGGTAGAGGATGGTGTCCACGGCGTCTGTGAGAAGATGCTTTCTTCTGGGAAGAGTCGCCGAGCCAAGGCTTGTTTGAAGGAAATGGCCAGCAGTGGTCATTCTGTTTCGTCTATGTCTGCATCCACTTACCGTACTTCACCCCCTGCTTTCTCTGTGGTC…
S12_gene_35	Sro94_g048770	HOM02SEM020766	-	-	-	Inherit from strNOG: Mariner sub-class	ATGAAGGGAACATCGATTGCTTCCGTCAGCAAACCAATCTTGCTGAGGAAAAGAAGAGACTCCGTCTCAGGTGGGCTCAAGATAGATTGACCGAACTTGAGCAACACTACCTTGCTGGTGAAGCAATGCGTGCAGAAGAAAGCGACTCAGAGGATGAGGTTGATCACCGAGAGCCACATTCAGGACCTCCACATTTTGTCTATCTTGACGAAAAGTGGTTTTACATGTTGTCGAAGCGCCGCAAACGGAAGGTCTTGCCAAAGCAGCCAAGTGAAGACCAAAGCACAGAGGAGCTATACCCAAACAGAAGAGTTGCCAGCCGACGGTTCGCCAAGAAAGTGATGTTCATGGCGGCAATGGCTTGTCCACAACCGGACAAAGGCTTCGATGGCAAGATAA…
S12_gene_44	Sro1333_g263700	HOM02SEM016441	Exostosin-like	-	Exostosin-like (IPR004263)	-	ttataccatccaatgagaacaaaagatccgtccaaagcaaaacttttttttgtaccaacaatgctgaatacttATACTGAACACAAACGACCACATGGCACTACTTTCTGTGTGCATTCTATTTGTGATGATAGAGTTATTGACATTACTGATAAAGCTCTAGGAAAATCAAAATGGTTTCAAAGGAGCCAGGGGAAAGACCACATTCTTGTCCATAGTCACCCTGACATCTCGATTCCTATTAGCTCCAATCTTGCAAAATGCAACCAAATATTATTTGAAAACAATAAATATAACAATAAAGTGTATTCTGAAGAGTGGAAAAAATTTGGAAGAGTGGGCATTAGCTCAATGTATATTGGTAACTCTTGTCCATTTGAAAAAAAAGAAGCAGATTTT…
S13_gene_4	-	HOM_orphan_6	-	-	-	-	AATTGCTTTCCAATGGCATCTTGCATGAAGCAGCCAACGGCGTTGAATATTTGTTTCCGCTGTTGCTTCAACAGTGGGCAAACCTTAACAAGGGGAGTAGCACATTTGCCTACCACCTTGATGGATTGTTCGATGCCGATGCCCTGTTGGGCCCATACACAGAGAATTTCATGGAACCCGTCATGTATCATTTTGAGGCTCTGCGTCGCAAGGCAATGGCTGAAAAGCCATTCGACCTCAAGAGCTTTTATCAGACCGAAAATGTCGGTAAAAAATTCATGTCCTGTGAAGTTATCGCACCCGTGCCAGCTGGAACGACAAGTCTTGTCCACCATGTGAAGAGCTTCGAAGACATGAAACAGGTCCTGCATTATCTTAGATTGGGATTCCTTGTGGTGT…
S13_gene_10	Sro64_g036331	HOM02SEM006104	Transcription activator GCR1-like domain	-	Ndc10, domain 2 superfamily (IPR038279), Ndc10, domain 2 (IPR031872)	short chain dehydrogenase	CGTCGCATGGCGCAGTATGTCCAAGATGAGGCTGACGCGGACAAACCAGACAACACAAAACTTGCATTTGATCCGAAGATAATAGAATTCGAGCAATTCTGCGAGCATGAGTATGGAGAGGATCAGTTCATGTACAATCTAACTAATGAGAAGGTCTATTCCTTCATGTTCTATTGCGCATTCAGAGAAAAGAAGAAAACTGGGGGGAAGCGCAAGCGTGGAACTACTAACCGGCAACAGTTTGATGCAAAGGAGTTTGACAAAATCATGGAGGCATTCAACAGGTCTCGCCGCTCCAATGATGTGCCAGCTTATCCGAATCCAAAGAATCCAATGAAGGAGTCGACATTCATGCAATACAGGGCGGTGATCAAGTCTTTGCACGTGAAGCAGCGAACT…
S13_gene_12	Sro180_g078681	HOM02SEM029162	-	-	-	-	CTTGGAGAGACCATTCGAGAGCTGTATGAACAGGCCTCTTCATCCGTACACAATCCGTGGGGAATAAGCGACAACGTCCGGCACACCAGAGAGATCCAAAGTGTCAAATGCGAGGATGGAATCTTTTGCCAGGACCACACTTTTCAGGTGGTCAAGAACTACCAGAAGAGCTTAGGAGCAGTTGCTGTTTGGGATGTCGGTACTTCTACTGGAGAGATTGCTTCAGCAGTTTTGGTCCCTTCCACAAAGGCAATACACTTTTCACATGCAGCAAAGCTACTCTCAAGACGTCCAGGCTTTACTCCAAAGGCGATGTACAGTGATACTTGGCCAAACGGCCAGCAGTACTGGCATTCCCTATTTCCAGAACTGCAAGGAAGGTGGGGTCTGTTCCACTTT…
S13_gene_14	CC00G144930	HOM02SEM006102	-	-	-	-	AAGCAGATGTATCAAGCGGCGCTCGACCATGCCTCGAAACAAATCATTCTTTCCAAAGCGTCCTCGGAAAATGGTCGTGCTCAGCGTGGACTCATGCCGACGGTGCTTGAAGAGCTGCACAAGCGTCCTTTGACACAATACGTGACCAGAGATGACATCCTCAACAATGTGCGCCAAATGGAGAAGCGCGCCAACGTTCCGACCGAGAACGAGGATGCGGCGGCCACAATGATCGCGATGGCTGCCGGTGCACCACCGGAGGAAGCAAACGAACCGATTCAACCTGCTCCACGCAAGAAAAGTGGACGTCCAGAAGGATCTACCAACGAGGCCAAAAGGAAGCGAGTGCAAGCCCACGAGGACGCAACACAGTTCACAGCTCAACAGCTAAAGGAAGAA…
S13_gene_21	Sro180_g078681	HOM02SEM029162	-	-	-	-	AGACCATTCACTTCTCTCATGCTGCGAGACAGCTGGCAAACCGTCCACATTTCTCTCCAACAGTCATGTACAGCGATACATGGCCCTGTAAAAGTCAGTACTGGTCAATGCTTTTGGGTGAGACAATTCAAGGGCGCTTGGGCCTATTTCATTACATTCAAAGGATTACAAAGACACTTCGAAAGCACCACGAGGATTACTCACTTGCTGTTGGAACACTCCTGCATTGCATTTATGAGTACCATCCTCCAGACTTGGAAATGGTACTCGAGGCACTGAAGAATGGAACACTGAATGGTGAATCTTACAGCGACGATGATATCTCCGAGATGAGAAACAACCAAGTCTTTCGAAAGCGATATGGAAAGTACCTTCGCAAAGTCATTCGCCAACCAGAGT…
S14_gene_4	Sro232_g093830	HOM02SEM018498	-	-	-	-	TGGGATGCAACCGGGAAGACTGACGCTGAGCTCACTAAGGAGTTTTCCGACTTTCAGGCTACGCTGACCGAAGAGGAAAAGGATATGAGGAGTGTCGGTCAACACTTCACGTTCATGGAATCCGTTTGGGGCGGCGGAGACGACAACAATGACGACGCGTACGTTGAGATAAAAGCGAGTGACTTTGATGCTATCAAGCGCAAGAAAGGGCAGGGACTGCTTTTGAAGACTTGCTATGAAAACCTCTCGAGCTCGATTCGGGATCCGGACCATAGCTCTGGCACTGCGAACCATTCCAGGAACGTTCTCAAACTCGACTGCTTTGGCAATATGGATGCGGAGGCCGTGCACTTGCTCTCGCATGCCCCAGTATGCCACAAAGCTTTTGGCTTCCTGGCC…
S14_gene_8	Sro444_g144220	HOM02SEM005341	Zinc finger, MYND-type	-	Ankyrin repeat-containing domain (IPR020683), Ankyrin repeat-containing domain superfamily (IPR036770), Zinc finger, MYND-type (IPR002893), Ankyrin repeat (IPR002110)	-	TCCAATCAGCAGAAGCAACCAAAACTTTGTGACACTCCAGATCGCCTGGGTTCTGTCTGTCTTCATGAGGTAGTTATGAGCGACCGTGAGGATGTAGGCAGATTTCTCTTGGAAGAGCAAAACGCTGATTTGGATGTGACAGACTGTGATGGCATGAGTCCTAGAAGCATGAGTGCACACCCCGGTGGGTCATTTTCGGCCATAGTTGCGGCCATGGTCAATAAAGAAGCTGGCGTCAGAGGGCGGCAGCAAAACAAAGACAAAGAATTCAGTTGCAGTAAATGTGGTGTGCTAAAATCAGACACTGACCAGCTCATGGCTTGCGCAATCTGCAAGAGTGTCCAATACTGCAGCAAGCCCTGTCAGGTCCAGCATTGGAAGGAAGAACACAAAAACGTG…
S14_gene_11	tho22060	HOM02SEM005606	cysteine-type peptidase activity	Sentrin-specific protease 2	Nucleotide-binding alpha-beta plait domain superfamily (IPR012677), P-loop containing nucleoside triphosphate hydrolase (IPR027417), DNA helicase (IPR003840), Ulp1 protease family, C-terminal catalytic domain (IPR003653), Helitron helicase-like domain (IPR025476), DNA helicase Pif1-like (IPR010285)	Inherit from euNOG: Conserved hypothetical protein	CGTACCATAATGGGACAGAAAACGACATCAGGTACTTTGGCATGGCGAACGAGTCTAAGAGATCTGTGGTGTCAAATGAAGACGAAGTGGTGATGGAAGGAATCAAGGATAGCATTGCAAAGTCTCCAAAAAAGAAGGAGATGACCATGGCCTACCCCGCTATTAGCGAATCGCCAATCAACGAGTTTGGTGATACAAAACTGTTTGTGAAAGCATACCCGTGGTTGTTTCCCGGTGGCATTGGTGACATAAAGCACTTTCCAGGGAAAATGTCAAAGTGGGGTGAATACATGTTATACTACGAAGATGGACGGTTTGCGAGAGATAAATTGTTCTCATTCTTTGCATCCAACTACATTACACGGCATCGAAATTCAACGAGTGGCAATTGGTTTGTGA…
S14_gene_29	-	HOM_orphan_8	-	-	-	-	GTGGATGCGCTTGCCAAAGCCCTTGTGAAAGCGGCGAACAAGTACATCAAACTGGATGAAGCAGCCCTCAAGAAAGGCAACAACTATGATGACTTCGTCGAAGTGGAGCTTCCTGATAGGGAATATCCTTCCATGCAACAGCTTGGAGAGGCCACCTTCCTTGCCGAGAGCAGTGCCAGAATCACTGGGAAGGTGGAGGTCGTTGTTGGGAAGATGAAGTTGGTGGCTCTCCCCATCTCTAGCCAAGTCTTTGTGCGTCAAGTGGCGTCTGGACACAAGCATGGGGAAGCGGTGGCTAGTGTGACCCATTGGATCGGAACTGCTGCTGTGCCTTTTGGAGAATCTGAACCTGAATTTGTGTCTGTTGGCACTGACGGAATGTATGGTAGCGCGCTCATC…
S14_gene_30	gene2237	HOM02SEM006007	RNA-DNA hybrid ribonuclease activity	-	Ribonuclease H superfamily (IPR036397), Ribonuclease H domain (IPR002156)	-	GGCTTTGGGCTATCGGACTGGACGATCATCAGCAATCGAGCGATCCGGTTGTGTTGTTTCGCTTTCGTGGACGATACTGACATAATCCACGCAAACAATGATCCTTCAGTGAGCACGACCCAGCTACTAGAGGAAGCTCAACAAGCACTGTCATTATGGGAAGGCCTATTACGGGCTACTGGAGGCGCCCTAGCACCGGAAAAGAGCTACTGGTACCTTGTGGAGGTGGTTCGTCGGGATGGAGAGTGGCAGTATCGAAGGATAGCTGATGCGCCTGGTGACCTGTTCTTACAGAATGGAACCCACAAAGTGCTGAGGGAGGAAGTCAATGTCGCAAAAGAGGCGTTGGGCATTCAGATCAGACCGGATGGAGAATCTTCAGATCAATTCAAATATCTA…
S14_gene_33	fso38830	HOM02SEM000007	Zinc finger, CCHC-type	-	-	-	AGCAACACGATGACGATAGACAAAGGCAGAAGAAGGTTTGTTCCATGCGATGATGGGCTAACAAAAACCGCCACCGCCGCCACCTATAGCCCAACCTCTACTAGTGACTCGTCCGAGATCCACGACAATCCCGAGTATATTCCTCCTGATCAGCAGGATATGATGCTCCAAGATGTAACGTCAGAAATTTTACACAACAGGATCAGTGAAGAGCTGGGAGTGAAGTATTTGTCGAAAGCCACCGGAGACGAGGCTCGTCAGTCGACCCCGCTCTTTGGATCTCTCTATTCCATTAACAAACGTCTCATGATCACCATTGTAACACGCCGCAGGAGCAAACGTGGATCCAAAGGACCTGAATACCCCAGCTACAACATTATCTTTCTCTGTGATACCGGA…
S14_gene_54	Pp3c17_9060	HOM02SEM014699	protein kinase activity	-	Protein kinase-like domain superfamily (IPR011009), Protein kinase domain (IPR000719), Protein kinase, ATP binding site (IPR017441)	-	CTCCTGGATTTGAGTCACACAAGAGGCTGAATGAGGGGGCCACATCCACCGTCTACACAGCGCAACACAAAGAACTGCCAGTTGTTTTGAAAGTGCTCAAACCTGGTTTTGAAGAATTTGCTGCCCACGAAGCAAAAGTTCTTGCTCTTCTAGCAGAGTGGAAGGTGGTTGGCATATCTGCTTGCGAGAGGGTCGGCCTTCCAGCTGCGTTGAAATTCCCTGAAGTTCTGGATCCCATGGAAGTTGTTACTAGCGACCACATGCATCAGCTCGTGGATTGCCTGAAGGGAGCTCATACAGCTGGAGTAATTCATCGTGACATTCGTCCCGAGAATATCATGGTGGCTAGCTCTGGTGCAGCCCAACTAATAGACTGGGGCTCTGCATACATGAAGAGTG…
S14_gene_72	Sro2659_g333920	HOM02SEM009326	-	-	Protein kinase, ATP binding site (IPR017441)	-	TTTGGTGTTGAAAACGAGTTTTCTGTTTTCGCCTATCGCCCAGACATTGTGGTTGTCAGCCATGACACGAAAGGGATTATCTTGGTGATTGAAGTAAAAAAGCCAGGGCCAGAAGTGTTTAGCTCCCCAGACGTTGGTGGCCAAGTGTACGACTACCTAGTTGGAAAGCTTCTCGCTGGAACCTCGGCTCCTTTTGCTGTCCTCACCACCTACGATGAAATGTGCATTGCTCATCTGAACGACGGCGGCGTCTCGCTTGAAATTCTCACGAGAAATGCAGATGCACTTACTCAGGATATAAGTGGCGACATTCTTCATGCTTTTGGTATTTGGGATGACTCTGAGCCTCCGCCCACATCAGTCACTCCTCATTCTCCTTTTGGGGAATCCGAGCCACAA…
S14_gene_80	Sro2264_g321280	HOM02SEM025397	-	-	-	-	CCCCTTGCGCGCTTGCAAAAACATTTCCTCAATACCATGACGACCGGCCAAGTGAAGCTCCTGGCATCATGGGAGGACTACGTTAAGATGCTTCCGACACGAGAATCAGGTGACCATAGGGTGTTGATAGCGGGTTGTCCATTTTGGGCCGTAGAAGATCAGGTCACTCACTTGGCCAAACTCCTTGAAGCGAGAGGAGAAACGGAAAGGGTTGCTTTGCCCTTCCTTGCCGCACCTTCACATTCCGGGAAAACCGCTTGTGTCTTGGTGGGCTTCCTGAATAGTGTGGAAAGCAAGCGAGAAGAGAAATTCACCTACTATCTCTATTTGGCCTTTCACAACAATAACGACAAAAATTTTGCTTTCAACGAGAATACAACATCGAAAGATTCGAAATTG…
S14_gene_87	PSNMU-V1.4_AUG-EV-PASAV3_0038380	HOM02SEM000044	-	-	-	-	CACCCATGGAAGCCATGCAGTTTGGCAAGGCACTCCAACGCGTCATGCAAAAGGTCCACAATGCCGATCCGCGGCATGGACCGGTGTACCTCTCCAAGATTGACATTGCTGACGGATTCTACAGAGTCTGGATCAAGGCAGAGGACATTCCAAAGCTGGGAATGCTCTTTCCGGCTCGGCCTGGCGAAGAGCCGCTAGTAGCCTTCCCCCTGGTACTACCAATGGGCTGGAAGGAATCTCCACCGAATTTCAGTGCTGCCACCGAGACTGTTGCTGACATCGCAAACGACAATATACAAAACAAACAACACGTAGCGGCAGCACACCGACTGGAGGTTGTCTCTGAGACGCCACCCCCAAGTGAGTCAGAAGGGGACGCCACTACACCAGCCAACCACG…
S14_gene_95	Sro160_g072021	HOM02SEM003468	-	-	-	-	TATACCGACGCCAGCAAAAGAAAGTGCGCTTCCGCCGAGAACCGCCTTCGGCTCGGCCTCAACCATTTCAATTTCTTCATGGAAGGGTACACCAAGCAGCTTGGTATTGAGTTTGTGGAAGCCAAAGACATCCCGTACTCGGGAATACCACCCCAACCCGACCAGAAATCCATCTTCCTCTGGTGGCAAAATCTGGTGGGTGCTTTCATGGACTACATGATGTCACACGCTGTTAAAGGTCGCAAATCCGGAGCCCAACGCCTCTCGAAAGGTTGTGCCGAACAGTACTCTGGTGATGTGAGAAAGTATTTCTGTGATGAAAAGTTCCAACTGGATCCACCCATCCCGGTCTTCCAGGGCCGTGCATGGCAAAATCTGATCGATAAGTTGCGAGCCAAG…
S14_gene_98	sya00G103080	HOM02SEM001591	Ribonuclease H-like superfamily	-	Ribonuclease H-like superfamily (IPR012337)	Inherit from NOG: AvrBs3 and PthA family of transcription activator-like effector proteins	TGCATCAACCACATCACCACCATGAAGATTTCTAACAAAGTCGCCGCTCATTACTTCTTCAAACAGGTTGACAGTAGCAACATCTGGACTTGCAAGAAGTGCCAGAAAGGCAAGAAGACCAGTAATGGATGGACCAATCTTATCAGTCATCTCAATACTTGTGTTGGATCTGATTTCAGATCCCTTGTTGCCAACCACATCAAGGAAGATGGGAAAGGAAAACGAACCAAGCAGGCCTCCATTGAATCGTTCACTTTGGTCAATGAGAAGGAAAGGCGCGCCTTTGAGCAAATGTACTGGATAGTCAAGAGGAACATGCCTCTTTGTGAGATTGATGATCCTACCACCAGATCCATGATGGCTGATGATGCTTTCTGCTCCAAGTCCATGAGGAAGTGG…
S14_gene_99	Sro288_g108900	HOM02SEM028719	AAA-ATPase-like domain	-	AAA-ATPase-like domain (IPR018631)	-	GCATGAGGGCTCCAAACGAACGAAAAGAATCCCTTGTAGGAGATCAAGCGCCATCATTGAAAAGGACGAAAGCCAGTTTCGGATTCCCTGGCCGACACCAGAACGGTGCTTCGGCGATCTATCGTCAAGGCCGCGGCTACCGCGACAACAGTTTGTTTCTGGAGAAGCTTTTCAACCTCGACGATAATGCGATAGTCTTCACTCGCCCGATGCAACTGGGCAAGACAACGCTTTTCTCCCTTGCCGACGAATTATTCTCGGTGAATAAGACTTCCAGTGTCGACGGAGATCTTCGATATTCGCCTGGCGAGGCTGATCGGAATAAGTGGTTTGTCCTGCGATTAGACTTTGGCGTCGTTTCCGCTGAAATTGAAGACGATGAGAAAGCTACTTGGGAAG…
S14_gene_105	Sro244_g097070	HOM02SEM106620	-	-	-	-	TTGAGGGACCTGATGACCCAGCTTTTTTTGTTGTTTATGCGGACGACGCAAGCATTCATGCTGCTCTTGGGGTGGCAGGGTCCCCAGTTGTGCAAGGGGCGAACGCTGCAGCTTCCGCCACCAACTTCAAGAATTGGGTAGCTGCGAGCTTTCGAAATGCTGATGCAAATCGAATTGGAATCCGCGATCAGCCAGGAGGTGCCTTTTCCAACGAAGCTTTCCAACGTTTGTCGAATCATGAAGCAGGCGACATTACGAATTGGAGCGTTACTAATTGCTTGGGATGGTCTGGTGCTGTTGTGGCAGCAGGCCATACCACAGGGAAAATCTACAGAATGACTCCCGCTGCTGGTGGCGCAGCAGGAAATGGTCGATCCCCTCAGGGACAACGGGACAAGG…
S14_gene_122	Sro180_g078681	HOM02SEM029162	-	-	-	-	ATCTTTTGCCAAGATCATACCTTTCAGGCCGTTCGAAACTATCAGAAAAGCCTTGGAGCAGTAGCACTGTGGGATGCTGGAACCTCGACAGGCGAAATTGCCTCAGCCGTTCTCGTGCCATCCACAAAAACAATTCACTTCTCCCACTGTGCCAAACAGCTTTCCAGTCGGCCATCCTTCAACCCGAAAGCGATGTACACGGATACATGGCCAAACAAAGACAAATACTGGGCGATTCTTTTCCCAGCTATTCAAGGTCGATTGGGCCTGTTTCATTTTGAGCAAAGGATTATCAGCACACTCAAAAAAGGGCACATTGATTACTTGGACGCCATTAGAGACCTTCTGGATGCTCTCTACACTTACCATGAGGAAGATTATGAGAATCTCAATGATTCG…
S14_gene_128	FBgn0051546	HOM02SEM000028	Short-chain dehydrogenase/reductase, conserved site	-	Short-chain dehydrogenase/reductase SDR (IPR002347), NAD(P)-binding domain (IPR016040), Short-chain dehydrogenase/reductase, conserved site (IPR020904)	-	TTCAAGAAACTACTATTGAGGACTGGGAGCTCATTATGAATACCAATGTTCGTGCATGCTTTCTCAATTCAAAAGCAGCATTACCTCTACTTCGTGAGACAAAGGGCTCAATAATCAATGTGAGCTCAGTACATGCCAATTGCACTTCAAAGGATATTGCAGCTTATGCCACCAGTAAGGGGGCAGTATTGGCAATGACACGAGCTATGGCACTGGACTTTGGATGCTATCATATTCGAGTAAATGCTGTCCTTCCTGGAGCCATAGATACAAATATGCTACGTGATGGTTTGAGTAGAGAAGCTTCAACAACTTTAGCAGCTTCTGAATATGATAATGTGAATGCAAAAATTCGATCTTTAGGAAGAAGGCATGTAATGTCCAGAGTAGGAAAGCCAG…
S14_gene_140	Sro460_g147440	HOM02SEM041802	-	-	-	-	AAGATTCCACAGCGTTGGAAATGGATTCCTTTGCCTACATGTGGACTGACAGTTGCGAGCCTTCACATAGCAATCCCAGTCTCGGCATATATGTTGTGAGCCCCAAGCACATCATTAAGAAAAAGCCCGCAGGTCCTGGAAAAAACAATCTGAAAAACTCGCCTGGGGCCCAGGCTGCCAATGCCAACCTAGCGACAACTGTTGATAAGTACATTGTTGGTGAGTCCTATTCCGGCGAAAAAGAGAACTCAATCAAGAGCAAGGTGACACAACTGGAGACCAAGCTACAAAAGATGTGGGACCGCCACAAGGCTCTGTCGGGCAAGAAGCATGGCGATTATACGTCGTTGTTTGGTGCTGCTATCCTAGCCTTCACAAGCATTTCGGCTCCTCGGAGTG…
S14_gene_142	Sro45_g027210	HOM02SEM025994	-	-	P-loop containing nucleoside triphosphate hydrolase (IPR027417)	-	TCGTCTCGCACACAACACACAACAAGAAAATAGCAATGGGAGACGAGCATCCTGATATTCTACATGTACAGAGAACCTCCTCTCGTTCACTAGCACTGCGAATTCCGACATTAGGCAGAGTGCCGAACGTTGAGGACGATGTCTTTATTTCGGTCGATGAAACTGTGAAGAAGGTCAAGGTCTTGTTAGAAAAATTCCGCGTGGTGTTTGTTCGTGCTGGTGTGGCTTCTGGAAAAACGACACTAGCACAATACATGGTTGAAGAGTTGCGAGATGAATTCGTAGAGGTAGAGTATGCGGATACGACGAAAGGCTGGTATGGGCAGTTTGTCCGCGCAAGCGGTCGAACGGATCTACTCCAGGAGGAGGACCTCGTCGTAAGCACCAGAGAAGCGCTGC…
S14_gene_144	Sro180_g078681	HOM02SEM029162	-	-	-	-	TCTTCTGTCACGACCATACTTTCCACCCTGTTCGCAACTACCAAAAGAGTCTTGGTGCACTTGCTCTGTGGGACGCCGCAACTTCAACTGGTGAAATTGCCTCTGCAGTTCTTGTTCCGACAACAAAAACAATTCACTTTTCCCACGGTGCAAAGCAACTCCTATCCAGACCAGCGTTCAGTCCAAGAGCAATGTACACGGATACATGGCCAAGCAAAGACAAGTATTGGGAGAACCTTATACCTGGGCTGGAAGGCCGACTTGGGCTGTTCCATTATGAGCAAAGAATCATTAGTACTTTGAAGAAGGGGCACATCGACTATTTGGACGCCATCAGAGACCTCCTCAATTCTCTTTACACTTACGAGGAAGGAGATTACGAGAACCTCATTGATGCCC…
S14_gene_145	Sro148_g068250	HOM02SEM009458	-	-	-	-	TATAGTGATGAAAAATTCAACGATCCCAACATTGGTCCCAACGTCTATCAAGTGATGGAACAAATCATCAAACCAATCACCAAGGGAACCTTTACATTCGCCAAAGCCAACTCCAAACATCATTGGAGGAATCTCGCCACAAAAGGTGCCGTAAGGAAATCGAGTTGGGCGCTCATGAAGAATCCGCGTGGCACAAAACCCGTTGAGTTGTTCGTGTCTCACGCGTGGGCAGAGGGCATCTACGAAATGGCCAACCACCTGCTGGCCGTCTGGCCTGATGATTGTGAAGCAGCCTACATCTGCTTCCTCTCCAATCCACAGCATCTGGACATTAGTGACATGTTAGGAACAGGAAAGGGCAAACATGGTCTCGACCAGAATCCTTTTGCCGTTGCCTTG…
S14_gene_146	Sro180_g078681	HOM02SEM029162	-	-	-	-	CACATCTATTCTACAGCCACTGAAGTGTTTGGGTCCATCATGTTGACCTATGGGAATGGTGATTTATGCAGCAAGTTACTTTACAATGCTATTAATCAAGAATACATGAACAAGGTGGCTGCATATTACTCGCTGATGAAAACTCGCACCAAGCAATCACCACCGCTGTACGTGATAAGAGAGACTGACTTCATCAGACATTATCCACCACAAGGAGAGGCAATTCGCGACCTGTGGGACGAGGCTGCTGCATCCAAACACAATCGATGGGGAATCAGTGACAATGAGAGGCACACGCGAGAGATCCAGTCAGTTGGTTGCTCTGACATCTTTGCACAAGACCACACATTCCAGGTGATGAAGAACTACACCAAGAAAGGCCTCGATGGAGCAGTGGCA…
S14_gene_147	gene19635	HOM02SEM015690	-	-	P-loop containing nucleoside triphosphate hydrolase (IPR027417)	-	CTTTGGGCTCTGCCCGCCTTGGGTTCACAGTAGTTGATGGAGTCAAGAAATTGTTCGATGAAGACAACGCGGACAATGACATCGGGGCTGTGTACGACAGAGTCGAGTCACCGAGCTGAAGGCGAAGAGAGCTCATCTGTACCCTTCTTTGCTGTTCGAGATGATTGAATCGGAAGATGAGGAACACAAAAGAGCAAGGATGCCTCTACTGCGAGGACGTCAAAAAGGGGGTTGTGAATGTTCTTTACTAGTATGACAAACCAGGAACGGGGAAGTCCATGGCTGGTTTGTCCTTATTGGACGACTTTTACTTGCTCCCAGGAGGAAGAACGGCGAAGCGTCCAGTACCAGGGGCTGGCTCAGTGCACTTCTCCTCGCAATGAATGAACCACACAACCG…
S14_gene_148	Sro666_g183950	HOM02SEM000020	P-loop containing nucleoside triphosphate hydrolase	-	P-loop containing nucleoside triphosphate hydrolase (IPR027417)	Transcriptional regulator	ACTCAGCTACAAGACAATGTACCCCTGCTTGGACGTCAGGCTCCACTTCAAATCCTACAAGATGCTTATGACAGAATTGCAACCCACAACAACAATAGTATTGAAGAAGAACAACAACAACCAGCCAAACGACTCGTTCTCATCACGGGACCTTCAGGCTGTGGCAAATCCATGCTGGCACGACAGCTAGAGACACCAAACTCGCCATGCTTTTTTGGAAAGTTTGACTTGCAGCAGAAAAATCAACCCTACACGGCCATTTCCGAAGCCTACAATGCCATTTGTGCTCATATTATCAACACACTGGCTCAATCATCTACCAACAATAATGATGCTACAAACGAACCAAGCAAACTCGAGCAGCTACGAACCGATATCCAGCAATTGCTGGTGGGCACC…
S14_gene_155	CC00G61380	HOM02SEM001018	-	-	Ribonuclease H-like superfamily (IPR012337)	Inherit from euNOG: Protein of unknown function (DUF 659)	ATGTGGGATGAGGTGACAAAATATCCCAAGAATACTGTCATGGACCAGGATGTTGACAAATGGGTCTGTAACCACTGTGGCGAAGATTACAACCATTTCAATATAGTGAAGATCAAGGCCCATTTGGCTAGAGCCAAGAGGGAAGGCATTGCTTTGTGTCGTGGGAACATTCCTGCTGATAAGCGAGAGTTATTCAAAGGCGTCTGGGATAAAGTGCTTGCGAAAAGGAAGAAAGGACCAGAACTGAAGAAGGCTTTGACGGATGATGTTGACGGTGCTCACAAAGTATTCTGTGAGAGAGTAATGGCCGATTCGAACAACCGAAAGGTTGCAGCTTTCCGAAAGGCACTTTCCGGCAATGAATCTGCTTCCGTTTCTTCGTTGAAGATTCCAAGCAGT…
S14_gene_160	-	HOM_orphan_26	-	-	-	-	gtacttgctttcaagggagaagacaaggcgagtcatcatgacctgaatgtggcgcgacatgaactcatggccaagctgAGTTGCTTTTCCGAGGCTTTCTTTGGGTCTCTACCATATCAGATCTGCTATGCCTGTGGAGGCTATTCCCTTCAATTCATGGCCATCAATCGTAATGCTGGTGGGAATCCGACAATCGCTGCCATATCTCCTGTCATCAATTTGTCTGAGGTGCGCGGGAGGAGCTCTTGTGTCAGATATGCTGTGAACATCACAAGGGTTCTCATTGCAATGCAAGCAGCATTCCAAGATGGCTCTGTTGTCAAGCTGGGCCACAGGAAAAAATCTGCTAACAGCACCGTCCAGATCTTGGGTACATATGTGATCAAAAAGACGCAAGTG…
S14_gene_162	Sro180_g078681	HOM02SEM029162	-	-	-	-	AAGACCTTGGGGCAGAGGCGATGTGGACTTGTTCCACTGAAACGGGTGAAATTGCTTCTGCTGTTTTGGTCCCTTCAACAAAGACCATTCACTTCTCACATGCCGCAAAGCAACTTACACTTCGACAGGGCTTTAATCCAAAAGTCATGTACAGCGACACCTGGCCATGCAAGAACAAGTACTGGGAAATGCTCTGCGGTCATCGAATCCAAGGTCGCCTGGGGCTATTTCATTTCATTAAACGGATTCTCAAAACTCTTCGCAAAAATCATGTTGACTTCGCTGTTGCCAATAGTGCTCTGTTGAATAGGATTTACGAATACAATGAAGAGGATCATGAGAATGTTCTTCGAGCACTGAGGGAAGGCACTCTCAATGGCGAGACGCACACTGACACGC…
S14_gene_166	Sro2921_g340290	HOM02SEM017449	-	-	-	-	AAGACTCGGGCGCACCTGCTTCCTAATAGCCGTGCCTGCAACATCTTCTGGGGGATGGTGAGCGATGCATTGTCGGGAATTGACATGAGCACGTTCTCGGAGGAAAAGAAGCTTTTTGTCCGTTCAGAAATGGCAAGAATTTTGGCCAGGTTCAAGCTGGATTTGTTCGCCTTTGCAACCCCGCACAATTCCTATTACGACCTCTTAGAAGACGGTCTTTGCGTCATGATCGTTCCGTTGCTCGCCGTAGAGCAGATCGCCGAGTGGAAACAAGGAGAAAAATACGAAGTTCTTATCGTTTGTAGCTCAGAAGAGACCTACAAAGAGCTTGGAACTTGGAGGGAAGACGATAACTTGAATCACATGAAATGGGAAGATGCTGGTGATTTGGAGCTGGCT…
S15_gene_430	Sro180_g078681	HOM02SEM029162	-	-	-	-	tcagtcTCTTGCAATGACATGTTTGCACAAGACCACACGTTCCAGGTCATCAAGAACTATCAGAAAGGAACTGGGGGCATTGCTATCTGGGATGTCGGCACGAGCACTGGTGAGATCGCGAGTGCAGTGATGGTACCAACAACAAAAACAGTTCATTTTGCTCATGCTGCCAAGGCACTCACCCAAAGACCAAACTTCAAGCCTGAAGCAATTTATAGCGATACCTGGCCCAACAAGGAATCATTCTGGAAGAGTCTTTTTCCAGATATCCAAGGAAGACTGGGCTTGTTCCATTTTGAAAAACGTATCATTGAAACCATGAGGAAAGGACACATCGACTATGGAGAAGCAATCGATGACCTGCTCTCGTGCCTTTACACGTACGCACCTGAAGACTAT…
S15_gene_1256	sya00G91830	HOM02SEM003983	Ribosomal protein S10	protein S10	Ribosomal protein S10 domain superfamily (IPR036838), Ribosomal protein S10 (IPR001848), Ribosomal protein S10 domain (IPR027486), Ribosomal protein S10, conserved site (IPR018268), Translation protein, beta-barrel domain superfamily (IPR009000)	Involved in the binding of tRNA to the ribosomes (By similarity)	TATTCGGTTCGATGAAGGGGCAGGGTGGTCTTGCCTCATCCTCTCAACCGCAACGCCAATAAAGGCTAAGACCAATGCAAAGCCAGACTATTCGCATTCGGCTCAAGGCGTTTGACTATCGTGTGCTCGACGCGTCGACACAGGAAATCGTCAACACTGCCAAGCGGACCGGCGCGCAAGTGCGCGGCCCGATTCCGCTGCCGAACAAGATTGAGAAATTCACCGTTCTGCGCGGTCCGCACGTCAACAAGAAGTCACGCGATCAGTGGGAAATCCGTACCCACAAGCGCATGCTCGACATCGTTGACCCGACCCCGCAAACTGTTGATGCCCTGATGAAGCTCGACCTCGCCGCTGGCGTGGATGTCGAGATC
S15_gene_1911	Sro270_g104380	HOM02SEM000505	-	-	-	-	ACGAATCGCACAAGAAGGTTCGAGTGGGAACAATTGGGTCTAATGGAAAGCCCGTGCAAATTCGCTTCAAAAGATTGCCAAATGGGAAGATTGCCAAGGATGGAAATGAAGGATCCTACCGTGAAGAAGGAACAGAGCTTGGAATGAAGTACACTGAAGAAGCTCGATTTTGTCTTGGAGTCGGAAAGAAGAAGATGGAGGACGGAAGCGACGTCGGGTATCGGCTACCATTATTCGAGTACTCGGAACAAACACTAGTCACCAATAAGGACTGGCAAGAAGCCTTTGACACGGAAAAGCTTAGACCACGCAGCTTGGCCAATGACAAGAAAGGACACTGGTTCGAGACAGGACGACCAAAAGGAACATTCTTCAAGACAGATCCTGTGACAGTACTCA…
S15_gene_2147	-	HOM_orphan_29	-	-	-	-	TACAGCTCCATCAACTCGACGAGCGGTCTTTCAATCTCGCACAGGCGGAGAAGAATTTGATGGAATATCGTAGCCACCTTGCTCGGCACAAAGCTGAAGCCGACCATGACGCTCAAGAGCTGGCTGAGCTCGACGACGACACATGCATCCTCATTAGTGACTACAAGATGAAGATCCTCGCTTGTTACCACCGAGAGGAACAGGTCAAATTTTTTGGGAAACGCGGCACAAGCTGCCTCGGATTCATGATTATCTGCAACTCTCCAGACGAAGATGCGAGAGCGAAAGGATTGAAAGAAGTGCATTATGTCATGTTTGTGAGCGATGATACGGAGCAATGTGAGTGGCATGTCGCTTGTGCAAAAGACGAAATATACAGAAACCACCTACCAGACGGCG…
S15_gene_2915	Sro1016_g231600	HOM02SEM027496	-	-	-	-	GAAAGAGAGAAGCTTGTTGTGGCTTTACTGGATGTTTGCAGTGCACATTCAAGTCGACGCCGCCATCCGGAGTATCGAACGGCCAGAGCTGTGCTTGTCGAAGGTACGAGAGCGAAACACTTGATGTCAATCAGAGACCCAGACAGCGGCCGCAAGCTGTTCGGTGCGGAATCGCGGTCAAGAGCTAAACGAGACTATGCTGCAGCCGTCAATGGCACTCCACTCTTCCCTCCACCCATCACAAGGAAGCGGGTTGGCGACTACAGTCTCACGTACGCCCTCATGATCATGCTAGGCTCCAACAATGTCGGTCTGTGGTCTTGGGGCCAAAAGGTTGTCGATGTTGTCTCTCGGAATGGCGAATTCAAGGATAGGTTCCTTCTCCCAAAGATTTTCACT…
S16_gene_2	Sro1102_g241510	HOM02SEM006102	-	-	-	-	GGAACCACCAAGAAGGCAAAACGGAAGCTGGAATTAGACAAGGAAGCTGCCTTGCTTTTTGCCTCCAAGAGTCACAAGGCCGACGTGGATACGGCCAAGGCCAAAGGAGTGAGAGTACCGAAAGGCACACTCGCCAAGAACGTCGCCGCAGCCAATGCAAAGTACAAGCTAGAAGGAGAGCATGAAATCTCTCCGAGCACCGTAGATTCGAGAGTCCGTCGTGGCAACGTGATTGGAAGGATGGAATCGCCCATGGCACCGGTGGAGCCCATTCTTGTTGGCTTCTGCATCCAATGTTCGCGAATGGGAGCACCCTTGAACGGCCCAGATTTTCTTGCACTTGCAATGGACCTCATCAGAGGAACGCCTACAGAACAAGCTATGATTGAATGGAAAAGG…
S16_gene_4	Sro180_g078681	HOM02SEM029162	-	-	-	-	CCACCTTACGCGGCCAATCTATATCCGGTGGAGACAAAGTATGCGATGGATAACAAAACAAGTCACCTTTCCAGACCGGCTACAAACATCTTCGAAACATTGATGGTCACCTATGGCAATGGAGATTTATGTTCGAAGTTACTTTACGGTGCTATCAATAATGACTATCTGCTACGAGTCGGATCATACTATTCTCTCCTGAAGGAACACAAAGTCCAGTCACCATTGCCCTACATTGCCAAAGACGGTGCTTTCATCCGCTGCTACCCACCGCTTGGAGATACAATTCGAGACATTCACGATGAAGCAGCCGCTTCACGGAACAACTGGTGGGGAATCAGCGATAATGACCGAAACACCCGTGAAATCCAGAGTGTCAAGTGCGATGGAATCTTTGCC…
S16_gene_5	Sro1102_g241510	HOM02SEM006102	-	-	-	-	ATGGTCAGGTTGGAGGTTCTCGTCGCATTGTCCGGGCCGGAACCAGAGCAGCAATGGATGCCGCTACCACAGATATTCGTCACACGGTTCTTCCAATCAGCAATGCCCTTGGCCAACCTATCTGTTGTGTCAATATCTTTAAATCAGATTCGAAAAAGGTGCCTGTGAATTGGTTCTCGGGCATTGACTTATCAGCGGCAAAGGATGCGCCAACACCAGCCGAAATGAGCAACGAACAATGGATAAAAGACAACACTGGAACAGGCAAGCTCTTTCCCTTTGGACCAAAGTGCATGGTTGGCGATGTGGAGGTGCCCTGTTTCTGTTTGGTGTCTGCAAGTGGTGGCATTGAATCGCAATTGCTTGCCGACGTCTTTGCGTATCTGGACTCATTGAACG…
S16_gene_7	sya00G234880	HOM02SEM000007	Zinc finger, CCHC-type	-	Zinc finger, CCHC-type (IPR001878), Zinc finger, CCHC-type superfamily (IPR036875)	-	ACGATTCTGACGCTCACGCAAACGTGACCGAAGGAACGTCCATCGGAACTGAAACGGAAGAAGCCCAATTCCTTCTGGAAGCTGTTGAACTCGGTGAGTCAGAACGGGATGAATATTGCTTCGAAATATCGACGCATATTCAGACTGTGCAGAAAACCGAAGGGATTCCACTCTCGTGGATCCTACTGGACAACCAGTCAACTGTCGATGTGTTCGCTAATCCCCTTCTCCTTGAAAACATTCACAAGGTCGCGGAAATGTTGAGAATCCACACGCAGGCTGGTAGTGTCACGACACAGCTGAAAGGAACCCTCAAAGGGTATGGACCAGTATGGTTTCACAAGGGAGGCATTGCCAATATCCTCTCTTTGGCCAGAGTACGTTTGAGGCATCACGTAA…
S16_gene_9	Sro180_g078681	HOM02SEM029162	-	-	-	-	GACAGGCACATTCGAGAGATCCAAAGTGTTGCTTGCAACGGCATCTTCACACAGGACCACACATTCCAAGTTGTCAAGAATTACCACAAGAATCTTCTTGGTGCTGCTGCAGTTTGGGATGTAGCAACCTCTACTGGTGAAATCGCTTCTGCTGTTTTGGTGCCGACAACAAAAACCATTCACTTTTCACACGCAGCAATACAACTTGCCAAGCGACCACACTTCAATCCAAAGGCAATGTACAGTGATACATGGCCACACAAGAAGGATTTCTGGGAGCTGCTCTTTCCGAATTTGGAAGGACGCCTTGGTCTGTTTCACTTTCAGAAAAGAATCACGGCGACAATGAGAAAGGGACACATCGATTATATGGAGGCTCTTGCCGGCCTTCTGTCATGT…
S16_gene_15	-	HOM_orphan_32	-	-	-	-	AGTCTGTCACACAGGTCATTGTAGACGCGATGAAAGACACAAAGCAACCGGCGGAAAGACGACACTTGATGGCAGCGCTAGCGCACGGCACGAAGGCAGAAGCCGAAGCATTGACCGACCTGAAGATAAACTACGAAGAATGGAAAAAAATACAAATACATGCCAAGTATCCAGGCCCTCTCAAAAAGGCGACGAAGGTGTCGTACCAGCGCCAGCGTATTTCAACCAACAAGCTTCAGTTTCTGCTGCAGATGTTTGGCGCTCAGGGAAGCTCACAGCAGCACGCATTTGGCAACAAACTGATACAGTTAGGAAAGGATACAGCGTCCAGAACTGCAATTATCGACAACGTTAAGCTATGCAAGAAAATATACGAGTTCTCGGCAGACTACGTTCTGG…
S16_gene_21	Sro560_g166660	HOM02SEM008458	-	-	-	-	GTTCAGGTTGCTTATGAGGAAGCCAATCCGGGACGACGAGTAGGACAAGCCGGACCCATCCGGTGCCGTGTGCCCACTGTTCCTGGCAGTCTTCCGGAAGCCAAGAAACAGAAGCTTATGCATAAGTATGGACCAGCAGCCACGGCCCCGGCCATCAAACAATCCTCTTCCGCTGCGCGTGTGTTCGTTGTCCCTATTACAGCACTTCATCATGTTGCTTGTGAAAGATCAGTTTCAGGGAGCTCATTATGAAGTATCTGGGACCCCTCTGTTGGGAAACATTGCTGGAGTAACTAAAGTCAATGACTTCAGACGATGAAATGAAGCATTTAGCTCTGTGCTGACAGCAAAACGAATCAGTTTTCTGGGTGCTGAAAGCTTTTCGTGAAGTATGGATTT…
S16_gene_27	Sro175_g077040	HOM02SEM000761	STELLO-like	-	STELLO-like (IPR005049)	Protein of unknown function, DUF288	TTTATCCTATCGTTTTAGTTTTAGTTTTTGCCACATTTCTCCTGTTGCACAAATTTCCATTTACTGCCACACCTCTACAATCTACTGATGCTAGCACGGCAAAAAGTAATGCTGCCAGTAACTCTGCAACTGGAACTCTTTTTACAGGAAAGGTTTTTCGAAGATACTTGGGACCAGTCCTTTTTTCCCATTTTACCCAACCGATAAAACATTTCAAAAGTAAAAATGAATCAAATCAAACATGTTCAAATTGGGGGGTTGTTACAACTATCAATAGCGTTACTCCAGCAGTAGAAAAGGTTGCTAATTCAGCAAATTGGTGTCTCGTTATTGTGGCAGACTTGAAAACACCATCTGATTATCTCAAGAATTTGCCAAACAAACCAAATATTTTTTTCC…
S17_gene_2	-	HOM_orphan_33	-	-	-	-	AAAATGCCTGATGGCAGTAAGCGTTGCTTTCTCTGTGGCACCTCTGGAACGGCAACGGACAGAATTGAGGCCTCGCATGTCCTGCAAAGGCGGAACTTAAAGGCCACCGGAGGTGAGGAAGCGTTGCGTACTCTAGATGCTCTGAAGAACTGGTCTGCAGGACATGGGGGGAAGAGACCATTCAGAATTCACGATCCGATGAATCTTATCTGGCTCTGTCACACACACAACTTAGCTTTTGACCGGCATGAATTTGGCCTTTCGCTGGGTGGCTTGGACAACAAGGTTGTTTTCTATAGCTGTCGAGAAGAGTACGCTCAACTCGTGGCTGATGCAAACACCCGACTTGCCGATCCTGCACAGCCATTCTTCGATATGAGCTACGTTTCACGTCGGGCC…
S17_gene_8	Sro1904_g304570	HOM02SEM000767	Histidine kinase domain	respiration control sensor protein ArcB	Signal transduction histidine kinase, dimerisation/phosphoacceptor domain (IPR003661), Signal transduction response regulator, receiver domain (IPR001789), Histidine kinase/HSP90-like ATPase (IPR003594), Histidine kinase/HSP90-like ATPase superfamily (IPR036890), Signal transduction histidine kinase-related protein, C-terminal (IPR004358), Histidine kinase domain (IPR005467), CheY-like superfamil…	Histidine kinase	TGTCGGGATCCCACATCCTTCACTGGATGCCGTTGGTATCCGACGAACAACGGCCGGAATGGGAAAGGTTTGCAGCCAACAATCGATTTCAAGTCGATCAATCGTACGATAAGGAAACCAAAGATCGGTTGGCACAAGACAAAGCCTTTGGTATTGACTCCTCTACTACTACTACTACTACAAAAGATAATAATGGACAACAAGGAGGAACACGACGAGCACTGTCACAGCCGACTACAACTACAACTACAACTACGCAACAAAACAACAATAATAATACTGTGACAATTCTGACAGAGGACGGATCCAATTATCATCCCTTCATTTGGAACAATGGAGCCGCCAATCCACAAGCGCTGGGAGACGAACAGCAAGGAGCGGGTCCCTTTTTGCCGGGAT…
S17_gene_9	Sro244_g097070	HOM02SEM106620	-	-	-	-	CCATGAGCAATCCGGCGTCCCCTGCCAGCATTGGCTCTTCTTGTGGTGGTGTATCTTCCATCAAGAAGACGTGGCCACCACGAGATGGTGACACGAAGCCATTCCTTGTGGGCGACTTTGACATTCCCATTGATGTGGACTTGACACAAATTAAATTCCTCTCAGTTGATGACCCTGCATTCTTTTGCATCTACGCATCGAATGCTGAAATCCACGCGGCATTGGGTATTCCAGGTACTCCGGTGGCACAAGGAGCAACACCTGCCCTGTCCGCGGTCGCTTTCAAGGCATTTGTGGTGGCCGAGTTTGGAGCTGTCTGCGATATGGGCATTTGTGGTGTTGCACGATTGCCTCCTGCGCTTGGTAGTTCGGACTCGGCTTTTCAATGACTTTCTAATG…
S17_gene_10	Sro180_g078681	HOM02SEM029162	-	-	-	-	TGGTGTATGGTACAAGTCCTCTGTTGCCCAAAGTGCAAGTCACGTTTTAAAGCAAACGACTGTGTTGTTCTATCACAATTGCCAGCATACGCAGCTGCAGCATATCCTGTGGATCAACGTTTTGCAAGCCGACACAAGAACTGTCACTTGGCAAGATCAGCGACCGATGTTTTCGATATGCTACTTCCTACGTATGGAAATGGTGAACTCTGCAGTCGACTACTCTACCAATCGATGAACAGGGCATATATGGAAAGAGTTTCTAGCTTTTACTCTTACATTGCGACATCCAAAGAACCAGCCGAAGCAACCAGATCGGCTGATGATCCAGTAATCAAATATCCAGACAAAGACGGAGAATTCATTCGGTCATTTCCTCCATTCGGTGATGCAATCAGG…
S17_gene_21	Sro136_g064270	HOM02SEM047807	-	-	Zinc finger, RING/FYVE/PHD-type (IPR013083), Smr domain (IPR002625), Zinc finger, RING-type (IPR001841), Smr domain superfamily (IPR036063)	-	CAAGCGGTGATTGCTATGCAAAGCTTGAAGCAAGACGAAGGTCAGAAAATGGAACTCGTAAAGACTCTTCCTCATGGCGAAGCTATCGCAAAGTTTCAGACGAGGCCCTCAAATGATTCGGCTGGTCACAAAACACTAACAGAACGTCTCGTTTTCTTACCGGCCATGGAGGGAGGCGTTCAAGAGTATCACAACGAGCCCCTTGACATGATCGTCGAATATATTGCTCCTCGTATTCAGTTCCGAAGGCCCATTAGTGAGTTTGGCAAATTCAACGCTGAACAACTCTTCCATTCCATTCACCCCACTGAACCCACCGTTGCTGAGCTCGAGAAGAGAATCCGCGTCCTAGAGACAGAACCATCCGAGTCATCGTCCCATGTTGAACGCTGCCAGAAA…
S17_gene_22	Sro877_g214650	HOM02SEM015302	-	-	-	Nitrilase family, member 2	AATCAACTAAGTGATGCTTGGTTCCTAGTGGAGGGAAGCATCGAGCGAGACAAATCATACAGTGGGCTTCGATACGAGTTGATCAAAAAGGCTGCAGGTGGAATATACCCAAAAGGGATGGACATTGATTCGGCTTTCCGTGTGGAGAATCACCCCAAGGATACTCAAAGACGCCTTGTCTTTGTATCAGTTGTGTTTTTGACGAAGACCATGGCTTACAATTTCATTGCATGTGTTGAAGAATATGTGGCTACTCGAAGAGATTTACGCTTTCAACATAGTTTCGAGTCCAGAGAAATAGAGGCATACAACGAGGAAGAATTGATTCGGCTGACCCACTATGTTCCAAGGGATAAAGATGGAATCCCTCCGTTTGATTCGCCGGTTTGGAATGTCGAA…
S17_gene_32	Sro180_g078681	HOM02SEM029162	-	-	-	-	gatcacaccttcgaagtcaccaaaaactatcatcAGAAGAAGAAAGAGCTTGGTGCTGAGGCAATGTGGACCTGTTCTGTGGAAACGGGTGAGATCGCAGCTGCTGTTCTCGTGCCAACAACCAAGACGATTCACTTCTCCCATGCTGCCAAACAGCTGACACTGTGAGAAACCTTTAAACCAAAGGTCATGTACAGTGACACATGGCCATGTAAGACAGACTATTGGTCCATGCTCCTGGGTGAAGAGATTGAAGGGCGATTAGGACTTTTCCATTTTATCCAAAGGATCATGAGAACAATGAGGAAGCGACACATTGACTACTCACATGCTGTCACCAGACTTCTTGAGTGCGTCTATATTTACAACACGGTAGATTACGAAGCGCTGCTCAAAGCA…
S17_gene_34	Sro4307_g353690	HOM02SEM046868	-	-	-	-	AACATGGCCAACAACGAGGAGCAAGAAGAGAAAGGAAACGTCAAGGTGATGGACTTGGAGATTATTTGGAAGGATGAATATGCCCAGTGGAAGTTGAATCCCCAGTTTGTTGGAGATGCGCTGATGCCGCTGCGAACACCTGAGAGTTTGCTACCCCTCGGACAGGAGCACCGCTTTGATATTTCCCATCTCAACAAAAATTTTGCGGCTTGGCATGCTAAAGTCGCTACTCTCCCCATTCCTCTTTACTCATATGCTGCCGTGAGCAGCATGACTGATAACTCGCCATCGCGGAAGTTTCAGTACGTCTTGGATGACTTGACGTGGGAATGCGAGTATTCTGTGAAGATGTGGGTCTCCCAGCAAGACAACGTCAAGAAGACCTTGGTAATTCACATG…
S17_gene_37	Sro180_g078681	HOM02SEM029162	-	-	-	-	CTGTACTCGTCCCGTCCACAAGCACAGCACACTTCGCCCATGCCGCGAAACAGCTGTCATTGAGAGAACAGTTCAGCCCCTCTGTCATGTATAGTGACACTTGGCCCTGCAAGAAAGACTTCTGGGAACAGTTGTTAGGCGATGAGATAAATGGCAGGCTTGGTCTCTTTCATTTCATTCAAAGAATAAAGCGAACACTCAGGAAGAGACATCCTGATTATCAACATTCAGTCAATGTTCTGTTGAACGCGCTCTACACTTACAACAAGAGCGATTATGAGAATGTTCTCTCTGCTTTGAAGACTGGTTCATTGAATGGAGAAGAACACACTGATGAGCAGATCGACGATTTACAAAGCGGTCACCTCTTCAGACAGCGCTATGCTAAGTACTTACGCA…
S17_gene_40	Sro2737_g335940	HOM02SEM033086	-	-	-	-	TGGAGAACGAATGACAAGGCCATGGATTACGTTATGTCATGGGCAGGTCAAGAACATGATCAAGAGAAGATAGAGCTAATATTGAATGAAAACGAAATTACTTCTGTTGGCGAATTGAAGAAGAAGCATGGAGATCCGGGGGGGTTCAAAAGGATGGCGGAGTTTCACACCGCAATCGGCAACACGTTTGAGCAATCTATGCAGATGGGAAATGAGCTTGCTATGGAAATTCTCGGTCCAAAAGACGCAGAGGCTATCCTCAACGGCAACCAATATACCCTATTGGGAGGCAACACATTGGATCCAGACATCTCCAAAGGCACTCTGTTCAGGAGTGCGGCGGTTCACGTCCGTCCACCAGAAGATCTTGCAACCCGAACCGATTGTGATGATATTCGA…
S17_gene_41	Sro1915_g305130	HOM02SEM120578	-	-	-	-	ATGCGATCACGTTTGCTGAATCGATTCTGGGCGACGATAAATGTGGCCACGTACTATTCAAAAGGGCGTGCTACACCGATTTGTTCACAAAAGTGGAGGAAGCTCGAGCCTCCACAAACTTTGCCGGTGCGGTCATCACAGGAACGCCTGGAATCGGAAAGACAATGTTTGGGGTATTGTGCCTTTACAATTATACCATCGAACAGAAAATGACGGTGCTCTACAAATTCCGAAACGAGGGTTACTACGTCTTCAGTCCCCAGGCGGAGTGGCATATCGAAGGTGAAGATGGTGATGGCAAAGAGTGCTATGTGCTTGAAGGCGTTGGCAAGGGGCCAATCTTCTCAGGCCAAGTGAAAACGAAGGACGAGAGCAGCCAAGAGTTTGTGAAGCACCTAA…
S17_gene_62	Sro685_g186960	HOM02SEM010722	-	-	-	-	ACAATGGCCACCAACAACGCTCCTGAAAGCCCACTTCCATCCCTGGTGCCTAGTGGCAGTAGCCAGTCTACTGCGACAGCTAACCTGGCCACTCCGAGACCCTCTGCCACGATGACTCTCGCTGCCCTTTTCCGTGAAGCTGGACTTTCTCCGCCAGCGCAGTCGCATAGTGTTTTGCTCAGGGACATCATTGCGACGGCGAATTCCATCCTCAACCTCAACTCGAAATGGGATGATTTGGATGATCCCGCAAAAACAAGACTCGGCTTTCTTATTTTTAAGCGTCAAATTCCACTTGTGCAGAAACTTCTTGGTGATAAATGGACCACCGCACTGCGAAATGCTGTTTTTGTGCGCGACACGACCGAGTACAAGACCCTGACAACCTTCCTTCTAAAG…
S17_gene_71	Sro180_g078681	HOM02SEM029162	-	-	-	-	TGGTCCAAGAACAAGACGCTCTTCCCCATCTTTGGCTTGGATGGTGCTCCGGCTTGGTGCATTATTACTTACATGAGGTGCAACAGCTGCAAGAAGAAGTTTGATTCGAACTCGGCAGACATCTTAATGAACCTACCGGCTCATGTTTCTTCCGCCTACCCAGTTGAGCCCAAATATGCCCTTGACAAGAATAGTCACCTCTCCAGAGCGGCCACGGAAGTCTTCGATACCATCATAGTTACCTATGGAAACGGAGAGCTCTGTAGCAGGATGCTTTACAATGCGCTGAACAAAGACTATCTTAGGCGGACCACAGCCTACTATTCTTACGCCAAGGAAAAGAAGAGGAACTCACCTGATATCGCCATCTCCCCCTATATTCAGAAGGATGGAGAGTTC…
S17_gene_73	Sro2244_g320530	HOM02SEM022553	-	-	-	-	GGAATTTTTTTGCAACGATTGACGACGTGTTGACAGCATCCAAACTCAGTGATACAAATCGTTTTACGATACAAGAATATAGGAATTGCTGCCGCATGGGTTTCGGTGGCAATGGCATGCAATGCAGAACAGCGTCCGGCAATGGACTCACTCTCAGATTCAACAATCCTTACGAGACGACCTTTACTAACGCGGCCGCTGGCAACGCAAGAACCAATGCCTCACGAACAACCTACAATAAGGAGAAGAGAAATGCTATTTGGCCAAATTCTGTGTTTGGGCCAGACAATGCCGGCGAAATCGCCCATTTGGTTCCCCACTCATCCAGGGAAGCAGAAAGTTATTGGTTCGTCACTGATTTTCTCTATGGGTTCGAAGAGGGCCGCGATTGGCAGACTC…
S17_gene_77	-	HOM_orphan_37	-	-	-	-	GTTGCACAAGCTGACCTTGATGTCGACATTGCTTACGAACGAGAGCAGCAAGAAGCCATGGTGAGAGTTGGCGACGGGCACTTCTTCAACGATCAATGGCTCCGAAAAGAAGGCGAACTGGATAGCTACCAAGAGTTAGACGACAAGCGTCCGGTTGTTTTGCACACAGCCATGCGTTACGACGACGCTGAAAAACCTGCCATGGTTGGGCTTTCGTTTGTCCACGATCGCCACCCCTTCCTGGGGTTGCTGCACCTGCTGCACGATGCTGAGCGCGGGTCGTCGGTGTACATGTCCATTCCCTACCTCACAGACTTCTACGCGCTGGACCAAATTTGTCACTATGCACAAGAGGAACACGGAAATCTGCAGATCTACATTATTATTGGGCCCAAGCAC…
S17_gene_80	Sro795_g203470	HOM02SEM015407	-	-	-	-	ACGACGATGAAGAACTTCTTCATGCAGTGTCTACACTTGAACGGCTCCACAATGTTGTGCCGCTCCCTCAAGGCTGCGAAGCCACTCGTAGACTCTATATTGATCCCTTGCTTCTTGCATCTGCTCGACTAGCAGACGATACATTGATCCAAGTGGAGAAAGTGTATGAAAGCAAAGAAGTCCAAGGTCCCATTGACTACGTTTTCAAGTTTGGCGATAACACTATTTGTGTTACTGAAGGCAAGAAGGATAACATTGATAGAGGGGTGATTCAAAACGTTGCTCAGCTTTCGGCTGTTTCCAAGGATCGCGATCGAGATCGCAAACGCAAAATCTCTGAAATCTCGGCTGAGGAGGTGGCGCAAAAACCAATCTATGGAATTGCTACAACGTATTTGA…
S17_gene_81	ptri241020	HOM02SEM003468	-	-	-	-	ATGAGGAGGAAGTCGTCTTCTACCGCCATGCCCGGGACAACCTGCTGTCCTCCGCTGCTGACAAGCAGAGGAAAGCCCTCAAGCATTTCGATTACTTCCTCCAAGGCTACTGTTCGCAGATTGGCATCAATGTTGTTGGACACAATGACATTCCATTTCGAGGCATTCCCCGCAAAGCATCCGACAAAGCCGTCTTCGAGTTCTGGGATGAGATGTTTGGTGCCTTCGCCACTTACCTGGGAAGCCATGCGAGGCAAGCATGTAATCCCAAACGCGACCGCCTTGCTCCTAATACTTCGGATGGATTCTTCTCTTCGGTAAAGGAGTTCTTTGCTAGAAAGTGGAGGAACGAACCACCCATTCCTGTATTCCAAAAAGCGCCATGGTCAAAACTCCGTG…
S17_gene_82	Sro1500_g277830	HOM02SEM075293	-	-	-	-	AAGGAGCTTCTCAATCAAAGGGAGCGCGAGGTAACGTGTACAAAACTATCCAGGAGTTTCAGGGGCACTACTCCAAGTCCGAAGGGATCCTTATTTATTATGACGGTACCAATCTCCGTGCCAAGACCTACTTCCGCGTGTACGAGAATGCTTGTCTCTTCGGCAATTCCCTGAATAATTGGGAAATCCACAAGGAGTTGTTACATCTGCAAGGAGTAGAGTTCGAATCGTTCACGCCAACCGAAGTGGACAATCCTGGAGACTTAGAAAGAGTCATGCTGCAAGACTACAATCCATCCTCAACCGAATCACCCATTTACTCTCTGAATCAGCTGCATTCATATAGATTCTCCATCCCAGAAACAGAAGCTGTCGATTCCGCCACACCGCTTGCTCAAT…
S17_gene_84	Sro1759_g295790	HOM02SEM086255	-	-	P-loop containing nucleoside triphosphate hydrolase (IPR027417)	-	AAAGAGCCACAAGAAGATGGAAATCAGCAACCACCGCAACCTTCCGTGTGGGACGCTCTGGTGCCACAGATACTTGATTTGCCCTTACCAGTATTGTCAGACATCGAAGCCGGGACGACAACCGACATCCCCGCTGAGACCATCACCGTCCCAGAAACACGCAAGAAAGAAGAGTCCGATAAGGAGCCACCTGCTGATAATACAGGCGAAGGGTATGGTTCCAATATTGACGAGAAACAGAAAGAACTGAGAACCAAGCGCCAGTTGGAGGAGAATGCTTGGGAAGGAAATAAGAGGCGAAAGTATTGGAAACCAAGTATATTGCCGATCAGTGTTGCATCTCCAACAAAGTTTTGGTACCAAGGATATATGGATTCAAAACTGTTTATTCGTCAATGT…
S17_gene_87	Sro45_g027210	HOM02SEM025994	-	-	P-loop containing nucleoside triphosphate hydrolase (IPR027417)	-	ATAATCTTTTCGGATGTGCAACTTCTTTGCACATTTGACAAAACTCTGGTTTCCAAGAAGATAGTCAAGATTCTTCTCTTCTCGGCCGCTGGGACTGGATTCGGAAAGGATGGGTCGCAGGTAGCGACTCCAAGCGAGATTACCAAAAAGTACATGTGGTATCCACCAATTCCAAAGGGAGATGACTTGGTGGCGCAGTTGGAAGAAGCCAGAATTTTCCTGGATGGAGCAGCCGTCGACTTTTTGATGAAGATTTGTTGTGAGCATCGTGAAATCTTTATGATGGCCATGAAATGGGTCAAAAAATGTCAAACCCAAAAATGGAACCTCAACAGATGCGTGACAGAGGTACGACAGTCGCTTGAAGAGAGCAGTGGTTGGTCTATCGGACTCAAATGC…
S17_gene_88	-	HOM_orphan_38	-	-	-	-	TTTACAACGCCATTTCTCAGGTCCAAAGCTGTGTTGTGTTGCTCGATGATGCACACGAATGGTATGACTTTAAGGACTTCTTTGGCTTGTTCAAAGGAACAGGCCGTCTTATTGTGGCTGCTGCAACCTATTCTGCGGAGCGAATCAATCGCAGAACACCGGTTGATTTTCAGCATCGCGCGGAAACAACCCTGACTCGACCTGAGATAGATTCCTTGCTCGATCGCTTGGGTGTTGATCAAAACCACGACCTAATGGTGGAGTGGTTTGGTGACATTTATGGTCGCTACCACTTTCTTGTTCCACCTCTGTTGGAACGATGGAAAAACCTGAGGCAAGCAAACCCGTCAATAACACTTGCTGACACTTTCTTCAGCGCAGCAACAATGGAAAATCCCA…
S17_gene_98	gene3923	HOM02SEM000157	-	-	-	-	tacAGCAACATCAATCTTTGGTATGACTCACTCAAAGATCACTTGATTAGTATTGGCGCAGCCACAACGAACACGGATAATGTTGAAGCAAATGGAGAGCTCAGGTGGGTCGATGACACTCAAGGCCGACGGATAGCAAACATTGATGAGTCTGGTTTGACACTTGATGATACCAAAAGCCAGAAAGGAGGACGTCCACCATTGGTGTTCTACAATCCAAGACTTCAAAATGAAGCCATCTACGCTGCTCACAAGAGTTCCTATCACTGCACACTGCTCGCTGGAACATTCGCCTCAGGAGAGAAGCTTCCAGAGCATTTCCAGATCCCAACAGATGCAGAGAAAGAAGAGAACATGGTGGTCCCTGCTGAATTTGTCATTGACATGCTGGAAACGGAG…
S17_gene_101	CC00G144930	HOM02SEM006102	-	-	-	-	CAGGAACAAGGGTGCCAATCGTCGAGACAGAAGAAGAAGCGTATGGAAAGAAAGTTGAGTACACTTTGAAGCATCCGGAGTTAGTCTTCTTCATGGACGAGACAGGCTGTAACACGAACATGAAGACGGAGGGTCAAGAAGGTGGCAAGCATTGGATTACAGCTGCGAATGGAACCACCAGAGTTGAATTGCCCGCGGCTGAAAATGACATCAGATGGACACTCTTGCCGATCACCAATGCTGCCGGAGAAGCTGTCGTTTGTGCAATCATCTTCCAGGCAGAAAACAGTGAAGACATCAGAGCCAATTGGGCTTATGGAATCGACGTCATGGAGCACATTCCACCGGCCAGTGATATTGACACCAACGCAGTTCAATTTGTCAAAGAGAATACAGGAG…
S17_gene_118	Sro180_g078681	HOM02SEM029162	-	-	-	-	AATAAGATCCTCTTTCCTATTTTCAATTTGGAAGGGCCACCTCAATGGGCGCTGGTCCATTACATGGAATGCCCAGGTTGTAAAGCAAGGTTCAATTCCAACGAATGCAGCATCTTGACACAGTTACCGGCCTACGCTGCTGCTGCTTATCCTGTTGACTGTCGATATGCCCTCATGGGAAAGAATAGTCATCTCGGAAGATCGGCAACAGATGTCTTCGATACCATTCTTCCAACCTATGGGAATGGCGAACTGTGCAGCCGACTACTCTACAAAGCCATGAACAGATCATATGTGGAAAAGGTGTCTAGCTACTACTCTTACATTGCCGCTAACAAAGAACCAGTGGCGACTGGAAGCAACCATAATGAACCGGTCACGCCGTATATCAAGAAAGAT…
S17_gene_128	Sro2691_g334790	HOM02SEM106257	-	-	-	-	TGCATCCTACTACTAGTATCCTTCGCAAAAATAATATCAGGCAGGGACCAGCATCCAAGAAGGTAGTTTTCCCGAAGTATAACAAGGCGGAAGAACAAGACCGACAGCTTCGAGGGGCACGACTTAGAAAACAACTCCGGAAGGAGAAAGAATTGAATAAGAAGATGGCACAGAATGGCAGTGCCCGACGCGTGTACGCTGCTTTGGTGGATCCGGCCAACCTTGTAGGACTCAATACGTTGGCCACACACAATCGATCTTTTCGGGTAGAATTGTTCACCGTTTTCGGAGATATCGCCGCTTTGCCAAACGCCAACATCAACCCACAGCAGGTCAACGCCTTGGGCGTCTTGAACGCGTTGATTGCTGCGAATCTTCCTTTTCCGAATATCGCGGGCG…
S17_gene_132	-	HOM_orphan_48	-	-	-	-	TTGCCACGTACTACATCGTACGGCAATGCGGCTCTACGGTTTCATGTGAATCAATCCGTTAAGCTTCGCTGGTCAGAGATATTTTCAAAGCAAACTGATGGGACCTTCAGCTTCAGTCACGAGGATGAAGTGTTGGATCTCAATTGCCTCAGCGGACTCCACCTAACGGGGACATGCCAGACAGATTCATTCTTACCAGAGAAATTCTTCGTTCGAAAAGTGCTGCAAACAGCTTTGAAATATCGACTTGCAAATGACGCAGCCCGTACTGTTGTGCATGGGAGCTGCATGGGTCACCAGGGTTGGGCAAATCTGTCTTTGCATTTCTGGCTGCCATTGCCGTTGCTTCCACAGGGAAGCATGATGCGGTGCTTTACGTAAGAAAGGTAACTGACGAGG…
S17_gene_137	Sro1551_g281760	HOM02SEM025430	-	-	-	-	ACTATCGGTTCTTCGAGGAGCACACCGAGAATGGAATTGTGTTCAATGAGGACCTGAGCAATGAGCCGACATTGCCAGTCACTAATCTGCTGCCCAAGGAAGTGGCAGCTCGACAGAAGTGGGCAAAAACCCACAAAAAGCTCATCAAGAAGTACAAACACAAGGCGGCAAAAATTGAGAACACGGACGATCTTCTACTCCAGCGGCTCGCGCCGCCAAAGTTGGTTTTGAGCAATCCCAGCTCGCGGTCTAAGCCAAGCGAAGCGCGTTCAAAACGCAGGTACCCCGCAAAGATTGCATTTTGGGCGGATTTTGAACGAGGAGTAAAGGCCCATTCGCCCCCGAAACGGTCCTTCGTCCCATCTATGCCGCCATTTCTGCGGTCTCTCGAAGATGGAG…
S17_gene_142	Sro180_g078681	HOM02SEM029162	-	-	-	-	TTCTTGTTCCCTCCACAAAAACAAAGCATTTCTCACACGCAGCCAAGCAGCTCGCAGAACGGGAAGGCTTTACTCCCAAAGCAATGTACAGCGATACATGGCCCAACAAGCAAGAGTTCTGGCATGCACTCTTTCCCAGACTGGAAGGTAGGCTGGGACTGTTTCATTATGAAAAGAGGATCACGAGCACACTTAGAAAGAATCACGTCGATCATGGGAAGGCGATATCAGGTCTCCTTTCATGTCTCTATTCCTACGTACCAGATGACTACGAAAAGGTTCTCAAAGCACTACAGAATGGAACTCTCTCGCCAACTGGTCGCAAGTACTCCACCCGAGATATTGCTCATCTGAAAGCCTCTGGGATCTTCAGGAGACGGTATGGGAAATACCTCCGTA…
S17_gene_144	Sro619_g176421	HOM02SEM003468	-	-	-	-	GGAGTCCTGGAGGATTGGTATTTCAGCTTGATTTACTTACTTGTCATGGCCGGTTGCGACAACGAGAACATGTTTCCAAGGTACTCCGATGCGGCCTCTTCCATGATTGATGGAAAGTCCAAGTCGACCGTCCCGGCTCTGTGGAAGTCAGACTTCGAGAAGCTGTTGAAGTCGCTCGACGAGATGAGACTACCAGTGAACAAGTCCCTGAGATCCCATTGTAACAAGCGCGGTTCCCAGCAGCTGTGTGCGGAAAGTCCCGCTGCTTCAGGCCTGTCGCAGTACTTTCGCGCGGGCTGGCAGAGTGCCGCCAACACCATGCTCAAGTACATATGCGGGTCCACAGCCCTCGAACGTCCAGCTGCAAAAGCCGTGGCCAAATGGCCTGCTAGAGACGGA…
S17_gene_149	Sro513_g157880	HOM02SEM000581	D-isomer specific 2-hydroxyacid dehydrogenase, NAD-binding domain	Glyoxylate/hydroxypyruvate reductase	D-isomer specific 2-hydroxyacid dehydrogenase, NAD-binding domain (IPR006140), D-isomer specific 2-hydroxyacid dehydrogenase, NAD-binding domain conserved site (IPR029753), NAD(P)-binding domain superfamily (IPR036291)	Dehydrogenase	aTGACAGTAATTGCAAATGATATTAAATCTGTTGACTCTGAATTTCTTCATAAAACTAAAATTGAAATAGTTTCAAAGGACGAGCTTCTAAGAAAATCTGATTTTGTTAGTATTAATTGTGATCTCAACCCAACCTCCTACATGCTCATAGATAAAAAAGCCTTTGCAATAATGCGCCCAACAGCATATCTAATAAATACTGCAAGAGGTCCCATAATTGAAGAAAATGCTCTGATTGAAGCTCTAACTATGAAACAAATCGCTGGAGCAGGATTAGATGTCTTTCATCACGAACCATTGCCAGCAGATAGCCCACTTCGCCTCCTACAAAATGTATTGATATCCCCACATAATTCCAACAGCAGTCCAAAAGCCTGGGAAAAGGTGCATTTCAACACA…
S17_gene_150	ptri241020	HOM02SEM003468	-	-	-	-	AGGTCGAGGCTGGCTTTAGCCCACTTCAATTTCTTCATGAAAGGGTATGGCACTGACATCGTTATCGAGTTCGTGGAAGCAGCCAACATCCCGTACGAAGGCATCCCTCCACAGGAGGACGAAAAGGCGATATCCAAATAGTGGGGATCCTTGGTAGGTGCTTTTTTCATCTACATTATGTCCTTTGCGACCTGTGGGTGCAATGCCGACGCAAAACGTCTTTCCAAAGGTTCTGCGGATCAATATACCTCCGAGGTCAAGAAATACTTTGATGAAAAGTTCGATGTTCTTGAACCAGACATCCCAGTGTTCAACGGTCAACAATGGTCCAAGCTTAAGAGACGCATCCAGGGAACGTTCAGGGAACACCACTGAGCCTCTAACACTCGCATGGTTGAA…
S17_gene_161	Sro1016_g231600	HOM02SEM027496	-	-	-	-	ACACACGATGAAAGCAATGACGGCGACACCACTTTACTCGAGGATAGTTTGGTTGCTTTTGACCAGAGCAAAGCTGTCGAGGAGAGAGATCGGCTCGTGAAGTCTTTGTTGGAGATCTGTCAAGCGCATTCGAATCGACGGCGCCATCCAGAATATCGGACCGCGAGAGCTGCCTTGGTCAAGGGCACAATAGCCAAGCATTTGAATGCCATCAGGGACCCGAACAGTGGCCACAAGCGTTTTGGGCAGGACTCGCGGTCAAGAGGATTACGTGATTTCGACGCAGTCGCTAGTGGAGACGTTCTTGCGGCTCCACCGATTTCGAGGAAGCGGATTGGAGATGGCAGTCTCATTTATGCGCTCATGGTGATGCTGAGCAGCAAGAACATTGGCCTGTGG…
S17_gene_162	tho22060	HOM02SEM005606	cysteine-type peptidase activity	Sentrin-specific protease 2	Nucleotide-binding alpha-beta plait domain superfamily (IPR012677), P-loop containing nucleoside triphosphate hydrolase (IPR027417), DNA helicase (IPR003840), Ulp1 protease family, C-terminal catalytic domain (IPR003653), Helitron helicase-like domain (IPR025476), DNA helicase Pif1-like (IPR010285)	Inherit from euNOG: Conserved hypothetical protein	AGCGAATCGCCAATCAACGAGTTTGGTGATACAAAACTGTTTGTGAAAGCATACCCGTGGTTGTTTCCCGGTGGCATTGGTGACATAAAGCACTTTCCAGGGAAAATGTCAAAGTGGGGTGAATACATGTTATACTACGAAGATGGACGGTTTGCGAGAGATAAATTGTTCTCATTCTTTGCATCCAACTACATTACACGGCATCGAAATTCAACGAGTGGCAATTGGTTTGTGAAAAGCTTCAATAAAGGTGGCCCCAGCAATCTCAGTGATGTTCAAGAAGCTATTGCCAATGGAGATACTTCATTTGTGAATAGGCTGACTTACTTTTCGAAGTCCGTGAAAGGATCAAGTTCATTCTGGTATCAAAAACGAGCAGAATTGTACACTTGGATTAAT…
S17_gene_164	Sro280_g107140	HOM02SEM000362	Ionotropic glutamate receptor	receptor subunit 1	Ionotropic glutamate receptor (IPR001320)	PBPe	TCACTACGACTCTCTTTACTAAGGGCAGTTTCTTTAATTTGGACGAACAGACAGGTGGACTGCATGAAACCAATCCTGGACTGGTGGCGGTTTTGATGGATGAATTGGCCGATAGAGCTGGCTTTACTTGGCGCAGCAGCTATGGGATTACGGAAGGACCACCCAAAGACAGCGGTAAAACCTGGACCGATTTGCTTGTGTGGGGTACCGACTACTTTGATATCTGCTGCGATTGGTGGTCCGAGACACTGACCAGGCTCAAATTGGGAATATCGTTTCCAGAAGGATTCTATGACAGCTCTTATATACTTGTGGGAGTGCCAGAAGCGCCTGCTGATACTAATTCCATCGATCTATGGCAATGGCTAGAACCATTTGAACCGGCTGTTTGGGTCTGCA…
S17_gene_165	Sro1139_g245450	HOM02SEM000007	Zinc finger, CCHC-type	-	Zinc finger, CCHC-type (IPR001878), Zinc finger, CCHC-type superfamily (IPR036875)	-	CCACAACACCAAGAGGGCCAAAGTTTGAAGGCCGATGTGATGACCTAAAGGGACATGTCTATGATCAAACCAACCCAAAAGACGCAGCAAACAGCTATATGATAACCACCGATGAGATAATTCAATACATCGGGAGGACCTACAAGCACGGGAATCATACCAAAAGGAGCCTAGAAGAAGGACTAGAAGTTGTATTGACCATACCAACTGACCCGGCCGCCACTGCCACAGCCACAGAACAAGAAATTTGGAAGCAGGAAGTGAGTGCCTACGTCAAGAAGAAGAACGAAGTCAAGACCAACTTTGAAAACGCCTACTCCCTCATATTTGGACAGTGCAGCGACGGAGTGCGGGCCAAGCTAGAGAGCATGCCCAACTACCAACAAGCCAAGGACGATG…
S18_gene_4	Sro1265_g257500	HOM02SEM014832	-	-	-	-	AAAATTGACAAACGCGTGATGGAGGTGTTGCAGGACGAAGAGGCATCGGAGGAAGAGTTGCGGGACGCTGTCTTTACCGATTTCATGGACAATCACGAGATCAAATTTCTTGAATCTTCTATTTCCGCAAACGAGGACAAGAACGGAAACACAAAGTACACGGAATCTTTCTTGAACCCTTTTTTGGTCAAGTTCGGCAAACTGTCTGACGAACAAGAAACAAATCAGATGCGACGAATCATGCGAGGACTGCCTGTTACGACCACTTCGAAACCAGATCTTGTTCCTCTCCGGTCGGGGAATAATGCAGGGATTGATGAAATTCAAATCGTTATGGGAGAATTTAAGAATGCCGAAAAATACACGGAAGAGTCAGCGCGAACGCAATGCCTCATATAC…
S18_gene_12	sya00G124480	HOM02SEM000007	Zinc finger, CCHC-type	-	-	-	TTAGCACAGTAGAAAATCACAAGTCTCACTACACCGTTAAAGGATACAAAGCCGCTGAACTAGCTCGAAAGGTACAGCAGATGATAGGCAACCCATCGTTGAAAACGTTCCTCCGCATCCTGGACGGCAACCAATTACCGAACTCACCTGTGACTAGAGCAGACGCAGTGGCTGCCGAAAAGATATTCGGACCGAACCTAGCCGGATTGAAAGGGAAGACCGTACGAAGACAGGGCTCCTCAATCCTGGAGAGCCAACACACCCCCGTGCCACCAGCAATTATGGAACTATACGAAGTAATAACAATCAGCACCGACATTATGTTCGTCAACAAGCTGGCATTCCTAGTGACCACATCCAAACACTTGAAGTTTGGGACGGTGGAATTCCTTCCGAACC…
S18_gene_13	Sro3053_g342860	HOM02SEM013113	-	-	-	-	ACCCCCCATCATCAGGTGAGCCTCTGGCAAAACGACAAAAGGATTTGGCCGATCTTTTCGGTAGTAGTAGCTGGAAGAAGGCGGTGTTGGAGCTGGATGACTTGCTGAAGCCCCACATCGGAGCCGATCATAGTGCTGATCCAACCGACTATGTCATTCCAAAGATGATGAGAACCTGGAAAGAAGACGAAATGCGCCAGCAGTTGTGTTTCTTGCGCGACAAGATAAGACCAAGACTGGACAATTTCGATGCTAAAAAAGCAGCCAAAAGGGAGAAACTTGTAATTGGTATCCGTCTGGGTACTGGTTACGGCAAGACACATGGCCTGGTGGAAGCCGGTAAAATTCTTAGTGCTTGTCCTCTCATCTATATCACCTACAACCAGGGCCAGATCTTGG…
S18_gene_16	sya00G132480	HOM02SEM009298	-	-	P-loop containing nucleoside triphosphate hydrolase (IPR027417)	crinkler (CRN) family protein	GAGTCTCACGAATACCGCATCCTCTTCTGTGATGACATCCAAAATGTGGTCAGCTCTTTCTGGGAGAAGCTGGTGAACTCGGACTTCCTAAAGAAAAACAAGCTGAGGATTGTTGGAGCAACTACTCGTCGATGTGCAAGTGATCCTGCTTCCCCAGTGCTTGGAAGGGATGCGCTGGTGACCTTTTCTGACCTAAGTTTGTCATCAGAGGAGGTGGAGGAGTTTAAATTGAAATTCCTGGAGACCAAGCACAACATATCAAGGCTTGCTGAGGAAGACAAGCAGATGGTGATCAACGCTACCCTCGATCAGTGCAGCGGGCACGCCTATGCCATCATGGTGTCACTAGACAAACTGGATGATTTTGCCCAATTGCGTGGTAATCTCGATGCCAAGTTG…
S18_gene_20	-	HOM_orphan_56	-	-	-	-	AAGAGAACTGGCTATTTTGGAAAACCACATGCTGGAACAACCTGCAAGCTGAAAGTGGTTTTGATTGATCGGGAAAATGACTTCATCATTTTTGAAATTGAGGGTGACGATGCCCCAAAATACTTGCAGCCTATGCCAATCCATCCAGACCCTGGAGATGAATGCATTTTGGTGGCGTATCAGATTGGCATACACCAAGATTTGCCAGAGCTTGGGAAAGAGCCAAGTGTGGGAGTTTTTCAAGGCGCAATTACGAAAGCACATGAACGCCATTTTGTTTACAGCGCTCCTTCCTTTGCCGGTGATTCAGGTGGAGCAATCATCCTACAAGAAGGACAAGCTGTTGGGATGCATATCATGACAGTGAACCAAGCGCATGAGCTACAGCGATTGAAGTCT…
S18_gene_22	-	HOM_orphan_57	-	-	-	-	GCAACAAATTGCGCGTTGCTTCGAGCTCGCACTTCGAGAATGAATCATCCAGTGAAAGGCTCAAGACAGCCCACAATCAAAACTCGGCGTCTGGCCTGGCCGCAAGTAAGAAGCAACCCTCCAAAGGCCTTGGGACCGTTCCGTACACCGGTGTGCGCATTTTTCAAAATGTGGAACGGTTGTTTTGGGACGGAAAGCCTCTGGATGTTAGCGGTAGCGAAGAAATGAAATCAATGATTCAGATGCTTGAGTCTTGCCGCATCTCTGGCCCAATGAGCCTTATCAAACTCAGCGAGACAACGGAACCTAACAACATCCAACAGGTGTTCCTTGATGGCATCGCGAACCACTTCCCATTTTCTTCCTTGATGACAACGGAGAGAATCTTTCACGACAAGC…
S18_gene_28	Sro1006_g230290	HOM02SEM008628	Helitron helicase-like domain	helicase PIF1	Helitron helicase-like domain (IPR025476), DNA helicase Pif1-like (IPR010285), P-loop containing nucleoside triphosphate hydrolase (IPR027417)	PIF1 5'-to-3' DNA helicase homolog (S. cerevisiae)	TTTAGAATTGTGACTGCAGCTTACATTCTTACTTACTATGAAGATGCTGAGACAGTGGATCCTTCCACTTACAGGGATTCCATGCAAAATCCAAGCACAATTCGGCATGACTTCAATGAGGAGAAAGCAAAGCTCATCAGACTGTCTAGATTGAAAAGACTTCACAAACCCCTTTTTATGTTCCTTTCAGGTGCTGGGGGCAGTGGCAAATCTAGAGTGGTGAAGGAGCTCCTGAAATATGCCAGAGAGTTTACAGAGAATATGAACTTCAAGTTTGATATGAGAACTATCATTGTCAGTGCAAGATCTGGTGTGGCTGCTGTTTCCATTGGTGGCGAGACTACACATTCAGTGGCAGCCTTGAACAAGGAAAAACCATCAGAGGAGGACATCCAGAGC…
S18_gene_30	Sro180_g078681	HOM02SEM029162	-	-	-	-	CTGCCACCACACATCGCTACCTACTATCGGGTAGAGCCGAAGTATGCATCATCCGCAAGGTCGTGTCATATCAGCAAACATGCCACGGACATTCTGGAGTCAATTATGCTGACTTAGGGCAATGGGGAAATGTGCAGTCGGTTGTTGTACAACATCATTAATCGATCTTACATTGAAAGGATTACAAGCTATGTCTCTTATTGGAAGCACAGCAATGCGGACATGAGCCCCACCAAAGATTACATCAAGAAGGATGGGACTTTCATCAAACAGTACCCTCCGCTTGGAGACACATTTCGAGATATATACGACGAAGCTTCCAGCTCTAACAGGAACCTGTGGGGTATCAGCGACAAGGAAAGGCACACACGTGAGCTCCAGAGTGTCAAATGTGAAGAC…
S18_gene_31	Sro609_g175050	HOM02SEM000074	Short-chain dehydrogenase/reductase SDR	Dehydrogenase/reductase SDR family member on chromosome X	Short-chain dehydrogenase/reductase SDR (IPR002347), NAD(P)-binding domain superfamily (IPR036291)	short-chain dehydrogenase reductase	TTGATACCTCAATTACAATGATGTTGGTCAGCTTTCGCTTTCTAGTGCGCGTGGCCTTGGCTTCATCCTTTATGGCAGTCTTCGTTTCTGCCCAAGATGTCAAGGAGCCAAACTGCCCCCATGGTCTTACAACCAATGACATTGCTGCTCAATCAGGTTTGGATTTGACAGGCAAGGTTGCCCTCATTACTGGAGGCCGCTCTGGTTTGGGTTTTGCCATTTCGGAATCACTGTTGCTTTTGAACTGCACTGTTATCATTGCCAGCAGAAATGAGCTGCGAAACCAGATAGCAGTCGATGACTTGAAGAAGGCAACTATCCCTGGAGCGCGAGTTTCCTACATGACATTTGATCTGGAAGACTTTGCAAGTGTGCGTGCTTTTGCATCTTCCTTCATGG…
S18_gene_47	Sro180_g078681	HOM02SEM029162	-	-	-	-	CCTACGTTCAAAAGGAAGGGACCTTTCTGAAGATCTATCCTCCACACGGCGAGACTATTCGAGAGGCTTATGATGAAGCATCTTCAAGCAAACTCAATCCGTGGGGTATTAGCGACAATGAGAGACATACCAGAGAAATCCAAAGTGTAAAGTGTGACGAAATCTTCTGTCAAGACCACACTTTCTCTGTTGTGCAGAACTATCAAAAGGGCCTCGGGGCAGTCGCCGTGTGGGATGTAGGAACAGCAACGGGTGAAATTGCTTGTGCAATTCTTGTGCCATCAACCAAAACACGACACTTCAGCCATGCAGCAAAGCAGTTGTCTCGACGCCCAGAATTCAATCCAAAGGCCATGTACAGTGATACTTGGCCCCACAAGAGCGAGTATTGGACCTCTC…
S18_gene_54	Sro180_g078681	HOM02SEM029162	-	-	-	-	tggACTTGCTCCACTGAATCTGGGGAGATTGCAGCCGCGGTATTGGTTCCTTCAACAAAGACAATACATTTTTCGCATGCAGCCAATCAACTGGCTCTTCGAGAACACTTTAAGCCAAAGGTCATGTACAGCGACACATGGCCATGTAAGAACCAATACTGGTCGATACTCCTGGGAGACACAATTGAGGGAAGACTTGGATTATTCCATTTTGTTCAAAGGATTGTTAGACCGCTGAGGAAGAAACATGTTGACTACTCACATTGTATCACCAGACTGCTTGAAGCCGTGTATTTTTATAATCACGAAGACTATGAAGCTGTGCTTGCTGCATTGAAAGAAGGAATGTTATCAGGTAAAAAGCACACTGACCAGGACATTCATGATCTCAAAGGAACA…
S18_gene_59	Sro1736_g294361	HOM02SEM000094	-	-	-	-	AGAATGGTTTACGACGGCACAGAGAGCGGCCTCAATGCAGCTACCTGGATACCAAGCTTCCCCATGCCCACAGTGCTTGCCCTGCTTCGCATGGTGACGTTTGGCACTTGGATGGGCGACATGGATGTGGGAGAGATGTTCCTCAACTTCGTGCTCCACGCATCTTTGGTCCCGTTCTGCGGCGTGGACATGACGCCGTACTTCCCAGCAGAAGCTGCACTTCATGGCGGTCGTCTGGTAGAAGCCTGGGTGCGAACAGGAATGGGTTTCACCTGGAGCCCATACCAAGCTTGTCAGGGCATGATGGTATTGGATGAAGTGGTTGGCGGTGACCGCCATGACCCCGAGAACATTTTCCGTTGGGACCGCATCAGACTCAATCTCCCTGGAAGCTCTGAT…
S18_gene_65	Sro240_g096101	HOM02SEM003415	HTH CenpB-type DNA-binding domain	-	-	-	CTGCTACTTGACAATTGCTCTGCCTACGACATCGGTGATGACGAGATGGCTCGATTGCCCAAAGGTCTGCTGCTTGTGTTCCTCCCTCCCAACATGACGAGTAGACATCAGCCTGCGGATATGGGCATGATTGCATCTCTCAAAGTTGGATATCGAATTAAAATGCTGAACGCTCTGCTTGATTTGTTTGATGTCGAAGGTGGCTACGAGGCAGCCGCTAAGCTCCGCAAAAAGGCCAAGAAAGGACAGCGTGGCCTTGCTTTCGGTGGCAAAGCAACTCTATTGGATGCAATGAATATTCTCAATGAGATTTGGCAGGTTGACGGCCGATATGCAACAACAGAGGGAGTCCAGCGATGCTGGAGAAAGGCCAATATCTTGCCAATCTCTATGACAACC…
S18_gene_73	Sro180_g078681	HOM02SEM029162	-	-	-	-	AGGTTTCAAGTTATTACTCCTTTATTCTATCAAGGAAGAATGTACCGGCGAGAAGTTCCAGTCAAGACATCGATGAACCAGTTGACGCTTACATCAACAAGGATGGGCAATTCATTACCTACTTTCCACCGCTTGGAGATACTATTCGAGACTTGTATGATGAAGCGTGCAATAACAATGTCAACCAATGGGGTATCTCTGACCATGACAGGCACACCCGCGAGTTGCAAGCTGTCAAGTGCAAAGCAATCTTTGCACAAGACCACACCCATGAAGTCGTGAAGAATTACCACAATCGCAGTGAGCTTGGAGCCAAAGCAATGAGGACCTGTGCAACAGACACTGGAGAGATCGCCGCTGCCGTGTTAGTTCCATCAACAAAGACCATTCACTTTTCCC…
S18_gene_78	Sro77_g042050	HOM02SEM013883	DNA helicase, UvrD/REP type	F-box DNA helicase	DNA helicase, UvrD/REP type (IPR000212), UvrD-like DNA helicase, C-terminal (IPR014017), P-loop containing nucleoside triphosphate hydrolase (IPR027417)	F-box protein, helicase, 18	GTCCTCAAGGCGGTTGGCGGTGAAGGGCTCATTGGACGTGCCGTAAACCCCGGTGAAGTACACAACACTGAGGGATTTGATAATCGTGGTGTGGTCCTGTGTCGGACCAACCAAGGCTTGTATCGATACCTGTTCTTCAACAGGCCTACAAGATGGTGTTTTCTGGATGGGTCCAAAAGAGCTTTTCCAGATCCACCAAAATGGGTTCACGAGTTGGAATCATTCATGGCTTCAGTTTCTTCCTTGCGGCATGAAGATGACGACGGCGGCGACGACTCGGATGACCAGTCAGTACAAGGAGCGGCGACATTTCGGTACAAGGACGAGGTGTTTTCCAGCATTTTGGAAATACAGACCTTCATTGATGATGAAGGGGACTCTGAGTTGCTCAGATATTTA…
S18_gene_87	Sro180_g078681	HOM02SEM029162	-	-	-	-	CAAACAAGAAAGAGTTCTGGGAGCTGATCTTTCCAGGGCTCGAAGGGAGACTTGGGCTCTTCCACTTTCAAAAGAGGATCCTCTCCACCCTGCGAAAAGGACACATCGATTACATGGACGCAATGAGTGACCTGCTTGAATGCTTGTATCAATACGATCCTGGGGATCTCGAGCGATTGCTTGCAGCATTGAGAAATGGCACCTTACCTTCCGACGGAGAGTGCTACACCAATCAAAAGATATCTGAGGTCATGCGAACAAGTACCTTTCGCAATCGATATGGGCAATACCTACGTAAGAGACTCAAAGAACCAATTCAAATCGAGTTGAGGTTAGAAGAATGGTTCAACAGATACAAGTGCACATCTTCGGATCCTGTGAACAGGCATGTAGGCGGAA…
S18_gene_89	gene19635	HOM02SEM015690	-	-	P-loop containing nucleoside triphosphate hydrolase (IPR027417)	-	GGTTCACAGTAGTTGATGGAGTCAAGAAATTGTTCGATGAAGACAACGCGGACAATGACGTCGGGGCTGTGTACGACAGAGTCACCGAGCTGAAGGCGAAGAGAGCTCATCTGTATCCTTCTTTGTTGTTCGAGATGATTGAATCGGAAGATGAGGAACACAAAAAGAGCAAGGATGCCTCTACTGCGAGGACGTCAAAAAGGGGGTTGTGACTGTTCTTTATGACAAACCAGGAACGGGGAAGTCCATGGCTGGTTTGTCCTTATTGGACGACTTTTACTTGCTCCCAGGAGGAAGAACGTTGCAGGGATTTATGATCTCGACACAAGCTTCGTCCGGCTCGGCTCGTACGTGGAAGTATTGGCTGATTTGTTGGAAGCGTCCAGTACCAGGGGCTGG…
S18_gene_93	-	HOM_orphan_63	-	-	-	-	ACTTCACAAATTCTGTGTTTGTTCTCTATGAACAATCTGAGAAGGGGGCTGATCCAATTGCCATTACTTTTGCGGTCTCGGACTGCCTGCTGTTGACTGCCGCACACAATGTTATGACGAGGAACGTGAAGCAAGCTGAGGATCCAGATGCAGTGGATAGTGCCCAAGAGCAGAAGGAACAGACAGAAGATAATGTCGTTTCCAACTTAATGATAGCATCAGCTCTGAAGCGCGCTTCTGGCGGAAGCATCATAGCTGAAAATGGTGGGCACTCGGTAGCGGTATTCAAATACCATTATCACCATGACTGGGCGTTCCTCAAAGTTTGTGAGGGCAAGCTTGAACGTTTCATTCCATTGGCTATGGACAAGCGTGAACTTCCAGAAAGGGGCACCATGG…
S18_gene_99	Sro155_g070450	HOM02SEM005387	telomere maintenance	-	-	Inherit from KOG: DNA helicase	ATGAATCAATTGAGGAATATCATGCAGATTTTTTTCCTAACCGAAACGGGAGAAGTCGATCGCCTTTCACAGGCAGTGTTTGGCTCAAGCCATCTTATGGCCAGGAGCTATGTCATAGCACAGTGGTTGTTGGTTCTGAAGCGAACGAGCCCACACTATAGTGACTTGAACACCGAATGCATAAACGAGAGCCTGATGACCAATCTCTTCAACGAGCTTCATGGCAAGATGCAACAGGGGGCACTTACTATTGATGACAACGAGGTTCTTGAGTTTGAACGAAGCCTAGGTTCTGATGTTGCACATAACCAACATGCAGACGGAATAGAAGGGGTACGTGTAGATGCTCCGGCTCACATGCAGGAAGGTGTTCGGAGTGTCAGATACAGCTATCTTGCA…
S18_gene_115	sya00G237300	HOM02SEM006444	Protein kinase-like domain superfamily	-	Protein kinase domain (IPR000719), Protein kinase-like domain superfamily (IPR011009)	crinkler (CRN) family protein	AGGATATCAAGAAGCCTCATTCGGCTCCCATGGACTGGTCTCGCAAGATATCTTTCAGTGGCGGTCACGTCCTCAAGCAGATAAGTCTGCGTGATGAACAAACCCAAGCAAAGCTAGACCGCCTCACCGCAGTCCTCAGCATACTGCGGAATGGTGTCGACGGAGTTCAACCGGTTGTGTCGTTCAAGCTCTCTTCCTCGGTTCACGATCGAGCCAAACGGAGAAGAACCCCGCCGTGTCTCTACCAGGTTACATCCTTTGGCGTCCCCATGGAACGAGTGTCGTGTACCGACGAACTTAAGACGATTGTTGTATTTCTACTGAAAACTGTAAAACGACTACACGGCCTTGGGATCACACACCGGGACATCCGATTGCCCAACATTGTGAAAAACACCG…
S18_gene_118	Sro3793_g351080	HOM02SEM031198	-	-	HNH nuclease (IPR003615)	-	CTACCCCCTTCCCTGTAGACCAACATGACACCGTTGACATCAAGAGGACAGTGCACAAATTACTTTCCTTGATCGAGGTTTTTCCAGATTTGCTCCGGGAGGTCAACCTGACTCGTAAGATTAGACTGAATCCATGGGAAAGAGAATCCGCTCGGACGTCTGGAAGCAAACGAAGTGATCATTTCCGTAAGAAGGTCATCACATATTTTAGGCGCATCTCCCTGTCAAAGAAGAATGTCAAGTGTCAAGTATTGGATATATTCATTCCAGTTGACCAGGCACAAGACAAGATCATTGCCGTTCACATTTGGAAGGCTTCAACACGAGGAAAGGGCCTTGAGGAGTTTGGACTTGAAGAGAATGATGTAAACAGCCCGAGGAATGGATTATTCCTAACCA…
S18_gene_122	Sro180_g078681	HOM02SEM029162	-	-	-	-	AGGTGGTCAAGAATTACCATAACAAGCACAATGCGAAAGCAATGTGGACATGTTCCACCGAAACAGGAGAGATCGCTGCTGCCGTTCTTGTACCAACAACAAAGACCATTCACTTCTCCCATGCTGCGAAACAGCTGTCAAACCGGCAGCACTTCACTCCAAAGGTGATGTATAGTGATACATGGCCCTGCAAGAACCAGTATTGGACAATGCTTCTCGGTGAAATAGTTCAAGGGCGATTGGGGTTGTTCCATTTTATCCAGAGAATAATGCGTACTATTCGAAAGCAACACGAGGATTACTCACTTGCAATAAGTGTCCTCTTGAACGCCATTTACGTGTACCACACACGAGACTTGGAACGCGTTCTCTCAGCTCTGAAGAATGGAACACTCACTG…
S18_gene_134	Sro601_g173650	HOM02SEM020389	-	-	-	-	aaaggctttttcgatgtggacgtcgcaaagttgaaggatgGGGTTGATCTGGAAAACAAGAAATTCTATAAGACAACTCCTCGACCCGACGACGATAGCGCACTCTCTGTTCCTGTTAATCATCCACTACGGGCCATTGCGAAAGTTCTCGATGAAGCCCCAGAAAAGTCCATTATTCGGGTTCTGGCTGACTCATTAACCGACAAGTACGCCATCGATCTGCTTCTGCACCACTGCGTACAGTTTGAACTACGAGTCATACTTGACGACGTAGATCCTGGGAAGGTAGAGCAAGCGGCTCGAGACCGTAAAGCAGGGGGTCCGGGCCGGACTTACACTGTGAACCGCATTTCTGACTTTTTGAATGCGACAAAAGAGGCTAACAGTGACGCAATCTTC…
S18_gene_138	Sro180_g078681	HOM02SEM029162	-	-	-	-	AGAAGCTTGTTGCTGAGGCGATGTGGACTGTGGCAACTGAAACTGGCGAGATTGCTTGTGCCGTGTTGGTACCATCCACCAAAACTGTTGACTTTTCACACGCCGCCAAACAGCTGACTCTGAGAGATCATTTCACACCATCCGTCATATACAGTGATACTTGGCCGTGCAAGAACCATTACTGGTCACTCTTACTTGGATCTGAAATTCGAGGAAGGCTGGGGCTGTTTCATTTTGTTCAACGAATTACCAGAACTCTTCGAAAGCGACACGTTGACTTCCATCGAGCTGTCAACCAGCTTCTTGATTCCGTGTATTCCTACAACAAAGACGATTATGAGGCACTCCTCACTGCACTGAAAGCCGGCACTCTGTCATCAGAAGGGAAAGGATACACAG…
S18_gene_155	Sro3141_g344370	HOM02SEM007226	-	-	-	-	AACGTGTCAAGGCTTGCTGAGGAAGACAAGAAGATGGTGATCAATGCTGCCCTCGATCAGTGCAGCGGGCACATCTATGCCCTCATGGTGTCACTAGACAAACTGGATGATTTTGCCCAATTGCCTTGTAATGGCAATGCCAAGTTGATGATCTCCCATCTGCTGTCCAATGATTTTCTGCTGCACACTTACACCAGAATTTGGCCGGAAAATGTGGATACATTTACATCAGAGATGAGACTTGAGCTGGAAAATGCAATCCTTGGTGATACCCTTGTGAGTTCCAAACTTCAGTCCCTTCTTTTAAAGGTTTATTTTCTTCAAGATGTCAACCAGGCCACAGAACCGAGGCTCTGGTCGACGATCAAGCAGGAAGTTTCATTCAAACTGTCTGCGAGA…
S18_gene_157	Sro1_g000290	HOM02SEM000761	STELLO-like	-	STELLO-like (IPR005049)	Protein of unknown function, DUF288	AAATACTCGTATTTTCAGATTCCTACTCAACTTCTTGGTGCATGTAGGATGAAGCTGACAACCCGCATCAACGTTGGGATCCTCGTTTGCTTGGTGCTATTTGGTTTGCTTACCCTCCAACGTACAAACACACAGATATTCACTCGAGCCAACAAGCCACCCTCACACGACCATTGGCAATACAATCATGATGCTACAGGAGGTGCAAGTGCCACATCAGGCCGTATTTTTTCCATGCAAAAGGTTTGCAGCGTTCCTGTTGAACAGTACTTGTTCCAATTGCAATTTAGTACTATGAGTATTGGCGAAACAAGATCGAGAAATTCAAATGCCTCGTCCTGGCCTACGGGAGAATTTTGGAACAGCTACAGGGATATCTGTCAGTATTGGGCGGTTGCC…
S18_gene_165	Sro1759_g295790	HOM02SEM086255	-	-	P-loop containing nucleoside triphosphate hydrolase (IPR027417)	-	GGGATAGCTTTTGAGCGATTTGCACACTTTGTTCTCACGAGGACTGAAAGCAACAGGTTTCGCTGGAGGCAGTATGATGTTCCAAGTGGTTGGTTGCCGATAGTGCTTCCACAATACGAGAATCAAGAGTGTGACATGAAGAACAACCTGGATCCATTCCGAGCGCAAATCGAGAATTGTATCAGGGAGGACAAATGTGTGGTCATTGATCCCACTAGTGACCAACAGGACGCCATTGACATGTTTCTCGTTTTCAAAGACAAAGGCCGTTGGTTTGTGCTGGCCATGCAAGACACTATTGGCAAAACTCACTCCTTTCACCCCGTGAAGATTCTGGAGTACAGGCAAGCTGCTGAGGAAGCCTTCACAGCCACAAAACAGGAAGTGAGGGATGATTCC…
S18_gene_170	Sro180_g078681	HOM02SEM029162	-	-	-	-	GGTGTATGGTCATGTCTTTGAAATGCTCTGATGCTACTTGTGGAGCATGCTTCAATGCTAACGATAGTGTCATCCTCTCCAGATTACCATCGTATGCAGCAGCAGCGTATTCAGTGGACGTTCGCTATGCTCTGGAGGGGAAGAACAGTCACCTTGGAAGGAGTGCAACCGACGTTTTCGACATGCTGATGCCAACTTATGGAAACGGTGAGCTCTGCAGTCGACTATTGTATCAAACGATCAACAGGGCATACATTGAAAGGGCATCGAGCTATTACTCTTTTATTGCTACTGTTACATCCAATGATCCAGCGGTCAGTTCGGCTGCAATTCAAGAACAAATCATGCGACCGATCACTCCCTATCTTGAAAAAGATGGGCAATATATTTGCTCCTTCC…
S18_gene_172	-	HOM_orphan_76	-	-	-	-	TACCCAGTTCAGACAAGCCTTTGAAGAAATTCAAGGATGGGCCGGCGAAGCCTGTTGCCATCAAGACGAAAATGACTATAGAGCTCCAAACGCGCAAGATCGCAGCATTGAAAAGGGAGGGTTGAGATGGAGCGCAAGAGCTCTTCGACGAGCTGGTACTGCCGAGAAAGGAGCTCGAGAAGAAGCATAAGAGCTTTTACAATATTTCTCTGATCGGCCATCCGGGCGCTGGAAAGAGTACTCTGGCATGGGCGGTCGCTCATCAGGTTGCCAACGGTCCCGATAGAGAGTCCGTCCTTTGGTTGTCACGCAGGGCTTTTGGAGGGAAATGGACTGTACGTCTCTTTGAACGGGACGAACAAGAGGGAGCCTCCTGTGTCTACAGACTCTACAATGTAC…
S18_gene_175	Sro180_g078681	HOM02SEM029162	-	-	-	-	ATCATGCTTACGTATGGAAATGGTGATTTATGTGCTAGGTTACTCTACAATGCATTGAATCGCGAATACCTCAATCGAGTGTCGGCATACTACTCTTTGATGAGAACGCGAAGGAAGCACTCTCCGCCAGTCTACCTCAAGAAAGATGGGCAGTACATCACTCTGTTTCCACCCAGCGGAGAGGTGATCAGAGACATGTACGACGAAGGAGCTTCAACAAGGAACAACCGATGGAGAATCAGTGATAATGAGAGACACACTCGTGAGATCCAGTCTGTTGCTTGCCAGGACATATTTGCGCAAGATCACACCTTTCAGGTTGTCAAGAATTATCTCAAAGACTCCAAGATGTGTGGAGTTGCTGTGTGGGATGTCGCGACATCAACAGGAGAGATTGCC…
S18_gene_187	tps124850	HOM02SEM000157	-	-	-	-	TCAACTGCGTCAGGAGATCCCTTGCCGGTTCATTTCCAACTGAAGACGATGGCCAAAACTGGAGAGAGGGAACGGCTCTCTATTGATTGGTTCACTCATTGCAAGCGCATCTGTGGAAAGTTTGGCAATGCAACCAGGAAGTCATTCCCTTGTACATTCGGCATGAATGAGAAGGCAGGAATGAATTCAGTGGAGTTAGACAAATTTCTCAAGAACAGCATTCTTCCCTTATATCCAGACATTGCAGACGTACCAGGGAAGAGAGTTCTTCTGAAACTGGACAGTGGTCCAGGGCGTATGAATGTGGAGATGCTCGCAGACTTGAGGTTGCAAGGAGTTTACATTGTGCCTGGAGTACCCAATACGACCGGCAAGACCCAAGAGACTGACCAAAGTTAT…
S18_gene_189	Sro3460_g348260	HOM02SEM001954	-	-	-	-	ATCTTAACATTGCGTCAATATGGCAATGGGTCATCGTTGAAGATTATGCGAATCAAAGCAACAAGGAATGGAACGAAAGGAGATGTGCAGGGAAGAAAGAGAAAGATCAAAAGTCAGCTTGTAGAGGAGTTGATCGATAATCTTGGATTGACAGATGATGAGACGGTAGTTGTTTTGAGACGCATTGGCGAGAGAAGAGGCTTTCAAGTGCTGGAGAAATCACGATGCTCCTTTACGCTCGACCAGTGCGCTGCAATGATGCTTTATCTTCCCGTTACAGCTCGAGGACTGGAACGGGCTCAGAGGTTTGCGAAGGTTGCCTTGCCACCACAGCTCGGCAGCTCTCTTTTCCCGTCTTGTCTGAGAAAGAATCTTTCAAAGTACTCAATTGAATCGTTC…
S18_gene_190	-	HOM_orphan_78	-	-	-	-	AAGCGGAACAGGGTGACTTCGACTTGCTACAGGCGGTCACCATTAAGCCGCGCTTCGGCTTACTCGGGTAAAATGACGGAAATCGATACCTTCAGCGTCTGCTCGGTTCGGCTAGCATCACTGCATTAGATCCACTTTTTGGTAAAAGTGAGAGCGCGGACGCAAGCTCCGGTCGCTTTGGTTTGAGTCTTTCAGCTATGATTGGGGCGTCAGGCTCTTCTGCGGAGGAGACTCGCTATTCTCTCACCAATGTGGAGACTCAATCTTTGGAAGGGTCCCCGCGTCTTGTACCGTTTTAGAGGAGCATATGCCAACCTTGGCTAAATTCACCAGCCTTGCAGATCACGTTTAAGGCGAATCCAACTTGGTATTCTGGGAGCATCAACAAGGTTGTGGCAA…
S19_gene_14	Sro180_g078681	HOM02SEM029162	-	-	-	-	TCATCACTACGTTTCCACCAACAGGAGACACCATTCGCAAGATGTATGATGAGGCGTCCAACAACAGACTCACTCCATGGGGTATCAGTGACCATGACAGGCACACCCGAGAAATTCAGAGTGTAAAGTGTCGATCCATCATCGCGCAAGATCACACATTCGAAGTCACAAAGAATTACTATCAAAAGAAGAAGGATCTGAAAGCAGAAGCAATGTGGATTTACTCTGTCGAAACAGGAGAAATTGCTGCTGCAGTTCTTGTTCCGTCGACCAAAACTATCCATTTTTCCCATGCAGCAACTCAGCTCACGCTCCGTGACACATTCAAGCCAAAGGTGATGTACAGCGATACTTGGCCCTGTAAAACAGAGTATTGGTCAAGGCTCTTGGGGAGTGAGG…
S19_gene_17	Sro926_g220960	HOM02SEM008458	-	-	-	-	GAAAGCGAAAGCTCAAACAAGCAGATTCTGACGATGTTAGTTCTGGTAGTAAAACGAAATGCCGAAAGGAGAGGCTGATTGCGCCTCTGAAGGGTGAAAATGTGGGTTCCACGTTCGTTGACAGACCCTCTGCCATTTCGCCAAAGCTTGTGCAGGATGTCTCTCCCAAGGCGGCTCAGATGGTCGTGACTTTCAAGGACCCAGTGACAAAGCAGGAGGGCACAGCATGGGGATCGGGTGGATTACTTCGTGGACGGCAGCTTCCTGCCACACAAAGAGACGCCTCCAGTCCTAGCCCTAAGAAGAAGGCCAAGTCTCAGGAGTTTACGGCGCCATTTGAGGATTCTCTGTCCTTCGAAGTCACCCCGTTGACAGCTAAACACAACGTTGCGAGCGAGG…
S19_gene_24	Sro250_g098940	HOM02SEM021083	-	-	-	-	CCCTGGATGGCATTAGGAGCGGCGTGGAAGAGTTGACTAAGAATAGTCGAGATGGAGTAACCCCAAGTGGGTCTACAGTTGCCAGAACTGCCAAATTGCTGGAGCTGCATGCTGCTGAAGACCACATGTTGGGTATACATGAATTCATGTCAAAGCACGGCCCAACTATGTACTTTGATTTTGATGTTTGGCTTCGAATGATATTGGATGGGTATGGTCTTGCTGCTCACGCTGAAACCGGCAGCAGTTCACCACCTGTGTTGTTGGCTCATACATTGGATGGAGCACAACTAACGGCCAATCTGGGGCATGTTACAGCTGGCATAAAGCTTGTTGACCCAAGAGCTGTGGATCCACTCACCGGCAATAATCTATTCCTGGAATTCTTACAGCAATCAA…
S19_gene_27	Sro155_g070450	HOM02SEM005387	telomere maintenance	-	-	Inherit from KOG: DNA helicase	ATGTTTTCCTTACTGGAACTGCTTATGGAAGACCGGCTGCTTCCCTCTCGCGTCCATATCGACACCATCTCTTGTGTCAGTTCACGCTAGTTCCTGCCAAGGATAGAAGACTTTTGGGTTTTCTTTACGATATTATGCAGCGTGCAAGGGTACTTCGGAAAGTCAAGGCCTATGTGGACGGAAGCCCCAGTGCCATCAAGAAAGTGAGCTATCTCATGGAAAATGAAAGGGAGCGATGTAGGCTCAGGGAAGCAATGAAGTATCCACAGCTCAAGAGTTCGAGAGCATTTCTGAATAAATACTTGACAGTTCTGCGGTATGCGGGACAGGACGTTCCGTACGGTGCGGTAGAAGGGCGAAGATTCAAGCATCGCTGTATCGGAATCAACAATCGCTTTG…
S19_gene_31	Pp3c17_9060	HOM02SEM014699	protein kinase activity	-	Protein kinase-like domain superfamily (IPR011009), Protein kinase domain (IPR000719), Protein kinase, ATP binding site (IPR017441)	-	ATTTATCCCGAGTCGTTGCTGTGAAGCTGGTATCGGTAGACGAAAACATGTTTCCAACAATAGAGAGGACAACGATTCTTGAAGGAAAATCGGTCCGCAAAGTGCTTTCGCAGTTTGCTTTTGCTTCACCTAATGCACTTTCAGTAACGACTGCTGACTGGATGTTCGGAACAAGTCGTGTGGAAGCTAAAACAGCGATTGGTTCGGGCTTGCACGGCAGGGTCTACTCCGTTGCATCTTCCAATAACCAATTTGTGAAGACATTTGATTCAGCAGAGGCATGTTCAAGGGAAATGCAGAAGCTGGATGCTTTGGGAGCTTGTGGTGTCTCTCAAATTCCAATTGTTGAGGCCTTGAGCACTGACGGACTGGCGTTCTTGGCCTCTCCAGTGTGTAGGC…
S19_gene_42	Sro967_g225850	HOM02SEM001954	-	-	-	-	AGGAAGCTCAAGCGAAAAGTGCAATTGGTTGAAACGCTCCTGGCCAATTTGGATTTGTCTGAAAGTGAGATCGTCTCGATTGTGAAAATGGTTGGACGAAATCATTCGCTTCGAGTCTTCGATGATGATGGCGACTGCAGTTTGAGCATCCAACAATGTGCCACACTGATGCAATACCTTCCAGTTACTGCTCGCGGAATGGAAAGACTCTCTAGATTTTTCAAAGTGGTGCTTCCAGGATTTGGAGGGCAGTTATTTCCTGCGATGCTGAGGAAGAAACTTGCTGCCTTCTCAATGGAGTCGTTTAACCTGAAGCTGAGCTTCGAGTTGGTCGACCTCGAGATTGGAGGCGAGAAAAGGAACCAGCGATGCTTGCACATTTGGATAAAACACCCTGCT…
S19_gene_52	Sro439_g143110	HOM02SEM037811	-	-	-	-	CTTCATATTCTTCCTCCTACGAACTGTTTGAAGATGAGTGCTTCCAACGATACTAGTGATTGGAGAGTACACTTGATATATAGTGAGCCAAGAAAGGAAAAGTTGGAGGACCGGTATTTCGTCTACGGAATTGCAATGACGCCATTTGCGCTGAACATCCCCGCTGAGAAGGTCGACTTCACGGTGAACCTTGCAATCATTCGTGATCCCGACGCAGTGCAGGTCAGCGCCAATGAGCTTGCCAATGAGAGGAGTGATGATAGTCCGTACTTTCCTATTGGATATCATGAATACTTTAAATCAGTCTGTTTTCGAGCAACCGGCGTACAAGAAATTTGGGATGTTCCACCATGTGCATTACGTATCATCACAGGGGAAGGTTATCCCCATGGAAAATGC…
S19_gene_59	sya00G13480	HOM02SEM012754	Protein kinase, ATP binding site	-	Protein kinase, ATP binding site (IPR017441), Protein kinase domain (IPR000719), Protein kinase-like domain superfamily (IPR011009)	-	ATGAATCTGAAGAGACAGCTCCAAGAACTTGCTGAGCATATTCCTCGACCAACACCAATTGAAACACCAGCAAGTCTCGGCAGTAAATCACTTCAGGATCTTAAAGAGCACAATCTAATTTCACGACTATCTGGAATTCCAAATCAGCCAGCAGTCCTTGATTCAGAGCAACTTGCTGAGCTCTCAGCCTTGACCAACGAAAATCAAGTTGTGGCTTTCATGACCCAGTTCCTTGAACACACTCTGGGTGAAAGTTCGGATATACAAGTAGTCAACTCTGAAGCGTATCCATGGCTAGTGACAACGTCAGAATCCTCCCGATTCAACCAGAAACCCGACAACATCTTTTGTAACAACGCTGTGTACTCAGGGCGTCATCCGTTTAAAACAAAAGACGAA…
S19_gene_63	Sro180_g078681	HOM02SEM029162	-	-	-	-	ACGGTGAACTGTGCAGCCGCATTCTCTACAATGCCATCAACAGAGACTATGTAGAAAAGGCGACTGCTTATTTCTCTTATTTACAAGTCACCAGCGAGAAAGACGGGGCATCTCCAATGCCATTTGTTCCAAAGGATGGAACATTCGTCAAGCAATTCCCACCCTTGGGTGATACAATTCGAGACATTTATGATGAAGCCTCTTCCACAAAGAAGAACAAGTGGGGTATCAGCGATACTGAAAGACATACAAGAGAGATCCAGTCAGTTGCTTGCTCATCCACCTTTTGTCAAGATCATACGTTCCAACCTGTCAAGAATTACAGGAAAAGCCTTGGCGCAACTGCCATCTGGGATGTCGCCACTTCCACTGGGGAGATTGCATCGGCTGTACTTGTAC…
S19_gene_64	-	HOM_orphan_85	-	-	-	-	AGGCAGCGGGAGGACACTCTTACTCTTGTTAAGAAACGCTTCAAGCAAGTCGGGCCATTCCTCCGCGTTTTGCTGTCATAGAGCACTGAAGAGTACATGCAGAAGACAAGGGAAGCCATTGCGAAACTGACTCTTGCACAGCTCAACCAGGCGCTTAAATCTATCGAGGAACCTAACGCAACACCGCCGACTACACACCGCTATGCGCGTTATACCACCCCCAAGTCGGCAAGCGGCGATTTCGAAACAGGAGAACTACTCCCGTCGTCGGAACCTGTGGTGCGTCACATCCAAGCGAAGCTGAACGAGCTGAACACCGAAAAGTTGCGACAATTGTTGTTCAACTTTGAAAATGGGGTATCTGACACTACGGAAAACCCGAAGGCTTACGAGACGCTC…
S19_gene_65	Sro142_g066210	HOM02SEM006925	-	-	-	-	TGTTGCATCGACGAAGCTCAGTCTCTGTTGGAGGACCAATTACCAACTCAGTTGTTCCTCAGCACTGATGGCACAGAAGACCGGACCAGCTTTTATGGCGTCCTGTCAGCTTTTTCAGAACATAGCATTGGCTTGGCATCATGTTGTCCTGTCTTCTCGGGTACAGGCCTCTCAATTGATGACCTACAGACACAGTCCAAGTCGATTGTTGCAAAAAGGGTGCTTGGGGCAACGAAACCGCCGATCTTCTCTCAGTTCAGTTCTCTAAATGTGACTGAGTATCTCAAGAAGTTCTTGGTTGTTGATGGCCTCAGGCCTGAGGTGCTGTCTCATGTTGCCAAGTGGCTCAATGGGCGGCCTCGATGGACAGCCTCCTTCTTGGAAGCATATCTGGTCCGA…
S19_gene_68	ptri241020	HOM02SEM003468	-	-	-	-	CACCCCAAAGTTAGGGAGCTGTTGGTAATGACGCTACTTCTGCATTACGATCAATTCTGTGCCGTGTTGAGAAGGCATCCAAACACATACGTTCCACTTTCTGAAGCGTCCAAACATTACAATTCGTTAGATCCACTATTCGAGCGATCCCATGATTACACGACCATCCGAAACCACCGGTTTTTGTGTCGAATCGATCGAGCATTAGAAAAAGCTGATGTGGACAATTGCATATTTAACGATTGGTGTAAGTGCGCCCGCAGTGCTTTCATCAAACGCAACCTCATTGCGATCCCCGACCTCTCCTTATATGGTGGAAGCAACAAAAGGATAATGATGGATCCGCGCTGTTTTATCGACCACCTGAACAGTATTTCTGCGCTAGCTCAATCAAATCAA…
S19_gene_69	Sro180_g078681	HOM02SEM029162	-	-	-	-	CGACTTGGACTCTTTCACTTTGAAAAACGAATCATCAGCACAATGAGAAAGGGTCATGTTGACTACATGCACGCACTCGCTGATCTCTTGAATTGCCTTTACCAGTACTCACCTGATGATTTCGAGAAACTTCTGGGAGCGCTGAAAGATGGGACATTGTCCCAGAAGGGCGAAAAGAAGACAATAGGACAGATCAATGATATGAGAGGAACCAAGAAATTCCGTGATCGATACGCAAAGTACCTTCGAAAACAGTTGCGAGAGCCCAACACAATGGTTCAAATGCTCGATGATTGGCACTGCCGGTACAAGGTAACATCGTCGGATGATTCTCGTCCAGGTAGAGGCAGGAAAGATCCAGTCAGAGGGTTCACCTTGTTTACAAGTGAGACGAGAACA…
S19_gene_73	Sro1759_g295790	HOM02SEM086255	-	-	P-loop containing nucleoside triphosphate hydrolase (IPR027417)	-	AAGACTTGAAGGACGCCCCTGGTCAAATCCTCACACCAGAGCCGCTGGACCAAGACCCAAGTAATCACAAATGCTTCGAAGAATTCAATTGGCGTTTCTGTTCCCCTATTGCGGAAGAGATATTCATGGAGCATGCAAAAAAAATGGGCAAAGGTGTTGTGATGGATCTGCTCAAATCTGTTTTTGATGTGCCCTCCCCAAAAGGAGTTTTGTTCGAGAAGGCCGTCCACTTTCTGATCACAAATGGTCTTGTCCCGAAGTTTAGCTGGTGCAACTACAACAAAAGAGAAGGTGTAGAATTCATCTCTTTCCCGGAGTGCAAGGTTAAGGATTTTGAATTGGACAAACTGAAGGATGTTATGAAGGAAGCACTGGAAGAGCTTCACAGACAACCCCTGA…
S19_gene_76	Sro1102_g241510	HOM02SEM006102	-	-	-	-	CGATGGATCGATAGTTCCATCACCACCATGACGAAAACAACAAGAAGCAAGCGGCGTGCCGCCGACGCCACCAAGCCCTACAACAAGAGCAGTCGGACCTACAACAAGCCCAAGCATGAGCTCACCAGCACAGAGTTCATCATTCGCCAATCGCTTTTGGATGGAGCGGCGAAGGCTTGCATGGAAAACAAGGCGCAACACGGTGGACGACTCAAGTGGGGATTCATGGGCAAATTGATGAAAGAGCTGGTCAAGAATCCACTTCTCCAAGACATCAAGGTATACCATGTCGAGAACGAAGTCCGCAAACTCGAACTCAAGGCCGAGAAAGAAGCAAAGAAGAATCCAGCACAGTCGGAAGCTGCCGCGGCTCTCCTTTCCTTGGTTCGTCACCCTGGT…
S19_gene_80	Pp3c26_6160	HOM02SEM011920	protein phosphorylation	-	Protein kinase-like domain superfamily (IPR011009), Protein kinase domain (IPR000719)	-	TCAGATGTATCCATGGTCTGGATGTCTTCGGAGTCAACGGCCGTGTCAGCCCAAGCAGATTATGGCGGTAATAATTTGCAAGAACTGGCTGTGTTTCTCAGTGGGGCGCCATCCGCTCTAGCTCGCATCGAGAAGTCATGTTTTGAAAAGTGGAAGAGAGTGATCGCCGAGGACGAACTTTTGCAGTATTTTCAACCTGTTACTGAGGGAGACTACTGCGGAGAATTGAGTGACATATTGACATCCCTGATGACGCAGCCAATGATGATTGTCGGTGAAAATGAGGATGGTTATCATGCCATCATAGATCAGTGTGTTACGAATGTTTTGGGTAAATTTGCCCATGAGTTCACGATGCGCCGCAACTCATCAAAAGACTCAAGCAGTGTTCCATTGAGT…
S19_gene_82	Sro1551_g281760	HOM02SEM025430	-	-	-	-	TCTACGCTCAATTTGACGCGTTGACAAACCATGGAAGAATATATAGCACAGATTTGTCTGTGGCTCAGAGTTTGCCCTCGGATAAGCTGACTGATGCCGAAGTCGCCGAACGCAGAGCTTTTGAAGGCGTGGCAGCAGCGGTCGATGATCACTACCGCAACGTTGAAGTCCCCGCGGTCACAACAACAGAAGTGCTCTTGAGACAGCGCGTGATGGCCCCAAAGTTGGGGTCTGCTAATGTGAGCTCACGCTCAAAGTTGAATGAGGCTCGTGCGGGGAGGAGGTATCCTGTGAGTGTGAATGCATGGAATGGATTCAACCAGAGTGTGGCAGGTTTCACACCACAAAATCGTGCTTTGGACCGCCCTAGAAAGTTCGATATATTCACCTACTCAAAGG…
S19_gene_85	Sro3191_g344940	HOM02SEM054502	-	-	-	-	TGGGCGAAAGAGGAGAAAGCGAAAGCTCATCGAGACAATCGGCACCGCCAAGCTGGCTTGTCTTCCCTGTTCCTATCGATTCTGAATGGGGGGCCTACAGGAGCAAAACCTACAGATTCTGCAGCTGGCCAGCTGAGCTTGGGTTTTTGGATCATTTTGCAGAAGGAGAAACCGATGCGGTTCGTAGGTTTTGCAGGGATGTGTTCAAAGGGACGGCTGGGATAGCTTTTGAGCGATTTGCACACTTTGTTCTCACGAGGACTGAGAGCAACACGTTTCACTGGAAGAAGTATGGCAGTGATAAACCGGATGACTCCAAAGACTCAGAACACTCGGTGGTACTTCCAAAATGCTCGAATCACGAGTGTCAAATGAAGAAAAGCCTTGGTTCGTTTGGAG…
S19_gene_87	Sro2584_g331882	HOM02SEM010957	Glycosyltransferase WbsX	-	Rhamnan synthesis F (IPR007739), Glycosyltransferase WbsX (IPR032719)	Inherit from COG: biosynthesis protein	AACCTAAATGATTGTAACATGACAATTGTTGCAGGAACAATGTTTTGGATTCGTATGGATATATTTCGTGAACTCAACTATATGTCAGCCTTGGTAAACCTCTATGATGAGTTTTCATTGGGATATTCCGAGAATAAATCATTAGAACATATAATTGAGCGTCTTCTTCCATCTGAAATTATTGTTCATGAAAGGGAAATTGTTGAGTTCCCTCCTGCACCAAGGATTTTTGCCCTATATTTTCCACAATTTCACATATTTCCAGAAAATGATCGGTAAGAGTTTAGTGCGCAAAAAAATCAGTTGTATAGAATCAGATGCCTTTGTCTAATATCCTTCTTGTCTAGCTTCTGGAAAGATGGTTTCACAGAATGGAGCATTCTTCGATCATTGGATTTG…
S19_gene_94	-	HOM_orphan_87	-	-	-	-	gacgcctaccaggctttcgtttttctccgcgcctttcagaacactcagatacCTGACCATCCAACCCACGTTCCACTTGCTAACGATTCTACGCTAGCCGATTCTCAGAAGGTTCGCTATGAACTTGAGTATCATTTGAAGATTTTCGAGTCCTGGTTGAAGGAATTCCCAGCTTTGAAAGAGCAATTGTCTCTTCAGAATCTCCTCACCATGAAGAAAGGTAAGGTGGAGAAGCTTCACATGGAGTATAAACACGATGGCCTCGACTACGAGAGTTTCCCCCGTCTCGGAGCCAAAATGCGTGCTGGAGGAAGAGGAAAAGCGCATTATTACCTACGGATTCCTCTCTCCAACAACGGCTACCTGTACCGAATCATCAGCGATGCGGATATCGGATTG…
S19_gene_98	Sro180_g078681	HOM02SEM029162	-	-	-	-	CAAAGCGTAAAGTGCGATGATATTTTTTGCCAGGACCACACCTTCCAGGTGGTCAAGAATTATCAGAAGAGCCTTGGCGCTGTGGCAGTTTGGGATGTAGCAACTTCAACTGGTGAAATTGCTTCAGCGGTGCTGGTACCGTCAACACAGACGATTCACTTTTCCCATGCTGCCATGCAACTGTCGAGACGTCAAAGCTTCCAACCAAAAGCAATGTACTCTGATACATGGCCGCACAAGGATCTGTACTGGGCTGAACTGTTTCCCGGCTTGGAAGGACGCTTGGGACTGTTTCACTTCGAAAAAAGAATCACCAGCACGTTGAGGAAGAATCATGTTGACTTCAACGAATCCATTACTGACCTCTTGAATTGTCTGTACCACTATTCAGCCAATGAT…
S19_gene_105	Sro112_g055880	HOM02SEM044791	-	-	-	-	AGTGAACTCCTGGCCAGGGTGGTGGATGTACTCGAAATCAGATTCGACAAACAAACCAAGAAACAAGCTCCCGCTCCAGCCCCCACTGTCATGTTTTTCTCTGATAGTACAAAGCGCTAGAGAAACGACTTCTCTGTTGCAGAGATGTTCGTCCGGTACTTCACCGACCAATGTTTTGAAGGCTACCAATTGGAGAAGAACAGCCCCGCCTTCAAGAAAATGCTGAAGTCTGACAAAGAGAAAGCCAAAGGTAAATACAAAAGAATCAAGAAAACCAACAAGACCATTTTGTATTTCTGCAACGAGTTTCCCAATCCAATGCCACAGGAAACATCTATGCAGGCTGCCTGGCAACGCAAGCTCTCTGAACTAGCAGAGAAGGCAATGAATGCCTTGACC…
S19_gene_109	Sro40_g024640	HOM02SEM010066	Potassium channel tetramerisation-type BTB domain	SH3KBP1-binding protein 1	Potassium channel tetramerisation-type BTB domain (IPR003131), BTB/POZ domain (IPR000210), SKP1/BTB/POZ domain superfamily (IPR011333)	Ankyrin Repeat Protein	gacGAGGAGAACATGTTCATGAATACCCTCCGAGAAGGGGCGAGTGATGACACAGCCGTGACAGTGAAGAGCTTGCAGAACTTTACCACAAACTTCAACAAAGAATTTCCCAACATTCACCACCGCCTCCAGGACATCCTGCTCCAAGAGAACGTCGTTGTTGCGGGTGGTTCTGTTTTGCGTGCTTTGACTGCCTCCAACGGAATCCGGACATTCAATTGGTGGGGTCACGAACCATCTGATATAGACATTTTCCTGTATGGCTGCGACCCTGATGAAGCGAACAGAATCTCCCGACGGATTTTTGATAGCCTTGCTGTTGACCAAGAACGATGGGTCGTGGTCCGAGCTCGAGGAGTGATCAATATGGTGCAGTGGCGGGAAAACCGTACTGGTCCT…
S19_gene_119	Sro160_g072021	HOM02SEM003468	-	-	-	-	TGGAAGAAACTTCGTGATAAATTGTGCGGCAGGTACCGCGAAGGCAACCGGAAGATAGGGAAGCCCATGACTGAAGGAAAGGCATCCAGCACCCAAGAGGACCGTGAAGCGATGGCCACAGGATGTATCTGGCTTGGTACTGCGGAAAGTGCAGAATTCTGGCACCTCCTCAATACAAGCTACCATTGCAGTGGATGCGGCAGTGAAGTATCCCTAGTCACACCAAACGGAATATCATGCATCGAAGTCAACGAAGACGTTTATCAGTACCAAATCCTACAAACCGATATCCAACGCCAGAAGAATGGACCCTTCCAGACCATCCCAATTTACCCTCACAGAGATGGTGTGCTTGAAGACTTTTATTTCAGCCTTATATACCTGGTCATTATGGTGGGA…
S19_gene_122	Sro1906_g304610	HOM02SEM000839	MHCK/EF2 kinase	-	von Willebrand factor A-like domain superfamily (IPR036465), MHCK/EF2 kinase (IPR004166), von Willebrand factor, type A (IPR002035), Protein kinase-like domain superfamily (IPR011009)	myosin heavy chain kinase	CCATAGTTTCAAAAGAGCAAAGTTCATCGGCAGCCTGGAGTGTTATGAAACGAGTGACTTTCGCAGACGATGTGTCCTATTCGAACCATGCTGAAGATCGCTGCGAACAAAGAAGAATCGGGAAACTCGAGATTATTGATGCCCTAAAGCATGGTGTCCCAAGCAGAGGCAACCCGCGATCCAATGGAAATCCAACGACGATTTACACCTCCGACAGGGTTGTCTGTATTCTAGACGACATTGAGGCAGAAGTTGTCACGACCTACACGCGTCCCGAAGTGCTCGAGGAAGCATTTGTTACGGAGGAAGAGATCGAGGAACACGAAGCTACCAAGCAAGATGCCTGCGCCAATCTGAATTGGTGGAAATCATACACTGTAATTTTGGTCGACACGTCGG…
S19_gene_126	Sro791_g203030	HOM02SEM024190	-	-	-	-	TCTGTTTGGGTTCAGCTCTACTACGAGGATGAACAAAAGCAGGGGCAACCAATGGAAATCGAACCGATCCCAAAAAATATTGGAGCCCTGGCAAAGGAGGTGAAGAAAGAGATTGCGGAGGAACTCACCCACTGTTCTGCTGCTAAACTCGTTGTCTACCCTCCAGGAAACACACCACCTTCCTCTCAAGACAAGGCTATGCGTCCTAGTCTGAATGTACCACCCAACACTAGCGACGAGAATCCCTTGATTGAGGTGGCACCCGCTCCACCACGAAAGACAGAAAATGGTAAGATAAATTCCCTTCGTTTGTTTTAAATTGAATTTATTGTTGAATTGAATCCAACCGTCCTTCGCCTAACAATCCATCTATTGATAGATTCACTGGAAAAGACACTC…
S19_gene_132	ptri241020	HOM02SEM003468	-	-	-	-	CGGTCATGTCGACCCCTTCAGAGTCTCCTCCTCCTATCGCCTTTGGTGACGCTCGCGATGAGCTGTTAGCTTCAGCCTCAAACAAAGAGAGGTTAGCCCTCAACCATTTCAACTACTTCCTCAAGACGTACTGTGTTCAGATCGGTGTTGCTATTGTCGAAGCTCCATCCATCCCATACGGAGGCCTCAGCACTGGTCGAAAGCCATCTAAGAAGGTAATCTTTGAGTTTTGGGATTTGATGGTCGGAGCGTTCATCACTTACATGGGAAATCATGCTCGAAATGGGTGTGATCCGGAAGCCGGTCGCCTCAAACAAGGCACAGCCTCCCAGTACTGTTCGTCTGTCAGAGGCTATTTCAACAACAAGTTTCGTAATGAGGATCCCATCCCCGTTCTCC…
S19_gene_133	Sro460_g147440	HOM02SEM041802	-	-	-	-	CACATTCTGTCAACCAAGATGAGTGGAGTCTCCAATCAAGGGTCGGCTGTCTTCGAGAGGGAAGTAAATGCTTATCTCGAGAACAACTTCCAGTCTGTGCTTCCCGGGTGTGAGCACACTACTTTCCGCACTCGTGAAATCGACGATGATGTTGTCGCCCTCGAAATTGACAGTTTTGCATACATGACATCTGACTGTTTGAGCAATCCCTCCGATGTCCAGGGAATCTACGTTGCGAAAAATGAAGATACAGCCTTTGTGCCTCCACTTCAAGCTCCACCTACAAATCTTGCTGCTTCGCCAGGAACTCAAGTCGCGAACCTGGCGACGAGAGCTCAAAAGTACCTCATTGGGGAATCTTATTCTGGCAGCCAGTTTCGCAAGATGGGGGCGAAAGCC…
S19_gene_137	-	HOM_orphan_90	-	-	-	-	AGTTCCCCCTTGACGACCCCCTTGGATCTGGAAGGGGAAAAGTTTACGGTCATGATCGTTTTTGACGTCGCCAGTGCCGACGCCCAAGACGATATGCTGGAGGACGTTCATGAGTTTGTTCACGAGGTGGTGAAACACCAACCAGGCTTTGTATCGGCCAATCTTCACAAGTCTCTCGATGGCACCAAGGTTTTCAATTATGCCCAGTGGGCATCCCAAGAAGATTTTGAAGCCTTTCGAGACAACCCCAAAGTCCAGCAGGCGGCAGCCTCGTTGACAAAATATGGACCCACCGATGCGAAATCCTACGAAATTTTTGCCTCGGAATCCAACATTGAAGGCAGCACCCCTCCCACCATTCACTACGACAGTATTGTGCACGTGGCCGAGTTCGATCTG…
S19_gene_138	Sro1904_g304550	HOM02SEM000767	Histidine kinase domain	sensor kinase/phosphatase LuxQ	Signal transduction response regulator, receiver domain (IPR001789), Histidine kinase/HSP90-like ATPase (IPR003594), Histidine kinase/HSP90-like ATPase superfamily (IPR036890), Signal transduction histidine kinase-related protein, C-terminal (IPR004358), Histidine kinase domain (IPR005467), Signal transduction histidine kinase, dimerisation/phosphoacceptor domain (IPR003661), CheY-like superfamil…	Histidine kinase	AGGACGGATCCAATTATCATCCCTTCATTTGGAACAATGGAGCCGCCAATCCACAAGCGCTGGGAGACGAACAGCAAGGAGCGGGTCCCTTTTTGCCGGGATGGCAACGAAGTCCCATTGATTATTCCAAACAATTCCTACTCAATGTCAATTGGGCTGGAACCAACGCCCTCATCCCCAATATAATCGAGACGATTACGCAACAAAAAAAAGCCATTTTGAATGCCCCCGCTGTTCCCATTCCTCGTTTTAAACCGCAAGTCGAAGGATGGCTACGAATGTCGCAGTACCGCGAAAACGTACAAGAATATGTCGATGGAATTCACACGTTACTGGCGTATCCCGTCTTTGATTCCTTTAATAAAAGGGACAATAATAATAATGACAACCGAGCCGTCG…
S19_gene_143	Sro305_g112900	HOM02SEM013091	-	-	-	-	CCCAAGCAAATGGAAGAATTACTTGAGTTTGTGAGAAATGAGATGGATGATAGAACCAAAAACAAGGAAATGTCGAAGGCCTCTACAGACTGGGCAGAGTCAATTCTTGCCTCTTATCGTGTCAGGCATCATCGGATGAAAGAGGTAGTGGATTCTGTTGGGTGCTTTAAAGAACCCCAGCCGTACAAATGGACTGTTGAAACGACAGAGGGAGAGACATGGAATGAGAGCGAACATGGAGGTACTCCAGGGGCACTTGTATGGCTCAAAGAAATTTTTTTGAGTTCGAACAGTCCGTATGATTTGAAGGTAGTTACTGGTGCGAAACTCCCAAGAGTGCATGGGAATCGCAAGAGTGCCACGGGAAAGAGTGATGTATTAATTGGCGCTGCAAATCAC…
S19_gene_145	-	HOM_orphan_91	-	-	-	-	CCATGTATGGTGTTGCGAATGTGTACGGAATTCTTTCCACCTATAGCTCTTGGCGATTCTTTAGGTGGTTACCAGAGGGGGAAGTTACAGATGCATCGGATGAGACGACACAGATGCTAGAGAAACTGCACGTTTCGGAATCGCCGAAAACAAACACAATGGATGGGAATATCTATCAAACACCGCTAAAAGCAAAGTCGGAACTAGGCGAGAAGAAGGGTCGTGTCTCTCCCCCGATGTCACCCCAACCGTTTCGTGACTCTGCCGGGATGGAAGACGATGAGGAAGAAGAAAATGATTCGCGTTCTGAGATAAAAACTGGGACACTCTATGCATCAGAAGTTATATCGGATGGACCGCGGGCATTGGGCGTGCTGGCATGGATATTGGGAGAAATGG…
S19_gene_146	Sro575_g169280	HOM02SEM050234	-	-	-	-	ACATACAATGGGCGGACTCGGTGCTGTCCCAGGACTCTATTCCGGATTCAATCCAAGAAAGGGGTGCATTAAGGTTGGACCGCGTCGAAGGGGACGGAAGGGTCTATTACAGTCCTGTCTATATCCGTGATCACCTGATTGGCAGAAAGCAGGTTTTTGACGATTTCATGAAAAGCACGAAAGTGCATCTCTTCATTGAGGGGCCTCCGGGATGTGGAAAGACAGTCTTTACTTCCCTTCTTGTGCGTATGTGGGCCAAAACCGAGAAAAAGAGAGTGTTGTATATTGCATACAGGGAAGACTCTAACTGCCCGGTTGTTGAGTTCAATGGCATGGGGGTCCGCCAGCTAGCCGACTTTCCCACGGAGCGCAAGTTGTATGATTTTGTCGAAGAGCTTA…
S19_gene_154	Sro180_g078681	HOM02SEM029162	-	-	-	-	CTCATTACCACAGCATCATTGGACAGAAATTGCTCCTTGTCGACTGGAAGCTAATGTATGGACTCGAACTTGATTGCCCTTGTTCTGGATGCGATGGCTTGCTTAAGAATGTCAGGACGCATTTTTCACACAACAAGAAACTACATCCGATCTTCGGTCTGGATGGCCCTCCTCAATGGGCAATGGTTCAGCAATTGCAGTGTCAAAAATGCAAGAACAACTGGAACTCCAACGACGGTCTTATCCTGTCTCGATTGCCACCTTATGCGTCGTCTGCATATCCTGTCAACCCAACCTATGCCCTTCCTCGAAAGACACTCCATCTGGCTAGATCAGCTACCGATATCTTCGACATGATCCTTCCTACCTATGGAAGTGGTGATTTATGCGCTAGGATGT…
S19_gene_161	Sro177_g077870	HOM02SEM112388	-	-	-	-	GACGCCCCAGTTCTATGGCTCACCTATCAGCTGTCTGACGAACTGGTTCTGATGACAAGATATCTGTATCAAGCTCTGAAGAAACGGGAACGTGACACGTTAGACAAGCTACGATCGGAGATAGAGACAAGATTGGACTTCTTTTTTGCATTCGATGAAGCTCAGGAGGCCTACAAGGCGCTTGATAGTGGGTTCTGGCACGGCAGCAAAGACCCAAGAAAGGCAAGGGGTGTGGGCTCTCCGTTTTTACGCAGGCTGGCTCTAAGCAACAAATCTGTGGTCGTTGCGGGAACAGCGTTGAGCCTTGGCGGTGCTGTTTCCTGCAGGAGTGACCTTGGAAAACCCCAGCAGACCCATTGCATGGTTGACTTCCCAATGGTTTCTCTGGAGGAGATTCCG…
S19_gene_162	Sro1915_g305130	HOM02SEM120578	-	-	-	-	TACATTGTCGATTTGAATCAGGAGAAGTTTCAAGAGTCTCTTCCCGCTGCATTCACAATCATATTGACTTCCTCGAACAAGGAGAAGTATGCATCTGCGGTGTCATCGGGAACCCAAACGGTGGCCGTTCTCTGGATGCCGGTTTGGAGCCTTGGGGAATTCCATCAATACAACGTACCGATAAGCAACCTAAAAGCACGGTACAAGGTACGTGGTGGGATCCTTCGTTATCTACTGTGGAGTGAGGAGAACACGAAGATGGACCTGAAGGCTGTTTTGGATTCCTCGAACAGCAATGAATTTGTTTTGGCGCTTGATAAGGATTGCAAAGATGCCAATATTAGTGGTCGACTGGTCCACTACAAGCTTGAGAAGGAAGGCGACTACCGCCGCTGCAAA…
S19_gene_163	Sro115_g056880	HOM02SEM041802	-	-	-	-	cCTCAGACCAACAACGCAGTAGGCATTTATGTTGTATAACCCAATCGTATGAACAAAAAGAAACCGGCGGTCAGCATGGGGAGACATGCGGAAAAATACCTTGTCGGAGAGTCCTACTCTGGCGACCGGGAGGATAGAATGAAGGGAAAGGTTCATCAATTGGAAGAGAAGCTGGATAAGTTTAAACATCGTCATTCTATCCAATCTTCTGCAGTGTCCGATGCGACGTCTTTGTTTGGTGCGGCTATCCTATCCTTTACATGCCAATCATTGCCTCGCAAAGATCAGTCCAGAAAGTGCATGCGAGCAGTATTGGAGGAACTATCGTTTACCCAAACGCCAATCCTCTGGCGGCTTGCACAAGCTAAACGCTTCTTTATCGCGGTATTGTCAACCAGA…
S19_gene_169	Sro136_g064270	HOM02SEM047807	-	-	Zinc finger, RING/FYVE/PHD-type (IPR013083), Smr domain (IPR002625), Zinc finger, RING-type (IPR001841), Smr domain superfamily (IPR036063)	-	GTCGCAAAAGTAATGCACAAGGTTTCGACTGTCAAAGACGCAGGTAACAAGGCATTTGCGGCTGGCAGGTATACAAAGGCGCGTCAGCACTATACTCTTGGAATCTCTGAGCTGAGGAGGATTCCCGATCCCAGCAATGAAGTTTTTGGGCTTGTTGGGACAATGCTCAGTAATCTTGCCATTTGTGGGCTCGAATTTGCCAAGACCCAGAGGCCACCGGAGGGTTGCTTGGTTCTCAAAGAAGTCGTGGACGGTTGCAACGTTGCTCTTAATAACCCCAGAATCCGTGGAGCTCTGTCATCGGCAGTTATCTCAAAATTGAGGTTTCGAAGAGATTTGGCTTCGACAAGGCGGCCGTCCATAGATCCAACATTGCTTCACCGTATGGATGAAATACGA…
S19_gene_171	Sro2076_g313550	HOM02SEM102778	-	-	-	-	CCCCTGCTACTTTGAACGCCATCGAGGCTTTGCTGTCGGAGGAGGAACTCTTCAGTTGCCGTCTTGAAAGGCCGAGATTAAAAAGTGGACCTTTGTCGTATGCAGTGCAGAAAAGAGATTCAGTCCCATTCGATCCTGACAAGATTGAAATGGTTACTCTCAACGACTTCTTGAACACTAGAAGGTATGGAAGGCATGGACACTTCCAAGGAAACAACACTAAAGTTGCTAACACAATGCCACCAGCTGACTGGAAGAACAAAATTTTCAGTTAGAACGACAACAGGGCAGATCTGAGAGACAAGGTTTACCTACCCCTTTCTCGAGTCCTTGCTGAGCGGGATATTGCCTTTAGTCAAGACAGTGATTTCGTTCACCCGGAAGATGCAGCAGATACCG…
S19_gene_179	-	HOM_orphan_93	-	-	-	-	AATATCGACAAGAAACTACCTGGCCTGACCAAGGTCGCCAACGACGAGAAATCGCTGAAGCAACTAAAATCAACTGTCGATTCCTTCGAGAAGTATCTGAAAAATGCGACGATCCTCACGTCAGGCAGTGAGAGCGACAAGAAGAAATTGCAGCTTGCGCTAAAGGAATTCGCAAGTGGTCAAGAGGGTTTGAATTCAGAGCTGTTTGCTCCTGGTCCAAATTCGCAGGAGGTCTACGGTACTCAACCATGGCTCCAGCTCCTCTTGCAAAGAATTGGACGCTGTTTAGATTCTTCCCCAAAGCCTCCAACCCCCATGAAGGGTTCCATCCGCAGGGAGGCGACTATCTGTGCGACAGAGAAGCGACTGAAACGAAGTGTTGACTTTTTGCTGCAGAAG…
S19_gene_183	-	HOM_orphan_94	-	-	-	-	GTAGGCAAGACAAGGAACAAGGAAAGCTCATCTTCATCTTCAGTGCCATTCTTGACTCCATGTATACCAAGCTTATGTCACAATCTGGGCGTCGGGTTGACCCCCTTCCACTGAGCATGATCCCCCTTTCGGATGTTTTTGGAAGTATCATTGATAATCGGCTCCGCAAGCTGGCTGAAGACCAGCCTGGTGTTCACCAGCTCATTCTGTCATGCGCTGGGCATCCGCGAGCCGCAATTGACGGGCTTGTTGACGCCCAGGAGCGACTGCTGTCTCAGCAAGGCACCATTTACCCTTCTGCACTGTCAGCTGCTCGATCGTGTATCATTAATTGCTCCAAATTCAAGCTGGAGTACCTCAATGATGACATTGTTGGGGAATGGTTTGGCATTGCTGGGC…
S1_gene_3	tho330640	HOM02SEM001018	-	-	Ribonuclease H-like superfamily (IPR012337)	-	CATTCTGTTTCGTCTATGTCTGCATCCACTTACCGTACTTCACCCCCTGCTTTCTCTGTGGTCGATCTGTTAGAGGATAACGATACCCCTCCCTTGAAGAAGAGGACTCATTCTTTGCTACTCCAGGGCCAGCTCAGTCTGGACTCCTTTGCCACGAAGAAGGTTCCTGCTACGTCCGCTTGCATGCAAGCCGATACTTTGATTGCCAGATTGTGCATGGAAGGCGGATTGCCTTTTTCGTTTGCAGAGGATCCGAACCTGAAGAAGCTCCTGGTCATTGCCAAGTCCTTGCCTATGGAATACAAGCCCCCGAGTCGACAGAAGGTTTCCGGTGAATTCCTCGAAGACATCTACAATGTCAGGAAGGAAGAGAACATCACGAATCTCCAGAAAGATGCC…
S1_gene_6	Sro180_g078681	HOM02SEM029162	-	-	-	-	ACCACTCATAATGAGGAAATGGGTCGACAGAGTCAGCAGAGGCGCTCCATGGAGAAGAGGACGCAACATCTCGCCGCATCCAACAACTACCCCAAGAAGAGGAAACACGATCAGCAAACCCTGGACGGCAGTGCCCCATTTGATGCTTTAAAGGATTGCAATCAGTGCAGAGTCAAGGCCCTCATCAAGAGCGGCGTTGCCGTGAGATTGCCCAAACGAAGGCATCATCCCCGGTGTGTCCTCAACACACTCACAAAAGGAGACCCATCTATAAGTGAAGAGACAATCAAGTGCAGGAAAGAAGAGAAGAGGTTAGAACAGCACTTCAGTCAACCAGTTCAACCACACGAGAAGGGAAGCGCTGTCAATCTCAACAGGGCGTCACTAACCAAATTCTTA…
S1_gene_24	Sro674_g185380	HOM02SEM003665	-	-	-	-	CAGTAAGGAAGGCTCTTGTTCTCTCTTCAGATGATACGACTGAATGGCTCGTGGAAGGAATGAACAAATACAACATTGATAAAGTTCGATTCACACATGTCTCATCCTATAATGGCAAGGGTACCAGATCAGTCTACCAAACTACTAATGAAGCTATGGCAACTGGAATCAGAGTTAAGCTCAGTGTCACAATGACTGCTGATGGATGTACAGCTCCCTTATTTCTATCCATCACAGGCTTGAGCGACCGAGCACTTCTTGATCATGAAGATAATGATTCTGGTGTTATTGTTATTGAGATTCCTGGTCTATGTATTGGAGGAGGTGGAGTTACAGCTACCAACAGAGAGATTGGATATGTTGTCTTTGTTAGAAACAACCACGACAAGAAAACTGACA…
S1_gene_25	Ec-15_001220	HOM02SEM016042	-	-	-	-	ATGACAGCATTGATTCAGATGAACCACCACCGAAGACCACCTGCGAGGCTCTTTGGGTTGCTCAATCTCACACCGGTGATTATCATGACAATATGGATGCCGACAACTGGATGCGGTGGGTTAATGAGAAGCTGATTCCAACCTTCAAAAAAAGATACCCAAACAAAAAGATGGTGTTGGTTTCAGACAATGCTGCGTACCACCACAAGCGAGTTATTGGTTCGCTCAATGGACTCACCAAGAAGAAGATGATCGCATTGGCCAAGGAGCATGGAGTAGACCATCTTGATACTCCATTAACTTCTGAAAGATATGCTGCCTTGGAAGAGGGAGAAGAGGAGTATGATTGGATCGACAACAGAGGAGAATACTGCAGTTATTACACTGCCAGACGATGGG…
S20_gene_2	ptri241020	HOM02SEM003468	-	-	-	-	GCACTGGTTGGGTGAACCGTGGACGTGACACTCTCTGGGAATATATCTCTGATTCATTTGTTTTATCCAAGCAGGCTGGGAAAGCCTTGTCCAAATGGACACATCGGATTGGAGATGTAATCTACGGCGGCCAACCACCAACTTTCAACGACATCGGAGGATATCACAGTGAGCCTGCCTCTGACCCCTAGTATGCAGATGAACCCTGGATGAACCCGTCATTAACATGGGAAGGAGTACCAAAAGACACCTTAGCCGACGGCAAAAGAGACAAACTCCGGCAGTTTACCGACGTCCTCTTTGAAGATGATATGGACAATCGCTGGCACCCTAAAGTTAGAGAGCTACTGGTAATGACGCTACTTCTACGTTACGATCAATTCTGTGCCGTGTTGAGAA…
S20_gene_4	Sro526_g160480	HOM02SEM046868	-	-	-	-	GCAGAAGAACTCACTGCACTCTTGTGCTTGTGGGCGGTCAATTCGAACACCACAAAAACTGAGTTGCTCTACAATCATGATGGTTTCAAGTGGTTCTCAGACTTTCGTACTTTTGTCCGATACGAACCACCCCACACCTATCGCACGGTCGTGCTGCACCTTCCGAATGATGGTTTTTTCTACACCGAAAAATCGGACTCCGATCAGGATGTTGCTGAGAGCGATGTCAATAACCCTCGCCACATTGTGAACTGCTACAATGGGTGGTTTCTCCTCAAGGATGAGGTATGGGATGCATTGGCACCCATCCTCACTTATATGACAGACTGGCTCGGGACCACGGCGGTGGACAAGAAGATTATGTATCATGCTGCTAAGAACCGCATCGACATTATCGTG…
S20_gene_15	-	HOM_orphan_99	-	-	-	-	GCCAAGTCTGCAGAGATTCGAGAGCTGTCCCGCGAACGCAAGATTCGATTCTGCCCGAGGAAGCAACTAAGCCAGGAACAGAAACAAAGCTAGAAGAAAAGTATGTTTATCATCCGCTTATGGACTACATCAATAATGGATGCACCCTGCACACAAGTGGGAATTCGCATGTTGTTTACGCTCCACCATCAGTTGGGAAGACCACAGCATGCAGAGCCTTCATGGAAGTTGCGGCAACCAAGAGAAATATGCAGGCGTTGATGATCACCAACGCACGAAGCAACCGACCCTATCTTACCCACTTGGCAACCGAGCTGGACGTGAAGAATGAAGAAGATACATTGATGGTCCTCGTTGATGGGATGGGAACTATGGTTCCGTCACCTGCATCTATGCTGA…
S20_gene_24	gene3923	HOM02SEM000157	-	-	-	-	GAATCAAAGAATCAATCGACGGTGAGGCAGATGGCACGTAGAGTCAACACATGTGTCAACAAAGGTGGATATGACAAGACCAGAGATGACTTAACAAGGAAACTTATCAAGGAAAACGCAGATGAGTTGTACGCTGGAAAAGCAAACGTTGTGGAAGCTCGGCGATTGAAGTGGACCACTCACTATAATCTGTCTGTTTGGTATGACACTTGGAAGAAGCTTTGCCTTGATCTTGGATTCGCAAGAGAGAAGACTGAAGAAGATGTGGACGACGTTGAAGGAGAAATTGTCTTCCTTCCTGGAATGACTGACCGGATCATCAACTTGGATGAAACTGATGGCTCATTGGATGATACGTCTGGTCAGCGTGGTGGACGTCCTCCCATGACATTCTATTGT…
S20_gene_27	Sro160_g072021	HOM02SEM003468	-	-	-	-	ACATTGATGCGAGAGATGATTTACTGGCAATGTCTCGGAACAAAGAACAGAATGCCCTCAACCATTTCAACCACTTCCTCAATATGTATTGCATTCAGATCGGCATCCAGATTGTCACAGCAGCTTTGATTCCCTTTCAAGGGATTCCGAAAAGGAAGAGCAATAAAGCCATCTTCGAGTTCTGGGATAAGCTGATCGGTGCCTTCTTTACCTATATGGGAACAGATGCTCGAATCAGATGCGACCCAAGTGCTAACCATCTATCCTACCAATCCTCGACAGGTTATTGTTCCAGCATCAAGATCTATTTCACGGATCGCTTTAGAAATGAGACCGACATCCCAGTCTTCCAATCGATGCAATGGAAGAAACTTTGTGATAAATTGTGCGGCAGGTACC…
S20_gene_28	-	HOM_orphan_102	-	-	-	-	CTGCTCGAAAGAGATCGAGAGGCCTGCAAGACATCAAACTCGAGGATGGACAAATCACAACTCTGTCTATTGATTCGGAGAGAATGCTCAATCCCAATAAGGCAAAATCCATCAAGTACTATAGTCGTCCGGGTATTTTCGAATTGTTTGAGAAGCTTGTTGACGATCGAGCTGATGCAGATCTCTTCAACGTTTCCCTAATTGGACCTCCAGGCTCTGGCAAGAGCAACTTGGTGTTTGCTGCTGCAGAGCACATTGCCTTCACAAAGAAACAAAATGTGCTCTGGGTAGGTCGTCGAGTCCATGAGGAAAATTGGCAGGTGAAACTTTTCCGTGCCAAGGATGGAGAGACCACTCATGGGGTCCTAGAAGAGTACGAAGAAACTGATCTATTGCTGA…
S20_gene_29	Sro2584_g331882	HOM02SEM010957	Glycosyltransferase WbsX	-	Rhamnan synthesis F (IPR007739), Glycosyltransferase WbsX (IPR032719)	Inherit from COG: biosynthesis protein	TCTGGAAAGATGGTTTCACAGAATGGAGCATTCTTCGATCATTGGATTTGGAAGGTATTAGGAAGCCATTATCACCCCACAAAAATGGTCTGGGTTACTATAATTTGCTGAACAAAGATATTAGAAACAAACAGGCGAACATGGCAAGATCGTTTGGAATTACGGGCTTTGTTTACTATCACTATTGGTTTAATGGAAAGAATTCACCACCCTGTCACAAAGCAATGTATAAAGTTCTTGAAGCTATTTTAATAGATGGCGAGCCAGATATGCCATTTATGCTCTCATGGGCAAATGAACCTTGGAATAAGAGATGGTCTGGCGAGAGTTCAAATCACAAAATGCTCTTGAATCAAAAATATGGAGACATTGATGATTGGACTGTACATTTTGAATATC…
S20_gene_32	Sro305_g112900	HOM02SEM013091	-	-	-	-	AGCGAGCAACTACAAGAATTAGTAGAGTTTGTGAGAAATGAGAAGGATGATAGAGCCGAAAACAAGGACATGTCGAAGGCTTCTACAGACTGGGCAGAGTCAATTCTTGCCGCTTATCAGGTCAAGCATCAGCGGATGAAAGAGGTAGTGCATTCCGTCGGGACCGTTAAAGATCCCGAGCCGTACAAGTGGACTGTTCAAATGACAGAGAGGGAGGCATGGAATAAGGGCGAACATGGAGGTACTCCAGGGGCACTTGTATGGCTGAAAGACAAGTTTTTGAGCTCGAGCAGTCCATATGATTTGAAGCAAGTTACTGGTACGAAACTCCCAAGAGTACATGGAAATCGCAAAGGTGCTACAGGAAAGAGTGATATATTAATTGGTGCTGCAAAAGAC…
S20_gene_34	Sro244_g097070	HOM02SEM106620	-	-	-	-	GGCCACCACGAGATGGTGACACGAAGCCATTCCTTGTGGGCGACTTTGACATTCCCATTGATGTGGACTTGACACAAATTAAATTCCTCTCAGTTGATGACCCTGCATTCTTTTGCATCTACGCATCGAATGCTGAAATCCACGCGGCATTGGGTATTCCAGGTACTCCGGTGGCACAAGGAGCAACACCTGCCCTGTCCGCGGTCGCTTTCAAGGCATTTGTGGTGGCCGAGTTTGGAGCTGTCTGCGATATGGGCATTTGTGGTGTTGCACGATTGCCTCCTGCGCTTGGTAGTTCGGACTCGGCTTTTCAATGACTTTCTAATGCAGAGGCTGAGGCTCTCATTAATCGCCAAGTCGCGCACGGCATTTGGGGCTGCACTGTGGCGGCAACGGCCG…
S20_gene_38	ptri241020	HOM02SEM003468	-	-	-	-	GGCCGAGGCAGCGAAGTATCATTAATCAAACCGGAAGATATAAGAGCCGTTGAAGCTGATGAAGGCATTCACCAGTATCACATCCTTCAAGCCGAAGTCCAAGGACAGAAGGATGGACCGCTCCAAAACATCGCGATATATCCACACCGCAATGGTGTACTCGAAGACTACTATTTCAGTCTTATCTATCTAATCGTCATGACTGGATGCAACGATCGGTTTGTGTTACCAACATTTGCCTTTGCCGCGTTGAAGACCAAAGCGGGAAAATCCAACAGTAAGGTCTCTTCTCTTTGGTCCGGCCTCTTCATTGACATCCTTGACAAGTTCGAAGCGTTGAACACCCGAGTCAATGCTAAACTGTCCTCCCATTGTAACAGAGGAGGCTCCAACCAAGTT…
S20_gene_41	Sro180_g078681	HOM02SEM029162	-	-	-	-	ATTACCAAAAGAACCTTGGAGCAGTGGCAGTGTGGGATGTTGGAACAGCCACAGGAGAGGTCGCAAGCGCCGTCCTTGTACCTACCACACAGACCAAGCACTTCAGCCACGCTGCAATTCAACTCTCACGAAGAGATGGGTTTGAACCAAAAGCAATGTATAGCGATACTTGGCCAAACAAGAGTTCATATTGGGCATCACTCTTCCCCGGCCTGGAAGGGCGACTTGGATTGTTTCACTTTGAGAACAGAATTGTCAGTACGTTGAAGAAGGGACACATTGATTACATGGATGCAATCTCGGATCTGCTTGCCTCATTGTACCAGTACGAACCCAGCGACTTTGAGAACCTACTGCGTGCCTTGAAGGATGGCACCTTGTCACCAACAGGAAAGAAAT…
S20_gene_44	Sro1090_g240180	HOM02SEM004437	Dynamin superfamily	-	Dynamin superfamily (IPR022812), P-loop containing nucleoside triphosphate hydrolase (IPR027417)	nuclear GTPase, germinal center associated	AAGAAAGAAGACTGGGAGAAGGAGCTGCGGATCCTAGTTAATGAGTGTACCACGGACAAGGGCCGCCTCTATACGAGAAAGCCAAGCGAGAAGGCATTGCCAGCTGCTGCGGCTGCGTGGGAAAAGATCAATCAAGGTGAGGAGCCCATGTGCCGATCGCGTCTGGCAGCGTCTGGCTGCAGAAATCCTCACAGGCTCTTGTCATTTCCATGCCTTCAGTGTATGGTGGAGGCACCCTGGAAAAGTGTTTTCAAACTGTGGTTGATGAGTATGGTAGTGACGATGAAGACAAAGACGCCACCGCAGCAAGAAAACTCATGTGGTCGGCTGAAAAAACGTTTAGACATCTCTGGTACGCAAATGACCCTCGGTCTGACAAAAGCTCGGTCTGACAAAAGG…
S20_gene_63	Sro593_g172330	HOM02SEM068415	-	-	Sigma-54 interaction domain, ATP-binding site 1 (IPR025662)	-	AGCTTCTTGACCTTATCCGTGACAAAGGGGGGTCAAGTCAATCTGCTACGTACATCTCTGGCCTGGTAGAAATTAGTTCAGAAACAAATTTCAAGGGTTTCAGTGAAGATTGGTCAAAGGATGCAGCATACGTGATCTCTGGGGAAAGTGGAAGTGGAAAGAGTGCCTTTGTTCAAAATGAGTGCCAATCCGAAGATTCTGCTTGCATCTATCACTCTCTTGATCGAAATGACATCAACTGGATTGATAGAGAAAATCTTGAAGCAAAACCAAATGATAAAGCAGCTGTGTCCAAAATACGTGAAGTCTTTCATGAACTTTTCAGTCAAGGTTTAGTCGACACGGATCTATATATGGCTGTGTCAACTGTGCATTCGAAGTTACATCGTAGGCGAAATG…
S20_gene_64	Sro485_g152470	HOM02SEM006925	-	-	-	-	CAACGGCAGGAATTACTACCATCCTTGAACTGTGCATGGACGTGGTAGGTCGGCACTTTAAAGAACACAAGCCATTGGTTGTCGAACTTGAAACTTTCTGCCCAAATAAGAATGCACCATTAGCACCGCTGTTTCGCTCGGATGCCAAGATTCCCATTGATCCATTGGATGAAAATCCAAGTTTGCTTCTTTCGGGTTTAGACACCTGTGATGGCTGTGTGGATACTGAGGTGTACAAATACTTGGAAAAATCTAGTCGAGGAGTTCTTCCAGCTGCTCTTTATGCCACTTCTGGTGGAGGCAAGACAAGGTCTATTTTTGAGTATCTGAGCTGTAGCAAAGGGATTTATTTTGTTGCCGGTAAGAACATGCTTCGTGAAAGGAGTGAGAGGAGCGACC…
S20_gene_66	Sro180_g078681	HOM02SEM029162	-	-	-	-	TGGGCTATTGTAATGGCCATGAAATGCCCTTGCTGTAAAGGTCGCTTCTTTTCCAATCACTCGGACATTCTCTCTTCTGTTCCAGCTTTCGCGGCAGCTGCTTATCCTGTTGATCCCAAGTACGCCTTGCCTCGCAGATTCAGCCATCTCGCGAAGACTGCAACTACAGTGTTTGATTCCCTTATGCCCACCTATGGAAATGGTGAACTTTGCAGCAGACTGCTGTACAAGGTGATGAACGAAGCTTATCTTGAGAAAGTGTCGAGTTATTTGTCTTATGTTTTGACTACGAAAGAAGAGGTCACCAGTTCGGCCGATCCCCCGGCCGCAGTCAAATACCTCGACAAGGATGGGGAATTCATTCGCACATATCCTCCTCTTGGAGAGACCATTCGCTCG…
S20_gene_74	ptri241020	HOM02SEM003468	-	-	-	-	CGATCCCCGACCTCTCCTTATATGGTGGAAGCAACAAAAGGATAATGATGGATCCGCGCTGTTTTATCGACCACCTGAACAGTATTTCTGCACTAGCTCAATCAAATCAACATGCCGTCCAACAGCTGCGCCGTCAACTGAGCGACATGCAGAAAATCATGACCCATGGCTTGAACCTGAACCAGCAGCTCCTCAAGCGTCAGAGTTCATTGTCGACTTCCATTCGAAGAATGGAGAATCATCTGCTAGGCGACCGTCCGAAGAAGGTGTCACCGTGGTTGCATTCTTCTAACGTTACCCCGTTCACTGTCAGCGCCCCCTCCAAGAATAAGTCGGCGTCCAAAGTTTTCGTGTCTTTTTTCTATGAAGATTACCGCGCTGGTTTCGAATTGGATAAGA…
S20_gene_80	Sro45_g027210	HOM02SEM025994	-	-	P-loop containing nucleoside triphosphate hydrolase (IPR027417)	-	CTTCTCTTCTCAGCGGCCTCGGAAGGACAAGGCGGCCAGGGTGCACCAACCGCCTCGCCTGCGGAAATTTAAAAAAAGTACATGTGGTATCCACCCGTGCCGGATGCGGGAACCTTGTCGGCGAATCTGGCTGCAGCAGAAGTGTATTTGGATGCCGAATCGGTCGACTTTTTCATGAACATCTGTTCGGGCCACCGAGGAATTTTCATGCATGCTATGGAGTGGGTTCAACAATTGCAATTAGATCTACAGCAACAGCCAGGCAACAATATTCCCTGGGACATACATCAGAGTGTTTCTCGTGTTAAGAGTTCATTTACGAGAAGCAAGGAGATATCCAAAGATGGCTGGCATTCGGGCCTCCGCAAGTGCATGAAGCAATCTCGCGCCATTCGTGTG…
S20_gene_83	Sro75_g041430	HOM02SEM013113	-	-	-	-	ACTTGGAGCAAGATTTGAGCGTCGACCAGCGATACCCTGAAGCGGCCATGCTCATTCGACTCACGCTTTCCTTGCATGGGTGTGGTTCAGTGCAATGTACTCATTTTTTTTTTAAGAGCGCAGGTACCGAACTAATTTTGGGAACTCCTCCCGAACTGTTGCGCGGTTTATTTGTGTCCATTGCCAAAGACAGGGCCACCGGAGACATTGCGATAAGTGTCGATGAGATCCGCGAGCTTGGCAACCATGGGGCAAAGGCGGCCATTTCAGAGCTTTCTGCAGTGGCCGCTCTGTATTTAGCAGAGACGAAGTCGATGTGCACCGTTTTGGTTTCGTCGTTAGTTTCCAGCACCTTTCAAACTCATAGTGGAAGAACGGCATTGGACTGGGCCCCCGACC…
S20_gene_84	Sro222_g091260	HOM02SEM000012	Adenylyl cyclase class-4/guanylyl cyclase, conserved site	Receptor-type guanylate cyclase gcy	Nucleotide cyclase (IPR029787), 3'5'-cyclic nucleotide phosphodiesterase, catalytic domain superfamily (IPR036971), Adenylyl cyclase class-3/4/guanylyl cyclase (IPR001054), 3'5'-cyclic nucleotide phosphodiesterase, catalytic domain (IPR002073), HD/PDEase domain (IPR003607)	Guanylate cyclase	TTTCTGCTTATCTCCCTTAGTCTTAGTGGCTCACGATGTGAGGAGGTGAAAGACGTGCTCGAGCTCCCGCAATATGACATCGGTCAAGTTGACGCAAAGGAAGGGCTTCCAGTCTCCACGCTTCCGCCTCTGGTCCTTGAAGAGCTGAATCAAGATGTATCCAAGATAGCGGGGAGCTACGAGAGCCATTCGTTTCACGGCTTCGAACACGCGAGCCACATGACAATGTCAGAGATGAAGTATCTCGCCCGCATTCCATCGCCACAACATCCATCCTCCAGCGAAGTTACAAGACTTGTTTCCCACCCTCTAAACACAGTTCAGCTGTTTGTTAGCTTCAATTGTGCATGATGCACAACATCCGGGGTTGCCCAATTCTGTCCTTGTCAAGAAAATGGA…
S20_gene_86	-	HOM_orphan_115	-	-	-	-	CCTGGAATAGCCTGTCTAGTAAATCAAAGATAGAATGGTATAAATTGAACTGTCGCAAAAGGCTTCGATAAAATTCGGAACCAATGCCAACTAAATTATGTACTGAGGAAGAATTCATCAAGAACCATCAAGATTATTCTCAAGTCCAAATTTCAAAGTTAAAAAACAAGTATAAGAAGGGGAGATGTGTCCTAATAGGAAATGGGCCAAGTCTGAACAAGATGAAGTGGGATTGGCAGGAAAATTTTGATGTTATAATGGGAACAAATAAAATATATCTTGGATTAGAGCGATACAACCTTACTCAACTCAATTTTTATGCATCTTGTAATCCACTTGTTATCAACCAATCTAGCATTGATATTTGGAATGGATTTGGGTTGAAAAATATGACGAAAT…
S20_gene_90	Sro3793_g351080	HOM02SEM031198	-	-	HNH nuclease (IPR003615)	-	gccgcagatctttccgTGTACCCACCTGGGACCGCAGTGCCAATTCAAGCTGGTGTGGATGCTCTGCCGCGGAACATGGAAATCAACCAGTATTCCCAAACAGCAGAAGACGAAACCGAACGAGCAAAGTATGAAACTCCCTTGATCGTGGTGGCACACAGTCCAGATCCGTTTTGGGGGCGGCACTTTGGAGTTGATCTGGAGCAGATTCTGCCAGAGGTGTTGAAGGAAGTGTCAATATCACAGCAGAAACGACTGAATTGTTGGGAGAGAGAATCCGCCAGAACAAGCGGCAGCCAACGCAGTGCCCACTTTCGAAAAAAAGTCTTGAAGTTCTACAAGCGAGAAGCAGGGGATGAAACGACTGGGGAAAAGGTCAAATGCCAGATCTTGGACGAA…
S20_gene_109	Sro160_g072021	HOM02SEM003468	-	-	-	-	GTTTCAAAAACCCCACAACCATCAACAATGGAAGAAGAAGAAGATCTATTCTACGACGATGTCCGCGACGGTCTTCTGACCTCTGCCGCCAATAAACAGAAGAAGGCCTTGAAACATTTTGATTTTTTCCTGGACGGTTATTCGAAACAAATTGGAGTCAAATCAATGACGGCAGAGTCCATTCCCTATAACGGCGTTCACCCAAAAAGGAAGAAAGTCACCACACAAATGATACACGAATTCTGGGATAAAATGATCGGTGCATTCTTTTTTTACATGGCCAATGAAGCAAAGCAGAAATGCAACCAACAAGCCCCTCTGTTGAGCTTTGGCACCGCCGACGGATATTGCTCCTCGGTCAAAATGTACTTCACAAACAAGTTTCGTGTGGAACCCGAA…
S20_gene_121	-	HOM_orphan_119	-	-	-	-	ATCATTGCGGGTGTTGATGAGGTGCAAAGGCTCGACAATGAAGAAGAGCTACCGGCAAGGCTGGGTGTGGGGCTTGGGCGTTACTTCCTTCGGATTCTTCGCCACTGGCAGGTCAAATGGTACAGTGCAGGGTTGGTGATCCTTCCCCTGGGCACTGGCGTTACCCTTGACTTTCATGAGAAGCCAACGATTGGATCCAATGAGGCACTGAGTGGTGGTGACGCAGTACTCATTAACAAGGAGGATTTCAAATCTCTGGCTGAAACAGCTGTCGATGAAGCGAAGAAGAATTACGAGACGAAATTCCTGGAAGATTTTGGTCATGGTGCCGACCGAGAAACACTGATCGGCTGGATAGTAGCCGCATTTTGGCCTCGCGTACGTGTTCTCCAATATTTG…
S20_gene_125	Sro1915_g305130	HOM02SEM120578	-	-	-	-	CGTTATCTACTGTGGAGTGAAGAGAACACGAAGATGGACCTGAAGGCTGTTTTGGATTCCTCGAACAGCAATGAATTCGTTTTGGCGCTTGATAAGGATTGCAAAGATGCCAATATCAGTGGTCGACTGGTCCACTACAAGCTTGAGAAGGAAGGCGACTACCGCCGCTGCAAAGCTGTGTTTGCGTCGCAACAAATCAGGGATAGAGTTGCGAAGCGTTTCTATTTGCGTGAGCGTTATTCATTTATGGCCACGATCGACAAGATGAAGTTTGACAACAGCTTTGGCAGTCCTCGGGGCGTATTGTCTGAGCTCGTTTGGCATCATCAGCTTCACAGTGGAGGCGCTTTTAAAATGAAGAAATTGAAGGCTGCTTCAGAAGCTTCGAGGGTGGAAGAT…
S21_gene_6	-	HOM_orphan_124	-	-	-	-	AATGTTAGAGATGGAGTATTTGTTCTCTACAGAGGAGATGACAAGGATGCCGAACCAATTGGAACCGCTTTTGCCATTTCTAAAAAGTTGCTACTTACTGCAAGTCACAATGTAGTAGAGAAGGAGGAAGATGACAAAGACATGGTGAAGGATGCTCAGAAAAGAAAATTGACCGCCTCTCACAATGAAGCGGAGGAAGATGAAAGCTATTACGAAAGAACGGAATTAAAAGTGACACAAACGCTTGTGAGGTCATCTGATGGCAAATTTTGTGTTACGGAAGAGGACCAGAGCATGGCAGTGAAGGTCCACAAATTCAACTACAAAGTTGACTGGGCTTGTTTGAAAGTGGTCAACGAGAACTTCTCATTCCCCTTTGTTGTCCCCATTGCCACGGCA…
S21_gene_14	-	HOM_orphan_125	-	-	-	-	TACCCAGTTCAGACAAGCCTTTGAAGAAATTCAAGGATGGGCCGGCGAAGCCTGTTGCCATCAAGACGAAAATGACTGTAGAGCTCCAAACGCGCAAGATCGCAGCATTGAATGAAGGGAGGGTTGACATAGTTTATTACTTCGGCAGAGATGGAGCGCAAGAGCTCTTCGACGAGCTGGTACTGCCGAGAAAGGAGCTCGAGAAGAAGCATAAGAGCTTTTACAATATTTCTCTGATCGGCCATCCGGGCGCTGGAAAGAGTACTCTGGCATGGGCGGTCGCTCATCAGGTTGCCAACGGTCCCGATAGAGAGTCCGTCCTTTGGTTGTCACGCAGGGCTTTTGGAGGGAAATGGACTGTACGTCTCTTTGAACGGACGAACAAGAGGGAGCCTCCTG…
S21_gene_15	Sro263_g102360	HOM02SEM001635	Ribonuclease III domain	Dicer-like protein	Helicase, C-terminal (IPR001650), Helicase/UvrB, N-terminal (IPR006935), Helicase superfamily 1/2, ATP-binding domain (IPR014001), P-loop containing nucleoside triphosphate hydrolase (IPR027417)	Dicer 1, ribonuclease type III	TGTCAGCGTTGAGACTGTACCCTCATCAAAGGGAATCCTTGGACCATGCCAAGGAAAGAAACACCATTGTGAATTTACCAACAGGGAAAGGAAAAACTCTCATTGCCGCCAAGCTGATTGAGTATTACCTTTGGAGAAGCCCCAATGAGAAAGTAGCGTTCCTTGTGCCAACAAGAGCTCTTGTGGAGCAACAGTCGGCATATTGCAAGAACCATGTTCACTTGCGGGATGGTTCGTCGCCGCTGATTCAAAAGCTGGCGGGAGACGATCAAGCCCATTGGCTGGAATCTGACTGGAAACAATCCCTCCGCGTTCACCACATCTTTCTTGGTACGGCCGCTCTCTTTCAGCAAGCCTTCGTCACAGACAGGTTCATGGGCGTGGGCAGCTTCAGCCTTT…
S21_gene_16	Sro1736_g294361	HOM02SEM000094	-	-	-	-	TGGAGTACCTCGAGCGAAGAGGAGACAGAGGGGAGTTAGCTGATTCAGAGATGTTCGCCGCCACAGACAACTATGTGGCAGAACGGGCGTATTACAAGGGATACTCTACCTCAGAGCGGTTGGATCAACTGGTGTTGCGAGTTTATCAGTTGCAGATGAAGCACCAATTCAAGTTGCACCTTTTTCACGTCAGCGGAAAGCGAATGATTCAGCAAGGGACCGATGGGCTATCGCGAGGAGACCAAGGAGCCGGTTGCATGCGCGGAGTACGCATTGTTGAATTCGTGCCCTTGCATTTGCACGCTCTGCAGCGATCTCCAAAGCTGAAATCTTGGTTGGAAGACATCTTCGATCTCGCGGGAAACTTGAAGTTCTTGGATCCAGAGGGTTGGTACACGG…
S21_gene_25	Sro1974_g308730	HOM02SEM011001	-	-	-	-	GATGACAGGGGACCCTCGTTGGAAGAATTTGAGCAGTCGGAAGCCGAAGGACCCGATAAACCAAACAAATGGAAGACAAAAAGCAACGTGCAGCAAACAAAAGCCTCCATTGGCGTTGCGCAAGATGCCGCTTGGGCCCAAGCCAAGGAAGAAATGGATTTTATCCGAGACAAAATGCTCGAGCTTTGCGGCAGCCGTCGACCGAAGTTTGACTCCATTTTCAATCTCCTCTTTGGTCCAACGAGTAATCTTTTTCGTTGTTTCAAGGAAGAAGGAATTTTTGACACCCACGATAACTTCCTCCAATTCATTGCTACATTCTTTCTGTCTTCATCGTACCAAGTCTCTACCAAGCAGCTGTTTGACAAATACAGCAGGATCAACATGGAAGGATCCCTT…
S21_gene_53	Sro2737_g335940	HOM02SEM033086	-	-	-	-	AGAAAGAGAACGAGAAAGTGGTTTCCGTTTACTATTCTCTCAGTGGCATCAACCCTGGCGATTACGAGGGAGACGATGACTCGCCCGCCACTCATCCCTTTGTTGAGCACGTAAAGAAGACCCTGGTGGAAGCCCTGAAAGAAGGCAGCCGAAACAAATGGAAGGGGGAGGAGGACACGGACGGGAGGGGCAAAAACAAACTCAAGATGAAAGTATCACTCATCCTGGACGAAGTTGGAACGATGGGCGACCTCTTGGGTAGAAAGCCCATCTTGACTCAGATATTTAACAATATCAAGTCCTATGCTACGGATGCTCGATTGATCCTTGCCGGAACAGGCTTTGACAGGATTTCTTCTGGCCTTTCATCCTCCAGCGACGTCTACAAGTACCGGATGC…
S21_gene_58	Sro2584_g331882	HOM02SEM010957	Glycosyltransferase WbsX	-	Rhamnan synthesis F (IPR007739), Glycosyltransferase WbsX (IPR032719)	Inherit from COG: biosynthesis protein	ataattgagcgtcttcttccatctgaaattattgttcatgaaagggaaattgttgAGTTCCCTCCTGCACCAAGGATTTTTGCCCTATATTTTCCACAATTTCACATATTTCCAGAAAATGATCGGTAAGAGTTTAGTGCGCAAAAAAATCAGTTGTATAGAATCAGATGCCTTTGTCTAATATCCTTCTTGTCTAGCTTCTGGAAAGATGGTTTCACAGAATGGAGCATTCTTCGATCATTGGATTTGGAAGGTATTAGGAAGCCATTATCACGCCACAAAAATGGTCTGGGTTACTATAATTTGCTGAACAAAGATATTAGAAACAAACAGGCGAACATGGCAAGATCGTTTGGAATTACGGGTTTTGTTTACTATCACTATTGGTTTAATGGAAAG…
S21_gene_66	Sro180_g078681	HOM02SEM029162	-	-	-	-	ATTCCGCAGAGGTGTTGGTCACCATTCCCTCCTTTGCAAGCCTTCTGTATCCGGTGGAGCCAAAGTATGCTCTTCCCAGGAACTGCCATCTTTCCAGAACAGCTACTGCGGTATTTGATTCAATAATGGTCACATATGGAAATGGTGAACTATGCAGTAAAATGCTATACAGTGCCATCAACCGGGAGTACATGGACAGAATCACTTCATATTATTCGCACGGCAGAGAAAATAGGTCTGATGATAAGCCCATTTGCCGGTACCTTGACAAAGACGGTACATACATTCGGCAGTTTCCACCGCTTGGCGAGACCGTGCGTGACATGTTCGATGAGGCCGCTTCAAGTGCAAGAAACCCTTGGGGCATTAGTGACCATGACAGGCATGTTCGTGAGATAC…
S21_gene_105	Pp3c26_6160	HOM02SEM011920	protein phosphorylation	-	Protein kinase-like domain superfamily (IPR011009), Protein kinase domain (IPR000719)	-	CGGCAACAAACAGAGGATACAACGCAGGTGTGGATTGAAGCCGAGTCGCAACCTCCAACGACGCACGCGGAGTACGGCGGAAACCACCTTCTGCAATTGTCCACTTTCCTCCAGACGCAGCCGACCACCAAAGCCCGCGTGAGCCAGGAAACATTCGATGCATGGAAGGCCGAGATTTCTGAAACTGAACTCTTGAACTACTTTCAACCTGTTCCAGGGGGCGATTCCTGCCGGAAACTAAGTTATCATATCCTTGCGCTGCTGTTGAGTCCAACACGGATTACAGGTGAAAACGAGGATGGATATCACGGCCGTCTTGATGAGTGCATTGGAAAAGTGTTGTCAATTTTTGCTCCAGGATTCAAGCTTCAACGGAACTCATCTCAAGACTCCAGTAGT…
S21_gene_110	Sro226_g091931	HOM02SEM000268	-	-	-	-	AGGGCAAAGACTTGCCGCTGCTGCCAAGACATCCCAGCCTCTGACAGCTACCTGTTCCGTGTCATTGTGAACTGGCTCTTTGAATTCGCTCTCAAGACCAAAGCGCAACAGACCAACTTCACTGTGGAATGGATCAAATACACGAAGAAGTCAATGAGGATCAGGGAATTGATGAGTGCCAAGGAACAGCGGCGTTGCTGGATTATGCCGGGCACTTTTGAGTTGACTTGCTGTCGCGACTCCCTCCAAAGATTGATTGGTTTTGGGGCGAAACGCTGGAAACACTGTGAGCAAGTCGCAGATGGGAAGGCAACTACTCTTCACGGAAACACAGGACGCATCAGAGCTGATCAGGATCTTGTGGATTCCATCACGGACTTCTTCGAACAAATGAAACAG…
S21_gene_111	Sro180_g078681	HOM02SEM029162	-	-	-	-	TACAGTGACACATGGCCCAATAAGAAAGAATTCTGGGAAGCTTTGTTTCCACAAATCGATGGACGACTTGGCCTGTTCCATTTCGAGAAGCGAATCCTTTCCACAATGAGAAAAGGACACATCGATTTCATGGAGGCAATTGCTGATCTTCTTGATTGCTTGTACGAATACGCACCTGTTGACTTCGAAAATCTGCTGCGTTGCCTGAAGGATGGTTCTTTGTCGGTCACGGGAAAGTGTTTCTCATCCCAAGAGATCTCTGATATGCGAAGAACGAAAGTCTTCCGCGACAGGTACTCGAAATATCTTCGAAAGACATTGAGGCCACCAGAGACAATTGCCCAAAGACTCGAAGAATGGCACTGCCGTTACAAGGTGACTGCTTCAGAAGGTGGGCCC…
S21_gene_113	-	HOM_orphan_131	-	-	-	-	ACGTGCTGCAGACTGTTGATAAATTGAGGTACATTAGCGGATCAAGAAATGGTGTTAACCCAGCTGAGTTTAAGCACCGTGACTCTGCAACCCAAATTCTAGAGTGGCTGCCACCAACACTTGCTGATTTCCAACATGACATGGCCAAGAAAAGAGTGCTATTGGTTGGTCCTCCTGCCTCTGGCAAGACATCCATTATGGGGAAGATTGACCTGGAACTTCGACGAAGATATCCGCAAACACCGATTTTCACTGTTCGAGCTGCAGAGTTGGACAAGGATTCGAGTCGCGACAAAGTCTATGAAGTTGTTAATCAATGTCCTGTCTGCGTTGTATTGTTGGATGATGCACAGAAATGGTACAAATTCGAAGAATTTTTTGGGCTCTTCAAGAATACTA…
S21_gene_122	Sro232_g093830	HOM02SEM018498	-	-	-	-	TGGGATGCAACCGAGAAGACTGACGCTGAGCTCACTAAGGAGTTTTCCGACTTTCAGGCTACGCTGACCGAAGAGGAAAAGGATATGAGGAGTGTCGGTCAACACTTCACGTTCATGGAATCCGTTTGGGGCGGCGGAGACGACAACAATGACGACGCGTACGTTGAGATAAAAGCGAGTGACTTTGATGCTATCAAGCGCAAGAAAGAGCAGGGACTGCTTTTGAAGACTTGCTATGAAAACCTCTCGAGCTCAATTCGGGATCCGGACCANNNNNNNNNNAAAGAGCAGGGACTGCTTTTGAAGACTTGCTATGAAAACCTCTCGAGCTCGATTCGGGATCCGGACCATACTAGTAGCTCTGGCACTGCGAACCATTCCAGGAACGTTCTCAAACTC…
S21_gene_126	-	HOM_orphan_132	-	-	-	-	AAGCGCCGCCTGCAAGAACTGCTTTTCTACCATCGTGCAGTCATAGAAACGGGCACTTCAAAGTCGTCAAAGTTGGCGAAGGTCAGGAAACTGAATGATGGCACTAAGCGTTGCTTTCTGTGCGGTGCCTCCGGAACGAAAACCGACAAAATTGAGGCCTCACACGTTCTACAGAAGCAGGACTATTACGCCACTGGAGGCGAGGAAGCGTTGCTTACTCTAGATACTATGCAGAACTGGTCCGCAGGAAAAGGGTGGAGGAGGCCATTCAAAGTTCACGACCCGACGAATCTTATCTGGCTCTGTCACACACACAACTTAGCTTTTGACCGACATGAATTTGGCCTTTCCATTGGCTTGAACAACAAGGTTGTTTTCTATAGCTGTCTACAAGAGTAC…
S21_gene_133	Sro1344_g264710	HOM02SEM018909	-	-	-	-	GTTGTGGACCTTGCTTTGCGCCGACTTGGAGCTCCTCGTCCCGCGCTAGCATCCATGCTAGAAACAATTCAGGAAATGACACACTACATCCGTACAGCGTTTGGGATCTCTGAGAATACTTACGGAGGAAAGGATGAGTCCCGACTCGCAATGCAAGGAGTTCTGCAAGGGAATGGCGCCGGTCCGGCTGGTTGGTTTGCCATCAGCTCGGTCATCATCGAAGCAATGCGCCAGGCAGGATACGGGTACTCAAAGTGGACGATGATCAGACAACGAGCGTTTCAAATATGTTGCTATGCTTTTGTTGACGATACTGACTTGATACATTCCTGTGACGACCCAGAAACATCTACAGAACAACTCATACAGGACGCTCAACAAGCCCTAAGCCTGTGGGAA…
S21_gene_139	Sro1344_g264710	HOM02SEM018909	-	-	-	-	AACAAGTGTTAACAGGACCGTTTACACCCAACGACAGTATTGACCCATTTGCCTGCATATTGCTGAAGGGAATGTCTACTCCTCAAGGCATCCTGAATAGAGCCACCACCGCACACTCTGCAGCCATCACTTATGTGTCTACCGAAGAACACATTCGAGGATGGAATCGAGCTAAAGAACGCACATCCTCTGGTATTTCAGGTCTTCACTTTGGCCTTTTCAAGGCAAATGCGCAGAGATATGAGTTGGCTGAGCTTGATGCGTCTATTCGGTCCTTGGCATACACAACAGGGTACGCCTATCAGCGCTGGAAGACAGGGATCGATGTACAACTATTGAAACGATCTCAAGATTTTCGGGCAGAGAAACTCCGAACTATTGGCTTACTCGAAGGCGACT…
S21_gene_141	Sro575_g169280	HOM02SEM050234	-	-	-	-	TGCAAGCAAATTTGGAAATCCAAGCGCTGCCAGTGCCGGAGAAACTGACAGCCTTCGGACTTGTTTCTCTACCGATGTTGTCGCGGCCCGAAGGGCCTCTGGAAGTGAATCAAGTCACGATCTTTCTCCGCAAAGACTTGTTCCCTTTGCACAATGCCTTGAGAGATTTTCTGTGTTCCAAAAGCGATTATCAGTTTCATTTGACAGGTCCGCCAGGCACTGGGAAGACTTCATTTGTTACCCTGGTATGCAGGATGTGGGTACAATCATCACATCGCATAGGCAAGAATCGTCGGGTCTTATACATCAGCTACCGCTCCCAAAAGCTCTCCGACGTTTTCATTTTCGAAGAAGGTGTTAGGGTGCAATTTTATCCTGGCGAAGAGGGCGGCATTCAAG…
S21_gene_142	Sro180_g078681	HOM02SEM029162	-	-	-	-	AGTGATACTTGGCCGTGTAAAGAGCAGTATTGGTCAAGGTTGCTTGGACAAACAGTCCAAGGCAGACTCGGACTCTTTCACTTTATCCAGAGGATCGTCAAGACACTGAGAAAGACACACATCGATCACACACTCGCAGTTGCTTCCCTGTTGCATTGTATTTACAAATATAACGAACAAGACTATGAGAATCTGCTTCGGGCATTGAAGACTGGAACTTACGACGGCCACAAGTACAGCGATGATGAGATCTCGGAGATGAAGGGAACTTACAATTGGAGACGTCGATTCAATAGATTCCTTCGCAAAGAGATCCTTTCACCACAATCGCTGCGATCCAAGTTGGAAGACTGGTTTCATCGATTCAAATGCACCACAGTAGAAGGTACAAGACCACCA…
S21_gene_150	Sro1500_g277830	HOM02SEM075293	-	-	-	-	CAGAAAACATTGTTGCTTCGAACCATCCCAACAAAACCACTGCTTTCCTTGTTGGTGGAACTGTGATTGATGCCAAACAGTCAAAAGGTGCTCGCGGAAATGTTTACAAGTTTCTTGAGAATCATTACGGCCACTATTCTTCGGCTGAGGGCATTCAGGTGGACTACACAGGAAACAATCTGAATTTCAAAGCATACTTCCGCTCCTACGAGGCGGCCTGTGGATTTCAGAGTGCCATGAACCAATGGGAGATTCATAAAGAGCTAGCTCATCTTGGTGGCGTGAATTTGGACCCACTGACACCTGCTGCTGTTCCGTGGCGGTCAGATTTCACACGATTTTATTTACAAGACTACAAGCCACAGGATCATGAATCACCTTGTCAAACTTTGGACCAGC…
S21_gene_154	Sro185_g080320	HOM02SEM013307	-	-	-	-	TTGCCAGATGCGGATTGGGAAATTGAAATGTTTCATTCCAGCGGCAACGCCACCTGCTTCTAGTTCGAGAAAGCAGCGACCAAGGTTCCTAAGTCCGGTGAAAATGTTATCCTGTATCTCCAGGGTAAGCTGGGGTTGGTCGAACCCAATGACGAAATGATGGACTGGACTGGTGGAAGTCCGATTCGGAAACCCTTCAAGATGGACCCACCACAGGAGCTTGTTGCCCTCCAGCTCCTCGGCATTGACCTGAAGGATCCTTTTGGTTGACCTGCTTGATCCTTTTGGTTTTGAAGTTGTCACAACTCATCTTATCAAGTGTGCTCTGACGGCGGCATGTGTGGTGAAAGGGGAGAAGAAACCCACTGTCAAACAAGGGCTTTCTATGATAGGGTTTGT…
S21_gene_156	Sro40_g024960	HOM02SEM044116	-	-	-	-	AAAGAGCAGCTCTGACTGACGTTATCAACAATCCAAATCCAAATCGTATAGACGACATGGAAAATTCAGAGCCATTCCAGAGCCTGTGGTCTATTTACCACATGGAACCAATAATGCGTGATGATGGGTCCGTCGACTACTCTGACTATACAATCCAGCCATGCTGCCAAAATATGGAGACCCGCATTCGCGATAATTTGATGAAGAAGGACGTACGAGATTTGTGGAGTATTTTTACNNNNNNNNNNNNNNNNNNNNNNNNNNNNNNNNNNNNNNNNNNNNNNNNNNNNNNNNNNNNNNNNNNNNNNNNNNNNNNNNNNNNNNNNNNNNNNNNNNNNNNNNNNNNNNNNNNNNNNNNNNNNNNNNNNCTCACCCAAACAGGTTTGTCGTCCAAACCTC…
S21_gene_169	-	HOM_orphan_135	-	-	-	-	TTCTTGAAAGGGCGCTCACGGGTGGAACTCACTGCGGCCGCGATCTTCGAATGGGTTGGCCAGGACGAGTCGCCATTTCCGTCCAACAGGCATAAAGCCAATTGAGTTTGTTCGAGACTGCATGCGATTATATTCACGATGTGGTCGTCGTCGTGAAGTCCACGGTGTTATCTCGGATTTATCCCGAGTCGAGTCGTTGCTGTGAAGCTGGTATCGGTAGACGAAAACACGTTTCCAACAATAGAGAGGACAACGATTCTTGAAGGAAAATCGGTCCGCAAAGTGCTTTCGCAGTTTGCTTTTGCTTCACCTAATGCACTTTCAGTAACGACTGCTGACTGGATGTTCGGAACAAGTCGTGTGGAAGCTAAAACAGCGATTGGTTCGGGCTTGCACGGC…
S21_gene_187	-	HOM_orphan_137	-	-	-	-	CGCCTGGAAGACCTGATTTTCTACCACCGTGCAGCCATTGAAACAGGCACGTCGAAGTCTTCAAAGTTGGCGAAGGTCAAGAAAATGCCTGATGGCAGTAAGCGTTGCTTTGTCTGTGGCACCTCTGGAACGGCAACGGACAGAATTGAGGCCTCGCATGTCCTGCTTCTGCAGGACATAAAGGCCACCGGAGGTGAGGAAGCGTTGCTTACTCTAGATGCTCTGAAGAACTGGTCTGCAGGACACGGGTGGAAGAGACCATTCAGAATTCATGATCCGACGAATCTTATCTGGCTCTGTCACACACACAACTTAGCTTTTGACCGACATGAATTTGGCCTTTCGCTGGGTGGCTTGGACAACAAGGTTGTTTTCTATAGCTGTCGAGAAGAGTACGCT…
S21_gene_190	Sro2659_g333920	HOM02SEM009326	-	-	Protein kinase, ATP binding site (IPR017441)	-	aGCTTCCTGCTTTTGGACCTCACCAAACAGTCAGCGGATTGCTTTACCTATCAGAACGAGACAAAAATACAATCTCTCGTCACCAGTTGTCTAAAAGACGCGCTGAGTTCCCAAGATCTATACCGCCATTTTGGTGTTGAAAACGAGTTTTCTGTTTTCGCCTATCGCCCAGACATTGTGGTTGTCAGCCATGACACGAAAGGGATTATCTTGGTGATTGAAGTAAAAAAGCCAGGGCCAGAAGTGTTTAGCTCCCCAGACGTTGGTGGCCAAGTGTACGACTACCTAGTTGGAAAGCTTCTCGCTGGAACCTCGGCTCCTTTTGCTGTCCTCACCACCTACGATGAAATGTGCATTGCTCATCTGAACGACGGCGGCGTCTCGCTTGAAATTCTCACG…
S21_gene_198	PSNMU-V1.4_AUG-EV-PASAV3_0038380	HOM02SEM000044	-	-	-	-	CTGGATCGGATCTTTCGTGGTTTAGAGCCAACTGACACTCCACACCGGCAGGAACCGGCCTCCGTGAAAAAGATGAAAAAGGGAGATGCCACCTGGACGACACGAAAGGCTATTCTGGGATGGATAATAGACACAATCAACAGAACCGTGGAACTGCCGGATCATCGTAAGGAAAGGCTGATAGCCATCCTCGATGGCATTCAACCTGGCCAACGACGAATTGCCATCAAGCAATGGCACAAGATCCTTGGCGAGCTTCGGTCCATGGTCATTGCCATCCCTGGAGCCCGAGGACTCTTCTTCACTCTGCAGGAAGCCTTCCGACACGAAGAAGCCGAAAGCCATCGCCTCCGGTTGACCAGCCAGGTGCATGATTTCCTGGCTGACTTCCGGTGGCTG…
S21_gene_210	-	HOM_orphan_138	-	-	-	-	TGAAAATTTTGAAATACATAATCTTTCTTTCTATTTTAAGTAGTCTTTTTCTTCAAGTATATCATCAATCTAATAATACAGGTTTTCGTAGGTGGTGTATGTCTTTTAAAACCGCAGCTTTTATTGCAGCAATTTTAGCTGGGTTAATTCCTAATCCTAATTCTGTGGAAGAAATTGAGCCTCATGTGAGTAATAATGTACCTTCCATTGAAAAAATATTCTCAAATCAAGAGTTTAATTCGTTGGAGAAAAATGGTCGACAAGTTATTCTGGTTAAAAGTGGTGACAGTGTAGCTCCTTCAAATGTTCCATCTCGACAAGGTCAAGGTCCGAGTAATTTTCCTACACCCCCTTCTGGTGCTCGACCGAGCCGTAATGTACCAGGGGTGAATCCCTATC…
S21_gene_213	PSNMU-V1.4_AUG-EV-PASAV3_0085610	HOM02SEM001659	P-loop containing nucleoside triphosphate hydrolase	RNA helicase aquarius	ATPase, AAA-type, core (IPR003959), CbxX/CfxQ (IPR000641), AAA+ ATPase domain (IPR003593), P-loop containing nucleoside triphosphate hydrolase (IPR027417)	Zinc finger, NFX1-type containing 1	GCAACTACCTCGAACAGTGGCTGCAGCTTCGCGTCAGACCAGAGGATATCGAAGATAGCAATGACTGTGGGGAACAAGGCATTTATGGCGATGCCTACCTCTGGAAACAATGGCTGAAGGGAAATCAACTACCTGTATGTTTTCGTGCAAATGTTGGTGGGTTGTGGAGCCTAAGTAAGAAAGAGAGACGGGAGCAGAAGGTTCGGTGGCAGCACGAAATGTACGAACACAAACGAGCCGAGATGGCAACCGCGCTGGCGACAATTCGAACTTCTATTGAGGAGCTGAGGCAGCTGAAAGAGCAAACGAGTGCATCGTTGTTGTCCGAGGCTCGAGTCATTGGTTGCACAACGACGAAGGCGGCTATGAGCAAGGCTCTACTTGACGGATTGTCACCCG…
S21_gene_229	-	HOM_orphan_139	-	-	-	-	CCCAGCAATATTGTTGTTGCCTACCTTGGCTTCAACTCCAATCTGGAATTAGGAACAGAGGAATGGAATCACATGGACGCAAAACCTCGTGGAGGAGTAGGAGCGGCAGAAGTCCTTGCCCGTCGCCTACTGGGATCCGTTCTATTGTCCAAAAAATATCCCGATGCCGTCTCGCTGCTTCCAAGGTACGAGCAACTCTACGAGGGCCGTGGTTTCCCAACGGAGGCCGAATGCAAGAGCCTGCTCTTTCGAGAGTTAGGGGCTTCTCCAGAAAATCCAATTTATATCATTGCGGGTGTTGATGAGGTGCAAAGGCTCGACAATGAAGAAGAGCTACCGGCAAGGCTGGGTGTGGGGCTTGGGCGTTACTTCCTTCGGATTCTTCGCCACTGGCAGGTC…
S21_gene_231	Sro160_g072021	HOM02SEM003468	-	-	-	-	TTCGATTACTTCCTTCAAGGCTACTGTGTGCAGATCAATATCAAAGTTGCGAGAGGCGAAGACATTCCTTACTGTGGGATCCCCCGCAAGACCACACCCAAAGGCATTTCCAAGTTCTGGGACGACCTCCTGGGTTCCTTTGCGACGTACTTGGGAAAACATGCAAAAGCAGCTTGCAACCCCAAAAACCAACGCATCGGTAGAAGTACCGCCATGGGATACCTTTCCGCCGTGAAAAACTTCTTCGCCGATACCAAGTTTAGAACAGAGCAGGCNNNNNNNNNNNNNNNNNNNNNNNNNNNNNNNNNNNNNNNNNNNNNNNNNNNNNNNNNNNNNNNGCCATTCAAAAAGATCACTGAGAAACTCCAAGGGATGTTCCGGGAAGCCAACCGCGCCCAA…
S21_gene_234	Sro1102_g241510	HOM02SEM006102	-	-	-	-	ATGGAAAACAAGGCGCAACACGGTGGACGACTCAAGTGGGGATTCATGGGCAAATTGATGAAAGAGCTGGTCAAGAATCCACTTCTCCAAGACATCAAGGTATACCATGTCGAGAACGAAGTCCGCAAACTCGAACTCAAGGCCGAGAAAGAAGCAAAGAAGAATCCAGCACAGTCGGAAGCTGCCGCGGCTCTCCTTTCCTTGGTTCGTCACCCTGGTGCACCTGCCGCTACGGAGGACACGGAAGACACGTTGGATGCGCAACCAAACAGAGGCGGACGGCCGCAAGGAACTACGAAAGCCGCCAAGAGGAAACTGCAAGAAAAGAAGGAAGCAGCGTTGCGCCATGCCGCCAAGCTCCACAAAAACGACGTGGACGCAGCCCAGGGACGACGTCTC…
S21_gene_242	-	HOM_orphan_141	-	-	-	-	AGGCGAAGACAAACACTCACCATGGCCACGAATCACACAGATTTTATCGGCAACCTGGACGTGATCCCTTTCCAAAAAGCGGAACGGGGTGACTTCGACTTGCTACAGGCGGCCACCATTAAGCCGCGCTTCGTCGGTGGTGCTGACATCGTCAGATTGCGTGCCGGGTTCACGGCAAACTTCTTTACCTTACTCGGGTCCAATGACGGAAATCGATACCTTCAGCGTCTGCTCGGTTCGGCTATCATCACTGCATTAGATCCACTTATTGGTATAAGTGAGAGCGCGGACGCAAGCTCCGGGCGCTTTGGTTTGAGTCTTTCAGCTATGATTGGGGCGTCAGGCAGAGGCGCTGCCTCTTCTGCGGAGGAGAATCGCTATTCTCTCACCAATGTGGAG…
S21_gene_281	Sro3191_g344940	HOM02SEM054502	-	-	-	-	AGACCAAGCGCAAAGTGGTTGAGCTGGATATGGAAACTGATACGAAGCATAGGAATGGAAAAAGAAGGCGGATTTGTAAAGCACCGGTCGCAGTCCCAGGTCCCTCACGAACACCATGGTACCAGGGATCGGGAAAGAAATCGGATTTGTTCATTCGTGAATGTACCCCGGATTGCTTTCAAATTATGTGGGATGTGGTCGAAAAAGAGAGGAAGCAATGGAAGGATGACAGAAAGGAATGCGTTGCATTCATCGTGACAGGCCCGCCTGGCTTAGGCAAGTCCTGGAGTTCCAACACGATTGTGTGGCAGCTACTGAAGAAACGCCAGAACATGTGGTTCCACTCGGCGGCAGACCATACATTAACAACTTTTGTATTCGGGGATGGTAAACTTCCAA…
S21_gene_295	Sro2786_g337030	HOM02SEM003468	-	-	-	-	gACTTTGTCGTATCCCTGTTCAGTGAAGACTTTGAGGAGCGATGGCCTGTAAGCATTCGAAATGTACTCAAGGCGAACCTGTTACGATACTACGATGATTTTATCAATGTTATCCAACAACATCCCAACGGAATCTACGAGAACACCACCCGCCATCCGCTTGTGAATTCGATTGATAAAGCCCTGCACCTGTCGAAAGTGTCCCGTGTGATATTCAATCAATGGTGCAAAGAAATCCGAAATGGTTTCGGTGCTAACAACTACATGGCACTCCCAANNNNNNNNNNNNNNNNNNNNNNNNNNNNNNNNNNNNNNNNNNNNNNNNNNNNNNNNNNNNNNNNNNNNNNNNNNNNNNNNNNNNNNNNNNNNCACGTCCAAAAGATGAATCTCGAAGATGAT…
S21_gene_333	Cre03.g150900	HOM02SEM007020	-	-	P-loop containing nucleoside triphosphate hydrolase (IPR027417), HIT-like domain (IPR011146)	-	ACACTGCCAAACGCAACCAAACAATGGCGAAAGCAGACTCAGCGGAAGTGTCGCAAAAGCCAGCAGCCAAGAAGCCGAAAATTGTATCTACCAAAGATTTACAATATCCTTCTTTAGTGAGTTTTATGGATTTGTGGACTGACACGTCTCTTGATGGAGATTCACTGCAAAAGGGAGACTCCCTTTTCGGCGCAAAAAGAAGCTGGTTTGTCAGGGACTCCTACATCGCATTGCTGGGCGATATCCTGAACGACACAAGGCGTGTACAAGTTGTACACGGCTCCGCCGGGATTGGAAAATCGTCCTTCCTCTTGTACGTGCTGGCGTGGATGCGCCTCAATGGCCAAAACGTTTTGCTGCATTTTCATCGACCTCAGGAAGAGGCCGCAAAGACCGTGT…
S21_gene_345	Sro854_g211300	HOM02SEM000352	-	-	-	-	GCACATGTAGCAACGACGGCCACAACATTCAGCGTCGTGCCTGGTGGAGGAAGCCAAGACACCACGTGGGATCTTACTTCAGATAGAGGAATGAAGTACTACACCCAAGCAACGAAAGCACCCGACGATCTATACGATGGGACCGTCGAGAAACTACACCACTTCCTTGGCCTAGTCAGGAAGAGAGCAACTACATATGGCATGATGACAGTGCTGTCGGCCATTAATATAGGAGGAACCGAGACCAAATCCATGATTACAGAATACGGTTCGATTACAGAAGCTCAAGTTAAAGCCCATGCAGAAGTATATCAGAAAGAAGATAATAGAAAAAGACAAGCAGCATCTATGGTAGAAGCACTTATAGCCAACGCTTTAGATCCGGACGTATATGACGAA…
S21_gene_349	Sro1500_g277830	HOM02SEM075293	-	-	-	-	ATGGGAAACAAGGTATCCGTAACATTTGAATCAGGTGATGAGATTCATCTAAGGAATGGGGAAACTCTCGGGGACCTCCATGCATCCTACGGAGAAGGGATGCTGCGTGACAAGACCGACCATTCTCGTGTGATCGCTGCCCGCGGTGTGAAGATTCCCAACGGGGAGTATACCTATGTTCGAAAAAAGACGGTTCGGTCCGCATACGTTGTTTCTGCTATGGTGAGAGGAGGATTTAGCTGCAAGGGAGCTAGGGGGAACATTTACAAGCTATTGGAACAAGAGCACGGATGCTTCTCGGTNNNNNNNNNNNNNNNNNNNNNNNNNNNNNNNNNNNNNNNNNNNNNNNNNNNNNNNNNNNNNNNNNgGGACAAAGCTTGCAATTTTCAGACTCGTCTG…
S21_gene_354	-	HOM_orphan_143	-	-	-	-	CACGAACAATCTAGACCAGCGAAAAGACGGAAGATCCGAGACTCAAGAAAAGACACAAAGGTTCAATCTCACAAATGTATTGATCTGCACACCTGCGAGTTGAAAATCTTGACAGTTGCAGACCCCGACACAGCAGTCTCCGACACCGTTCGCTATTTTGGACGCCCGGGCCTGTCAGATATCTTTGCCCAACTTCTTGACAATCGTCAAAACCAAGCGAACTTCAACATAGAATTTATTGGTGCTCCTGGGACCGGAAAGAGTAACTTGGTTTGGGCTGCAGCAGAATATCTCGCTACCAACATGGCTGTGGATGTGTTATGGGTTAGCCGTCGCTCCCGTGCAGAAGACTGGACTGTCATTCAGTTTCGACAAGAAGGGTTTTTTTCGTTTGAAGAT…
S21_gene_355	ptri241020	HOM02SEM003468	-	-	-	-	GATGGATCAGCAGAAACTGCAGAATTCCTCCATCTATTGAATACGAGTTACCATTGCAGTGGCCGAGGCAGCGAAGTATCATTAATTAAACCGGAAGATATAAGAGCTGTGGAAGCTGCTGAAGGCATTCACCAGTATCACATCCTTCAAGCCGAAGTCCAAAGACAGAAGGATGGACCACTCCAAAACATCGCGATATATCCACACCGCGATGGTGTACTCGAAGACTACTATTTCAGTCTTATCTATCTAATCGTCATGACTGGATGCAACGATCGGTTTGTGTTACCAACATTTGCCTCTGCCGCGTTGAAGACCAAAGCGGGAAAATCCAACAGTAAGGTCTCTTCTCTTTGGTACGGCCTCTTCGTTGACATCCTTGACAAGTTCGAAGCGTTG…
S21_gene_368	Sro459_g147210	HOM02SEM006925	-	-	-	-	CTCAAATGGAAAGAGGAGATCGAAAAACGCATCCGACTGGACTTGAAAAGGGATTTCTCGACGAAGTATTCGGCCACCAAAAGACCCAAATTGCCGACGTTCAAAGTGACTGACGAAGGGCTACTAGGATCCCACGTGCACTCCTTGAACCTCCCAGCATTTCCGGGGGTGAAGACGCCGCGTCCAAGTCTTCTACTGCATGGCCTGGCCACAGATGTGGAAGAACACAAGACGAGTGAAGTGTGCAAGTATCTTGATATGGTGGCGAGAGAGGGTCCTGGTTCCCTGTATGGGACGTCTGGAGCTGGAAAAACTCGTAAAGTGTTGGAATATCTCAGCTGCAACTACGGGCTGTATCTTGTTGCCGGGAAGGGCAATATTTTAGAACCAGACCCTGGT…
S21_gene_381	Sro1252_g256300	HOM02SEM029859	-	-	Protein kinase-like domain superfamily (IPR011009)	-	ACTGATTTGTCCATGTAAGAAGTTACCTTCGTTTCGTGATGGGTTGTGCAGAAGCAACAGCGGACGAGAACTTACTGTACCAAAAGAGGTGGCTCGGAATTGCTTTGGAGCTGCGGCGTACCAAACGTGGTGCCCAGTTGAAAATATAACGGGCCCTAAGGAGACGAAACGAAGTCTTGCACTGTGTCGGGCTTTTGGAAAGGAACTGCATGATGAGAAGTGCTTGGACGTCCAGCACCAAACACCAATCTCTCCTGACCAAAGCAAGTTGAAACAAGCTGCGGATGTGTGTTTCTTCGTCCAGGATGATGTAATTGGAGGTGTCGCATCCGGCGAAAGGATCATTGCAGTGCTTGAGTACAAGCCAAAATCGACCTTTGCTGAGTATGAATCACAAGC…
S21_gene_383	Sro619_g176400	HOM02SEM016021	-	-	Protein kinase-like domain superfamily (IPR011009)	-	CTAGAGACAAGCAAAATGAAGCGGTCAGCACGCACTCAGATTCAAGACAAGTCGTTGAACAGGCTCTTGGAGAGTGGCATCCCGGGATTGCAGAAGGGGAACGTCGCGTTGCAGAGCTCACCACACGTATTCGACACCAACCACGAACCTGCATCTATCACTATGGAAATGAACGAAATCTGCTTCCCAGACCCAGTACTTACGGTGCACGATGAAAACGATCAGAGTATGTTGCTTCTCAAGTTAAGTAGGAACGACTCTTTCACCTACCAGACGGAAAGCGAGATCCAGTATCTCGTGATGATGGCCTTGGAGGATACGCTGCATACGCTGGGATTGCAAGATCTACTTGGCGTCAAACCAGAAATTTCAGTTTTTGCTTATCGGCCTGATATTATT…
S21_gene_387	Sro160_g072021	HOM02SEM003468	-	-	-	-	TACAAAGACGCCGCAGAAGACAGGCTAGCCTCTGCCTCTGGCAAACTGCAGAACGCCATGAATCACTTCCAACTTTTCCTGGACAACTATCTTCCCTCGATCGCAGAAGACGTCATTGAGGCTGAAGAGATACCCTATGAAGGGCTCGGTTTGCCCCGTCGTCCTTCACCCAAGGACACCAACGAGTTCTGGTCTAAGATGATGGGTTGTTTCGTCGACTACCTCAGTTCCGCGACACACTACAACAACCCCACCAAACAACTCGTTGAATCCTCTGCAGACGGATTCTTCCCCTCGATTAAAGAGTTCTACACTACAAAGTTCAGGCATGAAGCAACTCCGATCTCAGTGTTCCAAGATCCCCAGTGGGGGAAACTACGCTCCAAGTTGAAGGGGAAG…
S21_gene_434	Sro494_g154240	HOM02SEM000012	Adenylyl cyclase class-4/guanylyl cyclase, conserved site	Receptor-type guanylate cyclase gcy	Nucleotide cyclase (IPR029787), 3'5'-cyclic nucleotide phosphodiesterase, catalytic domain superfamily (IPR036971), Adenylyl cyclase class-3/4/guanylyl cyclase (IPR001054), 3'5'-cyclic nucleotide phosphodiesterase, catalytic domain (IPR002073), HD/PDEase domain (IPR003607)	Guanylate cyclase	AAAAAGGGAAACGCTACACTTACTTTCAACGTTTCACAGGCAAACAAACTAACCTCAAGAAGATGATGAGCCCATCCTCCAAGTCGGAAGCTACCAAAGATATCGAGGCCGATGGCCAAAGCGTGATCAGCAGCCGAGGAGGTACAAGCGAATCGACTGAAGGTTCTAGCGGAGCGATTGGTAAGGCAGAAAGTGCACAAGTCTTCCGCCTGCGATTGCTGGTGTTGCTGGCCATCTTCCTGGCGGCAGTTGCAGTGTCACTGGCTGTCTACTTCTTGACCAAGGGCGCGGAACAGGAAGAGTTCGAGCAGCAGTTCGAGGGCGCCAGCAGCCAAATTCTCACCAGCTTTCAGGAAATCATCAACTTGAAGCTCTCGGCAATTGCCTCCTTGGGGCTCC…
S21_gene_438	Sro45_g027210	HOM02SEM025994	-	-	P-loop containing nucleoside triphosphate hydrolase (IPR027417)	-	CTGCGAATTCCGACATTAGGCAGAGTGCCGAACGTTGAGGACGATGTCTTTATTTCGGTCGATGAAACTGTGAAGAAGGTCAAGGTCTTGTTAGAAAAATTCCGCGTGGTGTTTGTTCGTGCTGGTGTGGCTTCTGGAAAAACGACACTAGCACAATACATGGTTGAAGAGTTGCGAGATGAATTCGTAGAGGTAGAGTATGCGGATACGACGAAAGGCTGGTATGGGCAGTTTGTCCGCGCAAGCGGTCGAACGGATCTACTCCAGGAGGAGGACCTCGTCGTAAGCACCAGAGAAGCGCTGCGAGATATTGGAAAACAAGGCAAGACGATTGTTATCGATGAAGCCCATATCCTTTTCTCTTATCCAGATGTAATTCGGCTTGTAGTCAAGGAGACA…
S21_gene_448	Sro40_g024960	HOM02SEM044116	-	-	-	-	AAACAGCCGGCGTTCACTGCAAAGTTGACCAACAGTTGCTTTGTTAGCACTACAGGTACCGATTTCCTCCAGACATGGAAGAAAGAACTGTTTGTCCGCGACTGCTACCCTAAGCTGTACGAGGAGAGCCTGTGTCAGTTTAAGCGCCCAAAACAAGCCGTATTTATCGTTGGCACGCCTGGAATTGGGAAGAGTTGTTTTTTGGATTACTTGTTGGTTAAATATGTATCCCAGAGAGAGAAAGTGTTGTATCTGTCCGGTCCCCAGAACAAAGCCTACCTCTTCTCCCAGCATGGCCCCATCTGTGAAGCAGCTCTGGAAGCAGGTCTGAATGATTTGAAACCTGACGAATTCGACGTCGTCTTGTTTGACCCTCACGAAGCGGCGACCGAAACAAAT…
S21_gene_456	-	HOM_orphan_145	-	-	-	-	CGAATGACGGTCAAAAATTCTCCCTGCTCGGTGCGTATGGAGTGAAAGGAATTGGAAAAACAGAGCTCCACAAACAAATATGCACAACCTGGGTTGTGAGTGCTCTTGGCGAAGAAGCAGAAACTATCTACATTTCATACTACGGTGGCGGAAGGGCTGGTGCATATTGTCAAGACGCTTCGACCATGATGAGCTTGAGGAAAATGGGGTGAAGTTGGATTGAGTCTGTGGGACATCTACTCCTTGTGTCATGTGGTGTGGACATTAAAGTTGCAGTGCAGGCAAACTTTGACCAGGCGATTGCTTTCATCCGGAGTCAACTTGGCAAAGAAAAATCTGGGCAGTTGGTGATTTGTGTTGATGAGATTGTTCATCTGGACGAAGAAAATGAAGCATTCA…
S21_gene_461	Sro160_g072021	HOM02SEM003468	-	-	-	-	GTGGAAGTAAACGAGGACTGGTATGAGTACCAGCTACTCTATCTGGATTTGCAGAAACAAAAAGATGGTGACCTTCAGCGCATTGCGATACATCCACACTGTGATGGGATTTTTGAGGACTATTATTTCAGTGCACTCTATCTGGTTGTGATGGTTGGATGCGGGGACGAGTACCTGTTTCCTAATTTCTCCAAGGCAGCCCTTGCCACAACCAAATCTTGTAAATCTGCTAGCAAGGTGTCCTCTCTGTGGTCCAGACTGTTTGACGACAAGCTATCATCCCATTGCAACAAAAAGGGAAGCAATCAGGTGATGGCAAACTGTTCCAGTGTCTCTGGGATCGCCCAGGTGTTTAGATCATACGGAACCCGCGGCCGTGATACTATCTGGGAATACTTC…
S21_gene_462	ptri241020	HOM02SEM003468	-	-	-	-	ACAATGAAGAGGAAGCCCCTGTCTTTTACACCGATGCTCGTGATGATCTCAACGCGTCAGCCGCGAGCAAAGAGAGATTGACCTTCAACCATTTCAACTACTTCCTCGTGGGCTATTGCAAGCAGATCGGCATCAAGGAGGTGAAAGGTGAAGATATCCCGTATCGAGGCCTTCCCCGCAAGCCGACCAACAAGGCAGTCCTTGAATTTTGGGATCTAATGATTGGTGCTTTCGTTACCTATATGGGAAACCACGCAAGGTATGAGTGTAACCCGGAGAAACCCCGCCTTAAACGTGGTACGGCATCCCAGTATTGTTCTGCTGTCAAGGTATTCATTACCAATAAGTTCAGAAACGAACCCGCCATCCTCGTGTTTGAAGACAAACAATGGAGTAAGC…
S21_gene_555	Sro428_g140900	HOM02SEM017531	Oxidoreductase FAD/NAD(P)-binding	b5 reductase 1	Ferredoxin-NADP reductase (FNR), nucleotide-binding domain (IPR039261), Oxidoreductase FAD/NAD(P)-binding (IPR001433), FAD-binding domain, ferredoxin reductase-type (IPR017927), Riboflavin synthase-like beta-barrel (IPR017938)	Oxidoreductase FAD-binding domain	GTTTGGCGGTGCACACATTGACATTTGAGATCCCCAAGGATTCCAACTACACGGGCCGCGCCAAGCCCCTTTCCCAAGTGTCCACTGCAGATGGCGACGTTGTCAAGTTCGCCGTCCCGAACATTCGCCCAAAGTCCTATTCCATGACCGCTTTGCGTGAGAATGAGTTTGATGTCACGATTAAGGCTTATCCCAACGGCCCTTCCTCTGGGCACTTGGATGGTATGCTTATTGGGGATACTATTGGTTCCTTTGGCATGTCCTTTGGACGGCGTCGCAACCCTGGCTCGTATGTTGGCATTGTCTCGTACGGAATTGGCATCACCGAGGGCCTCCCTGTGGCCAAAAAGGAACTGGCCAAGAAGGACGCCAAAAAGGTTGTTCTCTTGTGGTCATCTC…
S21_gene_565	sya00G02060	HOM02SEM002948	Tubby-like, C-terminal	-	-	-	GACAGTGGAAAATTGATTTGTCTACGTTCACCTGTCCGAATTGCGGCTGGTTCAATGACGTCGTCCGAGATTCTTTCCACCGAAAGCGAGCGGTACATGCCCGATTGGGAGTTCTCCGAACTGCAAAAGGCCAATACTGAATTGGAGCTAGTGCACGTTATTGTCTCTCTACGAACGAAGAATTTGTTGACGAAAGGGCGGGCCAAGATTTCTGCAGGGGTTGTCTGTCCAAGATCAAGCCTCTCGAACACATCAAGAGTTGCTTCTTCGACGGCGAAACAGATTTGGACTTGGTTGTGCACAGATTGATGCGCTATGTCGTTTCGGATCCAGGTCGTCTCTATCTCGCAGACTTGGTTCCCGCGTCAGAGGAGATTAGTAATTTCATGAAAGAGAAAG…
S21_gene_578	-	HOM_orphan_147	-	-	-	-	CGACAATGCGCAGTTGCTGATACTAAGGAAGCTCTGTTATCAATGTTACCAGCATTGGCCGAAACTACTGCGGAGAAGGTTTTTGAAAAAATGGAAATCGCTTCTTCAAGCATCAGTTTCTCCACTGTGAAGACAAAGCAATATGAGAAAGTGACTAATCTGTTGCGATTCAAATNNNNNNNNNNNNNNNNNNNNNNNNNNNNNNNNNNNNNNNNNNNNNNNNNNNNNNNNNNNNNNNNNNNNNNNNNNNNNNNNNNNNNNNNNNNNNNNNNNNNNNNNNNNNNNCTGCATGGCAATGAATATTCTCCTGAAAATATTCAGGCATACATGAATTATATTAACCTGGAGTGGAAGCCGAAGTTTCGCTGGAAGGACGAGCACGAATATATTGATTGCAAC…
S21_gene_588	sya00G03320	HOM02SEM000253	Nucleotide-sugar transporter	UDP-N-acetylglucosamine transporter	Nucleotide-sugar transporter (IPR007271)	Solute carrier family 35	cTGTGTCTTCTTGTATTGCAAATGGTGGGATTGGTCATATTAACAAGATACTCAAGGACTAATCAAGAACCAGGAGAAATTTTGTATTCATCATCAACTGCAGTTTTTCTATGTGAACTTTTCAAATTTAAACTAAGTTGTTGTGCTATATATTTTGACTCAAAGAGGAGTTTAAGTGTGTATCAACAGCTTAAGCACCATATCCTATATACTCCAAAAGAGGTCTTGAAGCTAAGCATTCCATCATTACTTTATACAATTCAAAACAATTTAAATTTTGTTGCTATATCTAATCTAGACTCAGCTTCTTTTCAGATTTCAAGCCAACTAAAAATAGTAACAACAGCTTGTTTCAGCTGTTTTATTTTGAAGCGCAAATTCACAATTATTCAATGTCTG…
S21_gene_608	Sro180_g078681	HOM02SEM029162	-	-	-	-	gtgATGTATTCAGATACATGGCCAAACAAGAGTGAGTATTGGGCGACTTTGTTTCCAGACTTACAGGGGAAGCTTGGTCTGTTTCATTTCGAAAAGCGAATCATTTCCACAATGCGAAAGCAGCATATTGATTACATGGATGCAATCAATGGGCTCTTGAAATGCTTGTATGTGTACTCATCTGATGATTACGAAAAGCTTCTGTCCGCGATGAAGGATGGCAAGATCTCCGGTAAGAAGCACAGCTCCCAAGATATCGCTGATCTTCAAGCGACAAAGCTCTTCCGTGACCGGTATGCCAAATACCTTCGCAAGCGAATGAGGGAACCAGAGACAATGATGCAAATGTTAGATGAGTGGCACTGCCGTTACAAGGTAACTTCGATAACAGGAGGACCC…
S21_gene_629	Sro1551_g281760	HOM02SEM025430	-	-	-	-	CGCGCGGAGGAATAGGAAGACCTGATGCCATGCTGTTGAAAACCACACTAGAAGACGGCCTTCCAAAGTCCGAAGACATTGGACTCATTGCTGAATTTAAGTCCACCCATAACCTTCCGCTTCCCATGACCGCTGACGATGTGGCAAATTCATACAACCGGGCATACAATGNNNNNNNNNNTATTGGACTCATTACTGAATTTAAGTCCACACATAACCTTCCGCTTCCCATGACCGCTGACGGGGTGGCGAATGCGTACAACTCAGTGTACGATGAAGTGATGATTGAGAGAGGGGGCCGATCTCCTTTGTGGGCACGGGTGTGCCATCCGATTGGACAGCTTCTAGGCTACATGGTGGAAAACGGAAGATGCTACGGAGCGTTGGCGTCTGCTACAA…
S21_gene_665	Sro3683_g350240	HOM02SEM106153	-	-	-	-	TGCCACGGGAAACTCTTGAAAATATAAAGAAATCTGTTTGCTTGGTTTTGGATGACAATGACCATCCGTTGGGTTGTGGTTTTGCTATCTCTGCTGAGCATGTCTACACAGCTGCTCACCACTGGCATGATGAAGACACAAAAAAATGGCTCGCCTCAAAGGGAACTGAGGTCAAGTGCTACTATGGGAAGCCAGAAAACAAGGAGACACACTTGATGAAAATTGTCAAGCTGGACAAGAAGCTGGACTACTGTGTGCTTCAAAGAACGGACGGCGCTCCATTTGATGATTTCCTTGACATCATCACAGAACACACAGATCTCGTCGAAACCACACAAGTTTTCTTGGCGGGGTATCACCTTGGAATGGCTAAAGACTTGAAGAATTTCGGTTTGGATA…
S21_gene_690	-	HOM_orphan_149	-	-	-	-	AAGCACACACCAAGAGATGGACCCAGAGAAGACGATGAAAAGAAATCAGCAAAATCGTCATCACGTGGTGCCAGAGGTAGTAAGCAAGCCGTTGCGTTACCAATTCTCGAGCTTTTGGAAGTTCCGAGTTTCAAGCTACAAACAGTTTTGTCAACAACTCTCGGCAGAGAACGCCGGGGAAAGGTGATTGGAACTGAATGGCATGGTGTTCCAGTTGCGGTTAAAATGGTGCGCACAGATGGTATGGATGGGAAGCATGCTCGTGACTTGTTTCACAGTGAAGTGGAGGCATTCCGCATGGCTGGCTCTAGCGGACTTTGGGGGGTAGCTGTTCCTGGGCCAATTTTTTTGGTTGATACTGACTCTGTGTGTGCCTTAGGCATGGTCAAAGGTATACCA…
S21_gene_691	Sro2076_g313550	HOM02SEM102778	-	-	-	-	gatcccCCTGCTACTTTGAACGCCATCGAGGCTTTGCTGTCGGAGGAGGAACTCTTCAGTTGCCGTCTTGAAAGGCCGAGATTAAAAAGTGGACCTTTGTCGTATGCAGTGCAGAAAAGAGATTCAGTCCCATTCGATCCTGACAAGATTGAAATGGTTACTCTCAACGACTTCTTGAACACTAGAAGGTATGGAAGGCATGGACACTTCCAAGGAAACAACACTAAAGTTGCTAACACAATGCCACCAGCTGACTGGAAGAACAAAATTTTCAGTGAGAACGNNNNNNNNNNNNNNNNNNNNNNNNNNNNNNNNNNNNNNNNNNNGGCAGATCTGAGAGACAAGGTTTACCTACCCCTTTCTCGAGTCCTTGCTGAGCGGGATATTGCCTTTAGTCAA…
S21_gene_697	Sro783_g201870	HOM02SEM005387	telomere maintenance	helicase PIF1	DNA helicase Pif1-like (IPR010285), Helitron helicase-like domain (IPR025476), AAA+ ATPase domain (IPR003593), P-loop containing nucleoside triphosphate hydrolase (IPR027417)	Inherit from KOG: DNA helicase	AGAAAACTGAAAGCACAGAAGTTTGTGTCTGAGAGGCAACTGTCACCAAGCCAACGTTCCGTCACAGAGCATATGTACAAGTACTTTGTTCGTGCAGCAGAGCACAAGTACAAATACAAAACCTCAAAAGAGCTATTTGTTGCACTCCATGCGATGGGTATCAGTGCACCTCATGTGCTGATTACAGGTGAACCTGGTGCAGGGAAGAGCTATGCAGTAGATTCGATCGCACGGCTACCATCTATTTTACGGATTGGCACAGTGGCACCTACATCTTACAATGGTATAGCTGCCGTGAACGTTGATGGTGGTACCATCTGTACCATGTGGGCCATTTTTGACACAAGCGAAGCAGGAGTCCGCCTTGAATCTGACACGGTTTTAACACTTCAACAGGCT…
S21_gene_702	gene10527	HOM02SEM001713	-	-	-	-	CCAATTGAACCTCCCCACAACCCAATCCCATTGAGATTTCAGGGCTTTGGACAGGCTTCTCCGTCTAGAAAGTTACTCTCTGACGTCCCTTTACCATGCCTGTTATTTCATCATGTCTGGCATTTTCTGTCCCCCCTAGATAGGCAGGCAGTATGTAAAGCTGATCCAATGATGATTCTCTATGCTAGGCTACGTTTGCGAGCATCAACAAAATTGGACTTGACCTATCTCCGTGCTGCAAGAGGTCCTCCCGACGCTAGTCCCATTGATGAGGCCCGGGTATTAGATATGGGATGTGCTCTACTAAGATTCAATTTTCTCTACGGAGATCTCATTCGGTGGCTTGGGGGCCCGTATACAGATTCTCACCGTGATTGGGACTCTGTTTTNNNNNNNNNN…
S21_gene_708	-	HOM_orphan_150	-	-	-	-	AGCGCAAGCATGAAGACTCCTCTACTAACAACGACAGCCAAGGCGTCGTCTCCTCGATTCGCGATGCTTTGGAACTGGTCGAGACCCAGAATATGATTTCCACTAGCCGAGCCTTTGGTGAGGCAGAGAGAGTGTGGAAGAGGATCTCGCTGTTTCCGGCCGCCAAAGTTGTTTTCGCTACCACCAAAGTGGCGGACAAATTCTTTCAAGAAGAGAAGGATTGCGCGGGAATGGTTGAAATAATCAACAACTATGAGTTGCTTTATAGGGAAATCAAGGAGTGCCGAGATTTTCCCTGTTGTCGGGGATGTGCGCTTGGGAAGCACATGAGTTCTTCGCTGATAATTTCGAAATTGAAGGCGCTAAGACAATCTTTGGGCCAGAGAAAATCCAGAAAAC…
S21_gene_719	Sro593_g172330	HOM02SEM068415	-	-	Sigma-54 interaction domain, ATP-binding site 1 (IPR025662)	-	GAAGATTCTGCTTGCATCTATCACTCTCTTGATCGAAATGACATCAACTGGATTGATAGAGAAAATCTTGAAGCAAAACCAAATGATAAAGCAGCTGTGTCCAAAATACGTGAAGTCTTTCATGAACTTTTCAGTCAAGGTTTAGTCGACACGGATCTATATATGGCTGTGTCAACTGTGCATTCGAAGTTACATCGTAGGCGAAATGANNNNNNNNNNNNNNNNNNNNNNNNNNNNNNNNNNNNNNNNNNNNNNNNNNNNNNNNNNNNNNCGAAGGAAAGGTGGACCCATACCCGGAGATGAAGGCCTGGTGGAATGGGACACGTGACCCTATAGAAAAGCTTGTCGTTATAATTGATGAAGCAGGCAAATGCGAAAGTTTTGCTCGAGGTTTGGTTG…
S21_gene_729	Sro1736_g294361	HOM02SEM000094	-	-	-	-	GTGACAGCAGGGGCTGGCGCAGACAGGACTCGAAGCTCAAGCCTCATGAAGGAGAGTATCCGATCGCCCCGAAGACGGTTGAAGCAGCGCCAAGGCTTCACAACGACATTGTCGCTCTCACGGCCCTCTGCAGTGATGACACCCCTCCTCTGAGGCAGGCAAGACCTTCCAAGACCGCCACGGTCTTCTACGGTTTCGGAGACGCATCTGGTGCAGGATTCGGCGCCACCTTGAACAAGAAAGGGTCCACGGATATTGATTTCGAGTTCGGCCAATGGTTCAAGACAGCCACTGAGGAAGAGTCCTCCAACTGGAGGGAACTGAGCAATCTTGTGGTGTTCTTAGAAGGCAGGGCCAAAGAGGGCGTTCTCGACTTCTCAGAGATTTTCTTATTCACTG…
S21_gene_731	Sro4550_g354230	HOM02SEM005606	cysteine-type peptidase activity	-	-	Inherit from euNOG: Conserved hypothetical protein	GGATTCAAGAACTTGAAAGTCAAATGCGGAAACCATGTTCGATGGCAACGAAGAATGAAATTATCAAGTCATTTGAAGCAATTTGCATGAAAGTGAAACACAACTTCTGTGTTTGCTGTCGCCGTGTTAGTTTGAATATGAAAGTGACAAAGAAGAAAATTTGCACCGAATGTTCAACTTTGAGGTCTACGGATTACTACTTAGATCATGATGCTCTTCCAATTTGGCGGAACAAAAATGGAGTGGCACAATATCATGTTCCAGAATGTTTGGCAAAACTAAGTATTGCGGAGAAAATGCTCATCCAGCTTGCATCTCCGTTcgttccattgaaacacatgaaaaatggagtaatgggtttgacgggtcatgtgtgtgcattcgagcagaatgtgaatg…
S21_gene_756	Sro666_g183950	HOM02SEM000020	P-loop containing nucleoside triphosphate hydrolase	-	P-loop containing nucleoside triphosphate hydrolase (IPR027417)	Transcriptional regulator	CAGAGGAGATTACTACGGAAACAGTGTCCACGAGCATGGACACGTTGCTCAAGGAAGGAATCATGGAACGACGGGTCACGAACGATGCCGAAATCCATTGGTGTCATGACCAGATACAGTTGGCCGCATCGGACACAATACCAATCGACAAACGTCAAAGCTGGCAGAGTACTATTGGGGAAGCGATACTCCACAATTCGCGACCAGCAGATGTAGATCAGTGGCTCTTTACCATTGTCGATTTGGTAAACTGCGGGATACCGCTCTTGAAACGCAACGAACGCAAGCGGAGGCTGGCTATTCTGGACCTCAACCATCGGGCCGGAAAGAAATCCATGGTGACCAGTGCCTACGCCAGTGCCACGTCCTATCTCAATATGGCCATTTCGCTCCTCACCG…
S21_gene_758	-	HOM_orphan_151	-	-	-	-	AGAAAACAAAGCTACTTCTGCCTGAAGAGCTGGAGCGTGTCGTGGACCTGACAGTTCAAAAAATCAATTTGTTGTCGGTCACACATCAGACTAATGTCCGATATTACGAGAGGGATGGGATTGAGGAGCTCCGCAATTGGTTGCTGAATCCATTCAACAACAGTGAGGGGCGGTGCTGGAATGTCTCCTTGCTTGGAAGTCCCGGTTCAGGCAAGAGCAATTTGATGTGGTGGGTCGCGCACGATGTTGCCATCAAGAAGAAAGAATCAGTACTTTGGATGGGCCGCCGCCGGCAGCAGGATAAGTGGCAGGTCTATCTGTTCGAAACTTCGGGTGGCACGACACACGAAGTACATTGTTCCGAAATTGCTGGCTTTTCGGATTATGGAACAACAGTGC…
S21_gene_763	Sro296_g110660	HOM02SEM007226	-	-	-	-	CTGAAGGAGGAGGCCTTGGTTGCAGCTTTGCGCGGGGCTGATATGATTGATCAACTCAAGAGATGCTTTTGCCTTCCAGATAATATCAAAGATGAGGTTCACCAGAGAGCTCTTCTTGATATGGTGATTGGTGAAACATCAGAGAAAACAGCTGATAGCACCGATCTTAACGAATTCTACAGGCACGGCATCCTCACCGAGCAAGGTGTTACCGGCCAGGGTCAATTCCGCAGCATCGCCGCTCAGTGGTTCTACTACAAGACGTGCTTCCCCAATCGAGCAGTTCTCAACCCTCCCAGTCTTTGTGATCTTGTGCGGGGAGCTGTCACGTCTATCTCGNNNNNNNNNNNNNNNNNNNNNNNNNNNNNNNNNNNNNNNNNNNNNNNNNNNNNNNNNNNN…
S21_gene_765	gene8075	HOM02SEM001713	-	-	-	-	GTGCAGGCTATGGTCAACGAACCAAATGGTAAGGAGAGAATCAATCAGTCGTTTCGTTCGGAGGCCACCCGGCGACATGTTTTGCTTCCCCTGTGGAAATCGGGGTTCATGACTAGCGATGATTGGGCATCCCTGGCGGCTACCGATGATGATGTGAAACTGTTTGTTGAATTGATGGAGGAGTTCGGTGACGTTGACTTTAATGACCTTCGCGGCTATCCAGATGATTGGGACAATATGACCGAGGTGGACCCACATCGAGTTCGCATGGCAACGGCAGCCCTTCTCTTCTTTGACGGCGATGCGGCTGCATTGGTCCGTTGGGTTGGTGGTCCCCACGTCAACGCCCATCGAAATGTCCCAGAGATGCTCCGATACCTGAAAGGGAAGATTCCCGAT…
S21_gene_770	ptri241020	HOM02SEM003468	-	-	-	-	TCAGAGAATTACTGGTCATAACTCTGCTCCTCCGCTATGACCAATTCTGTGCCGTGTTGAGAAAGCATCCGGACGCGTACATCCCAGATTCATTCAGATTCTACAATCCAGGAGACCCTCGATTTGATCTGAATCAGTCCCGTGATTACACAACCATCCGAGATCATCTCTTCGTGTGTCGAGTCAAGCGGGCATTAGAAAAAGTGGGAGTGGATCAGTTCATATTTAATGACTGGTGTAAGTGTGCCCGCAGTGCTTTCATCGAACGCAATCTCATCGCAATTCCAGACCTTTCCCTATATGGTGGAAACAACAAACGAGTGATGATGGACCCGCGTTGTTTCATTGATCACTTCAATGCCCTTTCATCGATAGCCCAGTCATCCCATCAGGTGGTTC…
S21_gene_772	Sro4084_g352800	HOM02SEM118708	-	-	Protein kinase-like domain superfamily (IPR011009)	-	TACGAAACGACCTCCAAGAAGCCCCTTATCGTGGTGGCACCCGCCCCCCCTCCAACACAAACAATCGCAAATGAAGCTCTCTACGCACTCCTTGAAAAAGCAAAAGGATCGCAGCTCACGGACTTAGAAATTCAGTATATCCTGACGGATTATGCCAAGTTGGTCGATGCCATTGTGAGCGATCCAGATGAACGACGGAGGTCGCGATTGGCAAGTGGGCTGTGGCTCAAACTAAGCATACGCGTAAAGACACAAACACGATGTTCCGTTGTCAACCAATATCTTTTCGATGGCCCAGTGCCTGGAGCTTTTGGAAGCCCAGGGGCTGAATTTCAGTTTGCTGTCAAGGGCAGTCGACTTTTTTGTGCAAAGATCATGCTCGACAACGACAACAACACC…
S21_gene_777	Sro177_g077870	HOM02SEM112388	-	-	-	-	AGGGGTGTGGGCTCTCCGTTTTTACGCAGGCTGGCTCTAAGCAACAAATCTGTGGTCGTTGCCGGAACAGCGTTGAGCCTTGGCGGTGCTGTTTCCTGCAGGAGTGACCTTGGAAAACCCCAGCAGACCCATTGCATGGTTGACTTCCCAATGGTTTCTCTGGAGGAGATTCCGGAGAAACTGAAGCAGGGGCTCAATCTTGAAGGTGTTGCTTTAGAAAATGTGCGGAACCTTTGGATGCTGGCGGGACGCGGGCGTCTTTTTGGTGGGTTGTTCATCAGGCTGGCTGGGCTGGAAGACGAAAATCCCAGCTTGTCAAAGGAAGAAGTGTTGGAGATGGCGATAGATGAGCACTACCAGGGGGTGCTCGAAGGACTCGTGGAACGGATCAGGGACTCT…
S21_gene_803	Sro2191_g318340	HOM02SEM008628	Helitron helicase-like domain	-	Helitron helicase-like domain (IPR025476)	-	AGAACATAGCTGTGGTTTTGGCTGGTCCTTTCACCAGACAACAAAAGGCCAATGTAATGAAGAAAGCTTCAGTGAATATCCAGTACTGTGTAGAGGCTTTTAACTGGCTAAAACAAAACAATCATCTTTATCGCGATGCAGAGTTTCCTTCCAATCTTCAGTCTCCCATCATAATAGACAATTCTCACAATGTAGAATCCGAAAACAGTGATATCGAGATCAGAGAGGAAGTAAATGTGGTGTTTCCTGATGGTAGTGTTCAGGCTGCTGGATGTGCCACAATGGAACAATTTGAGAAAGCTGTTGCTGAGATCCGGGGGAAATGTGGAACCTCCATACCTTTCCTGACATCCAGACCATCTGAAAAGATTTTGAGAGACTACAAGGATGATACCCTCA…
S21_gene_832	Sro1551_g281760	HOM02SEM025430	-	-	-	-	ACTACAATCACTTTGACGAGGCGACGAATCAAGGAAGAGTCTTCGATTCCGATCTGAGCTTGTTGCAGGATCTTCCTGCACACCATCTAACTGAGACTGAAATCGCTGAGCGTGATGCTTGGCGCACTAAAATGCTGGGTGTCTACGCCCACTACGAAGATATTGATCCGCCAAGGGTGTCAACGACGGAATGTCTGTTGCAGCAGCGTGTAATGATTCCAAATTTAGCCTCCACTTCTGTTAGCTCGCGGTCACAATTGAAGGAAAGTCGACGAGGTCGGCGATATCCTGACACGCTACTTGCATGGCAGGGGTTCCAGCCGCTTGTGGAAGCTTTTCATCCAGCCCACAGAGCCCTCAAACCTCGACAATCTGACATATTTGGGTTCTCAAGCTCTC…
S21_gene_836	ptri241020	HOM02SEM003468	-	-	-	-	ATGAGGAGGAAGTCGTCTTCTACCGCCATGCCCGGGACAACCTGCTGTCCTCCGCTGCTGACAAGCAGAGGAAAGCCCTCAAGCATTTCGATTACTTCCTCCAAGGCTACTGTTCGCAGATTGGCATCAAGGTTGTTGGACACAATGACATTCCATTTCGAGGCATTCCCCGCAAAGCATCCGACAAAGCCGTCTTCGAGTTCTGGGATGAGATGTTTGGTGCCTTCGCCACTTACCTGGGAAGCCATGCGAGGCAAGCATGTAATCCCAAACGCGACCGCCTTGCTCCTAATACTTCGGATGGATTCTTCTCTTCGGTAAAGGAGTTCTTTGCTAGAAAGTGGAGGAACGAACCACCCATTCCCGTATTCCAAAAAGCGCCATGGTCAANNNNNNNNN…
S21_gene_839	CC00G123100	HOM02SEM080346	-	-	-	-	AGAGGAAGCACGGGCTAAGTACGTGCCAGCAGCCGCGGTAACACGTACTGTGCGAACGTTATTCGGAATCACTGGGCTTAAAGGGTACGTAGGCGGTTTACCAAGTCAGATGTGAAATGCCACAGCTCAACTGTGGCACTGCGTTTGAAACTGGTAGGCTAGAGTATTCCAGGGGTGTGCGGAACTTATGGTGGAGCGGTGAAATGCGTTGATATCATGAGGAACACCGGAGGCGAAGGCGGCACACTGGGGGATAACTGACGCTGAGGTACGAAAGCCAGGGTAGCGAACGGGATTAGATACCCCGGTAGTCCTGGCTGTAAACGATGAGCACTGGGCGAGAGGCGATTCGTCGCTTTTTGCCGTAGGGAAACCATTAAGTGCTCCGCCTGGGGAGTA…
S21_gene_855	Sro160_g072021	HOM02SEM003468	-	-	-	-	ACAACAGCAACAGCAACAAAACTCCGGCCGCCATCGCCCAGTTCAATTACTTCCTCAAAGATTACTGTGTGAAGAAAGGATACAATAGCATCGGAAGGAACACGCCCGTGACCACCATCGACCAGATTCCATACGAAGGCTTGGATGGCATCCACGGCCCCGCCCGTCACGGTAAAGACTATGTGCAGATGTTCTGGAGTGATCTCTTTGGTAGCTTCTTCAACTACCTCGCCTATCACGCGTACAAGTACCTCAACAAGAAGAAAGGTTTACTCATGTACGAATCTGCAACCGGGTCCGCGAGCGCCGTCAAGGCGTATCTTGAGAGAGGTCGGTTCAGGCATAAGCCGGAGCTTCGGGTGTTTGCCGAAAGCAATTGGAGAGAACTCCGAAAGTTGC…
S21_gene_869	Sro180_g078681	HOM02SEM029162	-	-	-	-	gAAGCAGCATCAAGCAACCGCAATCCATGGGGCATTAGTGATCATGAGAGCCACACCCGAGAGATTCAAAGTGTCAAGTGCAATGAGATCTTCTGCCAGGACCACACCTTCTCAGTGGTACAGAACTATCAAAAAGGCCTTGGAGCTGTTGCTGTTTGGGATGTGGGAACAGCGACTGGTGAAGTTGCCTGTGCCGTGCTTGTTCCAACCACCAAAACACGACACTTCTCTCATGCAGCAAAACAATTGTCTCGAAGGAAAGGATTCAATCCACAAGCAATGTATAGTGATACTTGGCCAAACAAGAGCAACTTTTGGNNNNNNNNNNNNNNNNNNNNNNNNNNNNNNNNNNNNNNNNNNNNNNNNNNNNNNNNNNNNNNNNNNNNNNNNNNNNNNNNN…
S21_gene_872	-	HOM_orphan_154	-	-	-	-	cggtatgaACCTGCACGATACGTGAAGGGTGTAGATCCAAAATCCTCCTTAGCTATCGCCCAAAAACCCCTCGTCCTCCGGATCCTGAAACTGGTATCCGAACATGAGCTGGTTCTTCTCAATGGCCCGGCGGCTGTTGGCAAATCAAGTATAATGAATCTTACGGAGTACTACTGCGGAACAAATGAAACAACTGACAAGTTGTTTGTCCCTACAACTGGGTATACTTATATCGAAAAAGAAGAAGACAGCAAGCCAGCTCTTGAGCAACTTAAAGACACTGTAGCAAAGTTGCCCCCACTGCCCGAGTCTCACGAATACCGCATCCTCTTCTGTGATGACATCCAAAATGTGGTCAGCTCTTTCTGGGAGAAGCTGGTGAACTCGGACTTCCTAAAG…
S21_gene_883	Sro244_g097070	HOM02SEM106620	-	-	-	-	ATCTTTGAATTCCACACCATGAGCAATCCGGCGTCCCCTGCCAATGCTGGCAGTGGTGTATCTCCCATCAAGAAGAAGACGTGGCCACCACGAGATGGTGACACGAAGCCATTCCTTGTGGACGACTTTGACGTTCCCATTGATGTGGACTTGACACAAATTGAAATCCTCTCGGTTGATGATCCTGCATTGTTTTGCATCTACGCATCGGATGCTGAAATCCACGCGGCATTGGGTATTCCAGGTTCTCCGGTGGCACAAGGAGCAACACCTGCCCTGTCTGCGGCCGCATTCAAGGCATTTGTGGTGACTGAGTTTGGAGCTGTCTGCAATATGGGCGTTTGCGGTGTTCCACGATTGCCTCCTGCACATGGTTATTCGGATGCGGCTTTTCAACGA…
S21_gene_884	Sro982_g227690	HOM02SEM093994	-	-	-	Inherit from euNOG: Crinkler (CRN) family protein	CCAATCCTATGGTTGCAGCCCATCCAACTGCCTCAAACTCTGTTCAGCTTAGTCCCAAAAAGATCCCAACAGGAAAACATTTGAAGCTTTCATCAGCGGATGCGTTGTTCGCATGGTTGAAAGAACGTATGAACGACCAAGCGGTGTTGGCCTCTGGCGCTAATCTACTGTCTCCTGAAAGTATGGAGTTTACCCTTGAAGGCCGCCAACAAGCGATGAAAACAATCGAAAGTTGTCTAAAAAAACTATTTGAATCCGCTACAAAGGGTAAAAGCGATCGAAGGGATTATCCCTTTCCTGTTTGTTCTGCAATGTCCGGCATTGGCAAAACCCATTTGTTGGATGAGTGGGTGAAGAAATTCAACGACGATGCAGATGTCTGNNNNNNNNNNNNNNNNN…
S21_gene_887	-	HOM_orphan_156	-	-	-	-	acttcataaattctgtgtttgttctctatgaacaatctgagaagGGGGCTGATCCAATTGCCATTACTTTTGCGGTCTCGGACTGCCTGCTGTTGACTGCCGCACACAATGTTATGACGAGGAACGTGAAGCAAGCTGAGGATCCAGATGCAGTGGATAGTGCCCAAGAGCAGAAGGAACAGACAGAAGATAATGTCGTTTCCAACTTAATGATAGCATCAGCTCTGAAGCGCGCTTCTGGCGGAAGCATCATAGCTGAAANNNNNNNNNNCACGAGGGACGTGAAGCAAGCTGAGGATCCAGATGCAGTGGATAATGCCCAAGAGCAGAAGGAACAGACAGAAGATAATGTCGTTTCCAACTTAAGGATAGCATCAGCTCTGAAGCGCGCTTCTGGCG…
S21_gene_899	tho216500	HOM02SEM012339	-	-	-	-	GGCTTGATACANNNNNNNNNNGCAGCTCTGAAGTTGTGCAATGCATATCGCAGAAAGAAGAACCTTTGTCCAATTCAAGAAGCACAGTTTGCAGAGTTTGAGGCAGACAATTTGGAGAACTTTTTCTTTGGCTTGATACGCTTTCTATCGTCAACTCCAATTCCCAAGTATGCAGATGACAATTTAATGCCAAGGAATCCTAACAACAAGTCTTGCATTGTTTTTTCTACATTGGAGAAATACGTTGGGCAAATCAAAGAAGAAATGCGCCGTCGCTTTCCTGCCCATTCAGATTTTAATGGTACGAAGGATGACCCAGCTTGGTATCCTGGTTTGATGGCACGCTTCAAAACCGAGACTACCCGTTTCCATTTGAAGCTTCAAGGCAATGAAGATGTG…
S21_gene_944	Sro1006_g230290	HOM02SEM008628	Helitron helicase-like domain	helicase PIF1	Helitron helicase-like domain (IPR025476), DNA helicase Pif1-like (IPR010285), P-loop containing nucleoside triphosphate hydrolase (IPR027417)	PIF1 5'-to-3' DNA helicase homolog (S. cerevisiae)	AAGGATCTGAATCTAGATGCTGAACAGAAACTGGCATTTAGAATTGTGACTGCAGCTTACATTCTTACTTACTATGAAGATGCTGAGACAGTGGATCCTTCCACTTACAGGGATTCCATGCAAAATCCAAGCACAATTCGGCATGACTTCAATGAGGAGAAAGCAAAGCTCATCAGACTGTCTAGATTGAAAAGACTTCACAAACCCCTTTTTATGTTCCTTTCAGGTGCTGGGGGCAGTGGCAAATCTAGAGTGGTGAAGGAGCTCCTGAAATATGCCAGAGAGTTTACAGAGAATATGAACTTCAAGTTTGATATGAGAACTATCATTGTCAGTGCAAGATCTGGTGTGGCTGCTGTTTCCATTGGTGGCGAGACTACACATTCAGTGGCAGCCTTG…
S21_gene_947	Sro1765_g296190	HOM02SEM001802	Ubiquitin-like domain superfamily	-	Ubiquitin domain (IPR000626), Ubiquitin-like domain superfamily (IPR029071)	-	CTTCTCTACAAGGGGGAACTTCTGGAAGGATCAAAGAAACTGATAGATTATGGGATTGCGAGCAAATCAGTTCTCACCGCGATTGTGAGGCCTAACTCTTCCTACAGCCTCTTGTGGTCAGCCAACAAACAGCATGTTTGCCTGCCAGCGGAAAAACGAGGTATTTCCCTCGCACAATTGATGGATGTTGCAATACAGATTCAGGTGCTTTGTCTCAAGGAGAAATGGACCAGCACCAATCCCAAGAAGAACGGACAACTGTTGGAGCCACATGAGGTCACACTATATGACCTTGTTGAGCACTACATCAAGCCTGTCACACGGGAGCAAAGATGCAGTTATGTGGAATACATTGCCACGGACGGGGGGGGTCTTCAATCGCCCAGCATCTTTGTCTCT…
S21_gene_957	-	HOM_orphan_157	-	-	-	-	AGAACGGGCTGATTCAACTTGTTGACATACATGAAAGCTGGGGACCGCAAGATGGCTGTCGGCGCTGGTCATTGCGTGTCCAATTTTAAGATTTGTAGCCGCGACCATTCGGAGGCCGCGCGGGGACGCCTTCAAAATTTGAAGTTCGTTGAAATTCCTCAGGCGCTAAAGGATCGTGTGACTCATGTGGGGCTTTGTGAGAACTACATGGACGTGCCAAGGGAAAGCATTGACGTTGCCATATTGTTCCTCGATCGATTTCCCGATTGTGTCGACGAGACCAAAGCCATCGAATGGAGAGCTTATGAGGAGATTCCTCCTCCATCTGTGCATGCAAAGGTTGGCGGTTTGAGTCTATCTGGAAATGTTAGCGGTCATGGGTGCAATGTTAGTCGCACC…
S21_gene_968	-	HOM_orphan_158	-	-	-	-	AAAATAAACAACAAATATTTGGACAAGGAAGATCCTGAAGCGTTTGATACCCTATTAAAATTTCTGGTGAGAATTGAAGACAATCTTCATTACTCGGAAAAACACGAATATATCGAACTAGCAAAGGATTTTCTGGCTGATCAAATTACTGCGGATGACTTTTCATATTCTTTTCTGGCTATCTATGAAGGAATCGGTGAAAAACTGGGTCAAATGAAAAGAAAGGAATCGTTAGAATTGGTAAATTTTTTAAAATCTAGTCGACCGCAACTAGGTAAACTACTGGCACGGATTTATGGTTCTTGTGACAGTTTTAGTCCAGATCCTGATATTACTATGGCTGACGAACAAGAATTAAAAGATTGTGCCCAAATCTTGCTAGTAGAACTCCAAAAAGAA…
S21_gene_969	-	HOM_orphan_159	-	-	-	-	AAAATTAAAAAATATTTCATGGGTATAAATTACAATAGGATAGAGCATTTAGAATTGCTAAAAAAAAAATCTGTGATTGCAAACTCGGAAGATTATAAAAAACTTCTAAGATATTCTACCATGACAAATGGTCATTTGGATTGGTGTATTCGCGAACATTATTTAGATTTATTGGAGAATTTTCGAAAAGGAAAAATTCAAACTTTTGAGTTTTGCATAAGCTTTGAAAACACTGGGAAATTAACTTCTGATATCCTAGATATTTTAGAATCTAATTTAATTATTTTATCACCTAATGAAAAATCATTAGGCTTTTCAGACTTACTCGAAGAAGTTTTTGATACTTGCGAAGGCTACTTGCAAGACGCCGAATTTCGTGATGAAAACTCTGAAGTTGAG…
S21_gene_975	Ec-17_001050	HOM02SEM000761	STELLO-like	-	STELLO-like (IPR005049)	-	CTATTAATACAGGAGGTGCAACAGCAAGTGCCACATCAGGCCGTATTTTTTCCATGCAAAAGGTTCGCAGCGTTCCTGTTGAACAGTACTTGTTCCAATTGCAATTTAGTACTACGAGTATTGGCGAAACAAGATCGAGAAATTCAAATGCCTCGTCCTGGCCTACGGGAGAATTTTGGAACAGCTACAGGGATATCTGTCAGTATTGGGCGGTTGCCACTACTATCTTTGAGCCTTCTCAAGCCGTCCGTCAATTTGTTACTGATGCCAGAAAACATCCAGGCTGGTGTTTAGTTGTTGCAGGCGATATCAAAGGGCCCCACACCTACATGTACGACATTGGCACTGTGGTATTTCTGTCCGCAGATCGCCAGCGCGAGCTCTCCCAGCATATGNNNN…
S21_gene_988	Sro101_g051750	HOM02SEM020433	-	-	-	-	TCCGCAATATGCTTGCTGCTAGCATCATCAGGTACTACTCCGAATTCATTGCCATCATGGAAGAGAATCCACAAACCAATCATCCACAGTTTCATTCCCGCCACCAGTTCGTTCACGCTGTGCAGAAAGCCTTACACATGGCGAGAGTGACCAAGGATGTTTTTTCACATTGGATTGATGAAGTTCGCCATGGATTTGCATCAGCCAACTTCCTTGAACTCCCCATTAATTCACTTCCGACTGATTTATCTCAGGCACGACAGGTGGACCCGCGCTCGTTGTTCGAAAAGTACAACAACCTCGTCAATTGTTATAACGGTTTACACCTTCAGAAGATGGCGCTCGAAGACAACGTGTCGCGGTTGCGACAGGATGTAAACAGTCTTCTCCGAAGCCAGT…
S21_gene_1028	-	HOM_orphan_161	-	-	-	-	CCGCAACCACAACGATCAATTTTCAAGCACGGACTACCGAAGCTGGGACCACTTTCGGAGACTACAAAATTTACGTCGAACCCGTCGGTGCCAACGGAGGAGCAGCATGCAGCTGCCAGCCTTGAAATTTCCACTTTTGCGGCTTTATCTGATCTGGGAGCATTGCCCTATCCCAAAACAAATATATGGAACCAGCTTGTTGGTGAGACTGGAACCTTGGGGGGATATTCAAGTGAAGCAGATGTCAACAGTCATGTGAAAAAAGTTATCGTTGATATCTTGGAATCGCTGGGCATTCGAGAGAAAGTGACAATTCGTGAAGAAGTGGAAGTAATGAGAAACCGTCCAGACTTCATGTTGATTCTTGTGAATGGTCATCCAATTGGAACCATCGAAGGC…
S22_gene_17	Sro783_g201870	HOM02SEM005387	telomere maintenance	helicase PIF1	DNA helicase Pif1-like (IPR010285), Helitron helicase-like domain (IPR025476), AAA+ ATPase domain (IPR003593), P-loop containing nucleoside triphosphate hydrolase (IPR027417)	Inherit from KOG: DNA helicase	CATACAGTGGCACAAAATATTGCTGCGAAAATAAAGAAGGATCCTTTGGCATTCCAGGCTTATGCACGTCTTGTGAACAGCGAAGAATTCAAAGCAAAGGTGGAATATGCAGCAAAGCACCCATCTTCGAAAATAGCCAAAGAGGTGCTGAAAACTGTTGTACCCATTTTGAACTTCGGAGCAAGAAATAGTGTAATTGGTGGACTTGGTGATACGACATCTCTATCACGAGCCATAGCCATGGCACAGCGATTCGGCCCAGCTTCGAGCATGGTAACTGTCACACCAGATGACATCAACAATCCCACATCTTTTCGGCTAGCATGGAAGAATCTTGACAACCAGACATTTCCGGCAACTGTGGATGAGACTTTTGTTGAGAAATTCCGCGAGGGAGCC…
S22_gene_21	Sro180_g078681	HOM02SEM029162	-	-	-	-	AAGGCTGCAAGGATCCACACTACCACAGCATCACCGGTCAAAAACTCTTGCTGGTCGATTGGAAGAAGATGTATGGCTTAGACGTCACTTGCCCTTGTTGTGGCAATATCTTGCGCAATGAAAGAACCAACTTTTCAAAGAACAAGATTCTGTTTCCCATCTTCGTGTTGGATGGTCCACCGATTTGGTGCATGGTTATGTCTATGGAATGCGAAAATGTCTCCTGTAAGGCAAGGTACAAAGCAAATGATAGTTGAGTGCTCTCCAACCTGCCCGCATATGCTGCTTCCGCTTATCCAGTGGACACCAAGTATGGTCTTTCTAAGAATAGTCATCTTGGAAGAAGTGCAACAGACGTTTTTGACATGATTCTTCCTACATATGGTAATGGCGAGCTGT…
S22_gene_22	Sro1252_g256300	HOM02SEM029859	-	-	Protein kinase-like domain superfamily (IPR011009)	-	CTGGAACTACTCAAACACTACGATCAGCTGAAGAAAAATGGCTTTGACCATGAGCTGGAAACAAACCTCGTTGGTGAACTCGCCAAGGGGCTGGAACCCGTCATCCGAGGCAAGGAAACGGGTATCTCTTCTAAGATGGTCGAAGTTATCAATAACGGTTGGTCCCAGGCACGTGGGGAACACTCTTCTGTAGCCGGGGAAAATGACGAGTTCGTCGAAGGCGTACTCAGCCAAAATTCGACTTGCGGCAACCCCGATGCCGTCTTGCGTTTGGTAGGGCATTGGCCTGTTCAGGGAGAAAATCCCAAAGAATCTCAATTGATCATTGAGGTGTCGGTAGACGGAAATGGAGGAGAAAAGAAGACTGGACAAGCTTTTGACTACGCATGCCTGACGAAG…
S22_gene_23	-	HOM_orphan_165	-	-	-	-	attaacgaaccCCTGTTTCTCACAACTGTCCTTGTGCGCAACGATGGTGTCATTTCACCGGAAAATCGCAAAGTGGAGATACCCGTCACAGTTAAAAAGTTTCACTATGGGAACGACTGGGCTGTGCTCGAGCAGAGTGATGGTGGTTTCTTTCCTCAGACGATACCGGTACCTGTTGCCACTTCAGTAACAGATATCCCAAGAGATGGGGCAAGCGAGCCAATGACTTTTTATCATGTCCCAGTTGCACTGTTTCGAGATGACCCGGAATTCACTGACAGACTCCATGTCACCCCCAAACAGGGATCTGTTGGTTTGGTGAAAAAGAATTACATTGACTTCCAAAATGGAGGCTTTGATGGTTCCAGTGGAGGACCATACAATTACAAGGGTAAGACA…
S22_gene_28	fso52110	HOM02SEM021367	-	Protein TANC1	Tetratricopeptide-like helical domain superfamily (IPR011990), Tetratricopeptide repeat (IPR019734)	Tetratricopeptide repeat, ankyrin repeat and coiled-coil containing 2	GTTGCCCCTGAGGATGGCTCTGACGACTATGATGTTGTGGTGGCGATGCACGAATATGGAAAGGGAGTACTGGCGTACTTTGGAGACGTCAATGGAGAGGATGAAACCATTCAGTTGGTGGCTGCCTTTGTAGAATCTAGGGCGCCAAAATTGCCAGTGGACTGCTTTGCTGGGCTGACGGACGATGCATTCGAGGATATCAAAAACTGGAAGGATCAGGGCAACAAATCCTTCCAAGAAGGAAAGTTGGACGAGGCGATTCAACTCTACCAAAAGGCCCTTGCAATCTACGGCTCCAAACTTGGTACTCATGGACCCCAGCGCGAAGTGCACGTGAACTTGTACTCGAACATGTCCTTGATCTATTTCAAGCAAGGCAACTGGTTGAATTCGGAAGCT…
S22_gene_33	Sro160_g072021	HOM02SEM003468	-	-	-	-	CTGTATTATACCCTGATGCGCGTGATGGTCTCCTATCCTCTGCAGCGGATGCCCGTAGAAAAGCCTTGAAAAATTTCGATTACTTCCTTCAAGGCTACTGTGTGCAGATCAATATCAAAGTTGTGAGAGGCGAAGACATTCCTTACTGTGGGATCCCCCGCAAGACCACACCCAAAGGCATTTCCAAGTTCTGGGACGACCTCCTCGGTTCCTTTGCGACGTACTTGGGAAAACATGCAAAAGCAGCTTGCAACCCCAAAAACCAACGCATCGGTAGAAGTACCGCCATGGGAAACCTTTCTGCCGTGAAAAACTTCTTCGCCGACACTAAGTTTAGAACAGAGCAGGCAATTCCCGTCTTCCAGAAGCAGCCATTCAAAAAGATCACTGAGAAACTCC…
S22_gene_36	Sro180_g078681	HOM02SEM029162	-	-	-	-	tggccaAACAAAGAAGCCTTCTGGATGGAACTGTTCCCTGGAATCGAAGGAAGGCTTGGTTTGTTCCACTACGAGCAAAGGATCCTTTCCACAATCCGAAAAACGCACATCGATTACACGGATGCTGTTGCAGATCTCACTGGATGCATATACAGCTATTGCTCAGTCGATTACGAGAACATTCTTTCCGTACTGAAGGATGGTACACTATCGCCTACTGGAAAAAGATACACAACAAGTGAGATTAATGAACTCAAAAGGACCAAAGCATTCAGAAGCAGATACTCGAAATACCTTCGCAAGGTACTCAAACCACACAACACAATCATCCAGCTCATCGACGATTGTTTCTGCAAGTACAAAGTCACAGCTTCCGAGGATGCTGGAAGAGCCAGAGGG…
S22_gene_40	Sro3683_g350240	HOM02SEM106153	-	-	-	-	CCATCCTCATTCCATCTACCGCTGCGACCCCTCTTGTCGCAAGCATCGACGGACGACGACGAGGACAACATTTTAGGGAACGGTGTGTACGAAAGGTTGACCAACGCAGTGTGCTTCTTTAAAGATGAAGAGAAGAAACCAATTGGGGCTGGTTTTGCTGTTTCAAACTCTGTTATTTTCAGCGTTTTTCACAACTTTGTTGACCCATCAATCGGCAAAGAGGTAACATGTCACTTTGGCAAACCGAACAAGCATGTCATTCGACGATTAGTGATTTCAAAGTTTAACAGACGGTTGGACTACTGCGTTCTCCAAACAGTACCAGGAGAGGCGCTCTTGCCCGCCTTCCTAGAAGTGTCGACATCTCCACTGAAGCCAGGAAAACAATGCATTCTCGCT…
S22_gene_42	Sro185_g080320	HOM02SEM013307	-	-	-	-	GATAGTTCAAACAAGGTATACAAGGTTCCTATCGTGCCTTTGAATGAGTCCGTCGAACAGAATGAGTCCGACGACCAGAATTGCTATTTCATGACGGCCACCAAAAGTGTCAAATTTCGTCACCAGGGGAAAGGACACTCGTGTCCTCCGGTATTCTATGCTCGCGATGAAGGTACTGACAACGGGAAGGTGTTCATATCCTTTACTTCAAGTGGAAGTGGCAAGACCGTCGAATTGGCATCCAGCTCTCACACAAGGGGAGCCCACTTGGCCTTGCTGTTTGGTGGCATTCAAGACTCAAAGGAGCTGATAAACGCTCAGAATGAATACCACAGACTGTGCCAGGAAAATGAAGAAAAGAACAAGAGTGGAAATGCAACGGTTTCGGGGATCCGTGCA…
S22_gene_44	Cre11.g467607	HOM02SEM003570	Protein kinase-like domain superfamily	-	Protein kinase-like domain superfamily (IPR011009), Protein kinase domain (IPR000719)	-	aTCCTGGACTCTTGGTGTCAACCGTTGAGCCATGTCCCCTCAACCCAGCACCTGTCATCAGTGGTTCAGGCGCCTCTACCAAGCCCACTTCCATTCCCATTTCTAGTGACCAGTCTCGATACCCCAGAGGGGGATGTCATGCAGCTCACAAATGGGGATTCTACCCTCCTCCCGGATCTTGGAGTTATTCGAGATTTTATTTTCACAGGCCGTATGTTTGGAGACAACGAAGATAGTATTCATGGACTCGTGGATCAGATGATATTAAAGCCTATGCAATTGATGGGAAGTCGAGTCAACTGCAATTTTGAAATGCAGAGAAATGGAGTGGACTCTACTGGTGCCACGATAGCAAACCTTAGACCGGATGTGCTTGTGTGGTTGCCCTCTGGCGTACTT…
S22_gene_59	-	HOM_orphan_170	-	-	-	-	CAACAGCATCAGCAAGCAGCAAGAACAGCAACAGCACATCTCTCGACGCCAAGGAGGTGTTTGAACGATTGTTTCGCATTCTCCATCTTCGCTACTTGACTTGACATAATGGCGGCGGATATTGATTCTGATGACTGTGCGCTTCTAGGTGGTGTCTTAGTCAAGAAAGAAGTTCGAACTGGATCGACTTTTGCTGTGAAAACAAAAGTTGCAAAACAGACCCCAAAGTCGCAACCCGACAAAGCAAGCTTTTCCGAACGACTCTGCTCATTGGGGGATAAGAAGTCCAAAAATCTGCCTATCATATTGGAGGCGGACGAAGAAGAAGTAGAGGAATACATGAAAGAAAACCGTGAATCCGTCACCTTCCGTTGGCACTATCATAGTAACAGTGGCAAA…
S22_gene_61	Sro180_g078681	HOM02SEM029162	-	-	-	-	TTAACAGATCCTATTTGGAAAAAGTTGCTTCTTACTATTCTTATGTCGTCGCTACCAAAGAACCGGTCACTAGTTCTTCTACTAATGTACCAGTCAAGGAGTACCTCGAAAAAGATGGCCAGTTCATCACCAGCTTCCCACCGCTTGGTGACACAATTCGCGACCTCTATGATGAAGCCTCTAATAATGACAATACTCCGTGGGGAATGAGCGACCACCACCGCCACACACTGGAGCTTCAAAGTGTCCATTGCCAATCAGTTTTCGCTCAGGACCATACTCATGAAGTGTGCAAGAACTATTTCCACAAAAAGAAACTTGGAGCACACGCAATGTGGACCTGTTCAACAGAGACAGGTGAGATCGCTGCTGCTGTGCTAGTACCTTCCACGAAGACGA…
S22_gene_63	Sro280_g107140	HOM02SEM000362	Ionotropic glutamate receptor	receptor subunit 1	Ionotropic glutamate receptor (IPR001320)	PBPe	ATTGGTGGTCCGAGACACTGACCAGGCTCAAATTGGGAATATCGTTTCCAGAAGGACTCTATGACAGCTCTTATATACTTGTGGGAGTGGCAGAAGCGCCTGCTGATACTAATTCCATCGATCTATGGCAATGGCTAGAACCATTTGAACCGGCTGTTTGGGTCTGCATTGTCATTACCATTATCACTTCTGGTATACTCTATCAGATATTGGACTATATACCTCCTGTTCACAAATCAGGACAAAGGCGTCGTTCGGCGACTCCTACCTTTAATGAATACCGAAGACAAAAACCACGGGACAGTTGGGTTTCCGCCGGCGATGACAGTCAAGAAACACGACGAACATCCTACAACACCAACACTGACGCACTGTATGAAGGGGCGCACACAATAGGAG…
S22_gene_70	Sro180_g078681	HOM02SEM029162	-	-	-	-	ACAAAGAACCATACTGGAAGAGTCTCTTTCCAAACATCGAAGGGAAGATTGGCCTATTTCATTTTCAAAAGAGAATCATGTCAACAATGAAGAACAACCACATCGATTACGGGGAAGCAGTTCGCGACCTTCTCCATTGTCTTTATTTTTACTCACCAGAAGATTACGAAAAGCTGCTCACAGTATTGAAGAACGGCACTATGACTGGCGACCCACTTTCGTCGCAGCAGATTGCTAATCTTCAGTCAAACTCGACATTTCGAGAGAGATACTCGAAGTTTCTCCGAAAGTCCATGCGAGAGGCACAGACAATGATACAGATGCTCGACGATTGGCACTGCAAGTACAAAGTGACCTCCACATCACCAAACAAACCAGCGAGAGGTCGACTTGATCCAG…
S22_gene_71	Sro1597_g284900	HOM02SEM026270	-	-	-	-	GGTTGGGAAAGACAGACTGTGTCCTGTTTATTGACGAACTTAACAAGCTGGAGAGCTTTCGGGATGTCTCAAAAGGTGATGGATCCCTTGAGACTGTGAAGAATTTTGCAAAGTTCCTCAAACAAAATTTCCTGGTGACAAGTGGACGACACTTTGTCTTCACCACCCACGAATCTTCTGTGGACCGGAAGTTATCAAGGTACCTGGATTCAACCAGCAATCGCAATATTGTGACATGTGCTCTCCCATTGATTCCATCACTCCATGAGGCTCAGGAGGCGTTAGAGTGGCAGGATTTGAATGCCCATGAGGCAATTTACTGTGGTCTAGTGCCAGGATTGATCCTCATGGAAAGCATCAATGACTTCCCCACTACAAAGAGAGAGGATGCTGTGGATA…
S22_gene_73	Sro1598_g284920	HOM02SEM016300	-	-	-	-	TGTTGCTTGCCAAAATGTCCTCAGGCAAGCAGCAGGATGCCACCGATCTTACTGTTGATGTGTCCTGCTGCAAGCTTTCGGACGACTTTCTTCGGAATTTCAGTCTTGTGAGCTACTCTCTAGCTGCAGAGGCCTGCAAGGATACAGCGAAAGTCACAGCTCTGCTAAATCATTTGGGCAACGATCACAACGACGGCGAGCTGGTAAAGGACTATTCCTGTATCGTTGCTCCTACGGGGACGGGAAAGACTCAATTGGCGGCGACAGCAGCGCGGACCGGCAATTGGAATGTTGTGTACTTTTATGTAGGACCGGATGGGAGTGGCTCTCAACATTTCTACCTTCCACACTTGAGCGTACGGAGGGAGTTGTTCAAAGCCGTGCAAGATTTTGCAGGCC…
S22_gene_75	Sro160_g072021	HOM02SEM003468	-	-	-	-	GGCATCCCTCCACAGGAGGACGAAAAGGCGATATCCAAATAGTGGGGATCCTTGGTAGGTGCTTTTTTCATCTACATTATGTCCTTTGCGACCTGTGGGTGCAATGCCGACGCAAAACGTCTTTCCAAAGGTTCTGCGGATCAATATACCTCCGAGGTCAAGAAATACTTTGATGAAAAGTTCGATGTTCTTGAACCAGACATCCCAGTGTTCAACGGTCAACAATGGTCCAAGCTTAAGAGACGCATCCAGGGAACGTTCAGGGAACACCACTGAGCCTCTAACACTCGCATGGTTGAATCCATTGAAGGCAGCACCCGGGAAGACCGTGAATACCTCGCTACAGGTTGTATCTGGGATGGCACGACAGAAAGTGCCGAGTTTTGGCATGTGCTCAAT…
S22_gene_87	Sro94_g048770	HOM02SEM020766	-	-	-	Inherit from strNOG: Mariner sub-class	AGAGCCTGGGGTTACGCGATTCCAGGACTCGAAAAGAAGAAGAAACTTGCCATCGCAGATGCTGCATGCAGAGTCGTTGCTTACGATCATGGCTTTGTCAAGCCACCAAAGGGACATCGATTGAAGGACTGGAACAGTTTCTTTGAGACTTCTCTAAAAACTGGCGAAACATCGCTGAAGGACGCTCTCACATTCCTTGAAGGCAACCACCGTGGCTCCTACCTCAAGAGTTTCGATCAAGACTATCCGGGCTATGTGCTGTCACTTTTCCGGAAAGCCCAAACACAAGATGAGGTTGGCGATGAAGCATCGTACGCTGAAATAGCAACAAAGATGGAGGAGCTCTCGCGACTCGAGGATAATGAAGACAAACACTTCAAGAGCGTATCAGAATTCCAG…
S22_gene_90	PSNMU-V1.4_AUG-EV-PASAV3_0117830	HOM02SEM002581	Metallo-dependent phosphatase-like	-	Metallo-dependent phosphatase-like (IPR029052), Calcineurin-like phosphoesterase domain, ApaH type (IPR004843)	Calcineurin-like phosphoesterase	CTAGGATTAGCGGTGACGCTTCCTCGATCCTCCACTGCATTGGCCCTGCACAGTGCCACCAGCAACTCGTTTCGAGATTCCTGGTCGGTGATTACACTGGGCGATTTGCACATGGAAGACGACATGGCGATGCACGAACAAGCCCGTCAAGATTGTTTGTACGCTCTAAAAGAATATCCGCTGTTGGGCCGGGATGGCAGTCCTCTCACAGAAGACTATCTCCAAAGTCTCTCGGAATCTTCGGCGGGAGATTTGAGTGCCGATCAACTGCAGCTGTTGCTGAATCGCAAGCAACAGGGAGAGTTTTGTCAGACGCACATGGTATCGCTGGGAGATCTGGGAAGAGGCAAAAAGGACAGCCGACACGAACCGGGCGATGCGGGAACGACGCAAAGCTTT…
S22_gene_113	Sro240_g096101	HOM02SEM003415	HTH CenpB-type DNA-binding domain	-	-	-	TTGCCCAGCTATGTTCATCTTCTTTTCTTTCCTCCCAATATGACAAGCAACCATCAACCAGCGGATATGGGAATGATTGCAAGCCTCAAAGTTGGCTACAAAACGATTATGCTAGGCAAGCTGTTGGCTATCTTTGATACGGAAGGAGGCTACGAGGTTGCTGAGCGTGCAAGAAAGAGAGCCAAACGGGGATTGAAAGGTCTCAGTGTTGGTGGCAAGGCGCACATTCTAGATGCGATGGAAATTCTCAACAGTATTTGGAATGTTGACGGCAAATATGCCAAGGAGGATGGAGTTCGTCGTTGCTGGAGAAAGGCTGCTATTCTTCCAATCAACATGGACACAGTTATCCACCAAGAGCTTGGCTCAAACTCTGTATCTGCAGGAAAGAAGACTTTA…
S22_gene_116	Sro45_g027210	HOM02SEM025994	-	-	P-loop containing nucleoside triphosphate hydrolase (IPR027417)	-	ctggcatcgaACAAAAATACGCTCATCCTGGACGAGGCACACATAGTCTTCTCGATGCCACGTCTGTATTATAATCTGTTTAAAGCCCCGCAGCAGTGGCAGGAGTTGAAACCTCCAAAGATTCTTCTCTTCTCAGCGGCCTCGGAAGGACAAGGCGGCCAGGGTGCACCAACCGCCTCGCCTGCGGAAATTTAAAAAAAGTACATGTGGTATCCACCCGTGCCGGATGCGGGAACCTTGTCGGCGAATCTGGCTGCAGCAGAAGTGTATTTGGATGCCGAATCGGTCGACTTTTTCATGAACATCTGTTCGGGCCACCGAGGAATTTTCATGCATGCTATGGAGTGGGTTCAACAATTGCAATTAGATCTACAGCAACAGCCAGGCAACAATATTCCC…
S22_gene_122	Sro609_g175050	HOM02SEM000074	Short-chain dehydrogenase/reductase SDR	Dehydrogenase/reductase SDR family member on chromosome X	Short-chain dehydrogenase/reductase SDR (IPR002347), NAD(P)-binding domain superfamily (IPR036291)	short-chain dehydrogenase reductase	TTTGATACCTCAATTACAATGATGTTGGTCAGCTTTCGCTTTCTAGTGCGCGTGGCCTTGGCTTCATCCTTTATGGCAGTCTTCGTTTCTGCCCAAGATGTCAAGGAGCCAAACTGCCCCCATGGTCTTACAACCAATGACATTGCTGCTCAATCAGGTTTGGATTTGACAGGCAAGGTTGCCCTCATTACTGGAGGCCGCTCTGGTTTGGGTTTTGCCATTTCGGAATCACTGTTGCTTTTGAACTGCACTGTTATCATTGCCAGCAGAAATGAGCTGCGAAACCAGATAGCAGTCGATGACTTGAAGAAGGCAACTATCCCTGGAGCGCGAGTTTCCTACATGACATTTGATCTGGAAGACTTTGCAAGTGTGCGTGCTTTTGCATCTTCCTTCATG…
S22_gene_128	Sro3386_g347470	HOM02SEM003468	-	-	ABC transporter periplasmic binding domain (IPR002491)	-	ATCGAGACAAACTCCTCATCTTCACCGAGGCATTGTTTGGAGATGATGTTGACCGCCGCTGGAATGACAGCGTACGTGAACTCCTGGTCATGGCGTTACTCCTTCGATACGAACAGTTTTGTTCGGTGCTAAGATCCCAGCCTGATGCAATGATCAGAGGATGTACATTCAAAACCTACTCCCCCAACACTCATGACATCGATCGCTCGTACGACTACGACACCATCCAAGACAACCTCTTCGTTTGTCGGGTCAAGGAAGCACTAGTCCAAGCCGACGTGGACACTGTCATGTTCAACAACTGGTGTAAAGAAACCCGCCACGCCTTTCTAGTTCGCAACCAACAAGGCCTTCCAATCTCCTCGTTTCCCTTGTACAGGGGGAAAGGGAAGAACGTCA…
S22_gene_146	-	HOM_orphan_182	-	-	-	-	CCGCCAGATGAGAAGACCGCAACTGCCTATGTCTACTCGTCTGTGAGCGGAACTGGGAAGACAGTCTCAATGCTCGTCCTAAAGGAGAAGCTAAAGGAACACAGCAACCGTACGACTGTTGTTGCCTACCTTGGCTTTAATGGCTGTTTGAAGCTAACTGAGGCCGAGCGGTTGCACATCATCCAACTTGGTACACTCGGTGCTGAACAAGTCCTTGCTCGCCGTCTTGCGGCTTCCACGGTTATCTCCAAGCTCAATCCATCAGCGGTGACGACTCTCCCCAAAGCGGAGAGTGTCTACAAGGATTTCGAAATCCCACATGTGGAGGATTCCAAGCAGATACTGTTGGATGGAACCGGCGCAACCAATGACAAGCCTCTGTACATCGTTGCTGGTGTG…
S22_gene_165	PSNMU-V1.4_AUG-EV-PASAV3_0108790	HOM02SEM019628	Glycosyl hydrolase, five-bladed beta-propellor domain superfamily	-	Glycosyl hydrolase, five-bladed beta-propellor domain superfamily (IPR023296)	Set and mynd domain containing	GCCAAGTTCTTCTGCCTTCAGACGATGGTACCTCCTTTGACTGTGCTGGTGTCGTCAATCCCGTAGTCCTCCCTCCCAGTGATGCATATGCGAAGTGGCAACTCTACTACTATGGCAACTTGGATGGCCACTGGGCAGATGGATCGAAGGGGTTCCTGCCGACTGGATGGTGCTTTTTGGCTGAAAGTGACGATGGAGTTCATTTTAACAAGGTTGGGNNNNNNNNNNNNNNNNNNNNNNNNNNNNNNNNNATTTTGGCACCATCTGACGACCCCGAGGCGTTTGACAGTGTCCATGTCGGTGTGGGGGATGTCATTCGAAAAGATGACGAACTTTACATGTACTACTTTGGAGGATCCCGAGAAATGGTCGACGGTCTGGGACCACCTGGAGGCGTCT…
S22_gene_167	FBgn0051548	HOM02SEM000028	Short-chain dehydrogenase/reductase, conserved site	-	Short-chain dehydrogenase/reductase SDR (IPR002347), NAD(P)-binding domain (IPR016040), Short-chain dehydrogenase/reductase, conserved site (IPR020904)	-	gctctaactatgaaacaaatcgctggagcaggattagatgtctttcatcacgaaccattgccagcagATAGCCCACTTCGCCTCCTACAAAATGTATTGATATCCCCACATAATTCCAACAGCAGTCCAAAAGCCTGGGAAAAGGTGCATTTCAACACAATTAATAATTTAATTGGGGTTTTTCAGACAGCTTTTCCAAATCAGCGGTTTGATATGATTGACCAAAACAAATTTGGTCACATTCCCATGTTAAATAATAATATACAAAGTGAAAAGAGAGTTGTGCTCATTACGGGTAGCTCAGGGGGCATTGGTAATGCTACAGCACATGAATTCGCCATTGCTGGATGGCATGTCATTGGAGTGGATTGTAGGTATTTGAAAACAAACACATCAGTC…
S22_gene_171	Sro318_g115940	HOM02SEM063878	-	-	-	-	TGGACGATACCAACTATAATACTCTAAAGCAGTTGAAGGAGGCTTTGACGCAGCCACTGCCTGAAGATTCAACGCCTACACAAGTCTTTGAACGTCAGAGAATGTTGGAAAAGACAACAGCGGACCTTGACGATTTAATACCCCCGGTACTAGCTACTGACCGCAGCATCGCTGTGGACGGCTGGTCCGATGCTCATGATGCCATACTTGCCGCTTGGGATAGCGAATCTGCTGTGGTGGTGAATCAATTGCTCCCCAACTTCACGTCAAGTCAAGCGAAGCGTCGTCGCATAGAGGTTTACGACTACTTGATGGTCCGTCCTGTTTTTAAGGAATACGAAGAGCAGATCTTTGGCAACGACTCCACGTCGCTCTTCGGGCTGACTGGACCGCAAGGAT…
S22_gene_172	Sro177_g077870	HOM02SEM112388	-	-	-	-	CAGCTATCTTTGACGCTGCACGGAATAGCTATTGCATTCTGATCACCGCTTCAAATCCGGAAAAACCCGAAGGCATGGCAACCTTTCGTGATCTAGGAGGGTTGGATGCTTCCTTTACCACTCTCGTCAATGATCTCAAGGCCATATTGAATGAAGACATCAAAGAAACGGAGAAGCAGTTGGACTGTGATAGAGCAATTGATGCATTTATAGTGACACGGATGATGATTCTCTATGTCTTTCACCAAAGAGTGGGAACAAACACTGACGCCCCAGTTCTATGGCTCACCTATCAGCTGTCTGACGAACTGGTTCTAATGACAAGATATCTGTATCAAGCTCTGAAGAAACGGGAACGTGACACGTTAGACAAGCTACGATCGGAGATAGAGACAAGAT…
S22_gene_179	sya00G234880	HOM02SEM000007	Zinc finger, CCHC-type	-	Zinc finger, CCHC-type (IPR001878), Zinc finger, CCHC-type superfamily (IPR036875)	-	ACCAATGCGATCCCACGGAAAAATATGTATGGGAGCAGGAAGTAAAAGAGGTCGTCAGAGACCGAAAGACACTGGCAAACCAGGTACAACAGCTATATGCACTGGTCATCGGCCAATGCACTGATGCTATGGTGGCAAGAGTCGAAGGACACGGCGATTTTGAAGCTGTATCCGATGAGAGGAATGGAATCAAGCTCCTTCATCTTATCCGTGTAATATGTTTCAACTATCAGGACCAGAAATATAGGGCCCAGTCAATCTACGAATCCAAGAGGCGACTCTACACGCTCAAACAAGGTAAACACGAGCCAGATGCCGTGTATTACGAAAGATACCGTAACCAAATCGAGGTAGTCACGCAATGCGGTGGATCCCTAGGTCTGGAAGACGGACTAGTGG…
S22_gene_185	Sro1500_g277830	HOM02SEM075293	-	-	-	-	TATTTACAAGACTACAAGCCACAGGATCATGAATCACCTTGTCAAACTTTGGACCAGCTGCACTCTTACCACTTCTTATCGGTGCCGGTTACAGAGCCAGTTGAACCAGCCACCAATTTGCTTCGCTACCAATGCATTGACAAGCCTATGCCACACATCAAACACTACAAGTGCCACCTGAAGGACAAGGCCAAATTCAAGCAGTTACAGACGAATGAAAACAACATGGTTGCTGCAAGCTGGCTGTTTCACCAACAATTGGATGGTCTTAATGTTGAAGAAGGAATTCCTTTAGTAGCCTTGTCATGGAAAGGTGCATCCAACGACGTCCTTGCATCTCACAACAGGCGATATCATGTCACTCTTTTGGTTGAGTTCTTCTACGAGGATCTTGCAACT…
S22_gene_190	Sro3683_g350240	HOM02SEM106153	-	-	-	-	AGACAAACATTTTGGGAGTTGGTGTGAAGGAAAAATTGGAACTTGCCGTCTTCTATTTCATTGACAACAAGCGAGAGCCAATTGGCACAGGTTTTTTTGTTGGTCCCAGGGTTGCAATTTCTGCAGCGCACATCTTCGAAAAAGGCTTAATGAAGCTTGTGAGCGTTGGGACGAAGAGAACTGGCTATTTTAGAAAACCACACGATGGAAAATGTTGCCAGGTGGTGGTGAGTTCAATTGATTGGGAAAGTGACTTCATCATTTTCGAGCTTCAGAATGAGGCAAAAGATGCAGCCGCATACTTGGAGCCTGCGCCGGTTGGTCTAGGAATTGGAGATGAAAACATTTTGGTGGCGTATCAGATTGGCATACACCAAGAGTTGCCACAGCTTGGGAAGG…
S22_gene_193	Sro112_g055880	HOM02SEM044791	-	-	-	-	TCTATGGAAACCCCTCCCGCCACCCGTTTGTTCACGCCGTTGAAACTGCAATGAATCGCGCATGCGTCACTAAAGACATATTCCATCAATGGCGCTCCCAGATTCGCGAGCAATTCGCCGCTGACAACTTTTCTGCTCTACCCATCCACTTAATGCCTCCCAACATGGCCGACAAAGCAAAAATTGACCCACGGTCACTCTACGACTGCTTCAACACTATCTGCCATACTTATAACTCATTGTACCATCAGAAAATGACTGTGGAAGCGGATGTCCTACGCCTCAGACTGAACATGGCGCAACTAGCCCATGACAACCGATGCATGTCGGAAACGATGGCAACCCTGGTTGATCAAAATGCAAGAATCTTGAAAGTACTTGAAATCAAATACAACAAGC…
S22_gene_206	Sro732_g194440	HOM02SEM008458	-	-	-	-	ATGGCTGAGGTTGATGGAGTTGATATTTGGCGCGGAAGTAGTGACACAAGAAGGGATGGACACGGCGGTCCCGAAATGCTTGTGGATGCTACCCGCAAAGTTCAAACCTTGCTTGCTTCGTTTGCGGACAATGGTGCCGCCATTTCCACTGAAATGGCGGCGATAGTTTCAAAGAAGGCATTGCTTCTCAAAATGTTATCCAATGATGGCGATACTGGCGATCGTTGCCCCCCTTTGGTGGGTCAGGTCGGTTTGATTCGAGGTGACCAAATCGCTCTAAGCCCAAATAATCAGCGCCCCGCTCAAAGACGGGCAGTGGCTGGTTCCAACGACAGGCCTGTGCCTTTACCGGTCGGTGTTGGCCAATCACGATTCTCGGTGACTCCGATCACCTCCCGT…
S22_gene_208	Sro4307_g353690	HOM02SEM046868	-	-	-	-	AAAACAAAAAATTGCAGACACCAAACAACAGCAGCAACATGTCCAACAAGGAGGTGGTGTACCTGGAGATTATACGGAAGGATGAGTATGCTGAGTGGAAGGCAAATCCTCAGTTTGTTGGAGCTACTGCGCTGATGATGCCGCGAACACCTGACAGTTTGCGACCCATCGGACAGGAACACCGCTTTGATATTTCCCATCTCAACAAGAATTTTGCGGCTTGGCATGCTAAAGTCGCTACTCTCCCCATTCCTCTTTACTCCTATGCTGTTGTCAGCAACATGACTCAGGCTGATGCAAATGCCTCTAGGGGTGCGTTTCAGTATGTCTTAGATGACCTGCCGTGGCAATGCAGGTATTCTATGAAGCTGTGGCTCTCGCAGCAAGACAAGGTCTTCT…
S22_gene_211	-	HOM_orphan_190	-	-	-	-	CGGACAGCTGCCAACCTGTTTAAATACATTGTGGTAGATGAAGCGCAAGTTAGAATGGCCCAGAACCCGGAGCGCTATGAGAATGGAGACAAGTCCGCGACGCATCCTTTCCTTTTTGCAGTGATTCGATGCTTGTGGATTATTGGCAAGAATTGTTGCATGTCCCCTATCCTTTGTGGGACAGCCATTTCAATTATGAAAATATTGTCAATTGCAATCACTGCTATGGGCGAGGTAGAAACCCGACATGCAAGAGATCCGGACGAGAAATATAAGCTGCACGTGCCAATCTCGACTGTGTTGGAGTCCCCAGTCATAAGCGCCCTGGTCAAGGAGGTTCTTGTGAGCCAAGCTTGGGAACAACACCAATTGGGCCTTTGGAGCAGAACTCTGGTGGGT…
S22_gene_212	Sro180_g078681	HOM02SEM029162	-	-	-	-	ACAGCCATCTTTCACGGTCGGCGACTGAGGTTCTGGGAACTCTAATGTTAACTTATGGAAATTGAGAACTCTTTAGTCGGCTTATCTTCAATGCTATGAACCAAGAGTACCTTCGAAAAGTAACATCCTACTACTCAGCAGCCAAAGACGCAAAACAGTTGGATCCCAATGTCAAGATACTCCCCTACATCTCCAAAAACGGGGTGTTCATCAAGCAGTTTCCTCCACTCGGTGACACCGTACGCGATTGGTATGACAGCAGCTGCTCCTCGGGCTTTAATCATTGGGGTGTGAGCGACCACGACCGACACACAAGAGAGATCCAATCAGTCACGTGCAAGTCCATCTTTGCTCAAGATCACACGTTCCAAGTTGTTCACAACTTCCAAAAAAGCCTTG…
S23_gene_6	Sro415_g138460	HOM02SEM033040	-	-	-	-	AGTACTACGAGGACGGTTCAGAACCACCACTTGGACTTTATTGCCAAACAGTTTGACAGTCAAGTGACTACGGAGCGACCTCCCTTCAGGGATGGACTGGCGAAGTCCACCAAACGCACGCTGGGAGATATTGGCCTCATTGGTGGGATTGCATCCCCAAAGAGCAATCCTGAGGCTTATTTTCACACTGGACCATTGCTGCTTCAAGGTGACGGTGAATCGTCGGTCAATTTCATCACTACATCGATGTTTGAGTGCAAGGACACATCAGCATCTCCGGATTCGGGCCATGGGGAGGGGATTGCAAATGCAACTAATGCAGCCGTGGCAATGGCAACAATTGGAAGTGCTCGTGATAGTTTTGTTGTTCCGGTGTTTTCAACAACAGGCAGTCTGGTT…
S23_gene_16	Sro180_g078681	HOM02SEM029162	-	-	-	-	TGGGCGATGGGGATGGTGATGCAATGTCGCTGTTGCAAAAGAAAATTCGATTCGAATTCTACTTCTGTGTTGATGTGCATACCTCCTCACATCGCTGACCTGTATCCAGTCGACGTACCCCATTGCCTTCCACACAAATCAGCTCACATTGCAAGAACTACAACGGAGATCTTTTCATCTCTGTTTCTAACCTACGGGAATGGAGATCTATGCAGTAAGTTGCTGTACAATGCCATCAACAGGGAATATCTAAGAAAGATTACAACGTACTACTCTATTGTACTCCGGACCCCTGGAAGGGCAAAGCCATTCCTTTCCAAGGACGGTGAATTTATCAGGCAGTATCCACCAACTGGGGAAACGCTTCGAGACTGGTTTGGCTTGGCTTGTGCATCTAGT…
S23_gene_24	Sro568_g168110	HOM02SEM014962	-	-	-	-	GATGATGCTCTTCGTCGAATTGAAGAAAAGATAGACGATATGGCCACCATCTCCGTGGGAATGTCGGAAGCAAACATGGATTTTACAACAGAGCTACTCAGTGCAAGAGGCATTACCTTCCGTACGCTTCCTGTGTGCCAGGAAATTGAAGACGAAACATTTGTGAACCGCACCTACGCATGGGGAGAAAAGGAGGATGAAAAGGATGGCCAGCCCGGCTGCAAAAAAATACTCGAAAAAGAACTTTTGCCCTTATCTGTAAATGGTGAAGAACTTGGCATTTTCGATGTTCGGGGCAAGGCACTTCCTGAAGTCAAAGGATGGAGAAAAAAATCCAACGGGTTCTCAGACCTTGCAATCGGACATTCAGCAACCCTATCCAGAGAAGAAGATCAGGAT…
S23_gene_40	Sro64_g036331	HOM02SEM006104	Transcription activator GCR1-like domain	-	Ndc10, domain 2 superfamily (IPR038279), Ndc10, domain 2 (IPR031872)	short chain dehydrogenase	GAGTTTGCTCCTTACGCCTGTGTACAAAGCTTTGGTGAAATCCAAGAGGCGATGTGGGAAGACGCAAAGAATGCATGCGGTTTAAGGAGTCTGTGCTCCAAACTCCGTCACAGGATGTGTACGTTGTTATTGACCAGTGCCATTCTTAGGAGTGAGTCGATTTACAGGGCTGAATGGTCGGATTTCTTTGGGCTGTTTCCGCCGAAACGTGAAGAAGATGTCCACAGGCCTTATGTCGCCATCATGCAGATGGCCCAAGGCAAGACTAACCATGGACGCAAGCTGTTTGGGCGAGCAACAAGGCATTCTGATGTCAGACGGTGTGCTCTTGGTGGAATAGCCTCCTACCTTCAACTTCGAGTTGACTGCACCAATGAGTTTGCGAGTTTCACTGTGGAA…
S23_gene_42	Sro180_g078681	HOM02SEM029162	-	-	-	-	GACTATATTAGGAGAACTACATCCTATTATTCTTTGTGCCAATTCAAGAAGCAAAGGTCACCTCAATTGACATTCCAACCCTACGTTCAAAAGGAAGGGACCTTTCTGAAGCTCTATCCTCCACACGGCGAGACTATTCAAGAGGCTTATGATGAAGCATCTTCAAGCAAACTCAATCCGTGGGGTATTAGCGACAATGAGAGACATACCAGAGAAATCCAAAGTGTAAAGTGTGACGAAATCTTCTGTCAAGACCACACTTTCTCTGTTGTGCAGAACTATCAAAAGGGCCTCGGGGCAGTCGCCGTGTGGGATGTAGGAACAGCAACCGGTTAAATTGCTTGTGCAATTCTTGTGCCATCAACCAAAACACGACACTTCAGCCATGCAGCAAAGCAG…
S23_gene_49	Sro45_g027210	HOM02SEM025994	-	-	P-loop containing nucleoside triphosphate hydrolase (IPR027417)	-	CTTTTCTCTTATCCAGATGTAATTCGGCTTGTAGTCAAGGAGACAGAAAAGCGGAATGGTCCCAAAATTCTTCTCTTTTCTGCAGCTGCGACTGGACATAAAGATGGCGTAGACAGCACGACGCCACCAGAAGTCAAAGCAAGGTACATGTGCATGTGGCATCCACCAATTCCTCCAGGAATCGCTCTTGTAGAACCCCTTAAGGATGCGGGGGTACGCTTGAGTGCGGATTCGGTTGATTTCTTTATGAAGCTGTGCTCCGGACGCCGTGGAATCTTCATGCATGCTATGGATTGGGTCAAAGAAGAGCAAGGTTCGGCTGACGCTGACGAAGAATGGGATTATCGAGAAACTGTCTCACGCGTCAGACAATCAATGGACGAAAGAAGGAAATTAGGA…
S23_gene_52	-	HOM_orphan_196	-	-	-	-	acagagcAATTGCTTATCGATCACCAGCATTTCTTGCGTGTAATGGCAAGCTTTCTGGTTGGCTCGTTCGATATCGACGAGGATGAAGGGGCTGCTGCTGCGGAATTGCTGGAGCTTCCATCCTCCGATGGCGGGTTTTGCAAAGGAGACATTCATAAGCACACACCAAGAGATGGACCCAGAGAAGACGATGAAAAGAAATCAGCAAAATCGTCATCACGTGGTGCCAGAGGTAGTAAGCAAGCCGTTGCGTTACCAATTCTCGAGCTTTTGGAAGTTCCGAGTTTCAAGCTACAAACAGTTTTGTCAACAACTCTCGGCAGAGAACGCCGGGGAAAGGTGATTGGAACTGAATGGCATGGTGTTCCAGTTGCGGTTAAAATGGTGCGCACAGATGGT…
S23_gene_55	Sro3117_g344100	HOM02SEM026983	Leucine-binding protein domain	Leu/Ile/Val-binding protein homolog 5	Leucine-binding protein domain (IPR028081), EGF-like domain (IPR000742), Periplasmic binding protein-like I (IPR028082)	leu ile val-binding protein	TGAATAGCAATCCCACCTTGACCCAATTTGCAAAAGTCGCCCAGAACATGTCGATACTCGATCCGGATGTCATGGTCACATGTGTTTGGGACTGTGTCAAATGGGTTCATGCCATGCGGACACAACGATGGTCGCCACGGGCACAAATATTTACCATTTGCGCGGGGACTCCCGAATTCGAACTGGCATTGGGCGACGATATTACGTATATGATGGGAGCATCGACGTGGAATCGCGTGCTGCCTTCGATCCCCGATGTCGTTACGGGATGGACTCCGGGAGAATTTGCGCCGCTCTTTGAAGCATACACGTATCAGAATGCGACCTATCAACACACGGCGGCAGCAACATCCCTCATTGCACTAGTTTACGCCATGGAAAAAGCCAATTCACTGGATT…
S23_gene_67	Sro1402_g269590	HOM02SEM000473	Tetratricopeptide repeat	-	Tetratricopeptide-like helical domain superfamily (IPR011990), Tetratricopeptide repeat (IPR019734), Tetratricopeptide repeat-containing domain (IPR013026)	Hydra magnipapillata	ATGGAATTGGTGACATTGTGGACACCCTTGTTGATTTCTGCAAAGGTAATACGCTCAACCTCAAGAGAACCTACATCTGGATGTGTTGCCTTTGGTAAGTATGAACATTGAATTTGCGCTCTGTTCTTTCGAAAGAAGCTGTGCTAAGATGGTCCTGTCACCGCAACTCACGCTACCGGTATTGCAGCGTAAACCAGCATCGAGTTGTGGAAATGAACAACTCTGGTACGCTCGGAGAGTCTGATGTGGACTTTGAAAAGGAATTCCGCGATAGGGTGCTGGGGGTTGGACATGTGCTTCCCATGATGGCACCATGGGACTCGCCCTTTTACTTGACGCGTGTCTGGTGCATCTTCGAAATTTTCACTGCCATGCAGAATGGTTGCGAGTTGAGCATTA…
S23_gene_70	Sro1500_g277830	HOM02SEM075293	-	-	-	-	ATGGGAAACAAGGTATCCGTAACATTTGAATCAGGTGATGAGATTCATCTAAGGAATGGGGAAACTCTCGGGGACCTCCATGCATCCTACGGAGAAGGGATGCTGCGTGACAAGACCGACCATTCTCGTGTGATCGCTGCCCGCGGTGTGAAGATTCCCAACGGGGAGTATACCTATGTTCGAAAAAAGACGGTTCGGTCCGCATACGTTGTTTCTGCTATGGTGAGAGGAGGATTTAGCTGCAAGGGAGCTAGGGGGAACATTTACAAGCTATTGGAACAAGAGCACGGATGCTTCTCGGTCACAGAGGGCCCGTTGGTATCCTACACCGGTAACGATCTTTCGGTCAAAGCTTACTTCGTTTCTTGGGACAAAGCTTGCAATTTTCAGACTCGTCTG…
S23_gene_75	Sro180_g078681	HOM02SEM029162	-	-	-	-	ACTTTTCCCACGCAGCCAAGGGGCTGGTGACAAGGCCAAATTTCAAACCAAAAGCGATGTACAGTGATACATGGCCATGCAAGCACGAATTCTGGTCGCTCATGTTGGGAGCAGAAGTGAAAGGTCGCCTGGGCTTATTTCATTATGTGCAAAGAATCATGCGGACAATGAGAAAGCGGCATTGTGATTACGGCCTTGCAGTGAACTCGCTCTTAAACGCTGTCTACACTTACAATACAAGTGACCATGAGAAGCTTCTCTCAGCACTGAAGTCGGGAGCTCTGAATGGAACCAGGTACACCGATGAGGATCTGGAAGAGCTCCAATTGTCCCATCGCTTTAGACAACGGTACTACAAGTACCTGAGAAAGGAGATACGCCCACCACACATCATGCGTT…
S23_gene_80	-	HOM_orphan_202	-	-	-	-	CTTTGAAAGCGGCAGGTTTCGCCCCATCGGATCTGACTTCCTTTGACTTTCTTAGTGAAGCTTGCAACATTCCACTAGAGTCCCTGGGCAACAGCCTTCTACGGCTTCCCGAGAAGCCCGATGGAAGTCAAGTCAGCCTCCAGTCTCAGTTTCTCAATTGCCACCGTCTCTACCTCGAATCTGAGACATTTTGACCCAGGGCAACAGCGACACCGGCCAAGAAAGACACTGATGACCTTGTCGTTGTGGCGCTTACTGAAAATTATGTGCTCGTGTTTCTTATTCAATGCAAGCTTGAACCGAACACAGAATATTTCAAGGCTGCACAAACGACATTCCCTGACCTGCTGCTGCATCAATCAAAGAAAAGAAGGCTCGATACTGCTGCGTTTGGTCGAA…
S23_gene_83	Sro180_g078681	HOM02SEM029162	-	-	-	-	gCAGTTCTTGTTCCTTCAACCAAGACCATTCATTTCTCCCATGCGGCAATCCAACTGGCACGAAGAAAAGACTTCAAACCGGCTGCCATGTACAGTGATACTTGGCCCAATAAGGATGACTTTTGGGAGCTTCTCTTTCCCGATATTGAAGGTCGATTGGACCTCTTCCACTATGAGCAAAGGATCACCAGCACACTAAGGAAGTCGCATGTTGATCACTGGCAATGCTTGTCAGACTTGCTCAATTGCCTTTATCAGTACTCGCCGGAAGACTACGAGAAGCTCTTGGAAGCTCTCAAAGGAGGCTTGTTGTCTGTAACTCGACGCTGTTATTCTCTGCAGGACATCAGTGATCTCAAAGCCACGAAGACCTTCAGAGATCGGTACTCCAAGTATCTT…
S23_gene_87	-	HOM_orphan_203	-	-	-	-	TTCGACTTGCTACAGGCGGCCACCGTTAAGCTGCGCTTCGGCTTACTCGGGTAAAATGACGGAAATCGATACCTTCAGCGTCTGCTCGGTTCGGCTAGCATCACTGCATTAGATCCACTTATTGGTATAAGTGAGAGCGCGGACGCAAGCTCCGGTCGCTTTGGTTTGAGTCTTTCAGCCATGATTGGGGCGTCAGGCAGAGGCGCTGCCTCTCCGCAGACTCGCTATTCTCTCACCAATATGGAGACTCAATCTTTGGAAGGTTCCCCGCTTCTTGTACCGTTTTTAGAGGAGCATATGCCAACCTTGGCTAAAAATGCGCCAGCCTTGCAGCTCACGTTTAAGGCGAATCCAACTTGGTATTCTGGGAGCATCGACAAGGTTGTGGCAATCGTCATT…
S23_gene_90	Sro180_g078681	HOM02SEM029162	-	-	-	-	CTCCAGAGTGTCAAATGTGAAGACATCTTCTATCACGACCATACTTTCCAACCTGTTCGCAACTACCAAAAGAGTCTTGGTGCACTTGCTCTGTGGGACGCCGCAACTTCAACTGGTGAAATTGCCTCTGCAGTTCTTTTTCCGACAACAAAAACAATTCACTTTTCCCACGGTGCAAAGCAACTCCTATCCAGACCAGCGTTCAGTCCAAGAGCAATGTACACGGATACATGGCCAAGCAAAGACAAGTATTGGGAGAACCTTATACCTGGGCTGGAAGGCCGACTTGGGCTGTTCCATTATGAGCAAAGAATCATTAGTACTTTGAAGAAGGGGCACATCGACTATTTGGACGCCATCAGAGACCTCCTCAATTCTCTTTACACTTACGAGGAAGGA…
S23_gene_93	-	HOM_orphan_205	-	-	-	-	AAGAAGATTGATCCAGTTTTAGTTGGACAGGGGACTGGTGCAGAAGGAGTTGCTGTACGAGAAGGTGCTGATTCAACTTGGACATACATGATGGCCGGGAGACTCAGGATGGTCGTTGGGGCTGCTCATTGCGTGTCCGATTTTATGATAGAGAGGACAAGACTTTTGGGGTCTGTGCGGGGACTCCTTCAGGGTTCGGAGTTCGTTGAAATTCCTCCTGCATTAGCGGATCATGTGACTCATGTGGGGTTTTGTGAGAACTACATGGACGTACGAAGTGACAGCAGAGACGTCGCCGTATTGCTCCTGGATCGATTCCCTGAAGGAGTCGACGAGACCAAAGCCATCGAATGGAGAGCTTATGATGACAATCCTGCTCCATCTGTGCATGCAAAGGTG…
S23_gene_94	Sro444_g144220	HOM02SEM005341	Zinc finger, MYND-type	-	Ankyrin repeat-containing domain (IPR020683), Ankyrin repeat-containing domain superfamily (IPR036770), Zinc finger, MYND-type (IPR002893), Ankyrin repeat (IPR002110)	-	CACAGCCTCAAGGAGATGGAGATCAATCACCCGTGGCTCCCAAAGATGCACAGTTCTACCGGGAAATGTTTGCTGCTGGTAGTGACATTAATCATTATTTCGACTTGGGACTGGGCCCTCCCGCTCTCAGTGAATTTGCCAAGCTCTGCTTGACGGGTACCGAAAAGCAAGTTCGGTCGGCGTTGGAGAGAGCCAAGAACAGTAGCGACAACTCACCAATGGCAGCAGAAAAATCAGCCGTTAGTGATGCCTTGACTGAATTATTGGAGTCGCGAGAGACATCCCTGCGCCTATCACCGCTCGTAATGGTAGTGGCAATGGGAAAGAATCTGGTCAAGCGTGGAAACACCAACCATCATCTAGCAGTCGTCAAGGTATTGTTGGAGTATGGAGCGCGAC…
S23_gene_99	-	HOM_orphan_206	-	-	-	-	CTGTTGTTGCACCTGCGGAGATCCCCCTCCTCGATAGGGTAAACAAAGAATGCAGACAGTTCTCTGAAAAATTCGAGAGTTTCAATTGGGAAGCCGATTTTTCCGTGCTCAAGCTTCCCACTGTGGGAGCGGTGGACACTGAACGGTTTCCTGCTAGCGGTGAATACCTCTACGTTCGCAGAGCTAAGCTGTTGACAGAGCTGGTCGATGTTACCAAGAACTGGATCAAGGGCGGGTGGAAGCCCTTACAGAAGAACATACTGGGTTTCAAACGAACCGGCAAGTCGTACACATTTGCCACATTTGTTTGTACTCTCCGACAGTCCAAGATCGCGGTTCTCTATATCCACAACTGCTCCATTTGGGCTAGCGATCCGCTGGGGTATCTGAGAGCGGAGG…
S23_gene_101	ptri241020	HOM02SEM003468	-	-	-	-	TTCTCCATGATGAAAAGCAGTGGAGTAAGCTGATGACCAAGTTACGTGGGAAGTATCGCGAGGCTAATCGAGCATCAGGGAAACCAGCCATCGAAAGCAATGAGTCAAGCACCCGTGAAGACCGTGAATGGTTAGCGACAGGATGTCTTTGGGATGGATCAGCAGAAACTGCAGAATTCCTCCATCTATTGAATACGAGTTACCATTGCAGTGGCCGAGGCAGCGAAGTATCATTAATTAAACCGGAAGATATAAGAGCTGTGGAAGCTGCTGAAGGCATTCACCAGTATCACATCCTTCAAGCCGAAGTCCAAAGACAGAAGGATGGACCACTCCAAAACATCGCGATATATCCACACCGCGATGGTGTACTCGAAGACTACTATTTCAGTCTTATCT…
S23_gene_107	Sro1904_g304570	HOM02SEM000767	Histidine kinase domain	respiration control sensor protein ArcB	Signal transduction histidine kinase, dimerisation/phosphoacceptor domain (IPR003661), Signal transduction response regulator, receiver domain (IPR001789), Histidine kinase/HSP90-like ATPase (IPR003594), Histidine kinase/HSP90-like ATPase superfamily (IPR036890), Signal transduction histidine kinase-related protein, C-terminal (IPR004358), Histidine kinase domain (IPR005467), CheY-like superfamil…	Histidine kinase	CTGTGAGCGCCAACGAGACCAAAGTGGTAAATCTGCTTCGCATGGCCTTGATTTTGGTTTTGTTGGCGACCATGGGAGTGGTATCCTCGGGCGTGTACATTTATACGCGAGATCAAGAAACGGAAGAATTTCATTCCAACTTTCAAGACAGTGCCATTCGAGTCGTTGACGCCTTTCATACGAGTATGGAACGAAGTATCGGAGCTGCGGCCTGCATGTCCACCTTGATTACATCGTATGCTACTTCTTCTTCTACATTTACTAATGGTAGTGGCTTTCCGTTTGTCACGCTGCCCGACTTTGAATCAGTGGGATCGCACATACGAGACATGTCGGGATCCCACATCCTTCACTGGATGCCGTTGGTATCCGACGAACAACGGCCGGAATGGGAAAGGT…
S23_gene_111	Sro1005_g230230	HOM02SEM002530	Short-chain dehydrogenase/reductase SDR	Carbonyl reductase [NADPH] 1	Short-chain dehydrogenase/reductase SDR (IPR002347), NAD(P)-binding domain superfamily (IPR036291)	Dehydrogenase	TTTGTTATCAAGTTCCTGTCACCGCGAAACATCTTTCTCATTCATTCATTCATTTGGCCCTCACATCAGTTGTTGTCTCCATGACGAAAAAAATTCTTGTGACTGGCGCCAACAAAGGTTTGTTACTTGTATGCATACGATAAGCTGCTTCTTTCGTAGAAACGTAGAAACCATTTGTTAGAATCTTTCTCATTCTCATTCGGCCTCCATTTCATTGTTATTTAGGAATTGGGTTGGCGATTTGCCAGGCGTTGTTGGAAGCAGATCCAACCGTCGTTGTCTTGTTGGGATCTCGCAACGTGGCGCGAGGTGATGCTGCCAAAGAATCTCTCGTCAAGGACAACAATCCTAATTATGTTGATCGAATCCAGGTGGTCGAAATCGATACAAGTTCCGACC…
S23_gene_119	Sro180_g078681	HOM02SEM029162	-	-	-	-	agggagatccaatctgtcaagtgcaatggcatcttttgccaggatcatacgttccaagtggtaaagaactaccaacggAGTCTTGGAGCAGCTGCTGTATGGGATGTTGCCACAGAAACAGGTGAGATCGCGACAGCTGTTTTGGTGCCCTCCACACAAACCAAACATTTCAGCCACGCAGCGATCCAACTGGCAAACCGGCAACAGTTCAAGCCAAAGGCAACTTACAGTGACACCTGGCCAAACAAAGAAGCCTTCTGGATGGAACTGTTCCCTGGAATCGAAGGAAGGCTTGGTTTGTTCCACTACGAGCAAAGGATCCTTTCCACAATCCGAAACACGCACATCGATTACACGGATGCTGTTGCAGATCTCACTGGATGCATATACAGCTATTTC…
S23_gene_122	Sro653_g181961	HOM02SEM000162	RNA-DNA hybrid ribonuclease activity	-	-	-	GCAAGCCTATGCAGTCGAAAAATGGGAATGCCTGTACGAGTTTGCAAGGTAAACGGAATGAATTTGGAGGAAGCCAAGTACCATATCAAAAACAAGCTTGGCACTTCAGTTTCAATCCTCGGGCATACAGACAAGGACCCTTGGCACGGGTCCGGGTAGGGAGCTGGCAACTCCCCGACCCTGTGGCTGTTTATTTCAAGCACATTGTTTGATTGTTTCAAACCGTATGCCTTTGCCACTCCAGATGGCACAAAGAGTGTGCAGTTGTTCATGACCGGGTTTGTGGACGACACAAATTTGCGCCCGAATTGTTTCTTGAGCAACGCTGTCCCTTCGAATCACGAACTGATTGGCAAGGCAACGAAAGATGCACAGTGGTAGAACGATCTGCTTTGGTCA…
S23_gene_129	-	HOM_orphan_208	-	-	-	-	GTTGTTGCCTACCTTGGCTTTAATGGCTGTTTGAAGCTAACTGAGGCCGAGCGGTTGCACATCATCCAACTTGGTACACTCGGTGCTGAACAAGTCCTTGCTCGCCGTCTTGCGGCTTCCACGGTTATCTCCAAGCTCAATCCATCAGCGGTGACGACTCTCCCCAAAGCGGAGAGTGTCTACAAGGATTTCGAAATCCCACATGTGGAGGATTCCAAGCAGATACTGTTGGATGGAACCGGCGCAACCAATGACAAGCCTCTGTACATCGTTGCTGGTGTGGACGAAGTCCAAATGTTAAACGAAACACAATTGCAAGACTCGCAGGATACAGCGAAGCCAGTGGGTCTAGGCAAATATTTTCTCCGTGTACTCCGTCAATGGCAAGCAGAATGGTAC…
S23_gene_130	Sro816_g206730	HOM02SEM018825	-	-	-	-	GAGCTAAGGACAAAGGAACCACAAAAACTGGGGAACTACGGCAGCTCAAGAGTTCCAACAAGGCACGAGATGTCGGCCGTAATGTACGAACAGCTCTGGGAAAAAACAGTAAGGGGTTGGCTACTACTCTGCATCGGCCAAGACCAGAGGACACTGGAGTCGAAATCTGCGATAACCAAATCAGTTTGGTGGACGCCAGTATCGACGAAGCCACCGCCTGTTTTACTCGAGCCACCGACATCTCCCCCTTTATGCAGGAACCCTTGCTATCGGAAGTGGGCCTAATGGCCGACCTCCGAGGAGCTGACGAAATACTGGCAGGCACTTTTGAATGCCCTCCCGATACGGACCAGTACACCCGCCTAATCATACAACATCTGGCAACTCCACCAGAGGTCC…
S23_gene_140	gene19635	HOM02SEM015690	-	-	P-loop containing nucleoside triphosphate hydrolase (IPR027417)	-	TTCGAGATGATTGAATCGGAAGATGAGGAACACAAAAAGAGCAAGGATGCCGTCGAATCCAATGCCGTCCAGGCCATCAAAAGCCTCTACTGCGAGGACGTCAAAAAGGGGGTTGTGAATGTTCTTTATGACAAACCAGGAACGGGGAAGTCCATGGCTGGTTTGTCCTTATTGGACGACTTTTACTTGCTCCCAGGAGGAAGAACGTTGCAGGGATTTATGATCTCGACACAAGCTTCGTCCGGCTCGTACGTGGAAGTATTGGCTGATTTGTTGGAAGCGTCCAGTACCAGGGGCTGGCTCAGTGCACTTCTCCTCGCAATGAATGAACCACACAACCGTCTGCCTTCTCTATTGATTCTTGATGACTTCAGTCTGGATACCGCAGGGGAGAATATC…
S23_gene_152	-	HOM_orphan_211	-	-	-	-	GTTGTTGCCTACCTTGGCTTCAACTCCAATCTGGAATTAGGAACAGAGGAATGGAATCACATGGACGCAAAACCTCGTGGAGGAGTAGGAGCGGCAGAAGTCCTTGCCCGTCGCCTACTGGGATCCGTTCTATTGTCCAAAAAATATCCCGATGCCGTCTCGCTGCTTCCAAGGTACGAGCAACTCTACGAGGGCCGTGGTTTCCCAACGGAGGCCGAATGCAAGAGCCTGCTCTTTCGAGAGTTAGGGGCTTCTCCAGAAAATCCAATTTATATCATTGCGGGTGTTGATGAGGTGCAAAGGCTCGACAATGAAGAAGAGCTACCGGCAAGGCTGGGTGTGGGGCTTGGGCGTTACTTCCTTCGGATTCTTCGCCACTGGCAGGTCAAATGGTACAGT…
S23_gene_155	tho170580	HOM02SEM014587	Ankyrin repeat	-	Ankyrin repeat-containing domain (IPR020683), Ankyrin repeat (IPR002110)	Inherit from meNOG: ankyrin 3, node of Ranvier (ankyrin G)	TGCACCGGGCCTGCAAGAACGACAATGCTCAGTTGGAGATTGTGCAGTATCTGGCAGATCTATACCCTGAAGCATTGGGCATGTTCTGGCAAGGAAAGACACCTCTGGAATGCCTTCTCTACAAGCGTTGTCATCCCCAGAACACCTCGGAAATTGCCATATATTTGGTTGGAAAAAATCCATCCACTGTCCATATCCGAATTGATGACAATTACAACGGTGACGACTCAACTGTGGTCCATCAAGCATGTTTGATGGACGAGCCTTCGCTGCCACTTGTGCGGTTGCTCGTGGAAAAGTGGCCAGAAGGCCTTGGCATTCAGTCGAAAGGCCATATTCCCTTGCACTGCCTTCTTTCAAAATCATGTTACCACGGGTCGAGAGCGACACCTGTCGACT…
S23_gene_159	Sro455_g146450	HOM02SEM000473	Tetratricopeptide repeat	-	Tetratricopeptide-like helical domain superfamily (IPR011990), Kinesin light chain (IPR002151), Tetratricopeptide repeat (IPR019734), Tetratricopeptide repeat-containing domain (IPR013026)	Hydra magnipapillata	GGACGAGCCAACGAGCCAACGGTACCTCCTGCTCCCAACTTGACACCCTTGGTGTAAGCGTTCATCGTTTGAAGCACATTTAGTTGGAAGAGAAGGTATGCGGTGATGGAAAAGCTTGCTCCGAAGCAAAAATTTCTGAGATTGAGACTCTTCAGAAGGATCGTTTGGGCATTATTCGTCAGAGCAGCAAACAATCAATTTGCCCCCAAGATGGACGAATAGGAGCGGCCTACGTTGGTACCCTGCAGGGAGCTGATCATGTGGGCAAAGCCACCCACCTGCTGAGCTATTCATGGAGCTACAGCATAGGAGATATCGTGGAAACTCTTGGGGAGTTTTGTGAGACGAACCAGCTACATCCCAAGAGAACTTACATTTGGATGGACTGCCTTTGCATCA…
S23_gene_168	Sro180_g078681	HOM02SEM029162	-	-	-	-	CCAACAACAGCTTGAATCCATGGGGAATAAGCGACCACAACAGGCATGTTCGTGAGATACAAGGAGTCATGTGTCGATCGATTATTGCCCAAGATCATACCTTTGAGGTGACCAAAAACTATCACCAAAAGAACAAGGGTTTGAAAGCGGAGGCAATGTGGACATGTTCTGTGGAGACTGGAGAGATTGCTGCTGCGGTTCTTGTTCCTTCCACCAAAACGATTCACTATTCTCATGCTGCCAAGCAACTGACACTTCGACCGACCTTCCAACCAAAGGTCATGTACAGCGATACGTGGCCGTGTAAAACAGAATACTGGTCCATGATGCTTGGAAGCGACATTCAAGGCCGGTTGGGGCTGTTCCATTTCACTCAAAGAATCACTCGTACCTTGAGAA…
S23_gene_170	Sro177_g077870	HOM02SEM112388	-	-	-	-	AGAAAGCGGAAACGTTATCGCCAGAAAACAACTCCAGAAAGAGACCCCGCCAATTGTCAAACCCGCCATCCCCAGGGGCTTTTCTGGACGGACTTGAGGGACCGCTTCTAGATCGTGCAGTGGAGACGTACACTTTTCTGAAAGACTTGGCTATTCCAGAATTACCATTCCGGGCTCCGAGATTGGGACGCTTCGGCCTTGCACACATGGGGCACACCCAAAACCAGATCGACACTCGACTCTACTGCTCTGCACTACCTAACCTCACGCCAGCGGGGGAAGAACTTTCCAGGAAGTTGGAGCAGAAAAATGGTCACAACTACATTTTGCTGGGTGTGAGCGGTTGTGGCAAGACCTCAGCTATCTTTGACGCTGCACGGAATAGCTATTGCATTCTGA…
S24_gene_2	sya00G171150	HOM02SEM000007	Zinc finger, CCHC-type	-	Zinc finger, CCHC-type (IPR001878), Zinc finger, CCHC-type superfamily (IPR036875)	-	TCGACAACTGCAGTACGGTGAACATTTTCAGCAACAGAAAGTTGCTCCGCAATATACGAAAGGGCACTGGAACAGTGAGAGTGCAGTGCAATGCTGGAATGGCGACGACCGATCTCATCGGAGATCTCCCTGGATTCCCTGAGCCAGTGTGGTTCATGCCGACTGGGGTCACAAACATTTTGTCTTTCGCGCGGGTTGAAGAACATTTCCCAATTACCTACGAAGGTGGGAACTTTGTCGTGCACAAAGCTGATGGAGCTCGCGTGTTCAGTCGGTCGAGCAATGGGCTGTTCTATTCAGACGCGAACGACAGTCCTGATCACAGGAGTGACCGCGAGGTCGCTCTGATTAACACTGTAGCTGATAAGAGCTCTAACTACTCCAATAACGCTTATCGCA…
S24_gene_18	PSNMU-V1.4_AUG-EV-PASAV3_0038380	HOM02SEM000044	-	-	-	-	AGGGAAACCGGTGGAAACGCCGTCGAACAAAAAGGATACTCCTTCATGCACTTGACACGGTACTACGGGGACTGGCACCAGAGGACTCCGTCCACCGACAAGAACCGGCATCCGTGAAGAAGCTGAAAAGGGGGGATGCGTGCTGGGCAACACGAAAAACAGTGCTCGGCTGGATCATCGACACGTTGACCCACACAGTTGAGTTGCCCCAGCACCGCAAGGATCGCCTTATCGAAATCCTCAACAGCGTCAAGCCCCATCAACGCCGGGTAGCTGTCAAGGAATGGCACAAAATCTTGGGAGAGCTACGGTCCATGGTCATTGCCATCCCTGGCGCTCGGGGACTTTTTTGTACCCTCCAAGACGCCTTCAGACATCAAGAACCTGGTGGCCACCGGT…
S24_gene_22	tho160000	HOM02SEM000094	-	-	-	-	CCCCCGCACAAGGTGGCCCGATGCTTAGCCAGCATTGACTACTTGAATCGACGAAAACGAAGCCAACAGCTGTCCCGACTCAGCCTGGCAATTGTGACAGGGGTGTTGCAGTCAGTAGTGGAAGCAACTCCTCAGCGAGTTGGTCAGAACTAATTGCAAACCCTATATGACGACCTCCACAGCCTGGAAACAGTGGGCCTCATAGGGGCCGCAAAGTACTACACCACGGTGGATTTGAGCGAAGGCAGCTACTACACCTTGAATTGGTGGAGAACTCTCTTGTCGGTCAACGACGGCTTTGTCACTAGTCGCTCCAAGGGCTACAAGGGATTAGTACTAAAATGGGGCAATGGCAGCGGGACTGGAACCGGCGGAACAACGGAGTTTTACGCAGTCAAC…
S25_gene_9	-	HOM_orphan_226	-	-	-	-	ATTGCTCAGCCAGAATTATGCACGTATCCAGGATATTTCGAAAGAACGAGCCTGATACTTTAATCCGTGCAATTACATCTGTCCTTTGTAAAATGATTCGCAGCACTGCCACCCCTTTTCCGACTCCGTTTGCCAACTTGGAACAGCGCACAATCCTCAAGTTTGTAAGGTCTGAAGCCACATCTGTTTTCTGGACCCAACTTCATGTCAAGCCGCAATGGGACAAAGTGGGAAGGCCTCAGAAATTCCTTTTTGCTGTTCAGGATCTTGGACGAGGTGCTGACGGAAGGGTTTGGCTTACTTGTACAACAAGTGGAGCCATATGTGTTCTTAAGTTTCCATTGGACGGGAAAGCTGAGACACTTGACCGTGAACATTCATCATGGCAAGCTGCCTATC…
S25_gene_10	Sro560_g166660	HOM02SEM008458	-	-	-	-	GGTCTTCAGCTGGTAGTAGTGTTCATTCATCAGGCGGAATAATCAGTGTTGCCGAGTCCATTGTGCATCGCGAAACGGCAGCAGTCGCTGGCAAGGAGGGAATTGTTGAAAATCCAGCCATCTCTTCCAGCCTTGCTGGTTCTGTTTGTAGGAAAGCTTTTTTCTTTTCTGTTCAGGTTGCAGATGAGGAAAACATTCCGGGAGAACGGCTAGGACAAGCCGGGTTCATCCGGTGCGCTCTTTCCACTCTTCCTGGCAGTCCACCTGAGAACAAGAAACAGAAGCTTATGGATAGATGTGGACCTACTCCGGCTCCAGCCATCAAACAATCCACTTCCGCCGCACGTGTCTCCGTTGTCCCTGTTACAGCACTGCATAATGTTGTCAAAGATCGGTTTC…
S25_gene_11	-	HOM_orphan_227	-	-	-	-	gaccattttgttccttcctggttcaagcccgagtatgacgaagcttgcaaggacgacgggttttggAATTCGATTTATTTGTTTGTCGAAGGTGCGACCCATGACGACAGTGTCCAGCGCCGCAAGGAGCTGTTGGATCAGAAATTCACTGTGGCTGGCCACTCTGCGCGGTTCATGTTCAGGCAAAACGAAATGTCTATCACCAAAGAACTGAACGAGAAGGCAAAATCTAAGGGAGGCATTGATGCTCTAGAAAAAGCTGTGAAATCCGATCGCAGTGATGGCGCTGTGAATTCTTTGATCGCGCGATTCCAGGATGAAAAGGAGGGACCGACCCCAGAGCAACCTGCCGAGTTGCCTTCTACTCAAGATTTTTTGGCCGTTGCCACCACTATGCAG…
S25_gene_13	Sro3039_g342611	HOM02SEM000007	Zinc finger, CCHC-type	-	-	-	TCGGCACCACAGAAGTGCTCAAGAACCAAAAAGCAGCCACTATCATGACCACAATCAACCACATTAATAGCGTGTACAAGGGCCGTGGCTTTCGCATCAAGTTCATGAACATGGATGGCGAGTTCGAGCCACTACGTGGAAGCCTCGCCACCATCGGCATCACCCTGAACACCGCGTCGAGAGATGAACATGTCCCAGAGATCGAAAGACGAATCCGGACAGTAAAGGAAAGGACCAGGGCGACATGGAATACGCTCCCATTCAATAAGCTACCAGGACAGATGGTCGTACACATGGTCTACCACAGCAACTTCTGGCTGAACGTGTTTCCACCAACACCAGGAGTTTCAGGAGTGGTCAGTCCTCGAGAGCTACTCACTGGACAAAAGATAGACTTCA…
S25_gene_28	Sro1736_g294361	HOM02SEM000094	-	-	-	-	GACCGCCATGACCCCGAGAACATTTTCCGTTGGGACCGCATCAGACTCAATCTCCCTGGAAGCTCTGATTACGATGCCACGCTGCCGTGGGTCTCGAAGATCAGGCTGGATGGGAAGATAGCGGCAGACAGGGTCATCTTCGTCGACGACGTCAGGACCGCAGGCAACGATGAAGACGAGGGCTGGCGCGCCACTCGAGCTGTGGCCAGCAGGTGCAGCTATCTTGGGTTGCAAGATGCCTCTCGTAAGAGACGCATGATCAGCCAGCGTCCGGGAGCTCGGGCGGGCAGTATAGTGTGGACAAGCACTGACAAGGTGGCCATCATGGTAGCGGACGACAAGTGGCAGAAGCTCCAGGGTCAGGTGCAAGAGCTGTCCACGCTGCTGGATACCAACCCC…
S25_gene_48	ptri241020	HOM02SEM003468	-	-	-	-	cgcaacctcattgcaattccggatctctccctatacggTGGAAACAACAAAAGGATAATGATGGATCCGCGCTGTTTCATTGACCACATGAACAGCATTGCTGCTCTAGCCCAGTCAAATCATCACGTTATCCAACAGCTCCGACGTCAACTGAACGATATGCAGGAAATCATGACCCATGGCTTGAATCAGAACCAGCAGCTCCTGATGAATCAGGGTTCAATGTCGGCTTCCGTTCGAAGAATGGAGAACCATCTTCTAGGCAACCTGGTACGGAAGGAACCCGTACCACCTTCCTCTAACGTTACCCCGTTTACTGTCAGCGCCCCCTCTAAGAACAAGTCGGTGTCTGAAGTTTTTGTCTCTTTTTTCTATGAAGATTACAGTGCTGGTTTTGAA…
S25_gene_61	Sro2584_g331882	HOM02SEM010957	Glycosyltransferase WbsX	-	Rhamnan synthesis F (IPR007739), Glycosyltransferase WbsX (IPR032719)	Inherit from COG: biosynthesis protein	TTGCTTTGCTTCTTCAAGTTGGAAATACAGATTTGTGGACAGAAATGCTGATGTGCACTACAAATATTGCAACAGCAGCTCAGCTGTCTTCTACTACTGTAGATATTTATATTGCACTTCACGAAGATGTAAGCACAAATGTTTTAAGAGAGATTCAATATAATTTGAATAATCTGAGAGGAATTAAACAAGTCTAATTTTTATTTGTTCAAAACAGAGGAGCAGATGTTGAACCATTTCTGCGCCAAATACTCAATTTATCTCAATCTGCAAAGGAATATGATATTCTTCTGAAGCTCCATACCAAATCAGATTTAATATGGAGAGAGAGGGCAATACAATCACTCTGTGGAACTCCGGAGCATATAATTTCCATCTGGAAACATTTCATCTTAAATG…
S25_gene_70	Sro180_g078681	HOM02SEM029162	-	-	-	-	TCTTTGCACAAGACCACACATTCCAGGTGATGAAAAACTACACCAAGAAAGGCCTCGATGGAGCAGTGGCAGTCTGGGATGTCGGTACAGCTGATGGTCAAATCGCTTCTGCTGTTATTGTACCGACAACACAGACACAACACTTCGCCCATGCAGCAAAGCAACTCACGTCAAGAACAAACTTCAAGCCACGAGCAATGTACAGTGATACATGGCCCAACATGGACCACTTCTGGGACAAGCTGGTGCCTGGAATGGAAGGTCGTTTGGGCCTCTTCCACTTTGAAAAGAGGATTACATCGACAATGAGAAACAATCACATTGACTTTGGAGAGGCGCTCAGTGGTTTGCTCTTATGTCTCTACACGTACCATGGTCAAGATTACGAGAGGCTCGTCG…
S25_gene_71	Sro180_g078681	HOM02SEM029162	-	-	-	-	gCAGAAGCAATGTGGACTGTGTCGACTGAAACAGGAGAGATTGCTTGTGCCGCATTAGTTCCATCCACCAAAACAATGGACTTCTCGCATGCTGCCATTCAGCTAACACGGAGAGAACACTTCAAGCCCAAAGTCATGTACAGCGATACATGGCCTTGTAAATGCGACTTCTGGGCGCTTCTTTTCCAGCAAGACATTCAAGGACGTCTTGGATTGTTCCATTATCTTAACCGGATCATCAGGACTCTACGAAAAAGACACCAGGATTATGGAAGCGCGGTTAACAAACTTCTCACTTGTGTTTACAGGTACCATCCAAATGACTATGAGCGGCTTCTCGCAGCCCTAAAAGAAGGAACTCTCGCAGTTAATGGACAAAAATACAGCGACGATGACATC…
S25_gene_78	-	HOM_orphan_232	-	-	-	-	ACGCAACACCGCCGACTACACACCGCTATGCGCGTTATACCACCCCCAAGTCGGCAAGCGGCGATTTCGAAACAGGAGAACTACTCCCGTCGTCGGAACCTGTGGTGCGTCACATCCAAGCGAAGCTGAACGAGCTGAACACCGAAAAGTTGCGACAATTGTTGTTCAACTTTGAAAATGGGGTATCTGACACTACGGAAAACCCGAAGGCTTACGAGACGCTCCTTAGCATATACATAGTCGAACCGGGCGGACTTAGGTGGCCGTATGGGCACTGTAAGGTGTCTTTTGATAAGGAAAGTCCCAACCCCAAGGAGCGGTCAATGGAACGACTGGACGTGAACTGTGCGAAACTGGAAGTATCTTACAGATCGCCCCTGGCCTCTGAAATGGAGACAA…
S25_gene_90	FBgn0051548	HOM02SEM000028	Short-chain dehydrogenase/reductase, conserved site	-	Short-chain dehydrogenase/reductase SDR (IPR002347), NAD(P)-binding domain (IPR016040), Short-chain dehydrogenase/reductase, conserved site (IPR020904)	-	GATAGTCCACTTCGTTCCCTACCAAATGTGTTGTTATCACCACATAACTCAAATAGCAGTCCAAAAGCTTGGGAAAAAGTTCATTTCAATACAATCAACAACATGATAAGTGTCTTTCAGGAGGCATTTCCCAAAAAATGTTTTCAGCTGATTAATCCAGATTGCTTTTGTGAAATTCCCATGGTTTCCCAAAGCAGGAGCAACGAAAAGAAAGTTGTGCTTATTACTGGTAGCTCAGGAGGAATAGGCAGTGCAACAGCAGCAGTGTTTGCCAGAGCTGGATGGTATGTCGTTGGAGTTGACTGTAGATGTCTCCAAAGTGATACAGTTGTTCATAGATTCATTTTATCTGATATTTCTCAGCCAGATTCAGCGGCAAATATAATGGAAAATATTATC…
S25_gene_98	-	HOM_orphan_237	-	-	-	-	AGAAATCCGGGATGAAGTGACACAGCACTTTGGACGGACAATTCTACAAAATCAAGAGGGACGTCGAAGAAACAGCGGCCAATAAGCAGCTTTCTCTGGGAGTGGGCGGATGGGACGATGGTCAAGGACTCGTCAATCTGAAGATTGCCAGAGGCGATAATACGATGGAACTAGACAGGTCACAGCGCTTGCCGGAAGGAGCGGAGATGCACAAATTCTACGCAGGAACCTGGAATGTTCTTTTTTCGCCCCCCGAACGTATCTCTCGAAGAAGTACCAAGATTTAAAAGAGGGGNNNNNNNNNNNNNNNNNNNNNNNNNNNNNNNNNNNNNNNNNNNNNNNNNNNNNNNNNNNNNNNNNNNNNNNNNNNNNNNNNNNNNNNNNNTTGATGATGACACC…
S25_gene_99	gene17058	HOM02SEM021315	-	-	-	-	AAGCAAAGCAATATGAGAAAGTGACTAATCTGTTGCGATTCAAAATCAAAGGGGCCGCATGGAAGCACAATGGTCGTATTGCCGCAACACAAACTCAACTACACACGTGGCTGCATGGCAATGAATATTCTCCTGAAAATATTCAGGCATACATGAATTATATTAACCTGGAGTGGAAGCCGAAGTTTCGCTGGAAGGACGAGCACGAATATATTGATTGCAACGAGAAAGGAGCTGGGTTAAAATCATTGCTGGATACCTATCATTTTGATGGCCAACATTCGACAAGCGGTCACATTGATGTGGTTCTAGTTGAGTCTCCCGACAAGGCGGCGAATACAATCAAGAACAATATTGAGTTAGGACTTGAACTGAAGCATACCAAGAATACAGGTGAAC…
S25_gene_101	Sro180_g078681	HOM02SEM029162	-	-	-	-	TGGGACTGTGCAACATCCACAGGTGAAATAGCATCGGCAGTGTTGGTTCCTTCAACCAAAACTGTTCACTTCTCGCATGCGGCCATGCTGCTTTCAAAAAGAAATCAGTTTACTCCACATGCAATGTACAGTGATACCTGGCCAAATGGCGAGGCGTACTGGCTGTCACTCTTCCCTGAGTTGCAAGGGAGATTGGGTCTGTTTCATTATGAGAAAAGAATCATTAGTACCTTGAAGAAAGGCCATATTGATCATGGAGATGCACTTACCGGTCTTCTCAATTGCTTGTACGTCTATCATGACCAGGACTATGCCAAGCTACTCAAGGCTCTCAAGGATGGTTCTCTTTCCTCTATGGGGCGGTGTTACTCTTCCCAAGATATCCGTGATCTCCAAGGA…
S25_gene_110	Sro244_g097070	HOM02SEM106620	-	-	-	-	CCATGAGCAATCCGGCGTCCCCAACCAGCACTGACTCTTCTTGCACTGATGTATCTCCCATCAAGAAGAAGACGTGGCCACCACGAGACACGAAACCTTTCCTCGTGGGCGACTTTGATATTCCTATTGATGTGGACTTGAAACAAATTAAGTTCCTCTCAGTTGATGATCCTGCATTCTTTTGCATCTACGCATCGGATGCTGAAATCCACGCGGCATTAGGTCTTCCAGGTGCACCGGTGGCACAAGGAGCAACAGCTGCGCTGTCCGCCGCTGCTTTCAAGGCATTTGTGGTGGCTGAGTTTGGAGCTGTGTGCACTATGGCCACTTGCGGGGTACCGGTAGCGCGATTGCCGCCTGCTAATGGATATTCGGATGCGGCTTTTCAACGACTTTCTA…
S25_gene_116	Sro619_g176400	HOM02SEM016021	-	-	Protein kinase-like domain superfamily (IPR011009)	-	CACCCCCAAAGATAGGCTTTCACGAGCTGGCCGAAATAAAACGTTGGAATATTCCCGAAAACCTCCTCAATTTCCAACTGAATTTGGCGGATGGAGAAGGTCTACCAATCAGCAGCATGCTACTGACATGCGCAGAGAAGGTTGTCACAGGTGGCAAGTTGCCGCGCCACAACGAAGCAGATCCCCAAGACTACATCCAAGCTGTCATTCGCGATGTGCTGCATTGCTTGGGTGTGAAGATGGAAGTATTCAAGGAGGCAACCTTGTTTTCTTTGCGGCCTGACCTGGTGGTTGTAATCTACGAAGGTAGGTTGATTTTTGCGGTGGAGATCAAGAACCCTGGACAGACAGGACAAGAGGTCGAAACTTCGGAGACCGCAGGAGGCCAGTGCCTTGACT…
S25_gene_118	sya00G03320	HOM02SEM000253	Nucleotide-sugar transporter	UDP-N-acetylglucosamine transporter	Nucleotide-sugar transporter (IPR007271)	Solute carrier family 35	TAACAAGATTTTTTGGGTGTAGAAAAATGAAAATGAAAAGAAAAATTGAAACTTATGTATCTCTTTGTCTTCTTGTAGTGCAAATGGTAGGATTAGTTATGCTAACAAGATATTCACGAACTAATAAAAAACAAGGAGAGCATTTGTATTTAACATCAACTGCGGTTTTTCTAAGTGAACTAATCAAATTTGTGCTAAGTTGCTGCGCTATTCATTTTGATTCAAATGAGAAGTCAAGTTTATATTACCAGCTTAATTGCCATCTCCTGCATGCTCCCAAAGAAGTTATAAGGCTAAGTATACCATCATTACTTTATACTATTCAAAACAACTTAAATTTTATTGCCATATCAAATCTGGACTCAGCTACTTTTCAGATTACCAGTCAACTAAAAATAT…
S25_gene_125	Sro2659_g333920	HOM02SEM009326	-	-	Protein kinase, ATP binding site (IPR017441)	-	GGAAACGAGTGAAGGTTTCCGATGCAGACACCCTTGGAGATCTCTTCAAAAAGGGAGTCCCATCGCTTTCGAAAGGGAACGAATCAATGCAGAGTACACCTCATGTGTATGATACAGGGCACGAACATGCTGCGATCTTTCTCGAAGACATATCCTTTCCCAGCGGCAGTGAACCCCCGTTCATGCCAGAAGACGCGGAGAAAGACAAGAGCTTCCTGCTTTTGGACCTCACCAAACAGTCAGCGGATTGCTTTACCTATCAGAACGAGACAAAAATACAATCTCTCGTCACCAGTTGTCTAAAAGACGCGCTGAGTTCCCAAGATCTATACCGCCATTTTGGTGTTGAAAACGAGTTTTCTGTTTTCGCCTATCGCCCAGACATTGTGGTTGTCAGCC…
S25_gene_128	Sro526_g160480	HOM02SEM046868	-	-	-	-	ttggaggatatggacacccCCACGAAGAAGCACCATGACATTACGTACATTTCCGAGAATTTCAAGTCTTGGACTGAATGTGTGCAGCGGAAGAGGTTTCCAATCCAACTCCCTTCCTTTCAGGCGCTTGAAGCCGCGACAGAGAACGCTCTCCCAATCCAAGGCACAATCCCCATCGACTACAGCCGTGATGGTCTCGATTGGCGATCAGATATTCGAGTTTGTCTCTCTGTCGATTCCCGGGGCGTGATGTGGAAAAACTTTGTGGTGCACCTTCCGAATGATGGCTTCTTCTATGTGGATGAATCTCTCCTCCCAGTGCTGGCTACCAACAAGCGCAACCCGAAACACATGAACACTTGCAGTGAAGGGTGGGCTTACCTAGACCAGTGCCTTTGG…
S26_gene_1	Sro180_g078681	HOM02SEM029162	-	-	-	-	CCAATTGCTCAGAGATACTGCTGGCGCTACCTCCACACATAGCAGCCAACTATCCAGTTGATCCAAAGTATGCAATGCACAACAAAAAGAGCCACATCTATTCTACAGCCACTGAAGTGTTTGGGTCCATCATGTTGACCTATGGGAATGGTGATTTATGCAGCAAGTTACTTTACAATGCTATTAATCAAGAATACATGAACAAGGTGGCTGCATATTACTCGCTGATGAAAACTCGCACCAAGCAATCACCACCGCTGTACGTGATAAGAGAGACTGACTTCATCAGACATTATCCACCACAAGGAGAGGCAATTCGCGACCTGTGGGACGAGGCTGCTGCATCCAAACACAATCGATGGGGAATCAGTGACAATGAGAGGCACACGCGAGAGATCC…
S26_gene_8	-	HOM_orphan_244	-	-	-	-	TTAGATCTTTTGAAAACCCTGATCGTAAAAATGCTGATGAACTACAGTTTAAATTAGCCGAAGAAATTTATGATTCGATTAGAGAGTGTGATACAGACATCTGTGATATTGCCCAAAATCTAGGTTTCAAAGCTGATAATATCAAAAATGTAAAAGACCACGTTTTTTATAATGAGCATGATCTTGACCGGTATGGTCCAGATGAAATTGAACACAAACGTTTTGACGCTACTCTTGAGCAAGCTTTAGCTTGGAAGCGTATCGAAACTGGAACTCACACTCAAGATGATGTTACTTGGATAAAGCATGAATGCGCGGAACGACATCACGAATTAAAGTATGAATCAGGATATTCAGAAGCTCATGAACGGAAACAG
S26_gene_15	Sro1837_g300760	HOM02SEM000026	Ribonuclease H-like superfamily	-	-	-	gAAGTGGTCGGTGTTCTCTTGTACTATGCCCGAGCGGTCGACCACACGATGTTAATGGCCCTTGGAGACATAGCAGCAGTGCAAACGAAAGGCACCGAAAAGACAATGGAAGCAACAGTCCGCCTATTGAACTATGCCGCCACCTACCCGGATGCAATCCTACGCTACACCAAAAGCAACATGATCCTACACCTTCACTCGGACGCCTCCTACCTATCCGCTCCCAAAGCCCGTTCACGAGCTGGCGGCTACCACTTCCTCAGCGACGGAACTATCGACAACCCACCTATGAATGGCGCTGTACATGTAGTCGCCAAAATAATGAAGAATGTCCTCAGCTCTGCGGCCGAAGCCGAAGTCGGCGCCGCTTTCAACAACGCACAGGAGGCCTGTCCAATC…
S26_gene_16	Sro160_g072021	HOM02SEM003468	-	-	-	-	TACAGCCTTTTGTATCTCGAACTCCAGAGGCAAAAAAACGGAGACCTCCAAGACCTAGCCATCCACCCTTTCCGTGATGGCATCCTTGAGGATTACTATTTCAGTGCAATCTACTTGGTAGTGATGGTCGGATGCAACGACGAGTATTTGTTTCCCAGTTTCAGCGAAGCCGCCTTGGCGACAACCAAATCAGGCAAATCCGCCAGCAAGGTTTTGTCACGATGGAAGAGCTTATTCGACGACGTACGAACCAGGTTTGACACCCTAGAAGACAAGATCAACTCCAACCTTTCGTCGCATGCAAATAAGAAAGGCAGTTCACAGATCATGGCAAACAACCCAAGCGTCTCTGGGCCCGCTCAAGTTTTTCGCACCTACGGGAATCGCGGCCGGACTAAA…
S26_gene_21	sya00G124480	HOM02SEM000007	Zinc finger, CCHC-type	-	-	-	gaactagctcGGAAGGTACAACAAATGATAGGCAACCCGTCTTTGAAGACGTTCCTACGCATCCTGGACGGCAACCAGCTGCCGAACTCACCCGTCACTAGAGCCGATGCAGTAGCTGCCGAGAAAATATTTGGACCAAACCTGGCTGGATTAAAAGGGAAAACCGTGCGAAGACAGGGCCCTCCAATCTTGGAGAGCCAATACACTCCGGTACCACCAACAATCATGGAACTATACCAGGTAATTTCAATCAGCACCGACATCATGTTCGTCAACAAACTGGCCTTCCTAGTGACCATATCCAAGCACCTGAAGTTTGGCACAGTGGAATTCCTGCCCAACCGACAACACAGCACAGTTCTCGGAGCGATCAAGCGAGTCAAGTCCACGTACTTCCGC…
S26_gene_30	Sro180_g078681	HOM02SEM029162	-	-	-	-	CATGACAGGCATACGAGAGAGATACAGAGTGTCAAGTGCAGCAGCATTTTCGCACAGGATCACACACATCAGGTGGTGAAGAACTATTTCCACAAAAAGAAACTTGGTGCCGAAGCAATGTGGACTTGTTCCACTGAAAGTGGAGAGATAGCTGCAGCCGTACTGGTCCCTTCCACAAAGACACTGCACTTTTCCCATGCAGCCAAGCAACTGTCACTGCGTCCCCACTTCGCTCCAAAAGTTATGTATAGTGACACTTGGCCATGCAAGAATCAGTACTGGTCCATGTTGCTTGGAAAAGAGATCGAAGGCCGATTAGGTCTGTTTCACTTCATTCAGCGCATCACAAGAACACTCCGGAAGCCACACGTTGACTACTCACTGGCGATTGGAGTTCTT…
S26_gene_37	Sro180_g078681	HOM02SEM029162	-	-	-	-	ACTCATGAGGTGACAAAGAATTACTTCCATAAGAAAGCTCTTGGGGCAGAAGCAATGTGGACTTGCTCTGTTGAAACTGGAGAAATCGCTGCAGCTGTGCTTGTAACATCTACTAAGACGATTCACTTCTCTCATGCAGCCAAGCAGTTAACTCGGCGACCAAACTTCAAACCCAAGGTCATGTACAGTGACACCTGGCCCTGTAAAAGTGATTATTGGACATTGATATTGGGTAGTGAGGTGCAAGGGCGGCTCGGTCTATTCCATTTCATTCAAAGGATAGTACGTACCATGAGAAAGAAGCACACCGATTATTCCTTTGCGGTGACAAGGCTTCTGGAGTGCGTCTATATTTACAACAGTGCCGATCAAGAGCGACTGCTGGCAGCACTGAAAGAA…
S26_gene_38	Pp3c17_9060	HOM02SEM014699	protein kinase activity	-	Protein kinase-like domain superfamily (IPR011009), Protein kinase domain (IPR000719), Protein kinase, ATP binding site (IPR017441)	-	TTGGCCTCTCCAGTGTGTAGGCTTCTTCATGATTTGCAGGGTCAAACTGTGGTCTGGCTTCTTGGTGCCAAGTTTGTGGAGTGCTTACAGCAAGCTCACAATGCAGGCATCTGCCACCGAGATGTTCGGCCAAGCAACATGGGCTTTGTACCATTGGCAGAATCGACTGATGAAACTGAGGTTCTTTTGTTCGATTGGGCATCGGCTGTAGAGGTAGGAAGCCATGTACAATTTACTGGAACGGTTCATTATGCACCAATTGATGTGCTTGACTCTCTCAAGAATTGGACGGACCCTGTCCCAGCTCCTGCCCATGATCTGGAATCTCTGGTATACGCAATCTGGGATTTGACGAGGCAGCCAGCCTCTCCCCCAGCGCTTTCTGTTGTTGGATCGCTG…
S26_gene_40	Sro180_g078681	HOM02SEM029162	-	-	-	-	TGGTGCATTGTTCAGAAGATGCAATGTCGACAGTGCAAGAGGACGTTTAGATCCAATTGCTCAGAGATACTCCTCTCGCTACCTTATCACATCGCCTCCAACTACCCAGTGGAGCCAAAATATGCCATGCACACGAAGAAGAATCACATCCATGTCGCGGCTACTGAAGTGTTTGCTTCGATCATGTTAACTTATGGAAATGGTGGTCTATGTAGTAAGTTACTTTACAACGCAGTGAACCGAGAGTACATGAACAGAGTCACGTCCTACTACTCCCTCATGAAAACTCGCAACAACAAAAAACTGGCTCCTTATGTCAAAAGAGAAAGCGAGTTCATCAGACACTATCCACCCCAAGGAGAGACAATTCGAGATCTATGGGATGAGGCCGCAGGATCT…
S26_gene_45	Sro180_g078681	HOM02SEM029162	-	-	-	-	AGCTGACACAGAGGGAACACTTCAAGCCGAGAGTCATGTACAGTGATACTTGGCCTTGTAAAAGTGACTTTTGGGAACTTCTTTTCCAGCAAGACCTTCAAGGACGTCTTGGATTATTCCATTATCTTAACCGGATCATCAGGATTCTACGAAAAAGACACCAAGATTATGCAAGAGCGGTTAACAAACTTCTCACTTGTGTTTACAGGTACCATCCAAATGATTATGAGCGGCTTCTCGCAGCCCTAAAAGATGGAACTCTGCCAGTTAATGGACACAAATACAGTGACGATGACATCTGCGAGATCAAGGGTACTTACCTATTCAGACGACGATATGGCAAGTACCTTCGAAAAGAGATTCGAACTCAAGAATCCATGCGTTCTCGACTCGAAGACT…
S26_gene_47	Sro1029_g233300	HOM02SEM028719	AAA-ATPase-like domain	-	AAA-ATPase-like domain (IPR018631)	-	GAAACATGACTTTCGATAAGCAAATGCTGGATGCTGTGGGGCTCCGCGGAGAGGATGTGGACAACATGCTGCAGCAAGTGCATAAAGCTCAGCCCTTCGCCGATAAAGAAGAAATGGATAAAGTGTGCCAGGCGATCCAAGACCATGCAAATCATTTGCAGTTTCTGACAGGAGTACCATTGTACCACACCCGGATGGTCAATGAGCTAATGGGGGTCATTATGAATCCTCCAAGCAGGCGGGCATGGCTAGCTGACACGAGCAGACTGCCTGGATCTGTAACCCTCGAAGATGCCCCCAGTGCCATATACAAGCTGCTGCAGACCAGCAACAATCATTGTCGCAAGATTGCCAAATATCTGGTGTCACAAAGGGACATCTTTGGTACCCTAAACGAGA…
S26_gene_59	Sro180_g078681	HOM02SEM029162	-	-	-	-	GGACGTATGGGCCCACACTATCACTCCATTGTTGGATGCAAACTCCTTTATGTGGATTGGGAGCGCCTTGGAATTCCTGTCCCTTGCCCAGATGACAATTGCTCTGGCCGCCTCAAGAATGACAGGACTAACTTTTCTAAAAACAGAACTCTGCATCCTATCTTTGGCATTGAAGGTGCTCCTTCCTGGTGCATCGTCCAGTCCATACAGTGTTTGGAGTGTCAACGTCGCTTTGATGCAAACCAGGCTGGTGTTCTGATTGCCATTCCATCTCACGTTGCGAACTTGTATCCTGTGGAAACCAAGTACGCCATCCCCAAAGCCAACTATCACTTAAACAGAATAGCTACGGACGTCTTCAGTTCTCTCATGTTGACCTATGGGAATGGTGAGCTCTGC…
S26_gene_60	sya00G124480	HOM02SEM000007	Zinc finger, CCHC-type	-	-	-	CCAGCAATTATGGAACTATACGAAGTAATAACAATCAGCACCGACATTATGTTCGTCAACAAGCTGGCATTCCTAGTGACCACATCCAAACACTTGAAGTTTGGGACGGTGGAATTCCTTCCGAACCGACAACACGACACCGTTCTCGGGGCGATCAAGCGAGTGAAGTCTACATACTCCCGCCGTGGATTTGAACTACGACACTGCAATGCCGATCTGGAATTCGAGCCACTACGAAGTCAACTCACGGAGAACAAAATAGAACTGAACACCGTCGCCGAGGATGAACACGTGCCAGATGTGGAGCGATACATCAGGACCATCAAAGAACGCACACGTTGCACCTGGCATTCACTCCCATTCAAGAAGATTCCCAACCGAATGATCATCGAAATAGTG…
S26_gene_79	ptri241020	HOM02SEM003468	-	-	-	-	AAACACCCGGTCTGTCGCTAGCCGCGGTATTTTGCACCGGCTGGGCGAACCGTGGACGTGACACTCTTTGGGAATATCTCTCTGATTCGTTCGTCTTATCCAACCAAGCCGGGAAAGCCTTGAGCAGATGGACGCACAGGATCGGGGATGTAATCCATGGCGGTCAACCTCCCACCTTTGATGATATCGGCGGTTATCATGGGAGTCCAACCCCACCCTCCTCACAAAACAGCGATACCGTTGCAACTGCTTTAGTTGACGGAAACCGGGATAAACTCGGACAGTTCGCGAATGTGTTATTTGAAGATGACATAGACAATCGCTGGAAGCCCAAAGTCAGAGAATTACTGGTCATAACTCTGCTCCTCCGCTATGACCAATTCTGTGCCGTGTTGAGAA…
S26_gene_82	-	HOM_orphan_254	-	-	-	-	GCGCTTGTGTACTCTACTGTCAGTGGAAGTGGGAAGACTGTCTCGCTGCTCCATCTCAAGCCAAATCTTCCCCCAATGCTGCTCGATGTGCCACCCAGCAATATTGTTGTTGCCTACCTTGGCTTCAACTCCAATCTGGAATTAGGAACAGAGGAATGGAATCACATGGACGCAAAACCTCGTGGAGGAGTAGGAGCGGCAGAAGTCCTTGCCCGTCGCCTACTGGGATCCGTTCTATTGTCCAAAAAATATCCCGATGCCGTCTCGCTGCTTCCAAGGTACGAGCAACTCTACGAGGGCCGTGGTTTCCCAACGGAGGCCGAATGCAAGAGCCTGCTCTTTCGAGAGTTAGGGGCTTCTCCAGAAAATCCAATTTATATCATTGCGGGTGTTGATGAG…
S26_gene_84	PSNMU-V1.4_AUG-EV-PASAV3_0038380	HOM02SEM000044	-	-	-	-	AGCATTCAGACGAGCGGAACCAAAAGGCCATCGTCTCAGACTCACTCAACATCCTAGCCGACTTTCGATGGCTGGCAAACAGCATTAACAGTCACCCCACGAGACTAGCCAAACTGGTTCCCAACAACAATCCATCAACAAGAGGAGCCTGTGACGCCTCCGGCAAGGGCATGGGAGGAGTGCACTTTGTACCCACCACGAATGGACGGGTGCAACCAATTCTATGGCGAGCAAAATTCAACAACAAGATCGAACGGCAATTGGTGTCTTTCAAAAACCCACACGGTGACATTACCAACAGCGATCTGGAGCTGGCAGGATCAGTCGCACATGCTGACGTGCTAGCTCAAGCTTGCGACGTCCACGAACACACGATACACAACCTTTACGACAACACAC…
S26_gene_89	Sro180_g078681	HOM02SEM029162	-	-	-	-	TCTACACAGACCATTCACTTCTCTCATGCCGCGAAGCTTCTCTGTGACCGACCAGCTTTCCAGCCGAAGGCTTTATACTCAGACACCTGGCCCAACAAAAATGACTTCTGGGAACACTTGCTGCCAGATGTCGAAGGGCGATTGGGCTTATTTCATTTTGAAAAAAGGATCATCTCCACTCTAAGGAAGGGGCACATCGATTATGGTGAGGCCATTGCTCATCTTCTTTCTTGTTTGTATAGCTACTCACCTGTTGACTATGAGAACCTTCTTCGAGCTCTGAAAGATGGGACACTGTCTGTCAACAAGAAGCACTACACAAGCGATGAGATTGCCGAAATGCAAGCCACTCCACAATTCCGAAAGCGATACGGCAAGTACTTACGCAAGGCCCTGTAC…
S26_gene_97	Sro180_g078681	HOM02SEM029162	-	-	-	-	GGTGCATTGTGCAGGTGATGATCTGTCCACAGTGCAAGCTTCGACGTGACGCCAACTCCAGTGACATTCTACTCTCCCTTCCTCTTCATGTGGCGACAAACTACCCAGTGGAGCCCAAGTACGCGGTGGATTCCAAGCACTGTCACATCCATTGTTCGTCTACAGTAGTCTTTTCTTCCATCATTTTGACCTATGCAAATGGTGATCTATGTAGCCGATTACTCTACAATGCCTGCAACCAAAACTATAAAGACAGAGTCGCCTCCTATTATTCAGTTATGAAAACTCGAAACAAAAAGGAGCCAACACAGTACATCAAGATGGAACAGTTTCTGCGCAAATATCCACCACTCGGGGAGAACATTCGCGATCTGTATGATGTCGCCGCGTCTTCCAGAA…
S26_gene_101	CC00G172760	HOM02SEM000094	-	-	-	-	AGGATGAGAATATGTACATGCAGGCCCGAGACGGGGACCATCTTATGATGTCCTTCCAGTGCGAGTTGTGTCAGTTCAGGAACATGATGAAACGCGACCCTGTGTTTGGCAACGCCCAACACGACGACCTGCTCAAGCATATTCGTAGGGGAAACCTTGACGCCTTTTGGAGTCGGGAATCTTCCACGGTTGCCCACAACAGAAGGGAAATGATTCGCGGGCAGAAGACTGCCGACAGGTTCGGATTTGTGAGCTTAAACCCACCATACGGGCCGTTCCCTTTGAGCGACGCCTTTGGGATGCTGGCGGTGGTAGCGATCATAGATCGCTCTCAAGACCTAGGCGGGCGATACGAGCCGCATGTCCAGCCCAACACATACAGGAAAGCACAGACAGCGA…
S26_gene_103	Sro180_g078681	HOM02SEM029162	-	-	-	-	TCATCAAGCACTTCCCTCCCCTTGGAGCAACCATCCGTGCCCTCTTTGACAAGGCATCTTCCACAGAAAAGAATCCGTGGGGTATCAGTGACAATGAAAGACATACTCGCGAGATCCAAGCAGTTAAGTGTGATGGTGGGATATTCTCACAAGACCACACCTTCCAAGTCATCAGAAATTACCCAAGCAATATTGGGGCTGTTGCTGTATGGGATGTGGCGACTTCCACTGGAGAGATTGCGTCTGCAGTGCTGGTTCCTTCCACCAAAACCAAACACTTCTCTCATGCAGCCAGGCAACTCTCCAACCGGACCGACTTCAAACCAAAAGCAATGTACAGCGATATGTGGCCAAACAAGCAAGACTTTTGGAATGAAATCTTTCCAGGTTTGGAGGGAA…
S26_gene_105	-	HOM_orphan_258	-	-	-	-	CTACAAAGGGTAAAAGCGATCGAAGGGATTATCCCTTTCCTGTTTGTTCTGCAATGTCCGGCATTGGCAAAACCCGTTTGTTGGATGAGTGGGTGAAGAAATTCAACGACGATGCAGATATCTGGAGCGATGTAAATTTTCCACCTACAAAACAAAGGTTGGCGCTTGTCTTGAGTTATGGAAATGGCCATTCGGTGGTATCTGAGGAGAGGTCAATGGGTGCCCATGCTGGCTTCGCTTGGCGGCTTCTCTATGCTATTTTTCTTGAAAGAAACAGCAAGTTAAATGGTTGGCAACACTTTTGGACATCGTTGCCAAGGAATGCCGATGAACTCACACTTGGTGACGTTTTTAAAGTAATTCAGAGGGTTCTTGGATTAAATGATCAAGACAAATGTG…
S26_gene_108	Sro749_g196850	HOM02SEM016021	-	-	-	-	TGGAATCGTGAAGTCATCTACACTCAAACGTTTGGAAGGGAAAATGTTATGAAGGCTTTAGTTCTTGCTCTCCGTTGTGGACTTGAAGCCGTTGCAAGGAACGAGCCACGAAATGTGCCCATGCCAGGGGAAACTGCGATTGGCTCCTGTGCAAGGGTAAATGAAAAGGGTCTTGTTTGGCTCAATATTCCAAGCTCAATCGCCTTTGAATACAATCATATTCCAGGCCCGACCACTCGTGCCCTATACTTGTGGAGAGACCTTGGTCGTGGCAGAAAAGGACGTGTCTTTCTGGCATGTAACTCAAGAGGCAAGGTTTGCGCAGCAAAGTTCTTCTTGTTGGACTATGACACCCATCATCGTGGTAAACAATCTGAAGAGGCAAGAAAAGACTGGAGA…
S26_gene_114	gene19635	HOM02SEM015690	-	-	P-loop containing nucleoside triphosphate hydrolase (IPR027417)	-	TCGCAATGAATGAACCACACAACCGTCTGCCTTCTCTATTGATTCTTGATGACTTCAGTCTGGATACCGCAGGGGAGAATATCAAATTCATCGAAAATCTGTACAAACTTATGAATCCCCCAAAACGCAACCAGATGAACATCATCGTCGTTGTCATGACGCAGCGAAAGGACGCCGCCGATGCCTTGTGTGATCTCAATGGAGGCGTACGTGTTGTTCCTATCAAGGGCTTCTATGAAACCAAAAAGGATGACGTCTTGCATAACATGATGACGCCGGAGAGAGTACTCACTCACCCAACCTGGAAAGGTTCTCATTGGACTACACCCCTACTAGTTGAGGTATTGAAGTACCATCTCAAGCCAGCTGATTTTGCCTTGATgaaaaacacagattttg…
S26_gene_116	Sro1500_g277830	HOM02SEM075293	-	-	-	-	TCATCCAATTAATCTGCCACTATAGTCTATGTGATGAACTTCGTCGTGAAAGGAGCTTCTCAATCAAAGGGAGCGCGAGGTAACGTGTACAAAACTATCCAGGAGTTTCAGGGGCACTACTCCAAGTCCGAAGGGATCCTTATTTATTATGACGGTACTGGTACCAATCTCCGTGCCAAGACCTACTTCCGCGTGTACGAGAATGCTTGTCTCTTCGGCAATTCCCTGAATAATTGGGAAATCCACAAGGAGTTGTTACATTTGCAAGGAGTAGAGTTCGAATCGTTCACGCCAACCGAAGTGGACAATCCTGGAGACTTAGAAAGAGTCATGCTGCAAGACTACAATCCATCCTCAACCGAATCACCCATTTACTCTCTGAATCAGCTGCATTCATAT…
S26_gene_120	-	HOM_orphan_262	-	-	-	-	GAAGACCAACTTGCAGAGATGCGAAGAAAGAATTACACACTGGCTTTAGAGCGTGACCTTTATAAGCTGCAGAGAGCAAGGATTATGTCGACGACAGAACGATTATCGACCTCTCCTGATGACGAGCTCTCTCGTGCTTATGACCATGGTACAGTTGTTGACTTTTGGCTTCCACAGCTAGCAGACAATACTAATTTGTGGCCAGGTGAATGGGATAAATACGAGACCATGGATTCATCAAGAAAGGAGAATATCACTATACAGCCTGCTATCAACACCGAGTTCCAGCCAAATTTCCCTTCTTCGAGTCCCTTTGAAATGGTCAACACGTCTTCGGGCTGGAATAAGATGACTCAAGATGCTACCTTGTTCTTGAAAGGGCGCTCACGGGTGGAACTC…
S26_gene_131	tps229610	HOM02SEM000157	-	-	-	-	CGAGACAAAGATGCAATGAAGCAAGCAACAGTTTTGATCAAGAAACACAAAGACTTGCCAAAGAATGATCCAACAAGGAAATCAATCCAAACCATTGTGACCGAAACCAACCAACGAATGAACTCCAATATCACGGCCAAAACTGCAGCAAGATACGTCAACAATGGATTGATTGGGACATCGCCACTGAAGAGAGGTCCAATTGGTCAGTTCCCACCGGCCATATTCGAGGCACTGAAGGGAGCAGTCGGTACTTACTTGAAGTTGGAACAGTCTGAATCAAAGAAGCAATCGACGGTGAGGCAGATGGCACGTAGAGTCAACACATGTGTCAACAAAGGTGGATATGACAAGACCAGAGATGACTTAACAAGGAAACTTATCAAGGAAAACGCAGAT…
S26_gene_135	Sro180_g078681	HOM02SEM029162	-	-	-	-	TGGTGTATGGTGGCGAGCATGGTGTGCCCACAATGCAAGCGTCGTTTTGATGCCAACTCTCCACAAGTGATCCTATCATTGGCTCCCCATGTTGCTGAGAACTATCCAGTTCAACCACAGTATTGCATTGAAAAGGCAACAGCGCACATTAATGAAGCTACAACTGAAGTCTTTGGTTCCATCATGCTAACTTATGGGAATGGCGATCTATGCAGCAGGTTACTCTACAATGCTATCAATCAAAATTACAAGCGTCGAGTATCTGCTTATTATTCTTTAATGAGGACCAGGAACCAACAGAACCCCAAGCAATACATTACCCGTGACAATTACATTCGCCATTATCCACCACTTGGAGAGAACATTCGCCAGCTGTACGACGATGCATCTTCTTCAAAA…
S26_gene_136	Sro40_g024960	HOM02SEM044116	-	-	-	-	ATTTCGTTTTGGTTGACCCTCCAGAGAATGGCGATGAAAATTTTCTGGGTGGACAAAAAGGCTTGGGTAAAAAGAAGTTTATTCTAGCGGTGTCTCCAGACCGCAATAATTGTCAAGCTCTCCGAAAAGAAACAACCACTTTGGATATTTACATGGGCACATGCTCCATAGAGGAGGCGGAAGCGATGAGGGCGGCATGCTACGAAGGAGTGAAGCAGGAACTGGCTGCCAAGCGGTTTAAGGAGTTTGGAGGCATCCCTCGCCATCTTTTCGCAAAAGTTATTGGTGGAGACGAAGACAGTGGTCTAAATTCCGTTCGTCGTCAACAAAGAGCAGCTCTGACTGACGTTATCAACAATCCAAATCCAAATCGTATAGACGACATGGAAAATTCAGAGC…
S26_gene_137	Sro621_g176790	HOM02SEM005858	G protein-coupled receptor activity	-	GPCR family 3, GABA-B receptor (IPR002455), GPCR family 3, C-terminal (IPR017978), GPCR, family 3 (IPR000337)	Gamma-aminobutyric acid (GABA) B receptor	CCTTGGAAGCAAAGACCACCTTCATGGAGGAAGCTAGCAGACGCGTGGTTGAAACTGCTCATGGATTCTTTGAAAATCCTGAGACCGCACTCAAAATCCTGCTTCGTTATGATAGTAATGGCCTCTTCCCCAATGATCTGGACGTTCGGGACCGCGATGCGTTCTTGACACTCGTATATTCTCTTCGGCAGGAATACAGTTTTGATATATTGTACTACGGGTCCGAGGACGGTATATTTATGGGGTAAGTAATGGAGATCCTCTTGCTTCAGTATTTGTGCTTTTTGTTTTCAGCACACACTAACCATCTTATTGTTCGGTTTATTTTATTTTAATAATCATGCAACTAACACACAAGGTACGGCTGGGGTTGGGGAACCTATCGAGAACCGGTCAACA…
S26_gene_143	Sro513_g157880	HOM02SEM000581	D-isomer specific 2-hydroxyacid dehydrogenase, NAD-binding domain	Glyoxylate/hydroxypyruvate reductase	D-isomer specific 2-hydroxyacid dehydrogenase, NAD-binding domain (IPR006140), D-isomer specific 2-hydroxyacid dehydrogenase, NAD-binding domain conserved site (IPR029753), NAD(P)-binding domain superfamily (IPR036291)	Dehydrogenase	gtgattggatatgatattaAATCTGTTGATCCTGAATTTCTTCACAAAACTAAGGTTGAAATGGTTTCAAAAGAAGAACTTCTAAGCAAATCTGACTTTATCAGTATCAATTGTGATCTCAATCCAACCTCCTACATGCTCATAGATAAAGAGGCCTTTGGAATAATGCGCTCAACAGCATACCTAATAAATACTGCAAGAGGTCCAATTATTGATGAAAAGGCCATGATTGAAGCTTTAACTATGAAACAAATTGCTGGAGCAGGATTAGATGTATTTCATCATGAGCCACTGCCATTAGACAGCCCACTGCGCATGCTACAAAATGTATTGCTGTCTCCACATAATTCAAATAGCAGTCCAAAAGCCTGGGAAAATGTACACTTCAACACAATCAAT…
S26_gene_145	Sro1500_g277830	HOM02SEM075293	-	-	-	-	GCATATCTAGTATAGGCCGAGCAATCGTGAGAGGAGCAAAGCAGTCAAAAGGTGCTCGAGGTAACATTTTCAAGTTTCTGGAGAGACGCATGGGTCATTACTCTGAGCAAGAGGGAATTCAAATATTCTACGAGGGAGACGATTTGATCGTCAAAGCGTACTTTGTATCTTATGACTCTGCATGTCACCTGCAAACGGCGCTGAATCAATGGGAAATTCACTCAGCCCTTGCCAACTTGGATGGAGTGCAGCTGGACCCCACTACACCAGTCCAGATTGACAGACCTCCAGGCTTGAGACGGATTTACTTGCAAGATTACAAGCCGGGAGATTTTGAGTCACCGTGCCGTTCAATCGATCAGTTACACTCCTATCGGTTTTCTGTTCCTCCCGCTACTG…
S27_gene_5	Sro1082_g239240	HOM02SEM001476	-	-	-	-	TCGCTAGTACAGGCGACCACTACCTTGGACGAATCCTAGCTGGATTGCAACCAAACAAGGTTGGCTTTGCGACCCTGCCACCCCACTTTACCACAAACGAATTCAACAACAACACCACGATTATGAAGGCAATGGAAATGCTGTATCAGCCCATTCTGAAGTCTTACGAAGGCAAAAGCAACAATCCCCTTCCCATTCTGTTCCGCTGCCTTGCCTGTATTGTCTATCACTCCGACGGACTAATTGAGACAATGGTGAATAATCCCGGCCATGATTTCACCAAGCTTGCGATTCTACATGACCGCCCACTGCTTGCAGAGCTAAAAGCTATTGTAACTACAGAACCAACCCAGAATGTAATGGCTGTTGCAACGGGGATACCACCACACGTTGAGCTTG…
S27_gene_9	Sro653_g181961	HOM02SEM000162	RNA-DNA hybrid ribonuclease activity	-	-	-	CACTTGTGAAAAACGACAACGATGCCGCCTCTTGTTACGATCGCATTCTGATGTATATCGCAAGCCTATGCAGTCGAAAAATGGGAATGCCTGTACGAGTTTGCAAGGTAAACGGAATGAATTTGGAGGAAGCCAAGTACCATATCAAAAACAAGCTTGGCACTTCAGTTTCAATCCTCGGGCATACAGACAAGGACCCTTGGCACGGGTCCGGGTAGGGAGCTGGCAACTCCCCGACCCTGTGGCTGTTTATTTCAAGCACATTGTTTGATTGTTTCAAACCGTATGCCTTTGCCACTCCAGATGGCACAAAGAGTGTGCAGTTGTTCATGACCGGGTTTGTGGACGACACAAATTTGCGCCCGAATTGTTTCTTGAGCAACGCTGTCCCTTCGAATC…
S27_gene_20	PSNMU-V1.4_AUG-EV-PASAV3_0038380	HOM02SEM000044	-	-	-	-	AGTTATTGCCCTTGGAGGCAATGCAATTTGGCAAGGCCTTGCAACGAGTCATGCAACAAGTGCACAAAGCCGACCCGTGATACGGTCCGCTATATCTATCTAAGATTGATATCGCGGATGGATTCTACCGAGTGTGGGTGGACGCAAAGGACGTGCCAAAGCTGGGAATGTTATTTCCTACCAGGCCTGGTGAGGAACCAATGATTGCCTTTCCGCTGGTCCTCCCCATGGGCTGGAAGGAGTCACCACCGAACTTCAGCGCCGCCACAGAAATGGTAGCTGACATCGCGAACAACAATACACAAAATCCAAGACACGAAGTAACGTCACATCGGCTGGAAGAAGTTTCGGAAACACCACCGCCTGAGCCCGAGTCCACGACGGCGGATGAGACCGACA…
S27_gene_33	Sro288_g108900	HOM02SEM028719	AAA-ATPase-like domain	-	AAA-ATPase-like domain (IPR018631)	-	GTTGCATCGATTGTTGGTTCTCTGAATTCTTCCGTAAATTATTTGGGAGGGAAATTGCTGTTTCTCATCGATGAATATGACCTACCCATTCGGGCCTGCCTTCTGCGCTACATTCCTAGTCATGGTCGCCACCTCTACGCTGATGTCAAAGGCAACATGAAGGCGACGTTCGGAGAGTACTTTGCATTCTTCAGGGCTGTCAAGACTTCTCTGGAGAACGTGGATCATGCGAAAATTCTTCTGACGGGGATAAGCCCCATAGGCATAAAACAGATGAGCGGGCTGACGGTTACTTCCCTTACCTTTGAAGAAGATATGGCAGATGCTGTTGGATTAACAGAGAAGCATGTTAGGGGTATGCTTGCCAGTGTCCATGACATTGAGCCCTTTGCAAGTCAA…
S27_gene_38	tho22060	HOM02SEM005606	cysteine-type peptidase activity	Sentrin-specific protease 2	Nucleotide-binding alpha-beta plait domain superfamily (IPR012677), P-loop containing nucleoside triphosphate hydrolase (IPR027417), DNA helicase (IPR003840), Ulp1 protease family, C-terminal catalytic domain (IPR003653), Helitron helicase-like domain (IPR025476), DNA helicase Pif1-like (IPR010285)	Inherit from euNOG: Conserved hypothetical protein	AACACCATCAAACAGTCAGTAGCAGAGTCACCAAAAAAAAAGACAATATCTTTGTCACATCCCAAAGTTGGGAGGAAACCGATTTCGGAGCATGGTGATACAAGAATTTTTGTGAGAGCGTTTCCCTGGCTTTTCCCTGGTGGCATTGGAGATGTGAGGGATTTCGGGCACGATTTTGGAAGATGGGGAGAGCACATGTTGATGTATCAAGATGGTCGATTTGCGAGAGATAAGTTATTTAGTTTCTATGCAGGAAACTACATCACAAGAAATCGCAATGCATCAAGTGGGATTTTGTTTATGAAAGAATTCAATAGAGGTGGCCCTTGTTCTTTGGATGAGTTGCAGGAAGCAATTGCAGAAGGGGACAATCAGTTTGTGAATCGGTTGACCTATTTC…
S27_gene_49	Sro217_g089940	HOM02SEM114426	-	-	HNH nuclease (IPR003615)	-	ATGCCTCCTCCGTATCCACCTCCACTCGAGGGCATGCGCAAAAGCTTTTCCAAAATGCAGTGCTGGGAAGAGACGAGGAGCAATGTGTCGTGTCTGGGACAAAATACAAGCAAGGCAAAGGCAATGTACACGCGGCACACATCATTCCTGTGGCACAAGGGAAAGATCGTTCCCGAGATGATGCTCAAAAGGCTTCTGGACTGTTGAATGTGTATGACACACCTAATGGAATAAGTCTTGAGGCAGGGCTGTACACAGCGTTTGATGCTTATCTGTGGTGTATGGACGGAAAGGGTATATTCCATTTGTCTGATGCTGAGAGCGATGGGGATATGATACAAAATTATGGACTCGAGGCATGGAAAGGAAAGACATTGCACAGGCTTCACATTGGTGGTG…
S27_gene_50	Sro180_g078681	HOM02SEM029162	-	-	-	-	GCGTCCATTGCAAAGAGGGAATCTTCTGCCAGGACCACACCTTCCAGGCAGTCAAAAATTACCAGAAAAGCTTGGGAGCAGAAGCGGTTTGGGATGTAGCAACTTCAACTGGAGAGATAGCAACAGCAGTACTGGTTCCAAGCACAAAAACAATTCGCTTTTCCCATGCCGCCAAGCAGTTATCCAGACGTCCTGACTTTTCACCACAGGCCATGTACAGCGATACTTGGCCCAACAAGAAAGAGTACTGGGAAAGCATCTTTCCAAATGTGCAGGGAAGATTGGGCCTGTTTCATTTCGAACAAAGGATCACTTCAACGTTGAGGAAGGGTCACATTGACTTTTTCGACGCCCTGACAGGTTTGCTTTCCTGTCTGTATTCTTACTCAACAGATGATT…
S27_gene_65	Sro428_g140900	HOM02SEM017531	Oxidoreductase FAD/NAD(P)-binding	b5 reductase 1	Ferredoxin-NADP reductase (FNR), nucleotide-binding domain (IPR039261), Oxidoreductase FAD/NAD(P)-binding (IPR001433), FAD-binding domain, ferredoxin reductase-type (IPR017927), Riboflavin synthase-like beta-barrel (IPR017938)	Oxidoreductase FAD-binding domain	CAACCACGCTGATCAAGAAAAAAACGTTGGTGGAGGAAGGTCCGGATCGTTTGGCGGTGCACACATTGACATTTGAGATCCCCAAGGATTCCAACTACACGGGCCGCGCCAAGCCCCTTTCCCAAGTGTCCACTGCAGATGGCGACGTTGTCAAGTTCGCCGTCCCGAACATTCGCCCAAAGTCCTATTCCATGACCGCTTTGCGTGAGAATGAGTTTGATGTCACGATTAAGGCTTATCCCAACGGCCCTTCCTCTGGGCACTTGGATGGTATGCTTATTGGGGATACTATTGGTTCCTTTGGCATGTCCTTTGGACGGCGTCGCAACCCTGGCTCGTATGTTGGCATTGTCTCGTACGGAATTGGCATCACCGAGGGCCTCCCTGTGGCCAAGGCGG…
S27_gene_67	Sro180_g078681	HOM02SEM029162	-	-	-	-	TTGTCATGAGCATGGTCTGTGGAGCCTGCAAGAGGAGAGCTGATTCAAACTCACCAGAGGTTTTAATATCTCTCCCTCCTCATCTGTCGAACTATTATCCAGTGGAGCCTATGTATGCAATACCTAAAGCCAACAGCCATCTTTCACGGTCGGCGACTGAGGTTCTGGGAACTCTAATGGTAACTTATGGAAATGGAGAACTCTTTAGTCGGCTTATCTTCAATGCTATGAACCAAGAGTACCTTCGAAAAGTAACATCCTACTACTCAGCAGCCAAAGACGCAAAACAGTTGGATCCCAATGTCAAGATACTCCCCTACATCTCCAAAAACGGGGTGTTCATCAAGCAGTTTCCTCCACTCGGTGACACCGTACGCGATTGGTATGACAGCAGCTGCT…
S27_gene_68	-	HOM_orphan_275	-	-	-	-	ATGGTTGTGCAGGCGTATCTGGAGTACATAAAAAAATCCTCGCCTGATCGGATCTTGAGGACAATCATGGCAATGCTGGAAGCTGCGACTGAACCATCCTCCCAAGGCTTCCTCTTTGAGCTTCTCTTCTACTTTGCGTTACAAAAGTGGCTCCATGGTAAATCTTTGAAAGCGGCAGGTTTCGCCCCATCGGATCTGACTTCCTGTGACTTTCTTAGTGAACTAGAGTCCCTGGGCAACAGCCTTCTACGGCTTCCCGAGAAGCCCGATGGAAGTCAAGTCAGCCTCCAGTCTCAATTTCTCAATTGCCACCGTCTCTACCTCGAATCTGAGACATTTTGACCCAGGGCAACAGCGACACCGGCCAAGAAAGACACTGATGACCTTGTCGTTGTGGCG…
S27_gene_87	Sro509_g156950	HOM02SEM000473	Tetratricopeptide repeat	-	Tetratricopeptide-like helical domain superfamily (IPR011990), Tetratricopeptide repeat (IPR019734), Tetratricopeptide repeat-containing domain (IPR013026)	Kinesin light chain	ccattagaagatatgggtaatCCAGGTGTCAGCATCTACCATTTGGAACACATCTTTCTGGAAAAAGAGGTCTCAACTGCCACTAATGCCACCACAGGAGAGCATCTTTCCAAATATTCCAAAATCTATGAAATTGAGAATCTACAAGGGCCACCAGGAGTCATTCGAAAGAAAGGTTCCAACTCGATTTGTCCCTAGGATGCAAAGCAGGGGGCTGCCTATGTCCACTGTCTGGAAGGAGAGGACCATGTCGGAGAAGCCACACATATGCTGAGCTACTCTTGGAGCTACACCATTGGCGATATTGTGGATACACTCACTGACTACTGTCATACCAATAATCTTGACCCAAAGAGAACTTATATTTGGATGTGCTGTCTTTGCGTCAATCAACACCGG…
S27_gene_104	Sro305_g112900	HOM02SEM013091	-	-	-	-	GGAAGAAAGGTGAACATGCACGTACCCCTGGAGCACGTGATTGGGCTCATGCTCACCTGTTGGCTGAAGGAGAGTACGGTCTCAAGGTTGTAACTGGTGCGCCCCTTCCAGCAGTGAAGGCGAACAGGCGCAGCTCCTCTGGCAAAGGTGACATTGCAATTGGTAAAATGGAGGATATGAACTTTGGAGAGGTTTATCTTTATGCAAATGGTTTGATTGAACTCAAAACAGATGAGTATCCCCTCAAGACTGGACAAAACTTGCTTCAACTGCTGTCTCTATCCACAACAAGCAGCTTTGGAAAAGGTGTTGCTCTTCTAGCCACCGATTGTAATACAAAATGGGAGACCTTCCATTTCTCAGATAAGAGTGTTGTACGACGCAGGATTTACAAGCATG…
S27_gene_115	ptri179410	HOM02SEM001356	FAD dependent oxidoreductase	Putative oxidoreductase	FAD/NAD(P)-binding domain (IPR023753), FAD dependent oxidoreductase (IPR006076)	oxidoreductase	TTGCATCGATTGGGCCTCGTTGTCCTTGTGTCTCTCTCCATCCTTGGTCGCCCCTTGCACGCTTTGACACTCCAAATGTCTGCTGCTCGTCGCGTGGTCGTCGTTGGCGGTGGTATCCAAGGGACATCGGTGGCATCCCACTTGGCGGAACGAGGTGCTCAAGTGACACTCCTGGAAGCCAAGGCACCGGCGTCGGCTGCCTCGGGCAAAGGAGGCGGTTTCATGGCTCGCAGTTGGGGTGACGGATCGCCCACCCAACGACTCCACGAATTGGCGTTTGATTTGTACGAGACCATGGCACCCGCCTTGGGGTGCACCAGCTATCGCAAATTGCCCGTTTTATCCGTGTCGGCAGGATACCGCAAGGGCATTCCACAAGCCAAGAAAAATAAACAATTA…
S27_gene_116	-	HOM_orphan_278	-	-	-	-	GATGCTTTGGAACTGGTCGAGACCCAGAATATGATTTCCACTAGCCGAGCCTTTGGTGGGGCAGAGAGAGTGTGGAAGAGGATCTCGCTGTTTCCGGCCGCCAAAGTTGTTTTCGCTACCACCAAAGTGGCGGACAAATTCTTTCAAGAAGAGAAGGATTGCGCGGGAATGGTTGAAATAATCAACAACTATGAGTTGCTTTATAGGGAAATCAAGGAGTGCCGAGATTTTCCCTGTTGTCGGGGATGTGCGCTTGGGAAGCACATGAGTTCTTCGCTGATAATTTCGAAATTGAAGGCGCTAAGACAATCTTTGGGCCAGAGAAAATCCAGAAAACTTTCTGCGTACAGCGACCTGATTGAAGTTCTGCTCCAGTACACGGATGTCGACGTTTGTGAA…
S27_gene_120	Sro180_g078681	HOM02SEM029162	-	-	-	-	AGGGCAATATTAATCCCCACTACCATTCCATTGAGGGACAAACCCTTTTCTTGGTGGACTGGTTTCGCTTTGGATTGACCAGCATTGGTTGTCCTGAGTGTGATGGAGAACTATCCAATGAGAGAACCAACTGGTCCAAGAACAAGACGCTCTTCCCCATCTTTGGCTTGGATGGTGCTCCGGCTTGGTGCATTATTACTTACATGAGGTGCAACAGCTGCAAGAAGAAGTTTGATTCGAACTCGGCAGACATCTTAATGAACCTACCGGCTCATGTTTCTTCCGCCTACCCAGTTGAGCCCAAATATGCCCTTGACAAGAATAGTCACCTCTCCAGAGCGGCCACGGAAGTCTTCGATACCATCATAGTTACCTATGGAAACGGAGAGCTCTGTAGCA…
S27_gene_122	Sro180_g078681	HOM02SEM029162	-	-	-	-	AAAGAGCTTGGTGCTGAGGCAATGTGGACCTGTTCTGTGGAAACGGGTGAGATCGCAGCTGCTGTTCTCGTGCCAACAACCAAGACGATTCACTTCTCCCATGCTGCCAAACAGCTGACACTGTGAGAAACCTTTAAACCAAAGGTCATGTACAGTGACACATGGCCATGTAAGACAGACTATTGGTCCATGCTCCTGGGTGAAGAGATTGAAGGGCGATTAGGACTTTTCCATTTTATCCAAAGGATCATGAGAACAATGAGGAAGCGACACATTGACTACTCACATGCTGTCACCAGACTTCTTGAGTGCGTCTATATTTACAACACGGTAGATTACGAAGCGCTGCTCAAAGCATTGAAGGAAGGAACCCTGTCAGAAGGAAAACTCACAGAGGAA…
S27_gene_123	Sro854_g211300	HOM02SEM000352	-	-	-	-	TCAGTGTTGTCCCAGGAGGAGGCAGCCAAGACAAGGCATGGGATTTGACGTCCGACAAAGGCATGAAGTATTTCACCCAAGCAACAAGGGAACCACTGCTGAAATACGACGGATCGGTGGAGAAACTACACCACTTCCTGGGTTTCATCAGAAAGCGAGCTAATACATTTGGCATGTTAACAGTGCTGACGAAGATCAGTGTTGCAAACAACAAGACCAAATCTCTGCTAACAGAGTACGGCTCAATCACCGAAGAGGAAGTGAAGGCACACGCCGAGATATACCAAAAGGAAGATAATAGGAAGAGGCAAGCGGCCTCAATGGTCGAGGCCCTAGTGGCCAACAGCTTGACCGAAGAAATTTATGATGAGTTGGAACAACGCGAAGATAAATATACGG…
S27_gene_125	Sro783_g201870	HOM02SEM005387	telomere maintenance	helicase PIF1	DNA helicase Pif1-like (IPR010285), Helitron helicase-like domain (IPR025476), AAA+ ATPase domain (IPR003593), P-loop containing nucleoside triphosphate hydrolase (IPR027417)	Inherit from KOG: DNA helicase	TCGACGATATCCTTTCATATAAGAAATTGACCAAAGCGGATATCGAATCTTCACCAGACGAATGGAAATATGCTCCGGTATTGGTATCCACTAATGCGGAACGACTCTGTATATCGCGACGGAAAGCTGCAATGTGGGCCGAGCAGAATCACACGTACGTCGTGAAATGGAAATGCAAAACACGTCGGTTTATTAATCGGCCAGCCGCAGATGGTTTGGCGACAATCTACAATGAAAACGCTTTTTTTTGGCAGTTTTTTGTTCCAGGTGTCCATGCTTACTTGACAAACAATATTAATGCCAATATTGCTCTGGTCAATGGGTCCCAAGTCAAAACACACTCCCTTACGCTTGAAGATACAAAAACATACTCTGCAATTCTTGATTTTGCACGAGACA…
S27_gene_143	Sro160_g072021	HOM02SEM003468	-	-	-	-	TTGAATCTATCAAAGGAAGTTCACGTGAAGACCGTGAACACCTCTCGATGGGGTGTATTTGGGACGGCACTGCCGCCAGTGCTGAGTTCTGGCATCTCCTCAATGCAAGCTACCATTGTGCAGCAAGAGGAAGTGAGGTGAGCCTAATCTCTCCGGAAGACATGACTGTTGTGGAAGTAAACGAGGACTGGTATGAGTACCAGCTACTCTATCTGGATTTGCAGAAACAAAAAGATGGTGACCTTCAGCGCATTGCGATACATCCACACTGTGATGGGATTTTTTAGGACTATTATTTCAGTGCACTCTATCTGGTTGTGATGGTTGGATGCGGGGACGAGTACCTGTTTCCTAATTTCTCCAAGGCAGCCCTTGCCACAACCAAATCTGGTAAATCTG…
S27_gene_153	Sro2166_g317260	HOM02SEM000007	Zinc finger, CCHC-type	-	-	-	ACGTGCCAGATGTGGAGCGATACATCAGGACCATCAAAGAACGCACACGTTGCACCTGGCATTCACTCCCATTCAAGAAGATTCCCAACCGAATGATCATCGAAATAGTGTGCAGCAGTGTAATGTGGCTGAACATGTTCCCAGCCGACGATGGGGTGTCAGATACCCTCAGCCCACGAACAATCGTAACCGGACACACTTTGAACTACAACAAGCATTGCAAGACGCAATTTGGGGCATATGCACAAACTCATGAAGAACACGATAACAGCATGACATCCCGAACGACCGGAGCTATAGCTCTCAGGCCAACCGACAACTCACAAGGATCATATTACTTCCTGAGCCTCACTACAGGACGAAGGCTCACGAGGCAGCGTTGGACGGAGCTCCCAATGC…
S27_gene_156	-	HOM_orphan_283	-	-	-	-	CGCAAACACTCACCATGGCCACGAATCACACAGATTTTATCGGCAACCTGGACGTGATCCCTTTCCAAAAAGCGGAACGGGGTGACTTCGACTTGCTACAGGCGGCCACCATTAAGCCGCGCTTCATCGGTGGTGCTGACATCGTCAGATTGCGTGCCGAGTTCACGGCAAACTTCTTTACCTTACTCGGGTCCAATGACGGAAATCGATACCTTCAGCGTCTGCTCGGTTCGGCTATCATCACTGCATTAGATCCACTTATTGGTATAAGTGAGAGCGCGGACGCAAGCTCCGGTCGCTTTGGTTTGAGTCTTTCAGCTATGATTGGGGCGTCAGGCAGAGGCGCTGCCTCTTCTGCGGAGGAGAATCGCTATTCTCTCACCAATGTGGAGACTCAAT…
S28_gene_7	FBgn0051548	HOM02SEM000028	Short-chain dehydrogenase/reductase, conserved site	-	Short-chain dehydrogenase/reductase SDR (IPR002347), NAD(P)-binding domain (IPR016040), Short-chain dehydrogenase/reductase, conserved site (IPR020904)	-	ATTGCTGGAGCAGGATTAGATGTATTTCATCATGAGCCACTGCCATTAGACAGCCCACTGCGCATGCTACAAAATGTATTGCTGTCTCCACATAATTCAAATAGCAGTCCAAAAGCCTGGGAAAATGTACACTTCAACACAATCAATAACTTGATTGGTGTTTTTCAGACAGCTTTTCCAAATCAGCAGTTTAATATTATTGATCCAAAACAATTCTGTCAGATTCCCATGTTGAATAACACAGGAAGCGAGAAGAGAGTTGTACTCATTACTGGTAGCTCAGGAGGCATTGGCAGTGCCACAGCACGTGTTTTTGCTATTGCTGGATGGCATGTCATTGGAGTAGATTGTAGATATCTGAAAACCGACACATCAGTTCATCGATTTATTTTATCTGAC…
S28_gene_11	sya00G02010	HOM02SEM000007	Zinc finger, CCHC-type	-	-	-	AGCAAGACCTTCCTCGATATCATCGACAACAACAAACTACCGAACTGTCCCATCAGCAGGGATGACGCAGTCGCGGCAGAACACATATTTGGGCCGGATCTCGGATCACTGAAAGGAAAAACAGTCCGTAAATCTGCAGACGCAGTGAGGAACGAAATCCATCCGGTGCCAGTACAAGTGATGCAGAGATACCAGTCACTCACGATCTGCGGGGATATCATGAAAGTGAATAAGATACCATTCATGGTGTCTATCAGCAGCGCGCTAAAGTTCGGCACCACAGAAGTGCTCAAGAACCAAAAAGCAGCCACTATCATGACCACAATCAACCACATTAATGGAGTGTACAAGGGACGTGGCTTTCGCATCAAATTCNNNNNNNNNNNNNNNNNNNNCCGT…
S28_gene_13	-	HOM_orphan_287	-	-	-	-	AACTGGTGGCGAGCTTCACAGATGCTTCTGGCCCTCGACTTCAACAACATGTACTTTGGTCGAAACATGGGCATTGGCTACAGATGGACGACGGGACGGTAGGCCTAGAACCAGACTTTTGTTTGCAAGAGATTTTGGACAAGGACAACGATTCAGTTACGCCCTGTATTAGTAGCGACAAGGTAACGGTAGTCATACCGCATTCTAAATATTCTGTCACGGTTGCACTGGAGCAGAAGAAGAAGATCCGTAATACCGGTACCGACCAATTTGAGGCGATTGACTACGGTGAGCGCCTCATCATCATCCAGGATCGCTCTCATGCCTACACTGGTATCTTTCAGTTCTGCGATGAACGGGCAGACATTCGCTGGGTTCATGTCTTCATCCAGAACGACA…
S28_gene_14	-	HOM_orphan_288	-	-	-	-	CTGTCAGCTGCTCGATCGTGTATCATTAATTGCTCCAAATTCAAGCTGGAGTACCCCAATGATGACATTGTTGGGGAATGGTTTGGCATTGCTGGGCCCTCAAGGGAGCTTCGGGAGAACTTACTATCCAAAGGGATCTTGCACTCCGTTGACGGTGTGGAGTTCTTGTTTCCTCTCCTGCTTCACGAGTGGGCATATGAGGAAAGCCAAAAAATGGGACTGTCTCTCTATGGCCACCACCTGTCCCAACTATTTGATGCCGATCTAGTGTTGGACGATAACTCGGAGAAATTGATGGAGCCAGTAATGTATCATTACGAAGCTGTGCTCCGCAAAGCAATGCAAGGGGAAGAATTTGATCTTCAAGATTTTTACAAAACTCGGTATTTTGGTATCTCA…
S28_gene_21	Sro550_g164790	HOM02SEM021353	YEATS	-	Ankyrin repeat-containing domain (IPR020683), Ankyrin repeat-containing domain superfamily (IPR036770), Ankyrin repeat (IPR002110)	ankyrin 3, node of Ranvier (ankyrin G)	ACCAGTTGTCTTCACCCATCCATGCTCTCCATCACCTTTGACCAACTGTTGGAAGTTGATGCTACTGCAAGAAAAATGTTTGGCTTTTGGAAGTACAGGACGATAACCATGCGGCAAATCAACACCGCCATTATTATCCCCGTGTGCCAATCCACGGGCACTTCCTACGCTCTAACAAAGAATCCCGCCGGCCTACCCGTCGAAGCCTTCATTACACACTGCTGGGACGAGCCCTTTGCCGACTTTTGTGATTCTATCCGACATGCGTTTCATCCCTTTGCCACGAAACCGAACCTGTGGATCTGTGCCTTTGCCCTGCAGCAGGGAAACCGCTCGCTTATTCAATCACAGCTGCAGGATGTACCACGGGAGGAATCTCCCTTCGTCCAAGCCATGAGC…
S28_gene_29	Sro619_g176421	HOM02SEM003468	-	-	-	-	GAAGAAAGTGTCTTTGAATATTGGGATCGGCTGATAGGAGCCTTCATCAGCTACATGGGCACAGATGCCAGGGCCGGTTGCAAACAGAAGGGAGCTCGTATTGGAAGATCAACTACGGAAGGATATTGTTCCTCTGTGAAGGTTTTTTTTTAAGATCGATTCCGGACCAAACCAGAACTCCCTGTGTTTCGTGAAAAGCGGTGGAACAAGCTCCGTGAAAAGCTTAAATCATTTTTCCCTCAACGTGAGGTAACCCAGGGAGCACCCCCGAGTACTCGTCAGGATCGTGAGGCACTCGCGACCGCGTGCATCTGGACCAGAAAACCGGAATTCGCGGAGTTTTGGTTCTTCCTCACTGCCACTTACCAGTGCTCCGGTCGAGGGAGTGAGAGTGCTTTG…
S28_gene_38	sya00G20400	HOM02SEM000007	Zinc finger, CCHC-type	-	-	-	ATAAGTCTAAATACACCAATGCAGACTATCAGAAAGCGGTTCTGGCACGTAAAATACAAAAGACTATTGGACGTCCCAGTCTAAAAACCTTCCTAGCAGTCATCGACAATAACAGACTCCCAAACTGTCCAATAGGACGACATGACGCAATCGCGGCAGAACACATCTTCGGTCCAGATCTAGGTTCGCTCAAGGGCAAGACTGTCAGAACGAAACCTGAGTCTGTCTCGAATCCGGTGACGCCAATCCCAATCCACATCGTACAGCGATACCAATCACTGACTCTGAGCTGCGACATAATGAAAGTGAACAGAATCCCATTCATGGTGACCATCAGTAGCGCCCTCAAGTTCGGAACAACAGAATTGCTCAAGAATCAAAAAGCAACAACCATCATGG…
S28_gene_39	Sro77_g042050	HOM02SEM013883	DNA helicase, UvrD/REP type	F-box DNA helicase	DNA helicase, UvrD/REP type (IPR000212), UvrD-like DNA helicase, C-terminal (IPR014017), P-loop containing nucleoside triphosphate hydrolase (IPR027417)	F-box protein, helicase, 18	ATCGTGGTGTGGTCCTGTGTCGGACCAACCAAGGCTTGTATCGATACCTGTTCTTCAACAGGCCTACAAGATGGTGTTTTCTTGATGGGTCCAAAAGAGCTTTTCCAGATCCACCAAAATGGGTTCACGAGTTGGAATCATTCATGGCTTCAGTTTCTTCCTTGCGGCATGAAGATGACGACGGCGGCGACGACTCGGATGACCAGTCAGTACAAGGAGCGGCGACATTTCGGTACAAGGACGAGGTGTTTTCCAGCATTTTGGAAATACAGACCTTCATTGATGATGAAGGGGACTCTGAGTTGCTCAGATATTTACAACTGCTTTTGTTCTTGCAGGTGGAAGAGAGGAGCCTAGGTGACTTTATCTCTTCGATTCAACAGTCGTTTTGTCAGCTTA…
S28_gene_55	Sro180_g078681	HOM02SEM029162	-	-	-	-	AAGACCACACATTTCAACCTGTACGGAACTACCAAAGCAATGCAAATGGTGCTGTCGCCGTGTGGGATGCTGCGACAGGCACCGGTGAGATAGCAGCAGCCGTACTGGTTCCTTCAACAAAGACCATTCATTTCTCTCACATGGCCAAGCAGCTGTCGAAAAGAAAGGACTTCACTCCCAAAGTTATGTACAGTGATACCTGGCCCAATAAGCAAGAGTATTGGCAGTCACTCTTTCCTGACGTCGAAGGCCGACTTGGTCTTTTCCATTTCGAGAAAAGAATCATCAGCACAATGCGTAAGGGTCACATTGATTACATGGACGCGGTCACTGACTTGCTCGATTGTCTTTACCAGTACGTACCTAGTGATTATGAGAACCTCTTGACAGCCCTCAAAG…
S28_gene_56	Sro180_g078681	HOM02SEM029162	-	-	-	-	TGGTGCTTGGTCATGTATATGGAGTGTCCAGAGTGCAAAGGAAGGTTTAACTCGAACGATTGCAGCATTCTTTCTCAGCTCCCGGCCTATGCTGCTGCTGCGTACCCAGTTGACTGTCGATATGCCATTGTGGGGAAAACAAGTCACTTGGGAAGATCGGCTACCGATGTCTTTGATACCATTCTTCCTACCTATGGAAATGGTGAATTATGTGGCCGACTACTGTATCAAGCGATTAACCGGGCATATCTGGAGAAGACTGCACATTACTATTCCTTTATCGCTACACACAAAGATCCGGTGGCACCAACAGGTCACCAAAATGAGCCAGTCGTCCCCTACATCGAGAAGGATGGAGAGTTCATTCGCTCCTTCCCACCGACCGGAGATGCTGTGAGA…
S28_gene_57	-	HOM_orphan_293	-	-	-	-	CCACAAATTGTGGCTCTAGTACCAATGCGGCACGATTCTGAGCGTGTAAAAGGAAAAAACTATAGAAAAATGGCTGGGAAACCACTATTTCATTATATTATTGAGGCTTTGCTAAATTGCCCTGAGATTTCGAACATTGTTGTTGATACAGATAGCTCTGTGATTCATCAAGGGCTCAAGGAAAACTTCCCTTCAGTTATCCGACTTGAGCGCCCTGTACATTTAACAAATGGAAACATTTCAATGAATACAATTCTTCTCCATGATACGTCATATATTGAAGCAGACTACTATCTTCAAACTCACAGCACTAATCCTATACTTTGTTCAAATACGATTTCAACTGCTATCCAGACTTTCTTGAATGGTAGAAATAACTATGACTCTTTATTCTCTATA…
S28_gene_63	Sro354_g124852	HOM02SEM003468	-	-	-	-	CCTCACTAAGCGGTTACGCGCCTATATATCGGAGTGGTCTCAAATCGAAAAGCATTCACACTATCTTTGATTACATCTTTGGTAGTACTGTGTTGATGCGTCAGGCCGGTAAGACCTTAAGCCGATGGGTTGTGAAGATCAGTGAAACCACGATGGGAGGACAGCCTGCAACATTTGATGACATTGACACTGATGTTGAGACATTAAAGAAGTTCACTGATGTCCTCTTTGAAGATGACACGGACAGACGTTGGCACCCCAAGGTAAGGGAAATCCTGGTGATGACACTCCTCCTCCATTACGATGATTTCGTGAACGTCCTACAATCACACCCCTTTGCAAGACTAGTGGAATCCCACCCCGACACCGACGAAGACGATCGATACACCTGTTCAGCGG…
S28_gene_80	Sro180_g078681	HOM02SEM029162	-	-	-	-	AAGGACCTCAAGGCAGATGCAATGTGGACCGTGTCCACTGAAACAGGAGAGATTGCGTGTGCCGTTTTGGTTCCAACAACCAAAACCATTCACTTTTCCCATGCCGCCATTAGGTTGACAGAGCGAGAGCTGTTTAAGCCTCGAGTCATGTACAGCGACACTTGGCCAAGCAAGAGCGACTACTGGAACCTTCTCTTTGGCCAAGATATCCAAGGTCGACTGGGCTTATTTCATTTCCAGCAACGCATCATCCGTACTCTTCGAAAAAGGCACCAAGACTATGCCAATGCTGTGAGCCGACTCCTGAAATGCGTGTACACGTACAATCAACAAGACTATGAGGCCCTTCTCACGGCTCTGAAGAATGGAAGCTTGTCGGCAGACGGGCATAAGTATACT…
S28_gene_84	Sro1521_g279480	HOM02SEM012193	-	-	-	-	CTCCTCGCACGACTGCCCTCAACGAAGCTGGATTGCCATCTCACATCAAGGCTGTTGCCATGAGAAATGCAAAGAAGCGCTTCTTTGTCCCCAGTTCAGAGAATATATTTGGTGCAATCCGTTTCACCCGTGTGTTGGTCGACAGTGGATGTTCCACCGTGCTGCTGCCTTATCCTGGTCGAGCCATCCTCGAATCCTTGGCCGGACGCGAGTACCTCTGGAGAGTTGGTTCGTCGAGCGGTGTTGGGCTGGTGGACTCTGTCGTCTTGATGATCAAGCACTATGAGAACGATTCGGTTGGCGATATCAAGCTGGCTGGCTTAGACGTCATGCCACTTCCATACTACAGGATCCATTTGAACTCTACACAAGCTGCGGAAGTAATTGCAATGGATAGAT…
S28_gene_87	Sro1333_g263700	HOM02SEM016441	Exostosin-like	-	Exostosin-like (IPR004263)	-	AGAAGTTTCTTGAAACACTCTGATGACTTTTGGTTCTGGAAAAGTGCATTGCAGCATCCAATGAGAACACATGACCCATCAAGAGCCAGCCTTTTTTTTGTGCCAATTATGCTGAATACTTATACTGAACACAAAAGACCACATGGAACTAATTTCTGTGTACATTCAATATGTGATGATAGCATTATTAACCTTGCTGACAGCACACTTGAGAAGTCACCCTGGTTTCAAAAACATCAGGGAAAAGACCATATACTTGTTCATAGTCACCCTGACATATCTATTCCAATAAACTCTAGTCTTGCAAAATGCAATCAAATTATATTTGAAGCTGAAAAATACAACAACAAGCTTTACACAGAAGAGTGGAACAAACTTGGAAGAATTAGTATTAGCTCA…
S28_gene_91	Sro1500_g277830	HOM02SEM075293	-	-	-	-	CCGTGGCGGTCAGATTTCACACGATTTTATTTACAAGACTACAAGCCACAGGATCATGAATCACCTTGTCAAACTTTGGACCAGCTCCACTCTTACCACCTTTCGGTGCCGGTTACAGAGCCAGTGGAACCAGCCACCAATTTGCTTCGCTACCAATGCATTGACAAGCCTATGCCACACATCAAACACTACAAGTGCCACCTGAAGGACAAGGCCAAATTCAAGCAGTTACAGACGAATGAAAACAACATGGTTGCTGCAAGCTGGCTGTTTCACCAACAATTGGATGGTCTTAATGTTGAAGAAGGAATTCCTTTAGTAGCCTTGTCATGGAAAGGTGCATCCAACGACGTCCTTGCATCTCACAACAGGCGATATCATGTCACTCTTTTGGTTGAG…
S28_gene_109	Sro43_g026280	HOM02SEM000356	G protein-coupled receptor, rhodopsin-like	-	-	-	ATCTCTGCCCAGGAATATGTGACAATCAGTGCTTTCATCCAGAGCTCTACCCACCGTCTTGTGATCCCGAAGATTTCCAAAGCTTTTATAATGATTCCTTGGATGAGTTCACTATCTGTAGTGACTTGCTCTATGATGCATTCCTCTTTGCAGACTCCGGGACAATTCTGAATACATCCACTCATCTCGAATACTTGTTGGTCTACCAAGAAAACACAACGGAGTGTGATCAAGTCAGACAAGCCTACTCGCAGTGCTTTTTCTGCGCCGAGGAGCAGTGCTTTGACCCAGACGACAATCCTCCAACCTGCGATCCGCCCATTGATGAGGCAACAGGGTTGCCCCAGCCTTCATGGCTCGAAGCCAATTATACGTGGGATGAATTCAACGAACTGGAAT…
S28_gene_124	PSNMU-V1.4_AUG-EV-PASAV3_0087240	HOM02SEM000119	Cobalamin (vitamin B12) biosynthesis CobW-like, C-terminal	Putative metal chaperone YciC	CobW/HypB/UreG, nucleotide-binding domain (IPR003495), Cobalamin (vitamin B12) biosynthesis CobW-like, C-terminal (IPR011629), P-loop containing nucleoside triphosphate hydrolase (IPR027417)	CobW_C	AGAAGAGCATTGCAACTCTCTTGATGGATCAGATTGAATTTGCCAACGTCCTTATTCTTAACAAATGTGATCTGGTCTCTGAAGAAGAACAAAACAAGATTCTCAAGGTTATCCAGAAGTTGAATCCCCTGGCAAAGGTTATTCCGACGGAGTATGCAAAAGTTCCTATTAAAGAAATCTTGCACACGGGATTGTTTGACATGAAGAAAGCGGCGGAATCACCAGGATGGCTGCTCTCCTTGAAAAACAGCGACGGTCCAGTCAGCGAGGCCGACGAATATGGTGTTGGATCCTTTGTGTATCGATCCCGAACGCCCTTTCATCCCAAGAAAATTGCCGCCTGGATTGATGGCATCTTGCACTATGCCAATGAATGGAAGGATTTGAAGGAAGACGTCA…
S29_gene_4	Cre04.g219000	HOM02SEM001659	P-loop containing nucleoside triphosphate hydrolase	-	P-loop containing nucleoside triphosphate hydrolase (IPR027417), AAA+ ATPase domain (IPR003593), CbxX/CfxQ (IPR000641), ATPase, AAA-type, core (IPR003959)	-	GACAGCATGTACGGTCCAGCAAGTCTCTGGCTGCCACACGCGGTGGCAGCACAAAGAGATACCCGGAGCGGCGTTTCTTCGACAAGATGACGAAGGATCCTAAAGCGACGATAGAAACAGAAACCGCGGCGTTGCGACTCTTGGAAGCAGCCCTTATCTTTGCGGAAGTAGAAGGAACCAGTGCATTGTTGTACAGATTGGCTGATAGAAACTTATGCGGTGTCGATGGTTTGAGGAAAAGTTTGGAGTACATGACGGAAAAGGTGGTCTTTGTGGGCGGATTCCTACCTCTGCTGGAGTTTCTTGGCCGTGAAGACCTCAACAAGCCCGTGTACGCCATACCCCTCAAGTCTGTTTTGATGAAACTGTACGATATCCCGTTTTTGGTGCCATCCATAT…
S29_gene_5	-	HOM_orphan_303	-	-	-	-	TGGAGGATTTCACACTACATCATGTACTTAGTGTTAAGAAGGACGATACGTGGGTGGACATTGGGCGGGGATTGCCTTACCATGGGCGAGATCAATTCACCAGTGAAGTGAGGCAAGCCATTCTCGACCTAGCCAGCAAGAGCCCCCCAAATAGTCCCGACACGCAAAAAGTGAAGCAACGTTCCCTTGCACCTAATATCAAGGCTGCGAAAGCCCTAGTCTATTCATCTGTGAGTGGTAGTGGAAAGACAGTTTCTTTGTTAAATCTGAAGAACACTCTAAAACTTGAGGATATCAAGGTTGCTGTGGCTTATCTGGGATTCAACACAGAGCTGTGTCTGACTGATGGAGAGGAAAGACACATCCGCAACATGGACAGCCAGGCATTGCGTGAGGTTC…
S29_gene_9	Sro2338_g323910	HOM02SEM006925	-	-	-	-	CCAAGCGCAGTCGATGGCTTGCAAGTTAGCGAGAAGAACCTGAAGAACGTGCTGTGCAGATACCGGATTCTTTTGTACGTCAGACACGCTGTTCACAGCTTCCTCGAGCAACACTTGGGAGAGTTAAGCCCACTGGAATGGCTGCTGTTTCAGCTCTATCCGGTAGATTTGTTGGGTCGCGACATATTTTTGTGGGCGACAAGGGAATGTATTAACAAAGGGTTGGACGACAGCTTCTCTGCATCAGAAGAAGCCCGTCTTCGAGTCGACTACAACAGGCCCATTTTTGTTGATGAATCCCAGCGTCTCTTATCTGAGAAGAATGGAACATTTTTGAGCAAAGACGGCAGCGAAGTGCGCTCCAATTTCTCTGCCCTGATGAAGGCAATGGACTCGGAC…
S29_gene_13	Sro3234_g345720	HOM02SEM003794	-	-	-	-	ATCAATGTCAAAAGGCGCATTACGAAAACTGGGAAGCTACGGCCGTTGCGCTTGGCTTCGCTCGCCGCCCTTTCGATGGAGAAGATATTGGTGTCGAGCAGATTGTTTGGCATGACGGTCAAGCGAGACGTGTCCTACAACTTGACGAAATGGGGCTCTCCCTTGATGCTTCCATTCGCGGCGGTGGTCGACCGTCCCTTATTCCAACAGCAGCTAATGTGCCCGACAGTGGAATGTCTGCTCCAAAGGGAGGATCAAGAGTGACCGTTGTCCACGGAATGAATTTTGCGGATGAGCCTTTTCCACCATTCATTGTGTTTCCGACATCAGCAAAGGACAAAGCAAACTACAAGCTGAAGGTCAAGATGCTTGACGGATTTCGACAAGTCCGAGGCAGGT…
S29_gene_21	Sro2593_g332090	HOM02SEM065221	-	-	-	-	TTATTATTGAATGTATTCAAAATTGTCCCTTTGTTTGAAACAGGTGAGACCCAGACCCGCTTTCGAAATCTTCTCGAGAGGTCCGGTGTGACGCCTCATGAAGAGGTGATGAAACTTATTGTCCAGCATTTTGCATCTTCCGCCACTCTGGCCGACACTCCGGAGCAAGCTAGCGAAATCTACTTCGAAGCATGTCTACTCCCTCGCTCGGCTACGCAAATCATTCTGAAACAGAAAGGGATTTCTGTGGCTGGGATTTTTCGTGGATCTGATCCATTCAAGACGGTCCTTTTGCACGCACACTGTGATGGAGCACCACATATTCTCAAGATTGCCACTGACAAGTCCATATCTCATGAATACGAAGTCTGGAGCGCTGTCAAGGCTACTAACCCGCAA…
S29_gene_55	Sro77_g042050	HOM02SEM013883	DNA helicase, UvrD/REP type	F-box DNA helicase	DNA helicase, UvrD/REP type (IPR000212), UvrD-like DNA helicase, C-terminal (IPR014017), P-loop containing nucleoside triphosphate hydrolase (IPR027417)	F-box protein, helicase, 18	CTGTTCTTCAACAGGCCTACAAGATGGTGTTTTCTGGATGGGTCCAAAAGAGCTTTTCCAGATCCACCAAAATGGGTTCACGAGTTGGAATCATTCATGGCTTCAGTTTCTTCCTTGCGGCATGAAGATGACGACGGCGGCGACGACTCGGATGACCAGTCAGTACAAGGAGCGGCGACATTTCGGTACAAGGACGAGGTGTTTTCCAGCATTTTGGAAATACAGACCTTCATTGATGATGAAGGGGACTCTGAGTTGCTCAGATATTTACAACTGCTTTTGTTCTTGCAGGTGGAAGAGAGGAGCCTAGGTGACTTTATCTCTTCGATTCAACAGTCGTTTTGTCAGCTTACTGGGGAGCCTGATGATTTTTCTGGTGCCGTTCTTGGCACCGTCCAC…
S29_gene_60	tho95980	HOM02SEM012107	-	-	-	-	ATGACGATGAGTGTCAAGAGAAAACTCGATTTACCAAGGGTGTTATCCGTCAAATTTTGGCAGCCATTCCAGAGGGACAGTATGTTCGGGTGTATTACCTTTGGCCCATGTACTACAAGTTTTCATTGGAGGAGCTATTCATTTATATGCTTCGGAAAATGTCAACTGCAAGAACCCACAAGGACTTGGCGGATAACGAATTCGGTGGTTGCTCCAAACGTTGGGGTACTGGCTACAACTATTTGGTGTGGCGTCTCGATCAGTGTTTTGGGCCGCTCATTTCACCAAGTGCTCTTGGACTTTGGGTGGATGATTTTCCATATTTTGCGGAGTGCATTCGAAGCTACATGGTTCGTGATAAAGAGCGATACGATACAGATGGCAACTTGACTGGCTATT…
S29_gene_65	Sro180_g078681	HOM02SEM029162	-	-	-	-	CAATGAAGCTTCAGGAATCAGGAATCAGCGACAATGAACGCCACACAAGAGAAATCCAGTCCGTGAAGTGCCAGTCGATATTTGCACAAGACCACACCTTCGAGGTAACCAAGAACTATATCAACAAGAGAAAGCTGGGAGCAGAAGCAATGTGGACCTGTTCCACGGAAACGGGTGAGATTGCATCTGCAGTCCTGGTTCCTTCAACAAAAACAGTTCACTTCTCTCATGCTGCCAAACAGATGAGCTTGAGGCCGCACTTCACCGCCTCCGTCATGTACAGTGACACTTGGCCATGCAAGAGTGACTACTGGAGGCTGCTTTTTCAAAGAAACATCCAAGGACGTCTTGGGCTGTTTCATTTCATCCAAATAATTCTCCGGACGCTTCGAAAGCACC…
S29_gene_72	Sro180_g078681	HOM02SEM029162	-	-	-	-	TTCCAACCAAAGGCTTTGTACAGCGACACCTGGCCAAACAAGGAACAGTACTGGCAGAGTCTCTTCCCAGGTATCCAAGGAAGACTGGGCCTGTTCCACTACGAGAAGAGAATCATCTCCACCATGAGAAAAAATCACATTGATTTTGGTGATGCTCTCAACGATCTCCTTGCCTGTCTTTACACTTACCATCCACACGACTATGAGCAAGTGATCCTGGCATTGAAGAAAGGATCGGTTGCCAAAGACAAGCGCCCTTATACATCCGATGAGATAAGTGACATGCAAGCATCTGGGTTGTTCCGCCAGCGCTATTCAAAGTACCTCCGAAAGATGATGCGTGAACCTGCAACCATGGTCCAAATGCTTGATGACTGGCATTGCAAGTACAAGGTGACA…
S29_gene_94	Sro180_g078681	HOM02SEM029162	-	-	-	-	TCTTTGCTCAGGACCACACCTTCGAGGTTACCAAGAACTACATCCAGAAAAAGAAGCTCGATATTGAAGCGATGTGGACTTGCTCCACGGAAACCGGTGAGATTGCTTCTGCAGTACTGGTACCATCAACCAAAACTGTCCACTTTTCCCATGCTGCAAAACAACTCAGTCTAAGGAGCAACTTCACTCCCAAGGTCATGTACAGCGACACTTGGCCTTGCAAGAACCAGTACTGGTCCCTTCTTCTTCAACAAGAGATAAAGGGTCGCCTTGGCCTCTTCCATTTCATTCAAAGGATTCTACGTACCCTCAGAAAGCAACATCCTGATTACTCCACAGCGGTAGGAATGCTTCTCAATGCTATTTACAAATACAACCAGTTAGACTTAGAGGCGCTTC…
S29_gene_100	Sro180_g078681	HOM02SEM029162	-	-	-	-	ATCGCCACACAAGAGAGATCCAATCTGTAAGCTGCAGTCTCATCTTTGCCCAAGACCACACCCATGAAGTTGTGAAGAACTATTATCACAAGAAAGACCTTGGGGCAGAGGCGATGTGGACTTGTTCCACTGAAACGGGTGAAATTGCTTCTGCTGTTTTGGTCCCTTCAACAAAGACCATTCACTTCTCACATGCCGCAAAGCAACTTACACTTCGACAGGGCTTTAATCCAAAAGTCATGTACAGCGACACCTGGCCATGCAAGAACAAGTACTGGGAAATGCTCTGCGGTCATCGAATCCAAGGTCGCCTGGGGCTATTTCATTTCATTCAACGGATTCTCAAAACTCTTCGCAAAAATCATGTTGACTTCGCTGTTGCCAATAGTGCTCTGTTGA…
S29_gene_109	Sro3683_g350240	HOM02SEM106153	-	-	-	-	AAGAGAAACATTTTGGGAGATGGCGTTTTGGAAAAATTGAGGCTTGCGGGCTTCTACTTCGTTGACAACAGTCAGGAGCCAATTGGCACAGGATATTTTATTAGTCCCCGTGTTGCAATTTCTGCAGCACACAATTTCCCAAAATCAGTGAAGGTTGGGACAAAGAGAACTGGCTATTTTGGAAAACCACATGCTGGAACAACCTGCAAGCTGAAAGTGGTTTTGATTGATCGGGAAAATGACTTCATCATTTTTGAAATTGAGGGTGACGATGCCCCAAAATACTTGCAGCCTATGCCAATCCATCCAGACCCTGGAGATGAATGCATTTTGGTGGCGTATCAGATTGGCATACACCAAGATTTGCCAGAGCTTGGGAAAGAGCCAAGTGTGGGAGTT…
S29_gene_112	Sro2572_g331610	HOM02SEM011878	Smr domain	-	Zinc finger, RING/FYVE/PHD-type (IPR013083), Zinc finger, RING-type, conserved site (IPR017907), Zinc finger, RING-type (IPR001841), Smr domain superfamily (IPR036063)	-	CGTTTTCAGAAGACAAATTGGAAGATCTCCCCCTTTGCAGCCGTGCTGACCGTTTAGACGTCTTTCGATGCTTGTGTCTACGTTACGACTTTGATCCAAACGATGTGTCCCATGCTTTAGACGACATGCTGTATCTCCACAATTGCGGTAATATGTGGCTGCAGATGAAAGACCTGACATGGCAAGAGAAAGAAGAGATTTATTTGGAAGCTCGGCGTCCGGTTGCGGTGCTGGAGGAGGAGCTTAAGCAGCTGCAAAAAGAACAGGATGTCTTTGATGAGTTGGACACTAATAGGCTTGCTCGATGGAGGCAGAAGGAGGAGGACATTGCGCAAAGGTTGTGTCGTGCCAAGCAGAATGCCAAGGCAGAAATCTTCTCGCGCATGAATGCGGCAGGGT…
S29_gene_115	Sro180_g078681	HOM02SEM029162	-	-	-	-	TTCGATACTCTCCTTCCGACCTACGGAAACGGTGAACTCTGCAGCCGACTATTGTATCAGGCGATAAACAGGGCGTATATAGACAAAGTGGCAAGCTATTATTCTTTGTTACTATCGAAAAAGGAATCTGTAGAATCCTCGAGTGCCACAAATGATCCAGTCATCCCATACCTTGTCAAAGACAATGAGTTCATCCGAGACTACCCACCACTCGGTGATACAGTTCGCGATATGTATGACCAAGCCTCCAACAATGACTTCAATGCTTGGGGTGTTAGCGACCACGACCGGCATGTTCGAGAGATCCAAAGCGTTTCCAGTGGTGCCATCATTGCTCAAGATCACACTTTCGAAGTGGTGAAAAATTACCATTCTGCGAAGTCCAATCTTAAAGCAGAA…
S29_gene_127	gene19635	HOM02SEM015690	-	-	P-loop containing nucleoside triphosphate hydrolase (IPR027417)	-	TGCCTTCTCTATTGATTCTTGATGACTTCAGTCTGGATACCGCAGGGGAGAATATCAAATTCATCGAAAATCTGTACAAACTTATGAATCCCCCAAAACGCAACCAGATGAACATCATCGTCGTTGTCATGACGCAGCGAAAGGACGCCGCCGATGCCTTGTGTGATCTCAATGGAGGCGTACGTGTTGTTCCTATCAAGGGCTTCTATGAAACCAAAAAGGATGACGTCTTGCATAACATGATGACGCCGGAGAGAGTACTCACTCACCCAACCTGGAAAGGTTCTCATTGGACTACACCCCTACTAGTTGAGATATTGAAGTACCATCTCAAGCCAGCTGATTTTGCCTTGATGGAAAACACAGATTTTGTGCAAGAGGGTATGACTCCATTTCAAG…
S29_gene_128	Sro160_g072021	HOM02SEM003468	-	-	-	-	TATTTGAAGATTTCTATTTCAGTTTAATCTACTTGATCATCATGGTTGGCTGCAACACGGAATACATCTTTCCAACCTTCTCCAATGCAGCCCTGAAGACCAAGTCAAATAGATCCGACAGCAAAGTCTCATCCCTCTGGACCAACGTCTTCAATGAGTTGTGTGAAACGTTTGAAACATTAAGCGATAAGATCAATGAGAAGCTCTCTTCCCACTGCCAAAAGAAAGGATCAAACCAAGTGATGGCTGATTCACCAGCCGTGTCTGGCTTAGCTCAAATTTTTCGCACAGGCTGGGAACTCAGAGAATGCGACACCCTCTTCGAGTATATCAGCGGGTCCTATGTCATGTCCCACCAAGCCGGTAAAGTCGTAAGCAAATGGACTAACAAGATTGGTG…
S29_gene_132	Sro240_g096101	HOM02SEM003415	HTH CenpB-type DNA-binding domain	-	-	-	ATTCTTGATAATTGCTCTGCTCACAAACTCACCGAAGAGCAACAAAGCCGACTCTCAAAGTACTTGATCATTATGTTCCTGCCACCAAATCAAACTTCCCACCACCAACCTGCAGATATGGGAATGATTGCTTCGATGAAGGTTGGATACAAAGCGGCAATGCTTCGTACACTTTTGGATTTGTTCGATCGGGAAGGTGGCTATGAAGCTGCAGCCAAACTCCGCCAGCGAGCAAAGAGAGGTCAACGTGGTCTTGCTTTGGGTGGTAAAGCTACACTGCTTGATGCCATGAACATTCTCAATGATATTTGGGAAGTCGATGGCCGCTATGCTAGGAATGATGGCATTCGTCGCTGCTGGAGGAAAGCCGACATTCTACCAATTGCTATGATGACAGAA…
S29_gene_133	PSNMU-V1.4_AUG-EV-PASAV3_0087240	HOM02SEM000119	Cobalamin (vitamin B12) biosynthesis CobW-like, C-terminal	Putative metal chaperone YciC	CobW/HypB/UreG, nucleotide-binding domain (IPR003495), Cobalamin (vitamin B12) biosynthesis CobW-like, C-terminal (IPR011629), P-loop containing nucleoside triphosphate hydrolase (IPR027417)	CobW_C	gatctggtctctgaagaagaacaaaacaagattctcaaggttatcaaGAAGTTGAATCCCTTGGCAAAGGTTATTCCGACGGAGTATGCAAAAGTTCCTCTTAAAGAAATCTTGCACACGGGATTGTTTGACATGAAGAAAGCGGCGGAATCACCAGGATGGCTGCTCTCCTTGAAAAACAGCGACGGTCCAGTCAGCGAGGCCGACGAATATGGTGTTGGATCCTTTGTGTACCGATCCCGAACGCCCTTTCATCCCAAGAAAATTGCCGCCTGGATTGATGGCATCTTGCACTATGCCAATGAATGGAAGGATTTGAAGGAAGACGTCAGAAAGAAGCAGAGTGACGAGAAACACGCGAAGATGCTCTGCGAGTACGGTAACATACTCCGCACCAAG…
S29_gene_151	Sro45_g027210	HOM02SEM025994	-	-	P-loop containing nucleoside triphosphate hydrolase (IPR027417)	-	ATGGTCCCAAAATTCTTCTCTTTTCTGCAGCTGCGACTGGACATAAAGATGGCGTAGACAGCACGACGCCACCAGAAGTCAAAGCAAGGTACATGTGCATGTGGCATCCACCAATTCCTCCAGGAATCGCTCTTGTAGAACCCCTTAAGGATGCGGGGGTACGCTTGAGTGCGGATTCGGTTGATTTCTTTATGAAGCTGTGCTCCGGACGCCGTGGAATCTTCATGCATGCTATGGATTGGGTCAAAGAAGAGCAAGGTTCGGCTGACGCTGACGAAGAATGGGATTATCGAGAAACTGTCTCACGCGTCAGACAATCAATGGACAAAAGAAGGAAATTAGGACTAAATGGATGGAAGAAGGGATTATTTAAGTATTTGAAAGAGTCTCGAGCCGTCA…
S29_gene_152	gene17058	HOM02SEM021315	-	-	-	-	CGACAATGCGCAGTTGCTGATACTAAGGAAGCTCTGTTATCAATGTTACCAGCATTGGCCGAAACTACTGCGGAGAAGGTTTTTGAAAAAATGGAAATCGCTTCTTCAAGCATCAGTTTCTCCACTGTGAAGACAAAGCAATATGAGAAAGTGACTAATCTGTTGCGATTCAAAATCAAAGGGGCCGCATGGAAGCACAATGGTCGTATTGCCGCAACACAAACTCAACTACACACGTGGCTGCATGGCAATGAATATTCTCCTGAAAATATTCAGGCATACATGAATTATATTAACCTGGAGTGGAAGCCGAAGTTTCGCTGGAAGGACGAGCACGAATATATTGATTGCAACGAGAAAGGAGCTGGGTTAAAATCATTGCTGGATACCTATCATTTT…
S29_gene_155	esiC01580	HOM02SEM005301	Cytochrome f transmembrane anchor	-	Cytochrome f transmembrane anchor (IPR024058), Cytochrome f large domain (IPR024094), Cytochrome f (IPR002325), Rudiment single hybrid motif (IPR011054)	-	TTTTATTTGTATCATCTATTAAAACGTCAGATGCTTACCCAATTTATGCTCAACAAGCATATACAAATCCGCGTGCATCAAATGGAAGAATTGCTTGTGCAAATTGTCACTTGGCAGAAAAGCCTGTACAAATAGAATCACCAAAAGCAAATAAAGTTTTTGAAGCAGCTGTAAAAATCCCTTATGCAAAAGATGCAAAACAAATTTTAGGGAATAGTCAATTTTAAAAGTGGATTAAATGTTGGTGCCGTTGTTATATTACCTGAAGGATTTAAATTAGCACCAAATAATTTAATTTCAAAAGAAATTAAAGAAAAAAGATAACATATTAGTCGTTGGACCAATTAATTGCTGGTGATACACATCAAGAATTTATTTTCCCTGTTTTATCACCAGACC…
S29_gene_156	Sro494_g154240	HOM02SEM000012	Adenylyl cyclase class-4/guanylyl cyclase, conserved site	Receptor-type guanylate cyclase gcy	Nucleotide cyclase (IPR029787), 3'5'-cyclic nucleotide phosphodiesterase, catalytic domain superfamily (IPR036971), Adenylyl cyclase class-3/4/guanylyl cyclase (IPR001054), 3'5'-cyclic nucleotide phosphodiesterase, catalytic domain (IPR002073), HD/PDEase domain (IPR003607)	Guanylate cyclase	GCGCCCAGTTTCGGTCGAGATTACAACTTTGATGCCATGTCCTATCCCCCCTACGCACCCTACTTGCAGAAAGCGTACGAAACGGGAGAAATGTCAATTGGCGGCCTCGACACAGCCCCACCAGGGAACATCAGTCACCCCAATCTGTCAACTAGCTACTTCAGCTTGATTGAAAGCCTGAACGCCGGAGAAGAGGTCTTCTACGAAGGAGATCCCATGTCCTCAGTCTTCCTGCCCGTTTTCGATGACTTTGAATCTCCTGAGAGGAAGACAGTTGCAATGGCTTTCGCTGTATTCAAGTGGGCCTTTTACTTTCAGAATATACTCCCGCCTCAGTTCCCAGGCTTGGTTGTCGTCCTCCAAAATAATTGTGAAGGGGCGTTCACGTACAGGGTTGTG…
S29_gene_161	Sro80_g042950	HOM02SEM014832	-	-	-	-	GGCAGAAATAGCGCTCAAAGTCGCTCCGCGTCTAACACCACAATGGGAGGTGACCGTGCGAATAAGAAAATTAGGCTAATCAACGACATACCGCCTATACAAAATGGCGTTGTTTCAGCCAGTAATACACCAACAATAGATGAGGGAAGGGTTGTTGACATACAGGTTGACGAAGTAAGTGACATGAGCCTTTTTTTTAACAAGGAGGGAGAGGTAAGAATTGAAATTCCAGAATACAATGTTGCCTCCTTCGTGAAGACCGCCTTGAAAAGCACGTGGGCATCAGAGGACGCGCTGAGGAATGCAATCTACACTGAGCTTCATGATACCCACGGTATTCCCTTTCCGCAATCAAGCCAGACCAGCGGCTCTGGAATTGGCAAGATGTTGCGCCGAGCA…
S29_gene_164	Sro180_g078681	HOM02SEM029162	-	-	-	-	TCTATTCCGGCTTTTGCCTCCTATTGCTACCCCGTTGAGTCCAAATACGCAAACTCTTCTGCTGGATGTCACCTTTCTAGAACGGCCACAGATGTCTTTAATCACTTGATGGTGACCTATGGCAATGGTGAATTATGCAGCAAACTGCTCTACAATGCTATTAACAAAGAATATCTCCGACGAATCACCATCTACTACTCCCATGCGAAGCTGTACCGAGATCAAAACAAGCCAATCCGTGGGTACCTTGACAAAGATGGGCAGTTCATCTCGCAATATCCTCCTCTTGGCGAGACAGTTCGTGGGTACTTTGACGCTGCAGCTTCCAACAAATATAACGCTTGGGGCTTATCTGACCATGATCGACACATACGTGAGTTGCAGAGTGTCAAGTGCGAG…
S29_gene_176	Sro2989_g341760	HOM02SEM016441	Exostosin-like	-	Exostosin-like (IPR004263)	exostosin family	TTGAGAATTTCCCAACACAACTTCCATCAGAAAGCAAACCGGCCATAGCATCATTTGCAGGTTTAAACCTTGAAGTTCCCTTCTTTGTGTATGAAAATGAATTAGATTGGTCAAATGCTACAACAATTCATGACAAGTCTGGAATCAAACGCACACTCTTTGAATCGATTTCATATAACAGAAGTTTCTTAAAACACTCTGACGACTTTTGGCTTTGGAAAAGTGCATTGCACCATCCAATGAGAACAAATGATGCATCTAAAGCCAGGCTTTTTTTTGTACCAATAATGCTGAATACTTATGCTGAATACAAGCGACAACATGGAATAAATTTCTGTGTGCATTCAATATGCAATGACAGACTTATTGACCTTGCTGATAAGACACTTGGAAAGTCAC…
S29_gene_183	-	HOM_orphan_328	-	-	-	-	GGAATTCATCCGTAACACAAGCCGCTGGTCTAAATCGCGCCCCCTTCAATTTGCTGTCCTTTTTGGAGCAAGAGCAGTGGTTTGATAAGAAACCTGGCGTTGTTGTGTTGCCGGTGTTAGATGAACACCAAGCTCGCGACTGGAATGGTGGGCCATACGAGATCATTATCATGTGCAGCGATGTTCCCGGAAAAGCCAGCGCTGAAGCAATTGCAACCAGGATTGGTCTAACATCAACAAGCAGTGCACTCAGTCAAGACGGGCAGGCCGAAGACATTCGCAAGTCAGCTTCACTGCTGCGTCAGGTGGTTAAGGCATCAGCCTTTTGCTTGGAACACAAACATGGCCCCGATGGCGGAGGGGGCGCACTACTTTGGAAGAAATTCCGTGATGACCTAG…
S29_gene_189	Sro3191_g344940	HOM02SEM054502	-	-	-	-	GGAAGTTGGAACAATTTAAGGATTTCATCCGTGCTTTGTATGACCTGTGGGGTGGAATCCCTCGCAGACTAGCTCAGTATTGCGAGAAATTCCGCAATCGCGGACCAGAGGCCGCTTTACGGGCTTCTAAGGAAGACTTCGAATCGGAATTGTCGTCTCTTTCCAGTAATCTCATTTCCAACGACCCCATGATTTTTCACGGCATATTGGATAATGTGGGCGAAAGAGGAGAAAGCGAAAGCTCATCGAGACAATCGGCACCGCCAAGCTGGCTTGTCTTCCCTGTTCCTATCGATTCTGAATGGGGGGCCTACAGGAGCAAAACCTACAGATTCTGCAGCTGGCCAGCTGAGCTTGGGTTTTTGGATCATTTTGCAGAAGGAGAAACCGATGCGGTTC…
S2_gene_1	Ec-23_004290	HOM02SEM013632	metal ion binding	-	DDE superfamily endonuclease domain (IPR004875)	-	GTGTCTCAGCATATTGCAAGGAATTCCATCCCCAAGAGCAAAACAAATGGCAAGGTTTTTTCTGCAATTGGAAGAAGCCAGAGAACAAGAATAAAATTGTCAATCAAGTGGCCAAAGCAAACTATGGCAACTGCATGAGAATCACCAAGAACAAAAGCAAAGCTCCTATGGCTGATATGGAGCAAGTGCTGTACCAGAAAATTCTGGATGATCGCAAGAAAGGTCGTCGTGTATCAAAGACAAGAATTAAAATCTGGGCCAAGCAGGAAGGTGCTAGAATCGATCGAGCCAAAGGCACATCTCGATTCCGTCATTTCAAAGCTTCCAATGGCTGGTTTGGCAATTTCAAGAAGCGACACAACCTAAAATTCCGCAAACGCAAAAATGGAAAAAAGAAAT…
S2_gene_8	Sro501_g155400	HOM02SEM006373	SecA motor DEAD	-	DnaJ domain (IPR001623), Chaperone J-domain superfamily (IPR036869), von Willebrand factor A-like domain superfamily (IPR036465), von Willebrand factor, type A (IPR002035), SecA DEAD-like, N-terminal (IPR011115), SecA motor DEAD (IPR014018), P-loop containing nucleoside triphosphate hydrolase (IPR027417)	-	GCCTGCTCCTTAGCTATCATGCATTTGATTCTGAGTATGCTCGCTTATTGAGTTTGTACCTTCCACCAGGCTCTGATCATGGAAAGCTCGTGAGGCAGACAATTGACATTGCAAATAGCCTGAAACCTCTCAGCTGTTCAAGTGGATGGGATGCAGAGGTGAAAAAGGCTCTACCCCTTATTGTTGCAGGAGTTTTTACTCTCTTCACGATTGTGAAGTCCGGAGAAAGCTACAATCGGATCAAGGAATTATCCGATACCGATGGCATTTCGCAAGACCTCCTCTTGAAGCCACATAATATTCAGGTGTTAACTTTGCTCTACCTGTTGGGATGTGGCCAAGTGGCCACCAAAGGCTTGGAGAACCAACTGATGCAGATTTCCACTGGTGAAGGGAAGT…
S2_gene_10	Sro2989_g341760	HOM02SEM016441	Exostosin-like	-	Exostosin-like (IPR004263)	exostosin family	CTGCTGAGTTTAACCTCAAAGTCCCCTTTTTTATGTATGAAAATGAATTAGATTGGTCTGATGCTACAACATTACATGTAGAGTCAGGAATAAGGCGAACACTGTTTGAATCAATTTCATACAACAGAAGTTTCTTGAAACACTCTGATGACTTTTGGTTCTGGAAAAGTGCATTGCAGCATCCAATGAGGACACATGACCCATCAAGGGCCAGCCTTTTTTTTGTGCCAATTATGCTGAATACTTATAGTGAACACAAAAGACCACATGGAACTAATTTCTGTGTACATTCAATATGTGATGATAGCATTATTAACCTTGCTGACAGCACACTTGAGAAGTCACCCTGGTTTCAAAAACATCAGGGAAAAGACCACATACTTGTTCATAGTCACCCTG…
S2_gene_12	Sro428_g140900	HOM02SEM017531	Oxidoreductase FAD/NAD(P)-binding	b5 reductase 1	Ferredoxin-NADP reductase (FNR), nucleotide-binding domain (IPR039261), Oxidoreductase FAD/NAD(P)-binding (IPR001433), FAD-binding domain, ferredoxin reductase-type (IPR017927), Riboflavin synthase-like beta-barrel (IPR017938)	Oxidoreductase FAD-binding domain	TGCTAGCCTCCTCCCGGTGGTGGATGGGTGTTCCAACCACGCTGATCAAGAAAAAAACGTTGGTGGAGGAAGGTCCGGATCGTTTGGCGGTGCACACATTGACATTTGAGATCTCCAAGGATTCCAACTACACGGGCCGCGCCAAGCCCCTTTCCCAAGTTTCCACTGCCGATGGCGACGTTGTCAAGTTCGCCGTCCCGAACATTCGCCCAAAGTCCTATTCCATGACCGCTTTGCGTGAGAATGAGTTTGATGTCACGATTAAGGCTTATCCCAACGGCCCTTCCTCCGGGTATTTGGGCAGTATGGAAATTGGAGATACCATTGGTTCTTTTGGAATGTCCTTTGGACGGCGCCGCAACCCTGGCTCGTATGTTCGCAACCCTGGCTCGTATGTTG…
S2_gene_25	-	HOM_orphan_330	-	-	-	-	TCAATTTTTATGCATCTTGTAATCCACTTGTTATCAACCAATCTAGCAACGATATTTGGAATGGATTTGGGTTGAAAAATATGGAGAAATTTCTGCGATATGTACCTGGACAATTTCCCTGCTCTGCGACTTCCAAAGGATTCCACTTTATTCCAAGCTTGTGGACATCACCATTTTCAATGGACCCAAATGTGGGTCTTTCAGAAGGGTGGACGGTAACATATTGGAGTTTGCAGGTGCTCTATTGGGTGGGTTGTGAAAAGGTATATCTTATTGGAATTGATCATTCCTTCAATCAGGTAAGTGTGAAACTGTTTTGACTTATTCTAACTTGCAGCATCTTGTGTGCTTACTTGTTCTACAAGACTGGGGAGCCCAATGAAGAGCACAAACTCATTT…
S2_gene_37	PSNMU-V1.4_AUG-EV-PASAV3_0108790	HOM02SEM019628	Glycosyl hydrolase, five-bladed beta-propellor domain superfamily	-	Glycosyl hydrolase, five-bladed beta-propellor domain superfamily (IPR023296)	Set and mynd domain containing	CGGTCCATCATGGCAGTCCAGGCCTGACTACTAGAAGTAGCACCATGCGACAACAAGCAGCCACCGACGGCATGGAACCGGGCCAAGTTCTTCTGCCTTCAGACGATGGTACCTCCTTTGACTGTGCTGGTGTCGTCAATCCCGTAGTCCTCCCTCCCAGTAATGCGTACGACAAGTGGCAGCTCTACTACTATGGCAACTTGGATGGCCACTGGGCAGACGGATCTAAGGGGTTCCTGCCGACAGGATGGTGTTCTTTGGCGGAAAGTGACGATGGAGTTCATTTTGACAAGGTTGGGGGGCCCGTGACTGGCGGAGCCATTTTGGCGCCATCTGACGACCCCGAGGCGTTTGACAGTGTCCATGTCGGTGTGGGGGATGTCATTCGAAAAGATGACG…
S30_gene_4	Sro877_g214650	HOM02SEM015302	-	-	-	Nitrilase family, member 2	GAGGAATGGTTCATGGTGAACGGAGCGATCGAGCGAAATCTTGGTGTTGCTGGTGCCAGATTCAAACTGATCAGACTAGCATCGGATTGTCATGGGTATTTTCCAAGCGGAAGTACAGTGGAACAAGCCTTTCAAATTCTGTCACATCCATCCGATAGCAGCAAACAACTGATTGAATTGTCAGTTGTCTTCCATGATTTGCACTCTGCAGAGAAATTTCAACAATCTGTTGATGGTTACATCACCTCAACAAGATTCGTAGAGTATCATGATGCCAGTGCCCGGCTAACAAAGAAGAGTATCCGTGTCGAAGGAGACTTAACCCTTGTTTACCCGAGTGATTATAAACTAAGAGAAACTGACAGGGAGGCCCCGTTCGACTCACCTGTTTACGATGTT…
S30_gene_11	Sro2076_g313550	HOM02SEM102778	-	-	-	-	AAGACAGTGATTTCGTTCACCCGGAAGATGCAGCAGATACCGTCGTGATTGCAAGGGAAACTTCGAATGTTCGGGTGGTCCTAGAAGAAAAGAGCGAGTCGCTCTTCTAGGCTCTTGTACCAGAGTCGCATTGTTTTGACCGTATCTGCGTTCAAGGACGCAAAAATTTTCTGAGGGGCACAAAGACATCTACAACGCAGGCTACCTTTCAGTGCCCTGTTATTTTGGCGCAACTGCTTGGATACATGTATAACCACAGAGTCTGCCGTGGAATTATCATGACTTCCGCTCGGGCTATATTTGTTTGGATCGAACCAGTTGCCGAGACCAAGACCCGTGGAAAGAAGAAGAAGGTAGACCGAAAAATCTACATCACAGAGCAATTGCTTATCGATCACC…
S30_gene_23	Sro1252_g256300	HOM02SEM029859	-	-	Protein kinase-like domain superfamily (IPR011009)	-	TCGGATTCGAAGAGCCCATTCTTTGCGGCGTTGTTACAATCGAAGATCATTTCTGGACAGACCCAAAGCATTTTGAGATGAAGGTTGCGGTGTTTCTCTGCAGTCGAAAAGACCCTGATTATTTTCGAATGTCGCTCCTGTGGCAGAACAAAACCACGGATTTGGAGAACGCTTCGAAATCCTTTGGACGCCTCCTGCACGTAACGAAGGAATTTTCACGTTGGCTGGACAACGGCAACAATGATCCGGAGTACCAGTATCTGAGCACCAGCTGCTGTAAATGCAAATGCAAGTACATGGATCACGATGGACAGGAGGGGGAACGCGATGTAGTCCTTCGGAGCTATGACAATCGCGTACGGACAACCACCCGCAACCCTGAAATATACCTTGACCCGG…
S30_gene_59	-	HOM_orphan_339	-	-	-	-	CCTCCCATGAAGAAGGGCCGCCGAACAGAAGCCATGCCAAAGAGTCGAATCAAAAAAGGAGATACCGTTGAGCTGCAGACCTTCAAGTTGGAGATTTTGAACACGAAGAAGAAGGATCGTGTCCGCTACTATGGGAGGCCAGACACTGCTGAGCTGTTTGCTTACCTTGTTGATCCAAAGGAAGACAAAGAAATATTCAATGTTACGCTACGTGGTGCTCCCGGATCAGGGAAGAGCAACCTTGTCTGGGCAGTAGCGCATCATCTTGTCACCGAATCCAATCGGAACGTGTTGTGGGCAAGTCGACGCGATTTTAGTGAGACTTGGGTATTGTTTCTCTTTGAGTGGTATGGTGGTCAGGCATGGGTCCATCCATTGGAAGATGCTCCAAAAGAGTTG…
S30_gene_64	sya00G203930	HOM02SEM000007	Zinc finger, CCHC-type	-	-	-	ATTGGACGACCGTCACTTCGGGATTACCTGAAAATCATCGACAACAGCCTACTACCAAATTGCCCAGTCACCAGGGATGATATCATGGCAGCTGAGGACATCTTCGGACCAAACCTTGGGTCTTTAAAAGGGAAGACGGTGCGTCGGCCCACAGGAGTGGCACCAACAGTAGTGACGCCCATTCCACCAGAGATCCTGGAGCGACATCAATCTATTATCCTAGCCGTGGATATCATGTTCGTGAACAAAGTTCCGTTCCTAGTGACGATATCGCATGGAATACGGTTTGGTACCGTGCAACACCTTCCAAATAGACAGATCCCAACCATCATCGAGGGCATTCGGAAGGTCAACCAAATTTATACACGACGTGGCCTCCGTTTGCAGGAGATCCATGCT…
S30_gene_93	Sro43_g026280	HOM02SEM000356	G protein-coupled receptor, rhodopsin-like	-	-	-	gAGGTGTTTCCACCCGAGAATGATCCTTTTGACACCGCACTCCATGCGGATTATTTGAATGAAATTGAGGCCAACACGGAGTTTTGAGATCAGATCCAGATTGCTTATCCCCACTGCTTGTTTTGCTCAGAAGACTGGGAGCAACTATGGTTGTGCACAGAGGAGGTAGATCCTGTGAGATGTGGAGGCAAGCTGTCTTTGGAAGAAATTTTGTTCGAAGGATACTTGTTTCGGACAACAGCAGAGGTAGAGGAGATGTGTGAACGCTTAGGCAGGGCATTGGACAGGCCAAAATCGTGGGATCCGGAATACGAATCCAGCCCCTTTCCGGCAACAATTGCTCTTTGTGAAGAGATGCTGATTGCTGGACATCTCTGCCCAGGAATATGTGACAATCAG…
S30_gene_106	sya00G02010	HOM02SEM000007	Zinc finger, CCHC-type	-	-	-	cCCAGCCTGAAGACTTTCCTAGCAATCATCGACAACAACAGACTCCCAAACTGTCCCATAGGACGACACGACGCAATCGCGGCAGAACACATATTCGGTCCGGATCTAGGGTCGCTCAAGGGCAAGACAGTTCGAACGAAACCCGAGTCTGTCTTAAATCCGGTGCCGCCAATCCCAATCCCCATCGTGCAGCGATACCAATCCCTGACTCTGAGCGGTGACATAATGAAAGTGAACAAGATCCCCTTTATGGTGACCATCAGTAGCGCCCTCAAATTCGGAACAACAGAATTGCTCAAGAATCAGAAAGCAACAACCATCATGACAGCAATCAACCACGTGAATAACCTGTACAAGGGTCGCGGCTTCAAGATCGCGTTCATGCACATGGACGGTGAA…
S30_gene_108	Sro1597_g284900	HOM02SEM026270	-	-	-	-	AAGAAGCCAAGGACGGAAATGGTCAGAACTAGCATGGACAAATTGGTCGAGTCCGGAACCTGCTACAGCATTGAAGAATGCCCAAAACCTATCAACCCTCAAGTGAAGCAACGCCCCTTCCTCTGCCATCCTGGCTGGCTTCATGAAATAAAACAGGAAATCCAGGCACAGATGATCAGACAGGACGAGTCTGAAGAGGATAGAGTTAAACCCATGTGCCTAGCGCGCTGCAGCCGAGGGGGCAAAACTCGGAGTGTTTACCATGTTGCCCAGTGCTTCAAATCGCTGGTAGTGAGTTTCAATGACATTACCGATGTGGAAGAGCATGAGCAGAAGGATTCTCTTGCAGCCCTCACTAGAAGGGTAGCATTTGCCGCCTACAATGGTGAGAAGACTCGA…
S30_gene_114	Sro526_g160480	HOM02SEM046868	-	-	-	-	CAGCAACAGCACTCAATCAAAACAAACAGCGAAAACAACAGTTTCCAATTGAAAACCGTGGCCTCCAATACGCCGACCAAAGCGTCTCGCTTTGATGAATCTTCCATGGTGGCTTTGATGTATGTGGAATCAATCCCAAAAGCTTCCTACAAAGAGTGGTTGGCTGAAAAGAACAGAAAGCCTGTCAAGCCAGCTTCTAGCTTGGAGGATATGGACACCCCCACGAAGAAGCGCCATGACATTTCGTACATTTCCGAGAATTTCAAGTCTTGGACTGAATGTGTGCAGCGGGAGAGGTTTCCAATCCAACTCCCTTCCTTTCAGGCGCTTGAAGCCGCGACAGAGAACGCTCTCCCAATCCAAGGCACAATCCCCATCGACTACAGCCGAGATGGTCTC…
S30_gene_121	gene3923	HOM02SEM000157	-	-	-	-	AAGTTGAAGAAGGATATGGCTGACCAGTTTGAAACTGGAAAGGCAAACGTCCAGGAGGCAAGGAGATCACAGTGGACAACATATTACCACCTGGACGTTTGGTTCAACACATTCAAGGAACAGTGCATTGATCTTGGATTCGGCGGTGCTGTTACAGAAGAAGACCATCAAGTCATTAGTGAGGGTGGGCGGTTCTTCTTTCCTGGTCAAAGGATCGTATCATCAACTTGGATGAGACAGATGGATTCTTAGACAATACGACTGGCCAAAGAGGTGGACGTCCTCCAATTACCTTTACTCACTGGAAATCCAAGGAGAGCAACTCAAGTCAATAAGAGTGGATACTCCTGTACCATTATCTGCGGAAGCAGTGCTGCCGGAGACCCACTTCCTCCTCAC…
S30_gene_127	Sro80_g042950	HOM02SEM014832	-	-	-	-	ACGATCAAAATCCAATGAAGAAAGTTAAGCTCATCACGGACCTCCCTCCGATTCAGAATGGAGTTGTTTCGGCAAGCAACACGCCAACGGTTGATGAGGGAAGAATCGTTGACATCCCCATCAAGGTCTTCGAAGAGTTGCATGATTTGCGCGTGTTCTTCGACGACAGCATCGAATTGCCAAGTAAACGCTGCATTTCGAAACAATGCAAAATTGACAAACGCGTGATGGAGGTGTTGCAGGACGAAGAGGCATCGGAGGAAGAGTTGCGGGACGCTGTCTTTACCGATTTCATGGACAATCACGAGATCAAATTTCTTGAATCTTCTATTTCCGCAAACGAGGACAAGAACGGAAACACAAAGTACACGGAATCTTTCTTGAACCCTTTTTTGGTCA…
S30_gene_130	Sro101_g051830	HOM02SEM012193	-	-	-	-	ACTGCAAGGACGACGTAGACACCACGAGCAAGCGGCGGTCCAAATCCAGAAAAAGCGAAGAATGCCCAAAGCGACAGAAGAGTGCTGGCGCTACAACCCATCCCTATCCGAACGGAGTGAAGATTATCGCTCGCCGCAATCGACAGGGGCACTACTGTCTGCCCCGAAAAGACACCACAGTCTGTGGTACCATCTACGAACGTGTCATGTTCGACAGTGGATGCAATACCATTCTCCTTCCCTTTCCGAAGGAGGGAAAGCGGTTCGAAACTCTGAAGCCATTCCGCAATGAGCGTCATCGTTGGGAAATCTCCTGGTCAGGTGGTACTGGTACTGGAGGAATCAACTGCCCGACTCTCAAAATCCATCCTCAAGTCCTAGGTGACATCGGCGTGATGA…
S30_gene_132	Sro1906_g304610	HOM02SEM000839	MHCK/EF2 kinase	-	von Willebrand factor A-like domain superfamily (IPR036465), MHCK/EF2 kinase (IPR004166), von Willebrand factor, type A (IPR002035), Protein kinase-like domain superfamily (IPR011009)	myosin heavy chain kinase	AGATCGCTGCGAACAAAGAAGAATCGGGAAACTCGAGATTATTGATGCGGTGTCCCAAGCAGAGGCAACCCGCGATCCAATGGAAATCCAACGACGATTTACACCTCCGACAGGGTTGTCTGTATTCTAGACGACATTGAGGCAGAAGTTGTCACGACCTACACGCGTCCCGAAGTGCTCGAGGAAGCATTTGTTACGGAGGAAGAGATCGAGGAACACGAAGCTACCAAGCAAGATGCCTGCGCCAATCTGAATTGGTGGAAATCATACACTGTAATTTTGGTCGACACGTCGGGCAGCATGAAGAGCAGCGATGTGACTGGATCCAGAACAAGGCTGGAGGCTGTGTGGAAAGCGCTGGCGAACGACTATGTCTTTTCTAGAATTGAGCAAGGAACA…
S30_gene_151	Sro160_g072021	HOM02SEM003468	-	-	-	-	CCTCTAACACTCGCATGGTTGAATCCATTGAAGGCAGCACCCGGGAAGACCGTGAATACCTCGCTACAGGTTGTATCTGGGATGGCACGACAGAAAGTGCCGAGTTTTGGCATGTGCTCAATGCAAGCTACCATTATGCCGTGAGAGGATTTGAGGTATGCCTTGTCTCACCTGAACACTTTATGGCAGTGGAACTCAATGAAGACATGTACGAATACCAGGTCCTATCCCTCGATCTCCAGCGTCAAAAGGATGGAGACCTCCAACGGATCGCGATATATCCATACCACGATGGTGTTCTCGAGGATTTTTATTTCAGTTCAATATATTTGGTTGTAATAGGCGGTTGCGACAATGATTATCTGTTTCCCAACTTCAGCAAAGCAGCCCTGGCAACAA…
S31_gene_3	Sro160_g072021	HOM02SEM003468	-	-	-	-	CAACTCGATTTGCAACGGCACAAGAACGGCCCGTTCCAAAGAATCGCGATATATCCACACCGCGATGGCGTTCTGGAAGACTTTTATTTCAGCTCGATGTACCTGGTCGTGATGGTCGGGTGTTCCACCGAATACTTCTTTCCCGGATTCGCTAAAGCCGCCTTGAACACCAAAGGCAACAAATCGGACAGCAAGGTATTCGCGCTCTGGTCAAAATCATTCGATGAGATCTGTGACGGGTTTGAGACCATCGCCACCCGGATCAATAGTAAGCTAACCTCCCATTGCAACAAGAAGGGTTCCAATCAAGACATGGCTGAAAACCCATCGGTGTCTCCCCTTGCGCAGATATTCAGATCTGGTCGGGAAAAGAAAGCAACGGACACCCTATTTGAGTAC…
S31_gene_8	Sro575_g169280	HOM02SEM050234	-	-	-	-	ACGAAATCCATGGCGATGTTGTCAATGGCGGCCACGAAACGGGAACAATCCAAACTGGATGGAGACGAGAGAGGGCGACTTACTTCCCCCTCAGAATCTACCTGCGAGAACATCTCTCCATCTTGAGGAAATCACTGGACAACTTCATGGGTGATGTCAAATTGCGGCACATGTACATTTCGGGTCCTCCAGGATCTGGAAAGACAACCTACTGCCTCTTTTATTTCACGCTTTACATGACCAAAAACAGCAAGAAGGGTCTCATCATTCAATATCGCAAGGAAGCCGAAAATGAAGTCATGATTGTCGAAGGACAGGATATTCGTCGAGTCACCAGATGGACCGACGATGGCAGAATGCCAGACCTTGTTCGTGCGCTCATCGTGCATGAAGGCCGAG…
S31_gene_9	Ec-15_001220	HOM02SEM016042	-	-	-	-	CCAATCTTCGATGAGGGAGACCGCGGCGCTGGATCCATGAACTACCCACCGCAGTCGATCCTATCCTACGAACAGCAGTATGCAATCATAGACTACGTCGATTCGGTCCACGCCAAAGGTGGCACGGTCACCAACAAGAAGCTCCGGTTCCATGTCTTCCAAAAATGCAAAGTCATGTTGTCACGCTCCACGGCACAGCGTTATCTCCACCGTCTCGGCCTCACCTGGAAGCCCATCAAGCCCAAGAAGAAGACGTTCAAAGCGTACAGGTCTGGTGCCATTCGCAAGTTCTTGATTGACTACGCGCAGCACAAGAAGGACCCAAACGTGGTGTTTGTTTACACGGACGAAAGTTACATCCACCAACACCATCAAGTCAAGCATTCCTACTGTCACGAT…
S31_gene_10	PSNMU-V1.4_AUG-EV-PASAV3_0038380	HOM02SEM000044	-	-	-	-	GGGATGCTCTTCCCGATGCGGCCAGGAGAGCGACCTTTGGTGGCTTTCCCACTGGTCCTACCAATGGGCTGGAAAGAGTCCCCACCGAATTTCAGCGCGGCCACCGAAACCGTGGCTGACATAGCAAACGACAACATCCAGAACCAACAACACATGCCACCGCCGCACCGGCTGGAAGAGGTTTCAGAAACGCCACCAGCCGCAGAAGAACAGCCGACAACAAACACGAGCACCGTCACGAAAGGTACGCACCCGACGTCATCGGCTACACCCACGAGGGACCACTACAACAACAGCAAGTACCGACGTCCCATCCACTATTGGGATGTGTACGTCGACGATTTTATCGGTTTAGCACAAGGCAACCGATGGAAACGGAGGAGAACGAAAAGAATACTC…
S31_gene_13	Sro1837_g300760	HOM02SEM000026	Ribonuclease H-like superfamily	-	-	-	TTATGGCCCTAGGAGACATAGCCTCAGAGCAAACAAAAGGAACCGAAAAGACGCTACAAGCCGTGGTAATGCTACTTAATTACGCGGCTACCCACCCAGACGCAGTTCTCCGATACGTCCGTAGCGACATGATTCTGCATCTCCACTCAGATGCATCCTACCTTTCCGCACCCAAAGCACAATCACGAGCAGGCGGTTACTTGTTCCTAAGCAATGGAGACCTCGACAACGCCCCAAACAATGGAGCGGTACATGTCGTGGTTAAGATAATGAAAAATGTCCTGAGTTCAGCCGCAGAAGCTGAAGTAGGGGCAGCATTTAACAATGCCCAAGAAGCTTGTCCAATGCGGCAGACCCTCATAGAAATGGGCCACCCACAACCGGCAACGCCAATCCAGA…
S31_gene_16	PSNMU-V1.4_AUG-EV-PASAV3_0038380	HOM02SEM000044	-	-	-	-	GACTACACGTTCTTCGGGGTGAACAGTGAGACGCAACAAACGGCACCACCAGAAGCCATGCAGTTTGGAAAGGCGTTCCAGCGGATAATACACAAGGTGCATCATGCAAACCCGAAGCATGGACCAGTGCATCTGTCCAAGATAGACATCGCGGACGGCTTCTACAGGGTATGGGTGAAGGCAGCGGACATTCCCAAGCTAGGAATGCTGTTCCCAACGAGAGAAGGTGAAGAACCACTGGTGGCGTTCCCGCTAGTGTTGCCCATGGGCTGGAAAGAGTCGCCACCGAATTTCAGCGCAGCCACGGAAACAGTAGCCGACTTAGCGAACCAACGCATAGGGATTGCCACACATCAGCCAGCACCCCACCGTCTAGACGACGTCTCCGAGACACGGCCA…
S31_gene_20	Sro4550_g354230	HOM02SEM005606	cysteine-type peptidase activity	-	-	Inherit from euNOG: Conserved hypothetical protein	ACACCTGCTTCCGTTCCTTTGAAGATGACTGCCAAAAGATCCAGCACAAGACTTGCATTTGTTGTCGCAGAGTTGGGCTTGGATTGAAGAAGAAAACGAAGGAATTGTGCAGCCAATGTGCAAATCTGAAATCAAAGTCGAAAACGTATTACCTTGATCGCAATGCTCTTCCAGTATGGTACAAGGAAACCGTGGCCCAATACAGGGTGCCATCCTGCCTTCAAATTCTCACAATAGCAGAGAAAATGCTGATCCAGTTGGCTTCACCTTTTGTCCCATTGAAACACATCAAGCATGGCATCATGGGACTAACAGGCCACGTCTGTGCATTCGAACAAGACCTAGAGTCTTTCGCACAGAAATTGCCTAGGACTCCAAATGAAGTGACTGTCCTGGAAA…
S31_gene_21	-	HOM_orphan_350	-	-	-	-	tGGAATTCGATATATTTGTTTGTCGAAGGTGCGACCCATGACAACAGTGTCCAGCGCCGCAAGGAGCTGTTGGATCAGAAATTCACTGTGGCTGGCCACTCTGGGCGGTTCATGTTCATGCAAAACGAAATGTCTATCACCAAAGAACTGAACGAGAAGGCAAAATCTAAGGGAGGCATTGATGCTCTAGAAAAAGCTGTGAAATCCGATCGCAGTGATGGCGCTGAGAATTCTTTGATCACGCGATTCCAGGATGAAAAGGAGGGACCGACCCCAGAGCAACCTGCCGAGTTGCCTTCTACTCAAGATTTTTTGGCCGTTGCCACCACTTTGCAGGAACTGCGGACTCTGGATTCCTCTGTTTCTCTGGTAAGCACGGTAGCCACTAGAGAGGTGATC…
S31_gene_23	Sro180_g078681	HOM02SEM029162	-	-	-	-	TCTTATTTGGCTACGTACAAGGAATCAGGCGATGAACCAGTCAAGTCCTACCTCAAGAAAGATGGAGAATTCATTCGGTCTTTTCCGCCACTTGGAGATACCATCAGAGACCTCTATGATGAAGCTGCAAGCAGCAGCCATAATCCATGGGGTATTAGTGACCACGACAGACATACAAGAGAGATTCAGGGAGTACATTGCAACTCCATCTTTGCACAGGATCATACCTTCGAGGTCACCAAAAACTACCTGTACAAGAAGAAACTCAAAGCAGAAGCAATGTGGACGGTGTCGACTGAAACAGGAGAGATTGCTTGTGCAGCTCTGGTACCATCCACCAAGACAATTGACTTCTCGCATGCTGCGATTCAGCTGACACAGAGGGAACACTTCAAGCCG…
S31_gene_31	gene16212	HOM02SEM068179	-	-	Zinc finger domain-containing protein 24, zinc-binding domain (IPR033446), Repressor of yield of DENV protein (IPR026795)	-	TTCCAACACTCATTAATGTATTCTACACTACTCAAGGCGTCATGACCAAGATTGGTCATCCCCAGCAAGGATACAATCAATTGTGGCGTGCAGGCGCCTATGATGATTCCAGAGAGTCGCTGGCAGCCATATTCCGAAATCCAAGGATTCACACCGGGAAAGGATACCGAACCAAGGACAAGGCTGTTCGGGGATGCATCGAATGCGGATTGCCCAAAAAACGAACGGAGTATAGCAAGAATCAGTGGCGAAAGGGCCCCCAAGAAAATAGATGCAAACCCTGTGTCTTGGAACAAACGAATGACAGTTCGGTGCATGACAATGGTGGTGGTGGTGGTGAGGAAAGACACTTTCTGGGCATGTCAGTTGGAGAAGAAGAAGACGAAGAAGTGAGCCTTG…
S31_gene_33	sya00G02010	HOM02SEM000007	Zinc finger, CCHC-type	-	-	-	gCTCGTAACATCCAAAAGATGATTGGAAGACCTAGTCTCAAGACATTCCTCGAGATCATAGACAACAACAAACTGCCGAACTGTCCCATTACTCGCGAGGATGCAATTGCTGCCGAACACATCTTCGGACCGGATCTAGGATCTCTCAAAGGAAAGACGGTCCGGAAATCCCCAGAGACCGTGACCAGCAGCCAGCTGGTGCCACTGCCACTCCAAATCATGCAGAGGTATCAGACTCTAACCATCAGCGGCGACATCATGAAAGTGAACCGAATCCCCTTTATGGTATCCATCAGCAGTGCTCTGAAATTCGGAACTACTGAGATGTTGAAGAACCAGAAGGCGGACACTATCATGACAGCAATCAACCACATCAACAACGTGTATAAAGGACGCGGC…
S31_gene_34	Sro160_g072021	HOM02SEM003468	-	-	-	-	TGCTTCTGGCTTGGAACGGCAGAGTCTGCGGAATTCCACGCCCTCAACACCCTTGCCTTCCACCTTATCGGCAGAGGAAGAGAAGTATCGACCTTGAAACCAGAAGACATAAGTGTCGTCGCCGCCAACGGACAACTCAGCAATCATCATGTTTTCTCGGTCTCCGTCCAGCGTGACAAAGAAGGTCCTCTACAGGAATTGAATCTCTACCCACACAGGCATTCCCTCCAAGATGACGCCTATTTCGGCCTTGCTTACTCTTTACTTGTCAGCGGGTTCAAACCTTCACTCTTCCCTAAATTCAATCGAGAAGCCGCCATCGTCGACAAAAATGACAAAACATCATCCCGCGTCTCTGCGTTCTGGACACTATGTTTCAATAACCTCTACAAGGAATTC…
S31_gene_37	Sro2220_g319600	HOM02SEM042529	-	-	-	-	ATTTTACTGGAGAGTACTGGCGAGCCTATCTAGTGATCTGCTATCAAGAGCGATTCAATGAACCACCCAAGGAAGACTGGCGAGAACTGATCAATCTCATCCGGAACGAGACAGGTGGTCTTTACGCGACCATTGAACGGGTTTGGCAAGAAGCGTCACAAGGCAATCTTGATTGCATTAGACAGAAGCCTGGCCAAGGACGCAAGCACAAGCTGAAAGCAGACAACGAAGGATTGAGATCCGCCGCCTTTGCATTGAACGTGGGCACGTCTTTGGGACTGGCTGTCATCATTTGCAATGAAATCAATCACCAAAAGACTGGAGACGAGAGCCTGACAATCTGCCGCGACACATTAATGAACACTATTGCAGATTACACTGACATGGAGGCAACTGCGG…
S31_gene_43	ptri227410	HOM02SEM000040	Heat shock protein 70kD, C-terminal domain superfamily	Endoplasmic reticulum chaperone BiP	Heat shock protein 70kD, peptide-binding domain superfamily (IPR029047), Heat shock protein 70kD, C-terminal domain superfamily (IPR029048), Heat shock protein 70 family (IPR013126), Heat shock protein 70, conserved site (IPR018181)	heat shock	ACCCGCAAAGGCTTGCAAGGGGAAGGGAAGCTTGGATCTCCAGAGAGGACGAAGTTGCTGTAGGCATCGACCTGGGTACTACACATTCCTGCGTCGCAATCTGGGACAAGGGGAGAGTCGAGGCAATCCCAGATATGCATGGAGACAGGCTCATGCCCTCCTGCGTGTCTTTTAGTCCCAATGGAGACATCTTAGTTGGAGAGTCTCCGCACTATCAAACAGCAGGCAATGCCCGAAGAACGGTCCACAGTGTGAAACGACTCATTGGTCGCAAATTTGATGATCGTTCCGTCCAAGCGGACATGAAGCATTGGCCTTTTCGCCTGACGAGCGCAGTCCAGGGTGGAGCACCAAGGATAGTAGTGCCATTGGAAAGGGAGGACCGGATCCTTTCCCCGG…
S31_gene_46	Sro1401_g269440	HOM02SEM003794	-	-	-	-	CATCAGTTGTTTCAAACAGCACGTCTTCATCCAAGCTTGTGCGTCCAAACCAAAGGAGGGTCTCCATCGAATCGGTAACAACTGGTCCAAGACATCGATTAACAAGTCAAGCAGCACACGTTCAACGCCAAAATGCTGAAGTTGCCAAGTCCATCCGAGACGAAATGCATAAAGTGATGACGTTGCTTTGGGAGGGAGTCTGTCACGGAGATAATACTCTGGCAGTCTTCGATACGCCAGAGAAAATCTCAACAGTGTTCACATCAGTTTGTGGCATTGAATTGTTCTCTGGCAACGAAATTAGAAGGGCAGTGGAACGAGGAGAGGCTGGAAAGGCGCCAAACAGACGAGGACGGAAGAGCATTATCCCCAATGATGAATTTGAGGCTTTCTGTGAAG…
S31_gene_60	-	HOM_orphan_359	-	-	-	-	CAGAAGAAGCAGATCGTGCCGGAAGTGTCTACTATGCTAATACCGATCTTGGCATATCACAGTGGGAAAAACCAACATCCGGGCTAGGTAGCTTGTACTACAAATATGACGGAGTGAATGGGGTTACCCTCGCAAGATTCGAAGGCCGTGTTGTTGCCGCCAATATCCTTCAAGCGCTTCCGTCGTCAATGGCGGCTGTCAAATTCGCCGACGCAAAGGCCAGGGTGCTAATGCATGGTCCTCCGGCTGCCAGGAAATCTTCCGTAATGGGGAATCTTTACATCACTCTGAAAGAACGATATTCGCCAACACCAGTTTACTTTGTGCAAGCGTTTGCCCTCAACGGACCACAAAGACGGGCTGATGTTTACAACGCCATTTCTCAGGTCCAAAGCTGTG…
S31_gene_62	Sro235_g094660	HOM02SEM016021	-	-	Protein kinase, ATP binding site (IPR017441), Protein kinase-like domain superfamily (IPR011009)	-	TTTGCGGTGGAGATCAAGAACCCTGGACAGACAGGACAAGAGGTCGAAACTTCGGAGACCGCAGGAGGCCAGTGCCTTGACTACTTGAAGGGCATGAGGCAGCAGGGATTGGATCAGCCTTTCGTCCTCCTTTCAACGTACAACAGCACATCGATAGTCCGTTTGCCAGAGCAGGGACCAGCCTACTCAGAGATCTTGGCACAGGGAGCTAAGAATGCCCGAGACAAGCCACAAAAGAGACACACTGCACGGCTAGCCGAGCCCAAACCGACAGGCGAGAAGGAGTCCCAGAGTCCCAGTCATGGTGGAGAATCGGAAGTCATGCGTTTGCCGAACCTGAGTCGCTTAGATCGGGGAAGGGCGACTCCAGACCTCGAAAAGGAACAAGCTGGCCCCGTG…
S31_gene_67	Sro795_g203470	HOM02SEM015407	-	-	-	-	CCTCGGACAGCAGCGCTGGGAACATGGGAGATACAAACGAAGTCCTAGATGAGATGGATCAGAATGTTGCAGGCTGGAGCAGAGGCCTGTGGTCCGAGTTTTATGGAGAAATCGCGACCAGATTATTGGAACTAGGGGTGGAGCCGAAACGCGTCGCTTCCTCGTACATCGCGAAGCTTTTTCAAGAAGGTGTTCGAACCAACCAACACTTTTCGCTCGTTTGTGGTTCGCTGGCGGCAGAAGATCTTGCTACAAGTGTATCTATGTCCATAGTGGAAGCAAGAACACTGCTGCGCGTGGCTCAACCACAAGCTGAGAGCTGCAAGCTGCTGTACCGGAACAGTAACAAAAAGATTGATGTCAGCGCGCTGCCTCTTAAAACTCCCGAAGCATTGATCG…
S31_gene_69	Sro1523_g279580	HOM02SEM007226	-	-	-	-	AACACCATGAGTCAGGATAGGCAGGACCTCAAGTTGAAATCAAACCCTTCAGCTGAAGAATTCACTGCTAGTTCCCGGAAGCGACCAAGGAAAAGAAACACTAGATTGTATCAAGTGAATGGCTTAGGAGATTTGGAGAAACAAGACTTCCTTCCCCGTGCTTCACTTGTCCAAAAAGTTTTGGACCGAACAAGAGAAACGAGTCTTTTGATCATCAGCTCCCCCCCGGGGACTGGAAAGACGTCCTTGCTGACTCTTCTAAAGGCAAAACTCAAGGAATCAAAAGACACCGTTAAAGGCATTGTGCTACGACCATCAAATCCCCAAAAAGAAGATTTTGACTTGTATGACTTTGTCAAAAACAAGACTGGCGTCTCGTATGAACAGGAATCACTGGTT…
S31_gene_86	Sro180_g078681	HOM02SEM029162	-	-	-	-	GATATATACGACGAAGCTTCCAGCTCTAACAGGAACCTGTGGGGTATCAGCGACAAGGAAAGGCACACATGTGAGCTCCAGAGTGTCAAATGTGAAGACATCTTCTATCACGACCATACTTTCCAACCTGTTCGCAACTACCAAAAGAGTCTTGGTGCACTTGCTCTGTGGGACGCCGCAACTTCAACTGGTGAAATTGCCTCTGCAGTTCTTTTTCCGACAACAAAAACAATTCACTTTTCCCACGGTGCAAAGCAACTCCTATCCAGACCAGCGTTCAGTCCAAGAGCAATGTACACGGATACATGGCCAAGCAAAGACAAGTATTGGGAGAACCTTATACCTGGGCTGGAAGGCCGACTTGGGCTGTTCCATTATGAGCAAAGAATCATTAGTACT…
S31_gene_89	PSNMU-V1.4_AUG-EV-PASAV3_0038380	HOM02SEM000044	-	-	-	-	GAACGACGTCCCAGGACGATCTGTGACTACACCTTCTTCGGGGTCAATGACGAAACCGAGGAGACAGCACCGCAAGAAGCCATGCAGTTTGGAAAGGCTTTCCGTCGGCTCATTCACAAGGTGCATCACGCCAACCCACAACACGGTCCCGTCTACCTCTCGAAGATTGACATCGCGGACGGCTTTTACAGGGTCTGGGTCAAGGCAGAGGACGTGCCAAAGCTGGGGATGCTGTTCCCTATGCGCCCTGGCGAGCCACCTCTGGTCGCTTTCCCACTGGTCCTCCCGATGGGCTGGAAAGAGTCACCGCCGAATTTCAGCGCCGCAACTGAGACAGTGGCAGACATGGCCAACGCCGACTTAGCAGACGCTAGTCATCAGCCCAATCCGCACCGACTG…
S31_gene_95	Sro180_g078681	HOM02SEM029162	-	-	-	-	TGGTGCATTATCCAATCAATGAAATGCCCTTGCTGTAAAAGGAGTTTCGATGCTAACTCGCCAGAAGTCCTAGTGGCAATTCCTGATCACGCAACTCTTGAGTATCCCGTTGACACCAGGTTCGCTCTTCCTTCCAAATCTTGTCACCTTGCAAGGAACGCAACAGATGTCTTCCAGACTATTATGGTCACTTATGGCAACGGCGAGCTCTGCAGTCGCCTACTGTATGATGCACTCAACAAAGAGTATCTTCGGAAAACCACATCGTATTACTCTTATCTGAGAGACACCGACTGTGTTGATGCTTTGCCATTCCTCGAGAAAGATGGCTCCTTCATCAAGCAGTATCCACCTTTGGGAGACACCATTTGCGATCTCTATGATGAGGCATCATCCAGT…
S31_gene_100	esiC01590	HOM02SEM004562	Sec-independent periplasmic protein translocase TatC	-	Sec-independent periplasmic protein translocase TatC (IPR002033)	-	TTATTCCATGCTGGACGAACGCCGTCGACAGCGAGAAGCCTTTGTTATGTTTTAGTTTTCTTGTCTACCATAACATCTTTAACACTTTTTAATGTTAAAACATTAGTTAAAATTTTAGAGAGTCCAGTAGCAAATATACAATTTTTTCAATTGTCACCAGGTGAATATTTCGTTTCTACACTAGTTATGTTAATTTATACTGGTATATTATTTTCTACTCCTCTGGTAATTATTCAAACAATTTTTTTAGACCCGCTTTAACAAATAATTAAAAAAATATTATCTTATTTATATTAACCGGTTGCATTTTTTAATTTTTTAGAGTTATTTTTTTCTTATTTTTTATTGGTCCCTGCAGCATTAAACTTTTTTCTTCTTTATGGCTCAGATGTGGTTGAA…
S31_gene_118	Sro926_g220960	HOM02SEM008458	-	-	-	-	AAGACACCATGTCCGCACGGAAGCAGCGAGGGAACTCATCGGATGCGTCCGCGTCCGCGATCGACGTTAAAGGTGGCCGCTACATGGAGGAGAGAGTGATCAATAGGGACCTCCAACTGAGAGCAACTGGGTTGGTTCAGGTGGACAATCCTGATGCCGTAGGTGCAGGTTTACTGGCTGAGGTACAAGGAAAGGCTGTATGCTGGGAGATTACCTATAAAAAGCGCGATGGGTCTGAGGGGCCTACTTACAATGGACAGCTCGGATTGATCCGGGGAAATCGCCTTACGCCTTCACCCATTGCCCGGGAAAATGAACCGAAGCGACAAAGGGTGGACAACGATCCGCGCCCGCCTAATCGCTGGGAAGCCACGCCCACTACCGCTCTGCACAACGTGA…
S31_gene_119	Sro3053_g342860	HOM02SEM013113	-	-	-	-	GTGTACCCCCCAGGCACCAAACAACCTTTCTCTGGAGACAAGGCTATCGATCCAGGCGAGGATGTACCAAAAACATCCTCCAAGACTCCCTTGATTGTGGTGGCACCACAGCAGCAAGCAGATGGTGAGTAGTGAACCGCAGTCGCAGCGATCATTATGAGTTCGTCTATTGTTGAATTTGTTCAAGTTGTCCCTCACCAACAATTGATCTGCCACTCTCTTCCCGACCCCCCATCATCAGGTGAGCCTCTGGCAAAACGACCAAAGGATTTGGCCGATCTTTTCGGTAGTAGTAGCTGGAAGAAGGCGGTGTTGGAGCTGGATGACTTGCTGAAGCCCCACATCGGAGCCGATCATAGTGCTGATCCAACCGACTATGTCATTCCAAAGATGATGAGA…
S31_gene_149	Sro560_g166660	HOM02SEM008458	-	-	-	-	CAGCCGTAACCGCTCATTCAGTCTCCGTGGCAACATACGCAGTTTCTGAGTGCATTGTGATAAAAGAAAAGTCTGCAGTTGTGGTTGGACGTGAGTACGATCCAAACATCATCAGTGCTGAGCTCGTTGAGGAGGTGAACCAGAAAGCGCACTTTTTTAGTGTGAATCTCCTTGATCAAAATTCGGATGCAGGAACACGATACGGACAAGGAGGATTGGTCCGATGTAATCTGTCCACCGAAGCTGGCAGTCCTTTCACCTCGAAGGCTCGGAATTTGCAAGAGAAATATGGAGAGGCACCTCCTGCTCCTGCTCCTGCTCCTGCTGGTGCTCCTCCCGCTCTTGTCGGTGATGTTATGTTCGCCGACGACGTGGGGGCAACCGCTGCCAGCAAACCGG…
S31_gene_154	Ec-15_001220	HOM02SEM016042	-	-	-	-	CCCCGTGGACGAACTGCTGCCGCGAGAGACGCACTCCAAGCCAAGAAAGAAACTGACCGGAAGAACAACCAACGATGGGCTAACAAGCTCAATGACTGGGAGAAGGAGATGGATATCTTGGGACAGAAGCTGTCGGCATGGAAGCATCCAAAAGGAAAGACTCGGACCAATGAGGAGAACATCATGGCGCTCCAGACTCTACTCCTTGCCATGGGCGAAGTCAAGGACAAGGCCGAACTAGACGGAAGCTGCATCAAGACGGAGCTACAGTGGACCAACGTGGAGAAGATGGTGGCGGATGCTCATGGGATTCGGCAAGCAAACATCAGTGAGCTTCGGAAGGAAATGATGAAATCCGGTGACCTTCTTCTCTTTGGTCTTGGTGAGCGTGGAGGCGCT…
S31_gene_167	Ec-10_004120	HOM02SEM122781	-	-	-	-	ACGGCACGAAATGTGACTGAGTACAAAGTGCTGGCTGGTGACAAAAATCAACCCTGGTTTCCTACAACGATGGGTGCCGCCCGAGCGCCTCTGACGACCTCGACGGGGATGGCTCTTTGCAACTAAGAGATTGGAGAGGTTTATACACCAAGTTTCAACGAGATCATGTCTTGGGCATGGTACCGTACCGATGGGAGAAGGATCACACAAAGGCGCGCCTAGTGGCAATCACTTTTGATGAACTCGATGTTGTTGTTGTGGATGACCCCCGCCTTCACACCGGCGACTGGAGTGGAGAAGAGAAGGCTCTACTGGTAAAGAAACAACTCGGAATGACATTGGAGCTGCCGCTTGTGGCGACTTTGGGACAAAGGGAGCAAGTTGAACCTGTCCGAGAGA…
S31_gene_168	Sro305_g112900	HOM02SEM013091	-	-	-	-	TGGGCCCCAAAGATACAAAGGAAGAGATGCGTGCCGTTGAAAAACAATTGCTAGCATACAAGCCTGCTCTTGATTATGCACAAAAGCAACTCGAAGCAAAAACTGATCACAAAAGGATGTCGTTTGCTTCGTACGAGTTTGCTCGGAGTCTTCTCTTGGGTTTACATGTACAAGTGGAAATATGCGCCGTGAACTCTGAACAAGGCAGCAGTGAAGACCCGCCACCGTACGATTGGTCAGCTGAAACTACAGCCAACATAACTCTAAAAAAAGGAGAGCACCAAGGGACTCCAGGAGCACGTGAATGGTTCAATCAACATTTCTTGTATGACCCCAATGAGGAACTTGGTCTCAAAGTTGTGACAGGGACAAGTCTCCCCAATCTGAAAGCCAACCAAA…
S32_gene_30	-	HOM_orphan_373	-	-	-	-	GCATCGGGAAGACGATGTTTTCAGCTTACATGATCCATAAGTATATGGATATGGAGGTCACTACTATTCTCTTCAAGTTCCACAACGAAGGGTACATCCTCATCAGCAGGTCCAAGAACTGGGAATGTGATGACGGGTTTTCTTATGAGCTGAGTGCTACACTCCCTGAGGGTGAGGAGTACTATATTGGTGGGCTTGGTCTTAGTCAGAACCTACCGGAGTATCTCAAAACTTTGAAAGATGTCCTTTACATTGTCGATTTGAATCAGGAGAAGTTTCAAGAGTCTCTTCCCGCTGCATTCACAATCATATTGACTTCCTCGAACAAGGAGAAGTATGCATCTGCGGTGTCATCGGGAACCCAAACGGTGGCCGTTCTCTGGATGCCGGTTTGGAGCC…
S32_gene_144	Sro1_g000290	HOM02SEM000761	STELLO-like	-	STELLO-like (IPR005049)	Protein of unknown function, DUF288	ACAAGCCACCCTCACACGACCATTGGCAATACAATCATGATGCTACAGGAGGTGCAAGTGCCACATCAGGCCGTATTTTTTCCATGCAAAAGGTTCGCAGCGTTCCTGTTGAACAGTACTTGTTCCAATTGCAATTTAGTACTACGAGTATTGGCGAAACAAGATCGAGAAATTCAAATGCCTCGTCCTGGCCTACGGGAGAATTTTGGAACAGCTACAGGGATATCTGTCAGTATTGGGCGGTTGCCACTACTATCTTTGAGCCTTCTCAAGCCGTCCGTCAATTTGTTACTGATGCCAGAAAACATCCAGGCTGGTGTTTAGTTGTTGCAGGCGATATCAAAGGGCCCCACACCTACGACATTGGCATGGATACCGAACTCGTTACTACTGCAGCTG…
S32_gene_304	-	HOM_orphan_374	-	-	-	-	TGGAGGATTTCACACTACATCATGTACTTAGTGTTAAGAAGGACGATACGTGGGTGGACATTGGGCGGGGATTGCCTTACCATGGGCGAGATCAATTCACCAGTGAAGTGAGGCAAGCCATTCTCGACCTAGCCAGCAAGAGCCCCCCAAATAGTCCCGACACGCAAAAAGTGAATCAACGTTCCCTTGCACCTAATATCAAGGCTGCGAAAGCCCTAGTCTATTCATCTGTGAGTGGTAGTGGAAAGACAGTTTCTTTGTTAAATCTGAAGAACACTCTAAAACTTGAGGATATCAAGGTTGCTGTGGCTTATCTGGGATTCAACACAGAGCTGTGTCTGACTGATGGAGAGGAAAGACACATCCGCAACATGGACAGCCAGGCATTGCGTGAGGTTC…
S32_gene_410	Sro1551_g281760	HOM02SEM025430	-	-	-	-	TTCTACGCTCAATTTGACGCGTTGACAAACCATGGAAGAATATATAGCACAGATTTGTCTGTGGCTCAGAGTTTGCCCTCGGATAAGCTGACTGATGCCGAAGTCGCCGAACGCAGAGCTTTTGAAGGCGTGGCAGCAGCGGTCGATGATCACTACCGCAACGTTGAAGTCCCCGCGGTCACAACAACAGAAGTGCTCTTGAGACAGCGCGTGATGGCCCCAAAGTTGGGGTCTGCTAATGTGAGCTCACGCTCAAAGTTGAATGAGGCTCGTGCGGGGAGGAGGTATCCTGTGAGTGTGAATGCATGGAATGGATTCAACCAGAGTGTGGCAGGTTTCACACCACAAAATCGTGCTTTGGACCGCCCTAGAAAGTTCGATATATTCACCTACTCAAAG…
S32_gene_557	Sro180_g078681	HOM02SEM029162	-	-	-	-	GGTGCATGGTTATGTCTATGGAATGCGAAAATGTCTCCTGTAAGGCAAGGTACAAAGCAAATGATAGTCGAGTGCTCTCCAACCTGCCCGCATATGCTGCTTCCGCTTATCCAGTGGACACCAAGTATGGTCTTTCTAAGAATAGTCATCTTGGAAGAAGTGCAACAGACGTTTTTGACATGATTCTTCCTACATATGGTAATGGCGAGCTGTGCAGCCGGCTACTATACAATGCTATGAATAAAGCGTACTTGAAGAGTGTCTCGAGTTACTATTCTTACGTTGCTACAACAAACGAACCAGTCAGAATTGAAACTGCAACAAATGAACCAACCAGAGAATGTCAGCCGTACTTGCAGAAGGATGGCGAATATTTCAAGTGCTTTCCTCCACTCGGTG…
S32_gene_571	Sro20_g014370	HOM02SEM000473	Tetratricopeptide repeat	-	Tetratricopeptide-like helical domain superfamily (IPR011990), Tetratricopeptide repeat (IPR019734), Tetratricopeptide repeat-containing domain (IPR013026)	Kinesin light chain	TCAGCGGGAAGGACGCCGTTGATCCTGCGTCCATATCCAAGGAATGCCTTGGAAAACTGGGCGTCAGCGCCCATTGGCTCCAGACTGGTTTCATGGCAGAAGTTGATACCTTTGTTTCCAAATCTTCCACAGCCGAACTATCTCGTTGTATGGCTAAAGTGTACCACATCGAGCCTTGGCTGAGGAAGAAAGGAGAAACTGCCACTTGTCCCGTGGATGGCAGGAAAGGCTCCTCCTATGTCCATGCACTCTTGGCTTCCGAAAAGCCGGAGGAATCCACAGCGTATGGCCCAGCCAACTACATGCTCAGCTATGGTTGGGGGTACAAGGTCAACGACATTGTGGATACCCTAGTTGATTTCTGCGAAACTAATGAATTGAATCCAAAGACTACATACT…
S32_gene_710	Sro1500_g277830	HOM02SEM075293	-	-	-	-	AACTACAAAAATCCATGCTACAGCCCAGCAGCAACAACAAAATGGTAAGAATTCGCTTTACTGCAATACATGTACCACCCGCTCCGCTGGTTCTCAGTTGCACAAATGTCTGTTGTTTTCGGTTCGTACTTTCATCTTTGATACCATGTGCAGCTGCAGCTTCAACAAAGCTAAGGGCTTTTCTTGTAGGTGGAACTGTGAGAGGTGCCAGGCGGTCAAACGGAGCTCGAGGCAACGTTTTCAAATATCTTCAGAAATATTCTGGCTTCTTTTCCAAATCAGAGGGTGTTGAGGTGTCCTAATCCGGTGATGACCTGTTATTCAAGGCATACTTCTACACCCTTGATGCTGCCTGTGGATTCCAAAATGCCATGTATGAATGGGAGGTTCATAAAGACC…
S32_gene_841	-	HOM_orphan_377	-	-	-	-	ATTAATACAGCGCTGGTATACTAGTACTCATCAGTTAGTGGCATCGGGAAGACTGTTTCGATGCTCCAGCTCAAGAAAACGCTACCTTTAATCCTATCTCAAGGGCCAAATGTTGTTGTTGCCTACCTTGGCTTCAATAGTGGATTGGAATTAGGAGCAGAGGAATGGAAACACATGGACGCAAAAGGAGGAGTAGGAGCGGAAGAAGTCCTTGCCCGTCGCCTGTTGGCATCCGTTTTGCTGTCCAAGAAGTACGGGGAAGTCATAACATGGCTTCCAAAATATCGCCAGGTGTATGGAGGTCGTGGTTTCCCGACTGTGGACCAAAGCCTGGAGATGCTCCTGGAGGAGTTGGGGGCTTCTCCCAAGAATCCATTCTACATTGTTGCTGGCGTCGAT…
S32_gene_866	PSNMU-V1.4_AUG-EV-PASAV3_0038380	HOM02SEM000044	-	-	-	-	ACGAACCACCAACGAGCCACGTCAACCGAGGCAGGCAACCGGACGGACACGACCGACCAACAGCAGCGACAACCGACCATCATTCGCGATGGCATTCACGCGACACCAACGAACAATACCCCCACGAGGAACAGCTCACACGAGAGCCCACACATCACAACACCGCCACTCGAAGCGGACATACCAACAACAGCCCCGTCACGAGGGGCACAAACGACCACGGCTACACCGACTGCCGACGCGACAACTTGCAGTACAGAACCGGACGAACTCGATCGTCTAGTAGCAAAAGCAGCCGAGCTGTTTCGACAATCCCCTGACTGGAATTCCTTCGTGGAGAGCTCCCGTGATCCAGTGAGCGATTTTCACGTCGATGTGAAGAACATACCGCATTCGGCC…
S32_gene_883	-	HOM_orphan_378	-	-	-	-	AGCAACAATTGCGCCTTTTCAAACTGGTGTTCCGTAGTGTCCCCACGGGTAGTTCAGGGGTGCCACATATTCACAGAGATCTGGAAGATTTTCCGATGGACAAATTGAAGCTACTTCCAACAAGACAATGCAGCACCCCTCTTCGTCAGCGTCACCACCAGAGTGAAAAGGACGGGAAGGTCTATTACTCCCGAGAAATACAAGTGCAGCACCATTTGGAGACGGTTGTCAAGGATGTAATCGAAAGCTGCGACTACAGCCTCCGGACGGACACAGAGGCATCTCTGAGCGGCCTCAAGGTAGACATTGTGATGATTCGCAATGGTAACGACTCTATTTGTGGCACAATGGAGGTTAAACAGCCAACACGAAGCAATGTTATGCCACCGGATCCAGACC…
S32_gene_1059	Sro1736_g294361	HOM02SEM000094	-	-	-	-	TTCAGGTGCACGAACGACTCCGCTACGTGTGGAAAAGCGGAGGAAGGAAGGCATACTCCAAGTGGCACGAAGACTGTTTCGGAAAGCAACATCACTCCACGGAGAAACGGATGGATCTCTTGGCAGCGAGAGACTGCTTGACCCAAGCCTTGGCTGCAAGTTGGTGGGAGTGGGACTTTGGTTCTCGACCTTTCTTTTGGCGCTGGCAGGGTGAGGTTTTCCACCTGATTCGTGATGGGCTCCTCGTTCACTTCCTCGGGGAAGCCCCCAGCTTCTGGGAATATCAGCAGCGTGAAAAGGATGACAAGACAAGACGTTTGGTAGCCGAGAAGCTGCAAAAGGTAGTAGACAGAGGATACATTGCAACTCAGAAAGACATCGTCTCTCTCATGACATACT…
S32_gene_1062	Sro180_g078681	HOM02SEM029162	-	-	-	-	GAGTATGTCCAAAAGGCGTCTTCCTATTATTCATTATGTCAACACTTGAATCAACGGTCCCCAGACGTTCCTCTTCAACCATACGTGGAAAAGGATGGGACGTTTATTAGACAGTATCCACCCCACGGCGACACAATCAGAGATCTCTTTGACCAAGCGGCATCCTCCAGGAAGAATCCTTGGGGTATTAGTGACAATGAGAGACATACAAGAGAGATTCAGAGTGTCAAATGCGATGGCATCTTCTGTCAAGATCACACCTTCCAGGCAGTAAAGAATTACCAGAAATCAATTGGTGCCGAGGCCATTTGGGATGCGGCAACAGCTACCGGTGAGATCGCAACAGCTGTGCTAGTTCCATCGACCAAAACCAAACACTTCTCCCACGCAGCCAAGCAG…
S32_gene_1152	-	HOM_orphan_381	-	-	-	-	ATGGAAAGCGTGCAGAAGCTGATACGGAAAAAGTTGCACGCAAGGCAGTCGACTACTGGAATATTGCCTACGACAGGTGGCTCCCCACTGCGGCATTTGGCAAGTGGGGCGGCGGCGACGCAATAATCATGCCGGACCTTGAGAAAATGTCTGTAACTGTCAACCGCGANNNNNNNNNNNNNNNNNNNNNNNNNNNNNNNNNNNNNNNNNNNNNNNNNNNNNNNNNNNNNNNNNNNNNNNNNNNNNNNNNNNNNNNNTTCTTCGAGAAGGGCATTTGGCACGGGGATCCAGCATGGCGGAATATTGCGTTGGTTCGGACTGATGCTGGCGACATATCAAAGGTTGCCATGATAGATTTGGAGCCTCAACGAATGATTGAAAAAGTTGAGGTGTCAGAAT…
S32_gene_1199	-	HOM_orphan_382	-	-	-	-	AGCAAACAACCAGCGATTTGGATGAACTGCGCCGCAGATGGTGAGTGCTGGACGGTGCAATACGATGAGGGTGTAGGTTACGTCAGGGCAGAGGAGAGGGATGTTCCATTGAACGTCGACGACTTTGGAGATGCCCATACTGTCGTATTTGACGGCGTCAGGAAGGTTACGCTTGAGCGCTGGCGAGGACGGGCAAATAGGCTAGCTAGACAAGGGATTCTAGTGGTTATAGTATCCTCTGAAGGAGTATTTCTTCACCAAGGAGACTCCCAAGACATCATCAAGCTGGACCATTTTGTTCCTTGCTTCCTGGTTCAAGCCCGAGTATGACGAAGCTTGCCAGGACGACGGGTTTTGGAATTAGATTTATTTGTTTGTCGAAGGTGCGACCCATGACGA…
S32_gene_1259	ptri241020	HOM02SEM003468	-	-	-	-	TATGGAGACATCCGCGACCAGCCGAAGGCCTCCAAAGCTTCCAAGCGGCGCCAAGCCCTGAAATTTTTCAACCATTTCTTGAAAGCCTACTGCGTGCAGATCGGAATCAAAGTTGTGGAAGCCGATGTCATCCCTTATCGAGGTATTCCCAGGAAAGGTTCGAACAAGCTTGTCTTTGAGTTTTGAAGCAACATGATAGGAAGCTTCTTCACCTACATGGCCGTCGATGTCAGGCTCCGTTGTAACCCCAAAGCCGAACATGTCGCCCCAGGGACTGCCGCACAGTATTGCTCACAGGTGAGGGGTTTCTTTGTTGACAAGTTCCGCAACGAACCAGAGCTTCCAGTGTTCCGACCCGATCAGTGGAAACAGCTCACTGCTGGCCTCAGAGGCAACTAC…
S32_gene_1270	Cre08.g380452	HOM02SEM003570	Protein kinase-like domain superfamily	-	Protein kinase-like domain superfamily (IPR011009), Protein kinase domain (IPR000719)	-	GATCTGCGGAAATACTGGACGCTTGGTGTCAAAATCTCCCGACTGTTCCTGACTTTAACGAGCTTGCACATTTCGTGGAAGCGCCACTGCCAAGAGCAATCCCCTCCTTCCATCCGATACTGGTTGCCGATCGACCGGTGCACGATGTCATTTTGCCGACCTCGACAATCAACGATGCTTTCGTTATCCCGGAGCTTGGAGCTCTCCGAGATTCTATTCATGCCCTCCAAAAAGTTGGTGATAATGAAGACAGTGTGCACTCACTGGTGGATTGTCTAATCTTGAGACCAATGTCTACCATTGGAAACACCGCGAACTGCCCATTCCGAATGAATCGAAACGGAATCGATTCTTCTGGTGCGACAGTGGCCAGATTGCGACCGGACGTGCTTGTTTGGC…
S32_gene_1389	Sro44_g026740	HOM02SEM000012	Adenylyl cyclase class-4/guanylyl cyclase, conserved site	Receptor-type guanylate cyclase gcy	HD/PDEase domain (IPR003607), 3'5'-cyclic nucleotide phosphodiesterase, catalytic domain superfamily (IPR036971), Adenylyl cyclase class-3/4/guanylyl cyclase (IPR001054), 3'5'-cyclic nucleotide phosphodiesterase, catalytic domain (IPR002073), Nucleotide cyclase (IPR029787)	Guanylate cyclase	TACTGTACATTGTGTTTTTTTTGGCTTTCTCCTTGTCAGACCACCGAGGTGTCAGCAACATGCAACTAGCGAAAGAAGATGAGCAGATGGCTGATCTCTACAAGAACAAATCCATTGCCGAGCAAAACTCTCTCGACCTGGCTTGGGACGTGCTGATGCAAGATCGCTATGCTCAGCTTCGAGCAGCACTCTTTGTCAATCGCACTGAAATGATGCGCTTCCGACAAGTGGTTGTCAATGTAGTCCTTGCCACCGATATCTTCGATAAGGTCCGTTGTGCCGTCTTCATTTGCTTGCTTTGAACATTCGCTGTCAAATACTGTACTAATCCCACCACACCATTGACAACACAGGAGCTCAATGACCTGCGCAAGGGCCGCTGGAACCGTGCCTTTAGCG…
S32_gene_1432	-	HOM_orphan_383	-	-	-	-	AAAATATTGGAGCCTTGGCGAAGGCCGTTAAGGGCGTGATGGCAGAGGATCTCAAGCACTGGTCTGCTGCTAAGCTTGTCGTCTACAAGTCAGGCACTGGATACCCCAATGAGGCGGATCGATTGGATTCGCGTACCAAACTGGCAAGGCTGGACCTCACTGAGGTTGACACATTGAGGGTTGTGGCACCCGCTCCGAAGCAGCAACAACCGCAGCAGCACATCAATGTTAAAAATGGAGTATTTGTTCTCTACCGAGGAGATGACAAGGATGCCGAACCAATTGGAACCGCTTTTGCCATTTCTAAAACGTTGCTACTTACTGCATGTCACAATGTAGTAGAGAAGGATGAAGATGACAAAAACATGGTGAAGGATCCTCAGAAAAGAAGATTGACCA…
S32_gene_1461	Sro135_g063720	HOM02SEM013601	Ubiquitin-conjugating enzyme E2	enzyme E2 2	Ubiquitin-conjugating enzyme/RWD-like (IPR016135), Ubiquitin-conjugating enzyme E2 (IPR000608), F-box domain (IPR001810), F-box-like domain superfamily (IPR036047)	ubiquitin-conjugating enzyme	atgcaacactgCACCCTCCCACCGGGTGTACCACCACGGCGCCTTGGTCACTTCCATCCCTACATGATTTTCCAATTGCTGGGTAATCTCATGAATACAATGGTGGTGGAGCTGATGAATTCCGCGGAGCCAAGCCGAAGTGGACTCTCTGAAGACGCCGACAATTGCATTAACAGACACGCCAGTGAAAAAGCTCTCGAAGGGTACTGCGGGTTCCATCATTTGCTCTTGTACTTTGCAAAGAGACACCCCGTGTTGATGCAGCTAGCCGATGATCAAGTGAACTCCTTCATTAGCTCGGAACAGCATCGGCTCAAGCATGCGACGCCAAACTTGGGAGTCCTCCTTGTGGCCCTCACGCTGACACGACGATGCTGGGACGATTTGCGCGTCCCGTTG…
S32_gene_1485	sya00G124480	HOM02SEM000007	Zinc finger, CCHC-type	-	-	-	CACCAACAATCATGGAACTATACCAGGTAATTTCAATCAGCACCGACATCATGTTCGTCAACAAACTGGCCTTCCTAGTGACCATATCCAAGCACCTGAAGTTTGGCACAGTGGAATTCCTGCCCAACCGACAACACAGCACAGTTCTCGGAGCGATCAAGCGAGTCAAGTCCACGTACTTCCGCCGTGGATTCGAGTTGCGGCACTGCAATGCGGACCTGGAGTTCGAGCCGCTACGAAGCTTGCTCACGGAGAACAAAATAGAACTGAATACCGTGGCAGAGGACGAGCACGTACCTGATGTGGAGCGATACATCAGAACCATCAAGGAACGAACCCGATGCACCTGGCACACACTCCCATTCAAGAAGATCCCCAACCGAATGATTATAGAGATAG…
S32_gene_1515	Sro1689_g291290	HOM02SEM009326	-	-	-	-	ATGAAGGCTTTAGTTCTTGCTCTCCGTTGTGGACTTGAAGCCGTTGCAAGGAACGAGCCACGAAATGTGCCCATGCCAGGGGAAACTGCGATTGGCTCCTGTGCAAGGGTAAATGAAAAGGGTCTTGTTTGGCTCAATATTCCAAGCTCAATCGCCTTTGAATACAATCATATTCCAGGCCCGACCACTCGTGCCCTATACTTGTGGAGAGACCTTGGTCGTGGCAGAAAAGGACGTGTCTTTCTGGCATGTAACTCAAGAGGCAAGGTTTGCGCAGCAAAGTTCTTCTTGTTGNNNNNNNNNNNNNNNNNNNNNNNNNNNNNNNNNNNNNNNNNNNNNNNNNNNNNNNNNNNNNNNNNNNNNNNNNNNNNNNNNNNNNNNNNNNNNNNNNNNNNNNNN…
S32_gene_1574	ps00G12110	HOM02SEM000044	-	-	-	-	CCCTCCAGCGCAGTTGAACTGCACCAAGAAATCCTCGATGACTTCATGGTCCCAATTGGAGGAGTGGCAGTCATGGTAGAAGATGGACACACTCCAGGAGGAATTCTACGCATCCTCCATGGCTTCCTCCGGCACCCAGGCAATCCAGGCACACCTGCGGCTCCCGAACGCCGCAAGACATTCTGCTACGTCGACGAGGTGGTGGGTGTGGACATTCAGACCGTGGCCTTTGACGAGGCCCAGCTCGGACTATCCGCACAAGTCATTCTATGCGGAACCGTCCAGAGGCACATGGAGCTACTCACGCAAGAACCCAATGAAACACTGATGGGACCACACACCACTGCAGACAACAACATACAGACCGTGAAACTACGCAAGGCCATGTTCGTACCGTTC…
S32_gene_1583	Sro1344_g264710	HOM02SEM018909	-	-	-	-	aACATGAATCAACTGCTCACATACAACAGCATATGGGCAAGGAGAGGACGAGCAGTATTCATGTCAAATGACGCTAAAGGATGCTACGATCGTATCGCGCATGTGGTGGTAGATCTTGCACTCCGCCGTCTGGGGACTCCGAAACCAGCACTGCAATCAATGCTAGACACCATTCAAGAAATGACACACCATGTGCAGACGGCCTTCGGAATCTCAGAGCGAACCTACGGCGGACGTCGCGCGACAGGCACTCTCCCACCTCAAGGCGTGCTCCAAGGAAACGGTGCAGGTCCAGCCGGTTGGTTTGCTATCAGTACAGCCATGATCGATGCAATGAAATCACTGGGCTTTGGGTACAAACACTGGACGGTCATCCACAACAGAGCCATAGAAATTGTC…
S32_gene_1644	Sro385_g131660	HOM02SEM014465	-	-	-	-	AAGGGTTGCCGAAGAATGCCGCAAAGCAGGTTTCTTTCTGGAGTGCTGTACTCCGAGGCCGAGTACCTGCATTAATTGTCCTTAATCCAGACAATGTTCCAACCTATGGCTTTGGTGAAAATGAAGCAGATGTAAAGGAGGACCGGAAGAAGTTTCTTACAGCTGCCATTACCGGAAGGATTGACGGGCTGCGCAATGAAAGGGATCGTTTACGTGCATACTCCTACATGAGTGGTCGCAAAGCCAAGGAACGCAAAGCCAAGGAACCCTACTTCGCGTGGCCCCCCTTCATGCTGGCCCAGCAAAATGTCTTGGGGAAAAGCTATGGAACACTGAGTAGATTATTGGAAACCCCTGACTTGGCGGAGGCAAAGGCTTTTGAAGCCCTTACGGAGCTTG…
S32_gene_1687	Sro180_g078681	HOM02SEM029162	-	-	-	-	aTAGCAAGCGCTGTTTTGGTACCCACCACACAAACAATACACTTCTCCCATGCTGCCATTCAACTGGCAAGGAGACAAAACTTTTCACCTTTTGCTATGTACAGCGACACCTGGCCGAACAAGAAGGAATTCTGGGAAAGCATTTTCCCAGGCATACAGGGCCGACTTGGACTCTTTCATTACGACAAGGGGATCCTTTCCACACTGCGAAAGGGACACATTGACCACATGGAGGCAGTTAATGACCTGTTGGCGTGCTTGTACCACTATGAACAGGGAGACTATGAGAAACTACTTGGCGCGCTCAAGGATGGCACACTGGCAGCTGATGGTAAATGTTACTCACCTGAGGACATCACGGCGCTCAAATTGTCCAAGTCGTTCAGACATAGATATGCC…
S32_gene_1750	-	HOM_orphan_384	-	-	-	-	CTGCTCGAAAGAGATCGAGAGGCCTGCAAGACATCAAACTCGAGGATGGACAAATCACAACTCTGTCTATTGATTCGGAGAGAATGCTCAATCCCAATAAGGCAAAATCCATCAAGTACTATAGTCGTCCGGGTATTTTCGAATTGTTTGAGAAGCTTGTTGACGATCGAGCTGATGCAGATCTCTTCAACGTTTCCCTAATTGGACCTCCAGGCTCTGGCAAGAGCAACTTGGTGTTTGCTGCTGCAGAGCACATTGCCTTCACAAAGAAACAAAATGTGCTCTGGGTCGGTCGTCGAGTCCATGAGGAAAATTGGCAGGTGAAACTTTTCCGTGCCAAGGATGGAGAGACCACTCATGGGGTCCTAGAAGAGTACGAAGAAACTGATCTATTGCTGA…
S32_gene_1780	Sro40_g024960	HOM02SEM044116	-	-	-	-	CCTCATTTCTCTTCAAGACGGTTCTTATTGACGAAGGGGAAGACGTTAGTTTGAATGAAGTCCGGGCATATCAAAGATCAGCCTTGACTGACGTTATCACCAATCCAAATCGTATCGATGACTTGGAGAGTTCGGACCCATTCAAGAGTCTCTGGACTATCTACCACATGGAACCAGTATCACTTCAGAGCGGGTCTGTGAACTACAAGAAGTATACGATCCAACCATGCTGCGAGGATGCTGCGATCCGCATTCGAGATCATTTGATGCTGAAAGGGGTGCGAGATTTGTGGAATGCATTCATCAACACGAGAGAAGAGCTTGGANNNNNNNNNNNNNNNNNNNNNNNNNNNNNNNNNNNNNNNNNNNNNNNNNNNNNNNNNNNNNNNNNNNNNNNNN…
S32_gene_1802	Sro1241_g255460	HOM02SEM099894	-	-	-	-	AAGCTCTTCATGGGACCGCTTTCGCTGGAGGAGACGCAAAAGGTTGCCACTGTTATCGCCCCAAACCTCCCCAAAGAAGAGATCGCAGCGCGTTTCGAACGTGTTGGAGGGTCGGCTAGGTTATTGTTTTCTGAACCAGACAATGCGCAGCAGAAAATTGACGAGGCATTTGCTACAGGCATCAACAATCTGCTTGGCCCCAATGGCGACAACCCAACTCTCAACAGCTCAGTAGTGCACATTTTGGTCAACGAGAGCTTTGAACGCACTGGTCGGAAGTTTGCGTCAAAGGACATCGCAATCCGTTGCGTTGATGCCGTGATTGCTACCAGGCACCTTGAGGAGCATATCTGGATAGAAGCCACAGCGAGAAAGGCTGGTGTGGACATTGCAGGAGCA…
S32_gene_1805	-	HOM_orphan_385	-	-	-	-	TCGACGCCAATGAGGTGTTTGAACGATTGTTTCGCATTCTCCATCTTCGCTACTTGACTTGACATAATGGCGGCGGATATTAATTCTGATGACTGTGCGCTTCTAGGTGGTGTCGTAGTCAAGAAAGAAGTTCGAACTGGATCGACTTTTGCTGTGAAAAAAAAAGTTGCAAAACAGACCCCGAAATTGAAGTCGCAACCCGACAAAGCAAGCTTTTCCGAACGACTCTGCTCATTGGGGGATAAGAAGTCCAAAAATCTGCCTATCATATTGGAGGCGGACGAAGAAGAAGTAGCGGAATACATGAAAGAAAACCGTGAATCCGTCACCTTCCGTTGGCACTATCATAGTAACAGTGGCAAATTTTTCATTGACAAGCTCAACGACACCATTCACGAA…
S32_gene_1950	Sro1736_g294361	HOM02SEM000094	-	-	-	-	aGTGTTGTTTGGACCAACCAGGACAAGGTGGTCCTTCTGGTCTCGGAGGAAAAATGGGCTAAGTTGCAAGACCAGGTTGCCGAGTTGCGTGGGATGTTGGATAAGGACCCGAAGCGGCTAGACCGACACCGGTTGGAGCAGATAAGAGGGTTCATGATTCATATAGGACAGGCATATCGATGTTTGAATCCTTACCTGAACGGCCTTCATCTGACGATTGATGGTTGGAGGGAGAATCGAAGAGAAGGTGGCTGGAAGGACAGAAGTTTCATGGCGTCGACGCTGAGTGATGAGAGGATCCAGTGCCTACCGGGTTGTCAGTTCGGGAACCCGGATGTGCCAAAGTATGTTGAGGCCACCCCTCGCTTGTGGAACGACGTGGCTGCTCTTGAGGAACTT…
S32_gene_1977	Sro487_g152930	HOM02SEM000352	-	-	-	-	TGCTGAACGCAATTCGTCCGCAAGCAGTACCGCCTCCCCAGGCGCCAGCCATTCCCTTTGCCGTAACACCAGCAGGAACTGGGAATACGCCATGGGACTTCACGTCGTCAACAGGACTCAAGATATTCATGGCATCAACAGCGCCATTGGCAACTCCTTATGACGGAAAGGAATCAGGATTGCGTGACTTCCTTCGGAAGATCTATCAGAGAGCAGAGTCCTTCGGATGGACCGCCATCATGATCATTACGGACGATGAGGGACTCCCCAAGAACATCACCACTCAGCACGGATCTCTCACGCTTGCAAACGTCCAAGCACACGCGATCACGTACTTACGCCTCCAGCAACGCGAGCACCAGGCATCGGTTTGCCTTCGCAAACTGGTATTGGCATCAA…
S32_gene_1995	Sro45_g027210	HOM02SEM025994	-	-	P-loop containing nucleoside triphosphate hydrolase (IPR027417)	-	TTGATATGGTTGACAAAGAAGAAGAGATGATCGAAGGCATCATCAGAGCCAGTGGAATTCAAGGGACGAGTTTAAGGGATGCGCTCAAGGCGCTGGCATCGAACAAAAATACGCTCATCCTGGACGAGGCACACATAGTCTTCTCGATGCCACGTCTGTATTATAATCTGTTTAAAGCCCCGCAGCAGTGGCAGGAGTTGAAACCTCCAAATATTCTTCTCTTCTCAGCGGCCTCGGAAGGACAAGGCGGCCAGGGTGCACCAACCGCCTCGCCTGCGGAAATTTAAAAAAAGTACATGTGGTATCCACCCGTGCCGGATGCGGGAACCTTGTCGGCGAATCTGGCTGCAGCAGAAGTGTATTTGGATGCCGAATCGGTCGACTTTTTCATGAACATCT…
S32_gene_2005	Sro619_g176421	HOM02SEM003468	-	-	-	-	TCTTGTACTCTGACGACCGTGGTGACCACCTTACTTCCGCGGCTGACAAACAGAGGAATGCCTTACTACATTTGGACTATTTCCTCCAAGAATATTGCAAGCAGATCGGCATTGATGTTGTACGAGGTGAAGACTTGCCATATCATGGCATTCCTCGAAAGCCTACCGAGAAATTAATCTCCGGGTTCTGGGGAGATCTCTTTGGTGCCTTCGCTACCTACCTCGGTAAACATGCTCGGGCCGGATGCAATCCCAAGGCACCCCGGATCAATAGAAATACCGCCGCTGGTTATTGTTCAGCCGTGAAGAACTTCTTCACTGAGAGCAAGTTCCGCAATGACCCACCCATCCCCGCCCTCCAAAAAGCGGCCTTCAAAAAGCTCACGGGCAAGTTAACAG…
S32_gene_2435	Sro3683_g350240	HOM02SEM106153	-	-	-	-	AAACAAGTATTTTGGCGGATGGCGTGAAGGAAAAATTGAGTCTGGCGGTCTTCTACGTCGTTGATGGCAAAAGAAATCCAATTGGCACAGGATATTTTGTTGATCCCCGTGTCGCTATCTCAGCGGCACACACCTTCCCAGAATCAGTGAAGGTTGGGACAACAAGAACTGGTTATTTTGGAAAGCCGCATAATGGGAAAACTTGCCAGCTGGTGGTGAATTTTATTGATCGGACAAATGACTTCATCATTTTCGGGCTTCAGATGGGGGCAGATGACGCCCCCTCATACTTGGAGCCTGCGCCGGTTGGTCTAGAATTTGGAGATCAATGCATTTTGGTGGCGTATCAGATTTGCATACACGAAGAGTTGCCAGAGCTTGGGAAGGAACCAAGTGTGG…
S32_gene_2440	Sro1736_g294361	HOM02SEM000094	-	-	-	-	gccggctcctcttggtgggAATGGAACTGCGGTTCTCGGCCCTTCTTCTGGAGATGGCAGGAGGAAGCCAGAGTCCTGATGCGGGATGGGATGCTGGTTCATCTCATCAAGGACGCCCCCAACTACTGGGAATACCAAAAGAAGGACAAGGATGCCGGTGCCAACCGCCTGGTCGAATCCAAGCTTCAGAAGGTGCTGGAAAGAGGATACATCTCCTCAAACGAAGAGATAGTCTCTCTCATGTCTTACTTTCATGTCCCCAAGGGCTTGGACGACATCCGCATGGTATACGACGGTACAAAGTGTGGTCTCAACGCATCTGTGTGGATTCCATCTTTCTTCCTCCCTACCATTGAGACGCACTTGCGGGCAGTGGAAGAAGGCACGTTCATGTGTGAT…
S32_gene_2574	Sro2049_g312540	HOM02SEM000058	Histone H3/CENP-A	Histone H3	Histone-fold (IPR009072), Histone H3/CENP-A (IPR000164), Histone H2A/H2B/H3 (IPR007125)	histone H3	GAGATGGCAAGGTGAGTGTTGAGACAGGAATGGGAGGTCCAAAAGCAGAACAAGTTCTATAGCCTATAAACTCACCCCCCGCCCGTTGCCTTTTCAGAACCAAACAAACAGCCCGCAAAAGCACCGGGGGTAAGGCACCAAGAAAACAGCTGCGTACAAAGGCTGCCAAGTCTGGCAACAGAACTGGCGGTATCAAGAAGCCCCACAGGTACCGCCCAGGGACAGTGGCACTCAGGGAGATTCGTAGATACCAGAAATCAACCGACCATCTCGTCAAAAAGCTGCCATTCAGCAGGTTGGTTCGTGAGATAGCACAGGATTACAAAGCCGACTTGCGTTTCCAGTCAACGACTCTCCTGGGCCTGCAGGAGTCGGCTGAGGCCTATCTGGTTGGTTTGT…
S32_gene_2616	Sro1029_g233300	HOM02SEM028719	AAA-ATPase-like domain	-	AAA-ATPase-like domain (IPR018631)	-	CCACCAAAACAACCATGTCAAAGCGTGAGGCAACGGACAATGGGAAAGTTGGCGATGACAAGCGCCCTCGCTTTCCTCAAGCAGCACAACTAGCTGAAATCTTCAAGGAAATGGAGTCAGGCATGATAGTTCGGGACAATACCCAATTCTTGGAAAAGTTGAGCAGGCTCACCTTGTTTACCCGTCCTACTCAGTTGGGAAAGTCTACATTTCTGGCACTTGCTGAGCTGGTCTACAGCAAGAAAGAACGTGCTCCATCCAACATTGCCAATAACATTCCCGAAGGTCAGCGAAACGCTGGTTATGTTATTCGATTTGATTTCCTCAAGGTTATTTTTCCCAGGACGGATAGGAGTTGGCAGGAGGACTTGAGGAGTATTGACTCGAAACTTCTCATCT…
S32_gene_2668	Sro1523_g279580	HOM02SEM007226	-	-	-	-	ATAGGCAGGACCTCAAGTTGAAATCAAACCCTTCAGCTGAAGAATTCACTGCTAGTTCCCGGAAGCGACCAAGGAAAAGAAATATGCATACTAGATTTTATCAAGTGAATGGCTTAGGAGATTTGGAGAAACAAGACTTCCTTCCCCGTGCTTCACTTGTCCAAAAAGTTTTGGACCGAACAAGAGAAACGGGTCTTTTGATCATCAGCTCCCCCCCCGGGGACTGGAAAGACNNNNNNNNNNNNNNNNNNNNNNNNNNNNNNNNNNNNNNNNNNNNNNNNNNNNNNNNNNNNNNNNNNNNNNNNNNNNNNNNNNNNNNNNNNNNNNNNNNNNNNNNNNNNNNNNNNNNNNNNNNNNNNNNNNNNNNNNNNNNNNNNNNNNNNNNNNNNNNNNNNNNNN…
S32_gene_2747	Sro354_g124852	HOM02SEM003468	-	-	-	-	ACCATTTTCGACTATATTTTCGGAAGTGCTGAGTTGCTGCGTCAGGCTGGCAAGACTCTGAGCAATTGGGTGATGAAGATTGGGGAGACGACCATTGGCGGCCAACCTCCCACCTTCGATGATATTGACACCGACCCCGATTCTCTCAAAAAGTTCACCGACTTGATCTTCGAAGATGACAAGGATAAGCGCTGGCATCCAAAAGTTAGAGAACTACTGGTGATGACATTGCTGCTCCGGTACGACCAGTTTGTCGATGTCCTTCAGTCGCACCCATTTGCCAAGATGGTTGAAGGATTCTCGAATGACGGTATGCCGGAGGATCACACTTGCTCCACTGTCCGGGACAACCTCTTCCTCTCCCGCCTCGATCAGGCATTGGAGAAAACCTGCGGGTAT…
S32_gene_2827	Sro568_g168110	HOM02SEM014962	-	-	-	-	ATGATACTCTTCGTCGAATTGAGCAAAAGATAGACGATATGGCCACTATCTCCATGGGAATGTCGGAAGCAACCATGAATTTTACAACAGAGCTACTTGGTGCAACAGGCATCACTTGCCGGACACTTTCTGTGTGCGAGGAAACTGGAGACCGAACGTTTAAGCACTACAAATGGAGAGAAGATGAGGAAGAAAAGCACGGCCAGCCGAACTGCAAAAAACTACTCCAACAAGAACTTTTGCCCGTATTAGTGAACGGTAGGGAACTTGGCATTTTCGACGCTCAGGGCCAGGGACTTCCCGAGGTCCATGGAGGGAAACGAAAATCCCATGGCTTCTCAGACCTTGCAATTGGAGATTTGGCAACTTTATCTATACCACATGAGAAGGATCTCATGT…
S32_gene_2828	Sro924_g220800	HOM02SEM000026	Ribonuclease H-like superfamily	-	-	-	cAATTCTTCACTGGGATCCATCCTAGATCAACAGTTAGTAACAATCCAACAAACCGACACCTCTCGAACCAATCGAGAGCAACAGCAAGATACTACATCAACCGCTGCCGTCCAAACCATCACACCATGACAACCATTGTCCCCCTCGAACACTTCACCACACCGGTCCTCACATCCATCCCACCGGATCAGAAACCCAACTATGGCACCCTCAAAACCATTCACCAAGAATTGAATGCCAATGCAATGACAATCCCATCCACCCTTGGAGGAGGACACTACGGACACCTTGCATTAGTGTTACAACCCATCACTTTCAACGATCTACCAAACACCATCCCTTGGGTAGCTCCAGTCCATCCAGGAGAAGAACCCAACCATGGAGCTGGAGCAACAGCG…
S32_gene_2866	Sro666_g183950	HOM02SEM000020	P-loop containing nucleoside triphosphate hydrolase	-	P-loop containing nucleoside triphosphate hydrolase (IPR027417)	Transcriptional regulator	CTGGTGGGCACCACCACAGAAGAAAGCGCCAACACGAATACCAAAGACTTGGCCATTATGATGATTCCGGCCATTCAAAAACTGATTCATGGTGAGGAAGAGCAACAAGACACTGCAGAACCGCCTACGGGGAGTGATGACGATCACATTGTATCCATTGTGGAAAACGGTCAACAGAGGCTCAACTTCTTGTTTTGCAGACTCACACGAATCTTTAGCACGTTCCTGCAACCTCTCGTGTTGGTCCTCGATGATCTTCAATGGGGAGATAAACCGTCGTTACAACTTCTCACTCAATTGGCCATGGACAACAATAATCCGAATTTGCTACTCATTGGCACCAGTCGAAACGATGCCAAGTACACGCAAGAGGAACAGTACGCTCCATATGCCCATTGG…
S32_gene_2899	ptri241020	HOM02SEM003468	-	-	-	-	aaATGGACAGCCAAGATTGGTGATGTAATTGTCGGTGGCCAGCCCTGCACCTTTAACGACATCAACGGGCACGGATCAGGTCATCTGGAATCATCTTCAGACTCTTCTTCAGACGAAGGCCCTGTCGCCGCTGCCCCTGTGGATGGTGATCGAGATAAGCTGCTCCGTTTCACTGACGTTCTGTTTGAAGACGATTCTGACAATCGCTGGGAACCCAAAGTCCGTGAACTCCTGGTTATGGCCCTCTTACTCCGCTATGAACAATTCTGCACGGTGTTAAGATCTCATCCGCATGCGGCGGTGATCCGTAGTTGCACTTTCAAGACCTACAATCCCAACCTCCATGACCTCGACCGCTTTTACGATTATGATAGCATCAAGGACAACCTCTTCGTCAAC…
S32_gene_2908	fso63180	HOM02SEM000438	Pheophorbide a oxygenase	Pheophorbide a oxygenase, chloroplastic	Rieske [2Fe-2S] iron-sulphur domain (IPR017941), Pheophorbide a oxygenase (IPR013626)	Pheophorbide a oxygenase	TTGTCCCGACGAAGAGCTGCATTGGTCACACCGTCCCCACTACATTTAAAAGCAGAAACACACGCTATACTCCGCATCTGCTACAATCTACAGACGATCAGCAACAAGATGACAGCACCATCACACTCGACAGCAAGAAGGATTCTCCCGAGAGTAATCTTCGTCCTTTTCATCAAAATTGGTGGCCCGTAGCAGCTGTGACATCCCTTCAGAAAGACCGACCCAATGCCATTCAGGTGTTGGGCAAGTCGCTGGTGGTATTTCACGACGGATCCTCGTGGCGCGTCTTGGATGACTTGTGCAGTCATCGCTTTGCCCCTCTCTCGGAAGGACGCGTGATCACGACATTGGCGCCCAATAACAACAGCACCCAGTGCCATTTGCAATGCGCCTATCATG…
S32_gene_2992	Sro3683_g350240	HOM02SEM106153	-	-	-	-	TTGTCGGAAGAGGTCGTTGCCAAAATGGAAAACTCTGTTTGTGTGTTAAAAGAGGAAGGCAAAACCTTTGGAAGTGGCTTCGCAGTATCCAACAGCAGTGTGTACACCGCTGTACATCATTGGGAAGAAGAAGATGATGAGGGTGCTACATATTTCGCGGTGGCGGTGGGAGATAAGGTGGAATGCATCCATGGGAAGCCCTCTGCTAATAAACGCTACAATCTGCAGGTTGTAAAACTGGACAAACATCTTGACTACTGCATCCTCGAGATTTCTGGGGACCACACATTTACAGAGTGGTTGGAAACTGACATTTCTCCCAATCTGACATTGACGACTCCAGTGTTTTTGGTGGCATACCAGATTGGCATTCAAGAACGCTTGGATGAATATGAAATT…
S32_gene_3035	gene18687	HOM02SEM001713	-	-	-	-	ATCTGGGAGGCCCCTACATCGGTTCCCACACAGATCGAGCTACAACTCTGAGCCGTCTCCAGCACAAAGTTCCTCCAGCCATTCTATCGGAACTCGACCGTATCTTCCACTTTGGTATCCCCCGGTATTGCAAAGGGTTTGCTACTGAAGCTAACTTTCAAGCTTTCAATGACTACGGCAATCATCCATCCATTGATCAGTCCCCTGAGAAGTCTTATAAGGCCCTTCTCAAAGATGTCAAACGAGGTTATGTCATCCCCTTTGATCAACGAGCTATCCCCTTTGTTCTCAATTGCCATCTTACTCCTCAAGGCCTTGTCGACCTTGACAAGCCTTTCAAGAATCCACGTCCAATTTTTGATAGTTCCTTTCGAGCCCAAGCTTGGGCTCGTGCTATTA…
S32_gene_3041	Sro512_g157630	HOM02SEM003775	GIY-YIG endonuclease	-	-	-	GTAGTGGTTGTCTTAAGAGATAACTGTGCTGACTTGGACCCGGCATCACTGACATGGACTCCGCCAGATGTTTGCAGTACCAATGATCACCGATCTATCAAGCTCTGCTATCTCGGAATCACGGAGCCACGAGCGAATGGAACTATGCCTAATCACTGGAACGGAAAGGCTTTTTTCAGGTATTCTCAACGCGAGACGAGCAGTTGGTGGTTGTCTGAACGTACCGCCTCGAAAGCAACTAAGAGTGAAATCGACGAAAGGACACGTGGTGGTACCTGGGATGTCTGTGTCTATGTTGTACAGAACTACCATGCTGCCGAAGACCTACGCAACGACATGCTGGAAGCCTGTGGTGGGCAGCATAAAGCCTACTGTGGTGATCACAGGTATCCTCTCATT…
S32_gene_3087	Sro1551_g281760	HOM02SEM025430	-	-	-	-	ACTACGATCACTTTGACAAGGAAGCGTGTGGCGGGAGAGTCTTTGACTCTGACTTGAGGGCTTTAGTGGACTTGCCAGAGCGTTCCTTGACTCCGGCGGAAAAGACCGAGCGTGAAAACTGGAGCAACAAATATCTCGCCATCCTTCGCCATTACGATGACGTTGATCCGCCACAAGTAACAACAACAGAGTTGCTTTTACAGCAGCGCGTTATGGTACCTAATTTAGGAGCAACTTCTGTGAGTTCTCGCTCGCAGTTCAAGGATGCTCGAAAAGGAAGGCGTTACCCTTCAGCGATTTCTGAATGGGCTGGTTTCCTCGAGCAAGTTGCGGCATTCCAACCCCAACACAAAGTTCTTAATCCAAAACGTTCAGATATCTTCGCCTTCTCCCTTGAAC…
S32_gene_3183	Sro1598_g284920	HOM02SEM016300	-	-	-	-	CGTACTCCCAGTCTGCTGAAGCATGTGCAAAAGAGAGAGTTTTCCAAGATCTTTTAGATCAGTTGGGCGAGTACGAATGTGGCAAAAACAACGGCTTTTCTTGCATCATTGCTCCTTCCGGCACGGGCAAATCCCAATTGGCGGCAACGGCTGCACGGCTATCATCAAAATGGAACGTTGTGTACTTCTACACTGGTGGTTCCAGCAGCGATTCTGTCCAGGATTTCTACAAACCACATTTGGCTCTTGCATCGTATTTGATGGATTTGCTGCGAGAGTTTGAGACAGCAATGAGCAGGACCACGAGAGGTGACGATGGTGGGACTGCCGCCATTGTTTCTGGCATTGATACGTTCAGTGAGTTGGGCTCGAATAAAATTTTCAAATTCCTCCACAAAT…
S32_gene_3188	Sro602_g173800	HOM02SEM039967	-	-	-	-	CTGAGCCGAACGCACATCACCACTACGTCGAGCGCAAAGAAGAGTGGAAATACGTGGAAGAGTTGCTAAGCTGCTTGGGCGGTAGCTTGGATGAGTTGAAGCAGATTGAGATTGAGAAAAAGAAAATCTTCACGCTCGAGTATGCCACGATAAGTGGAGCTGGCAAGTCTCGATTCGTCATGCATCAGTTCGGACAAAAGAAATTCAAGGATATTCCAATGAGTCTCGTAGGTCTCAACTTCAATGGCGGAACGGGTGGGGGATCGGACACCGACAGCGTCATTGAAACAATTCTAGATGGGGGAGTAGATGTGGCGATGTCGCGCCTTCTTCTCAGCCGTGGTTTTTTCGGGGTTCATCCACAGATGAAAATCTTCAACCATGACGTCCCTTTGCCCG…
S32_gene_3218	-	HOM_orphan_390	-	-	-	-	AGCGCAAGCATGAAGGCTCCTCTACTAACAACGACAGCCAAGGCGTCGTCTCCTCGATTCGCGATGCTTTGGAACTGGTCGAGACCCAGAATATGATTTCCACTAGCCGAGCCTTTGGTGAGGCAGAGAGAGTGTGGAAGAGGATCTCGCTGTTTCCGGCCGCCAAAGTTGTTTTCGCTACCACCAAAGTGGCGGACAAATTCTTTCAAGAAGAGAAGGATTGCGCGGGAATGGTTGAAATAATCAACAACTATGAGTTGCTTTATAGGGAAATCAAGGAGTGCCGAGATTTTCCCTGTTGTCGGGGATGTGCGCTTGGGAAGCACATGAGTTCTTCGCTGATAATTTCGAAATTGAAGGCGCTAAGACAATCTTTGGGCCAGAGAAAATCCAGAAAAC…
S32_gene_3278	Sro494_g154240	HOM02SEM000012	Adenylyl cyclase class-4/guanylyl cyclase, conserved site	Receptor-type guanylate cyclase gcy	Nucleotide cyclase (IPR029787), 3'5'-cyclic nucleotide phosphodiesterase, catalytic domain superfamily (IPR036971), Adenylyl cyclase class-3/4/guanylyl cyclase (IPR001054), 3'5'-cyclic nucleotide phosphodiesterase, catalytic domain (IPR002073), HD/PDEase domain (IPR003607)	Guanylate cyclase	TTCACAGGCAAACAAACTAACCTCAAGAAGATGATGAGCCCATCCTCCAAGTCGGAAGCTACCAAAGATATCGAGGCCGATGGCCAAAGCGTGATCAGCAGCCGAGGAGGTACAAGCGAATCGACTGAAGGTTCTAGCGGAGCGATTGGTAAGGCAGAAAGTGCACAAGTCTTCCGCCTGCGATTGCTGGTGTTGCTGGCCATCTTCCTGGCGGCAGTTGCAGTGTCACTGGCTGTCTACTTCTTGACCAAGGGCGCGGAACAGGAAGAGTTCGAGCAGCAGTTCGAGGGCGCCAGCAGCCAAATTCTCACCAGCTTTCAGGAAATCATCAACTTGAAGCTCTCGGCAATTGCCTCCTTGGGGCTCCAGGCAAGTTTGTTTGCTGCCAACCAGCCTGGA…
S32_gene_3354	Sro160_g072021	HOM02SEM003468	-	-	-	-	GCTTCTGCCGAGAACCGACGCCGACTTGGTCTCAACCATTTCAATTTCTTCATGGAAGGATATTGCAACCAGATTGGCATCAAGTTTGTGGAAGCCAAAGACATCCCATACTCGGGAATACCACCCCAACCCGACCAGAAATCCATATTCGTCTGGTGGAAAGATCTGATAGGTGCTTTCATTGACTACATGATGTCCTACGCTGTTAAAGGTCATAAAGACGGAGCCCAACGCCTCTCGAAAGGTTGTGCCGAGCAGTACTCCGGTGACGTGAGAAAATATTTCTGTGATGAGAAGTTCCAACTGGATCCACCCATCCCAGTCTTTCAAGGCCGTGCATGGCAAAATCTAATCGACAAGTTGCGAGCCAAGTTCAGAGAACACCACCGTGCCACTAAC…
S33_gene_4	Sro1736_g294361	HOM02SEM000094	-	-	-	-	GCGCGCAATCTTGTGCTATTCTTGGAAGGAAGAGCTAAGGAAAGTGTGTTGGACTACTCCGAGGATTTTCTCTTCACGGACAAATCCACTGCAGAAGCTGCCTTCTGGAAGGGTACTTCAAAAAGCAAGAAGCTGATGAAATTGGTCCTCAGGCTGAGACTTCTGGAGCTGCGACATGGGATCTTCCTTCGCATCATCCACGTCAGCGGCAGCCGAATGATAGCCCAAGGAACAGACGGACTATCAAGGGGAGACTATCACACTGGAGTCATGAGGGGAAAGCTGATGCTGTCATACGTCCCTCTCCACCTTACCTGTTTGGACAGATCCCCAGCATTGAAAAGTTGGATTAACGACGTACTCCAGGACGCAAATCTGAGGTATCTCTGCCCTGATGAT…
S33_gene_7	Sro1736_g294361	HOM02SEM000094	-	-	-	-	AAAAGCCTCATCCCCTACCTCACAGGAATGCATTTGACGATAGACGGTTGGAGACCCAATCGAAATCAGAAAGGATGGCGATCTGACTCGGTACCGGTGTCGGCTGACTCTGACTATCCGGAAGCACCAACTCACGTCGCTGCCATGCCCAGGCTGATGCACGACGTCCAAGCCTTGAAGATACTTTGCTCCTCAGACAAGCCTCCACATCGCCGCGCACGTCCTTCCAAAATAGCCATGGTATTTTATGGGTTTGGAGACGCCTCTGGAGGAGGCTTCGGAGGGACCATCATGAAGGCTGGTTCTGATCAAGTTGATTATGAGTATGGCCAGTGGTTCAAGACGGCAACTGAAAAGCTATCGTCTAACTGGAGAGAGTTAGCAAATCTGGTGTCGTTT…
S33_gene_9	-	HOM_orphan_394	-	-	-	-	CCAAAACAAGCATCTATTCTGATTCTTGACGAGATGAACGATGCTGGTGTCAAAAATTGCAACATTCTTTTGGTCCATGCCTTGATGAGATTCATTTACGAGGAGTGTCAGGGAAATCATCTCATTGTAATGACACAGAATCCAGATGTGGCTGACGAACTGTGCAGATTGAACAAGTGGCAGAAAATTGCTCCTTTGGGTGGTTTGACAAACCCAACAAGACTGCAGGTCCAGAGAAAGGAGGCGAAAACTCCGGGAAAAGACGAAGAGATTTCTTGGAATCCCACAGCCTTGGAATGGTCGCTTGAAAACTTGACTAAATTCATCGATACTCAGTTCAAGGGCCATGGTTTTGAAAAAGGCGGTGCAGACTCTGAAAAGAAAGACAT
S33_gene_10	-	HOM_orphan_395	-	-	-	-	AGGCAGCAGGAAACAAGACGGACCACAAGACCCTCTATACAAACAAATCTGAGATTGAACGTGGATTGGAAGAGACAGATGAAGCAGACGCAGACAACGGCGGATCACTGCCATCACCATCCCAGCTGTTCAATGCTATGCATGGCCGCATTGAAGCTTACGCCATCCCTGCCAGTTTGGACGAACTATTCAATGGACTTAACATTGGGACAGAGGACCCACGAAGAAAAGAAATGCAAGAGTTCTACAACTACTGTGACGAATTGTTCTCCCGAAGTATCGAATCATCGCATGAATACATGTCCACGGACTATGCCAACGATATTCAGAAGACTGTGACCGCGATTGTTGAGTGGCAAATGGGCAAAAAGGTTTTAAGATCCACTGATTTCTATCGTC…
S33_gene_11	-	HOM_orphan_396	-	-	-	-	TCCAATATACTTGTTGTTGTCAATGGTGACGGGACTCGCCGCTATATTCTCATTGACTGGGGAATGGCAGTGAACGAAACAAAGGCGCTCACGTCATTTCACGGGAGTCCTCCTTTCTCACATCCCGATATGTTCTTGGTCAAAAAGGACAAGAAAGACGTATGGTGTGGACCACAGCCGCATGCAGAGTTTGACAGATTCAGTCTGGCAATGACCCTTGCCTACATTGAGCATAAAGGAGTTCCATGGTCTGGATTCCACAAAAAAGTTGTGACGGATGACATGCTCGGGGACCGCTACAACAAAGCAGTGAACTTGATTAAAAAGTCTGGTTTGGATCAACCTTCAAAGGAAAAAGTGCTGAATTGGATCCCCAAGCCCACAAAACA
S33_gene_12	Sro1904_g304570	HOM02SEM000767	Histidine kinase domain	respiration control sensor protein ArcB	Signal transduction histidine kinase, dimerisation/phosphoacceptor domain (IPR003661), Signal transduction response regulator, receiver domain (IPR001789), Histidine kinase/HSP90-like ATPase (IPR003594), Histidine kinase/HSP90-like ATPase superfamily (IPR036890), Signal transduction histidine kinase-related protein, C-terminal (IPR004358), Histidine kinase domain (IPR005467), CheY-like superfamil…	Histidine kinase	ATTATAGAGACCATTACACAACAAAAAAAAGCCATTTTGAATGCCCCGGCTGTTCCCCTGCCCCATTATAAACCGCAAGTCGAAGGTTGGTTGCGCGTGTCGCAGTATCGCGAAAACGTACAAGACTACGTCGATGGCATTCACACGCTACTGGCATATCCCGTATTCGATTCCTTATTGGACAATGACAATCGACAAGTTGTGGGAATCTTGGCCACGGATATTTACTGGAAAATACTCTTTTCCAAACTACTCCCATCGTCCACGCAAGGCATGATTTGTGTACTGGAAAATTCCTTCAATACGACATTTTCGTATCGGATTGATGGCAGTCAAGCGACCTTTCTGGGTATGGGCGATGCCCATGATCCCCAATACGACGAATTTGTCGTCTCTCAA…
S33_gene_15	Sro2492_g329190	HOM02SEM072332	-	-	-	-	ACAAGCTGGGAACAGTATATGCATGCAAAATACATGGCAGGACAAGTCGGTGAAATGTTGGGCAGAATCATGGAACATATCAACAACAAGACAGACTTTCCACCCAGCACGGAACCATATCACAAGTGGACAATGGAATTAATGGACGACGCTCGGATTGGCTGGCACAAGCACAAGATATTGATCAAAACACTGCACAAGTATCCTTACCATAATGCGGAACAATACTTTTGTACGGAGACAGAAAATTGGATTCTATGGGATCGACCGGAGTTGCAGAAGGCAAAGAAACAGAAAACGGCGAATGATACAAAGAATCAGAACAAGTATATTGAGGGGGAGTG
S33_gene_17	-	HOM_orphan_398	-	-	-	-	AAAACTTGTCGGTCCCCGTCATGGATCCCTTCACGGTGCTCGTCAATGGCAAGCTGGCATCCTTCGCCGATGTGATGGCTTGCTGTAGACTTATCCAAGCCAAGCACTGCGAAGACTCGAATGGCACAGCCCAACTCTATATCAGGAATGAACTAAAGAAGATGGGTATGCTCAAATGCTCTCCTTTTGAGAAGAAACTATTTGCTTGTTCACTGTACCAAATCTGGAAAACGTATATCGAGAGTGGTTCTACCGCCAGGCCCGCTCCTCAGCAAGAGCAGGCCGCGGAATACGGTGGGGCAGTATTAGAAGAAGGTATGCATGATCGAACTTTATACCCTGCAAGTTTG
S33_gene_19	Sro1936_g306400	HOM02SEM039986	-	-	-	crinkler (CRN) family protein	TCGGCAATGAAGCTGATCTCAGAAAAGAGACTGCGACGGGAACGAAGATATTTGGCATGCCCAAGAATTATCCTCAGGACACAGTCCTGGAACTGGACTGCCGGGATTCTCGGTTGTACGTCGAGCGATATTGTTATTCTTCGCTTTATGACACGATTATGGGAATATTCAAGAATTCAGAAAAGAGGAAACAACACATTGTTCTGACAGGAAACTCTGGTGTTGGTAAATCATGGTTTCAGGTCTACATGCTGCGGCGCCTGCTATTTGAGTACAATCCTGATAGTGAGTACCGCTTTGTCATGCGACAGGTGGGATCTGCCTTTCGTCTAATTGACATCGAGGAGTGCAGAGGTTACGTCGTGTTATCCCAAGGCCAAAATCCCCCTAAAGAAATGG…
S33_gene_20	Sro1598_g284920	HOM02SEM016300	-	-	-	-	GGCACAGGGAAAACACAACTTGCGGCGACTTCGAGTCTCAAATACACCAAGGCCACCACGATTTATTTGAATATGGGCCCGGAGGAAAGTCAGCGCTTCTATGGCCCACACGTTTCAACTGGTGTCAAAGAGTTAAAGCAACAATTAAAGGAATTCATGGAGGATATTAAGATCCGCAGCAATGACAGAATCTCGGTCAATCATATCAGTAACTGGGCTTCAAGCGCCACCATGGACGGCGGAGAATTCCTGATTGTCCGCATTCTCTATCACTTACTCACTGGGGAGTCATTTTTAGAATCAACAAAAACTACGCGCATGAAGTTGAAAACTTTGAAAGGAGAAATCCGACAAAACACTTATCATGTTTTCCTCGATGAAGTGCCGGCGAAGGAAGAC…
S33_gene_23	Sro217_g089940	HOM02SEM114426	-	-	HNH nuclease (IPR003615)	-	ACAGTCCAGAATGATATTCAGGATTTAAAAATGCAACTTGCATCATTGCAAATGCAGCAACGCCAGGTTCGCTGTCGTTTGTGGACAGGGGACAATAAAACGCTCTTAAATATTCCAGCAACCGATTTGGAAACTTTGGAAACTTCAGCAGCTAGCAAGTTTTCCATCCCCAAGGAGAACCTGTCCCTGTACTACATTGAAGAGAAGAACAGAGCTAATTCACGCAAGAAAATTTGTGATGAAGCCACCCTAAAGAGATATTTTGAACTGGCCGAAGAACCTACCGTGTTTGCTTGGGCACGTGGCGATCCGTCTTTATCTCCAGACTCCATCCCTTCAGAAATTGATGTCACTTCTCTCAGTGTTGGAACACTCTCAGACTCATCACAACAAAGAACG…
S33_gene_25	-	HOM_orphan_400	-	-	-	-	ttgatacgtggtgtgaagagACAGCTCGTAGAACTTGCCCATCAAATTCCTCGACCAACACCAATTGGAACACCTGCAAGCATTGGCAGTAAATCGTTGCAGGATCTTACGGAGCACAACCTAGTTTCACGGCTACATGGAATTCCAGGTCAACCAGCAGTCCTTGATGCAGCGCAACTTTTTCAGCTGTCAGCCTTGACGAATGAGCATCAAGTTGTGGCTTTTATGACCGGGTTCCTCGAAAATTCTCTGGGTCAAGACTCCGATATACAAGTAGTCAACTCTGAGGAGTATCCATGGCTGGTGACCACTTCAGAATCCTCCCGATTCAACCAGAAACCTGACAACATCTTCTGTCACAGTGCAGTGTACTCGGGGCGGAATCCGTTTGCTACAATA…
S33_gene_29	fso125710	HOM02SEM007103	Mannitol dehydrogenase	Mannitol 2-dehydrogenase	6-phosphogluconate dehydrogenase, domain 2 (IPR013328), NAD(P)-binding domain (IPR016040), Mannitol dehydrogenase, C-terminal (IPR013118), Mannitol dehydrogenase, N-terminal (IPR013131), Mannitol dehydrogenase (IPR000669), Mannitol dehydrogenase, conserved site (IPR023027), 6-phosphogluconate dehydrogenase-like, C-terminal domain superfamily (IPR008927)	Mannitol dehydrogenase	AGTTCGTGGAAGACGTCAGCCCTTTTGAAACAATGAAGCTTCGAATCTTGAATGGAGGCCACGCAGCTATGTGCTACCCGGCGGCGCTGTTGGGTGTTGACTACGTGCATGAAGCAATGGAGCAAGAGATCATTGGCCCCTTCCTGGACACGTTGCAACGAAATGAAATCATTCCAAATGTGCCCCCTGTACCTGACACAGACCTCGAGCAATATTGGGAAATCATCGCCAAGCGCTTCAGCAACCCAACACTCAGTGACACCATTGACCGAAACTGCTACGACGGTACAAATCGTCAGGTAAGCAAGCCCTCTGTGCGTCTCGTGCAATCATGANNNNNNNNNNTTATTGTCCCGACGGCTTCCGATGCACTGAAGGCAGGAACAGACTGTGAAGGAT…
S33_gene_32	-	HOM_orphan_401	-	-	-	-	AGCTTGCTGGTGTCAGAAAAGATAAAGCAGACGCCTGTTTGCTGGGAGTTCAAGAAGCACGGGACGAGAGAAAACCCACTCTGGTCTCGCACGGACAGTGAGAGTGATGGAACCTCAAATATCCAGGAGTCTGACAACTGGGTAGACAACTGGGTAGACAGTGACAAGCCACTAACGGTTGTATTTGTCACAAATGGACAGAGGTTTCAAGTGAAACAAGGTGATGAAGGCGGGAAAGTGGAGCAAGGTTTCTTATCAACTGACGGCATTCTTCGCAGCTCTACCGGTCAAGTTTCACAAACTGCCGGTCCTACAAAGTGGACCAGGGACGTGCTTGCGAATGAGTTAATCGAGGGAGTGAACGTTGAGTTAGTTTTTGCAAGAGC
S33_gene_33	Sro1777_g296910	HOM02SEM000362	Ionotropic glutamate receptor	receptor subunit 1	Ionotropic glutamate receptor (IPR001320), Solute-binding protein family 3/N-terminal domain of MltF (IPR001638)	PBPe	GTCTAGCGCTGAGACCTGTCTTTCACACTGGCTTTGACTTTCTCGCCTACAGTGCAGAGGAGGGGATTGACAGGAACAATCCAGGCATCATGATTGATATCCTGGATGCTCTGGCAGAGCGAGCCAACTTTACTTGGAGCAACTCCTTTGGCGTTCTAGATTTCCCCCATGTCTACAAAATGACCTGGACAGAGCTATTATTGTTCGATGTCGAGAACTACGACATGGCAGCATTGGATTGGGCTCATACTGTGGAACGAATGGCAAAAGGCGTCACCTATACAGAGCCATGGTACGATAAGAGCATCATTCTCATTTATCGACTCAAGACTCCAGACGAAATGAACACCATTGATCCACTCAACTGGACCAGATCATTCGAGCCAGCTGTCTGGGGAA…
S33_gene_35	Sro3039_g342611	HOM02SEM000007	Zinc finger, CCHC-type	-	-	-	CTATCAGCAGTGCGCTGAAGTTCGGCACGACCGAACTGCTTAAAAATCAGAAAGCAGCAACCATCATGACAGCAATCAACCACGTAAACAACGTCTACAAGGGCCGTGGATTCAAAATCAGGGTCCTCCACATGGACGGAGAGTTTGAGCCATTACGTGGGGAACTGTCAACAATAGGAATCACGCTGAACACTGCATCGCGTGATGAGCACGTCCCAGAAGTTGAACGTCGGATTCGAACAATAAAGGAGCGAGTACGAGCTACCTATAACACGCTCCCATTCAACAAGATGCCTGGACAGATGGTAATACAAATGGTGTACCACAGTAACTTCTGGCTCAATGTGTTCCCACCAACGCCAGGAGTGTCCGGGAAGGTGAGCCCAAGGGAGCTACTCA…
S33_gene_42	-	HOM_orphan_403	-	-	-	-	TCGCTCGAGAACTCCTCGTCCTCCAAATCCTGAAACTGGCATCGAACAATGAGCTGGTTCTTATCAAAGGCCCGGCAGCTGTTGGCAAGTCAAGTATAATGATTCTTACGAGGTACTACTGCGGAACAAATGAGACAACTGATAAGTTGTTTGTCCCTACAACTGGGTATACGTACATGAAGAAAGAAGAAGACAGCAAGCCAGCTCTTGAGCAACTCATTGATGCTGTAACAAAGTTGCCCCCACTGCCCCAGTTTCACCAATACCGCATCCTCTTCTGTGATGGCATCCAGAATGTGGTCAGCGCTTTCTGGGAGGAGCTGGTTAACATGGACTTCCTAAAGGTAAACAAGCTGAGAATTGTCGGAGCAATTACTCGTCGATATGCAAGCGATCCTG…
S33_gene_47	ptri241020	HOM02SEM003468	-	-	-	-	CTCTTCCTCCGGTATCAGCAATTCTGCACCGTGTTAAGATCACCGCTGCATCCGGATGCATGGGTTCCCGAATGGTTCAAAGACTATAACCCCATGGAAGAAGGATACGATTTGGACACGTCTATGGATTACGAGTCTATTCGAAATCATCTATTTGTTTGTCGCATAGAACAAGCCCTGGAGAAAGCTGGAATACCCAGATGCAAGTTTGATACTTGGTGCGAGTGCGCTCGCAGTGCATTCCTGGAGCGCAACATCATGGCGATCCCACACGTCGTCTTTCCTTTGTATGGATGTGACAAGAAAGATAACAGGAAGATCCTGATGGACCCACGTTGCTTCGTCGACCATTTCAATATGTTGGCCTCGGTTGCCAATGCCACCCATGTCGCCGTCCAA…
S33_gene_49	Pp3c3_17360	HOM02SEM013317	Multicopper oxidase, type 2	-	Cupredoxin (IPR008972), Multicopper oxidase, type 2 (IPR011706), Multicopper oxidase, type 1 (IPR001117)	-	CTGGGTGTAGACAGCCAAGACCAAGCCATCCGTACAACTGTTCACCACCACGGTTTGCACAACCAGGCTGCTCATGATGGCCATGCCAAGCCTGACTCGGTCATAGACAGCTCGTTTGCAATCGACACATCAGGAATGATGCACGAGGGAGGCAACTTCACCTATGAGATCAGCAACGATCAAGAGCCAGGTACTCATTGGTATCATGACCACACCCTTCACGACACGGGAAGGCATGTGGTGATGGGACTTGCAGGCTTCTATCTCATCACTCCCAACAATGAGAGTGCGTATGATCAAGTCCGCAACCTGCCGTCGGGAGAGTATGAAGTAGGACTGGCCTTCCAAGACCGATCGTTTACGTCTTTTAATCAATTTGATTACCCCATGAATCACGAA…
S33_gene_50	-	HOM_orphan_407	-	-	-	-	CTAGTTGAAATGCTTCTCGCTGGAACCTCGGCTCCTTTTGCTGTCCTCACCACCTACGATGAAATGTGCATTGCTCATCTGAACGATGGCGGCGTCTCGCGTGAAATTCTCACGAGAAATGCAGGTGCACTTAATCAGGACATAAGTGAAGACATTCTTCATGCTTATGGCATCGGTCCCACATCAGTCCCTCCTCATTCTCCTGCTGGGGAATCCAAGCCACAACACCCACCAAGCCCAGAGTCAATGCTGAACAGGGTCTATGAGAACGATGAATACGGTGAAGATGTGGAGGAGGATCAGGATGAAGAAGCTGATGATGAGGATTGGAATCGTGAAGTCATCTACACTCAAACGTTTGGAAGGGAAAATGTGATGAAGGCTTTAGTTCTTGCTCTC…
S33_gene_51	Sro1252_g256240	HOM02SEM007734	Heme NO-binding	Guanylate cyclase soluble subunit beta-1	H-NOX domain superfamily (IPR038158), Heme NO-binding (IPR011644), Haem NO binding associated (IPR011645), NO signalling/Golgi transport ligand-binding domain superfamily (IPR024096)	Heme NO binding	TAACCATGTTGGGCTGGATCAATGATTGCGTTGAGAAGTTGGTGTTGACCCGTTTTGGCAGTGAAGCTTGGCACATTGTGAAGCAGAAAGCAGGTTGCAGCGTTCCTGACAATGGCTTTTTCAAGCTGGATCATTACAGTGACAAGTCCACAATAGAGCTTGTCCAGGCAGCTAGTGAAGTCAGTGGTCTCTCGCAAGATGAAATTTTTGAAGCTTTTGGAGAATTCTTTGTGCACTACATTCGAGATGAAGGCTATGATAACCTCCTCTGCTGCCAAGGCAGTACACTCAGGGACTGGATGAGCAACATCAATGCCATTCATCAACACTTGCAGTCTACGTTCCCCAAGAAAATGATCATGCCGCAGTTTTGGTGCGAAGACGATACTTCGACTGATG…
S33_gene_56	Sro112_g055870	HOM02SEM007226	-	-	P-loop containing nucleoside triphosphate hydrolase (IPR027417)	-	AGCTGTTCTATCTCACCAAGGGTGCCGCTGCACCATATACCATCGGAATGAACTTCCTTCATAGCACGGTAATGTCAACGGACAACCGATGCGATAGCCAAAATCAGGTGACTGAGGAACAGGCCACCCAACTCCTTGTTGAGGGCACTAGATTCATCAATGCGCTGGACCGATGTTATCCAGCAACAAAGGTCACTCAGAATGCCCACTGTGTTATATTCGAAGCGGTTCTTGCGGCATACAAAGCTGATGAGGGGACATCCTCGCCTCTGCACGCCGATGACTTCAAGGAAAAAGCGATTGATGACCTGTGCAGGGCAGGTATCTTGTTGGACGAGCTGAAGTTCACAAGTCCAGCGACAGCCATCTTTTATTACTCCAAACTGTTCCCTCGAGCTC…
S33_gene_57	-	HOM_orphan_408	-	-	-	-	TTAAATACATTGTGGTAGATGAGGCGCAAGTTGCAATGGCCCAGAACCCGGAGCGCTATGACAATGTAGACAAGTCCGCGAAGCATCCTTTCCTTTTTGCAGTGATTTGATGCTTGTGGAATATTGGCAAGAATTGTGGCATGTCCCCTATCCTTTGTGGGACAGGCATTTCAATTATGAAAATGTCGTCAATTGCAATCAGTGCTGTGGGCGAGGTAGAAACCCGACATGCAAGAGATTCGGACGAGAAATATAAACTGCACGTGCCAATCTCGACTGTTTTGGAGCCCAAAGCCATACTATGTTTGGTTAAGGGGTTTCTTCAGAGCGGAGTTTGTGGACAGAAGCAATTGGGGCATTGGAGCAGACTTCTGGTGGGCCGACCTCGAATTTTGTGGG…
S33_gene_59	Sro322_g117020	HOM02SEM006925	-	-	-	-	TTCGGCTTACACGACAATAGCAGAAACAATTCGAGGCCACGAAAACCTACAACGCTGGAGCGTGCTATTTTCAAGTTCGCGGTAGGGGGGCGAGCAGTTGTCCTTAACCAGGAGACAAAGAGACTGTTTGAGGTCGGAGTTGCAGCTGCAGCTCTCAGAAAAACAGGGGATATTCATGCCATTCTTGATAAACCGATAGTAATCGAGGCGGGAATCAATTTCTTCACCTTGGATGATGCTACATTGGATAACGCGCAAGAAGATGATGGGCAAGGAACAGCATTTGAGAAAGTCATCTTGCCAGCGATTCAAAGGAAGTTTGTTGAAGTGTTGAGCGCTCAACTCGGGGAGGATGGAAAAGTGTTGCGGGAATATTCTGTGACGTCTAAATCGTCCTAT…
S33_gene_60	PSNMU-V1.4_AUG-EV-PASAV3_0110840	HOM02SEM001287	AAA+ ATPase domain	-	Ribonuclease H superfamily (IPR036397), 3'-5' exonuclease domain (IPR002562), ATPase, AAA-type, core (IPR003959), AAA+ ATPase domain (IPR003593), P-loop containing nucleoside triphosphate hydrolase (IPR027417), Ribonuclease H-like superfamily (IPR012337)	AAA	CAGCCAACCAGTTGCCCTCCCAAATAGATGGATTTACAGCGAATGGGCGGAAGGTAATGAAGCTCTCGAATGGTGACGAATGCCACTTTGTTGACAATCTGTCGTCGTTTCATGGGTGCATAGAAAGAGACAGTTTCTTGCGGGGAGAGAGTACTCCCCAGTCCCAGCTTGTGGCAATAGACTGTGAGGGGGTCCCAGAATCCCTAGAGTTGCTTCAGGTTGCTACCCCAACAGCTGTCTATGTGTTTGATGGTCAAGTATTGGGTGCAGAGTACCTTTGCGATACACTCCGACCTCTCTTTGAATCAACCAAAGTCACCAAGGTATTGCATGACTTGCGACAAGATGTTCGTGCCCTCCATGAACTTGGTGATGTCAAACTTGTAAAGGTGATTGACT…
S33_gene_63	Sro593_g172330	HOM02SEM068415	-	-	Sigma-54 interaction domain, ATP-binding site 1 (IPR025662)	-	GAGAAGACCGCGCAAACTCTGCGGGCTTTGATAGAACTTGTAATGTCAGAGCTCTTTCATTACAACTTGGGACAAGACCCAATCTACGAATCCATAACGTCTGTCGCTAAAAGCGTCAATAAAAACCGCGATACCTGGGCATTCAAGAAGACAAAAGAAATGATCGAGGTTGCTATTGAAAATGTTGGTTCCGAGGACATAAGTCGCTGGTATAAGTATAACCGCTCTGGAGAAAAGGCGACAGTCAAGCTCGACAAGCTTGTGATTGTTTTTGACGAATGTGGTGTGTCGCCAGATTTTGTGGCTGGAATCATTGCAACTGCCCGTGATTATTTTCTACCTTTCCTGCGCGACGAGAAAGGGCTTGCGAGAAACGTTGGTCTTGTTCTTTGCGGATCA…
S33_gene_67	-	HOM_orphan_410	-	-	-	-	TTGCAACAGTGCGAGAAACCATGAAGGAATACAAATACCTGGCTCAAAACGCTGTTCTCTTGGTCATTGTTGGTGTTGGGTTGGACGCCATCAGAGACAGAAATGCGGGCTACTCAGGGCGAGTGGGCACGAATCCAAAATATTCAGAACTTGTTGTTATGAACCGCCCCAATCTGGAGATGATTCGGAATGGCGCTGACAACAAGAAGATTCCTGAAGAAGTTCTTGAAGCCCTTGGCAAAGGTCTCTTCTCCAGGGTTCTCATGACCAATGCGAGGATGCTGTTCCGTTCTGTGCTTCCTAATCTTGCTTCTTCGGTGCACCGGACAGATGGCGTTGATGAGCCGGTCAAGAAAAAAACTCGGTACGAGCAGAGACTTGTCAAGATGGCATCATATG…
S33_gene_68	sya00G15670	HOM02SEM000007	Zinc finger, CCHC-type	-	-	-	AGGATACAACGCCTACGATTTTGAAGGGCATAACCTTCGGTGAGAACGCCAGAATTCTTGTCGCTGCAGTCGTTTCTCGCACGAAACAGGGCGAATTCAATCCTCTCAATGTCATTATGCTGGTAGATACAGGATCACCGTACGTCTTCTTAACCGCAAAGACTTGGAATTCTATCGGAGTCAAGCTTGAAGATCTTCCTAATGATCAAGCATACGTAAAGATCAACGGCGTCAGAGTCCTCGCGCATGTCTCCTCGAATCATTTTGAAGATATCGATGTCTTGGGAGCTTCTTTTCTAAAGAATTGCAAGATGGCAGTAGACTACCCAGAGCAAACTGCTGAACTTCAGATTGTTATGGACTAA
S33_gene_71	Sro1024_g232600	HOM02SEM002581	Metallo-dependent phosphatase-like	-	Metallo-dependent phosphatase-like (IPR029052), Calcineurin-like phosphoesterase domain, ApaH type (IPR004843)	Calcineurin-like phosphoesterase	ATTGACGACGCCCAAATTGAGTGGTTTGAAAGCTTATGCAAAACCCATCCCGCCAAGGAGGGTTGGAAGCTTATTGTTTTCACTCACGCACCTCCAAATGGCAGCGGCTTGCGCGTCCTTCAGGAAAATCACGTTGTCAATGGATGTTGTTGGCTGAATCATAGTGACGAAGCCAAGTGTCGCAAGTTTATTGAACTCGTACGAGAGCATCGGTGCATTAAAGCATGGTTCGCGGGACACTTTCATCTAGGCCAAGATTATCAGGACTCCATCACCTTCCCCACTGAAGGAGACGATCGTGGTTCATGTGTCTTTTGTCAAACTAGTGTTATTCGAGGAGGAACTTCTCGTGATGGGCGTCAGCAGTCACGTCTTTTGAGAGGAAACAAGAATGGATTT…
S33_gene_72	Sro575_g169280	HOM02SEM050234	-	-	-	-	CAAACGCTGGGTTCTTCCGGTCCCATTGTGCAACTGTCCCTCGATTCTTGGCGCCTCCAAGAGTACAAAGACGCCATTGAATGCCCAGACTTCACCAACCAGATGACGCTTGAGGGAACCAAGCTTTGGAACGATAGGACAACCCTAGAGAAAGAAAACACAGCCCTAGAGAAAGAGAAAAGTGACCCGGATGATGCACCTGGTTCTGGTACAGGGGATTCTGTCGTGGCGGAAGAAACTGCTCCCGATGCTCCGTCATGGACTGATGTTATTGAAAAGAAGTACTTCTTTGCTGGTGGCAGCGCCAGATTCATGTTTGACTATCTGCTCTCAGAACTGAGAGATTTTCTGGACGGCCGTTTCGATATGGTTCCTCCGTCTGACTGGTTTCACTTCGCC…
S33_gene_73	Sro289_g109040	HOM02SEM012193	-	-	-	-	TGCGTGATAAGGGAAAGCGAGGCAGCGACGCCGCGTCCGATCGCGAAAGCAACAAACGCCCGGCAGTCGCACGAAATCATGATGAGGATGTGGCTTACCCACCCGGTGTTTTGCTGATAGCTCGTCGAAACAGGAACAACCATTTCTTTCTACCAACTCAGGACACAACTTTTTGCGGAATTGTTTGCAGGAACGTCATGATCGACGATGGATGCAACACGTGTCTCTTACCGTTTCCGAAAGACAACCGAGAGACTATTCTAGCTCCGTTTGAGACAACAGCATACACCTGGGAGGTTGCCTGGTCAGGCGGCACGGGAGCCCTTCATTGCCCGGTTCTCAAGATTTTGCCTTCTGTGGGTGACAGTGTAGGAGATATGCAGTTTGGCATGACTGGGT…
S33_gene_75	CC00G08000	HOM02SEM000585	Cation/H+ exchanger, CPA1 family	Probable Na(+)/H(+) antiporter nhx	Cation/H+ exchanger, CPA1 family (IPR018422), Cation/H+ exchanger (IPR006153)	Sodium hydrogen exchanger	AGACTTCTTTCTAGCCTTTCATCATCATGTCACTCACTCACTCCAATTCAGTGGTGCTGGCGGGGACGGTCTTGACTGCCTGCGTGGGGTTCTACATTTTTCCGTATGGATGGAGCTGGAACCTCTCCATGACATTTGGCAGTATTCTTTCTGCCACAGACCCAGTCGCAGTTGCTGCACTCTTGGGAGAAGTTGGAGCGCCGCCACGCCTTAACATGCATATATCAGGCGAAAGTAGGTGGAACACTCACTCCATCGAAGTTGGAATGAATTTTGCCGATCCACCCGTCAAGGCTCACTGATTTCATCATCTAATCTCGACCACTGCTCAACTATACTATACCGTACTACGTACTATAGGTATGCTCAATGACGGGTCTGCAATGGTGTTCTTCAAGA…
S33_gene_76	-	HOM_orphan_412	-	-	-	-	CGTATCTCAAGAACAAGATGTTGCCATTAAGTGACGAGGAAAGGGATGAGGATGACATGAGGGTTGCAAGAGTTGTGCAACCGGACCTGAAGTTCGTATCAACCCATCCTACTGACCCTTCCCGCTACTTCGAAATAGGGGAAACAGATCAAATTGACAAGGGCGCCGCTGTTGTGGTGGCTGGCGAAAGTGGCAGTGGTAAATCTGTTTTTGCTTGTCGACGAAGCGTGGACAGCGGCTTTGTGCCGGTCTACTGCTTGGTCAGGAGTGATCACATGGAGAGTAAGCCACCGGACATCAGGCAATTCGTCGCCCTGAACGCCTTCTTCCAGTTTCTCATCGATGAAGTCACAAAACATACGAGTGACCATACGAGTGACATCATAAATGGTCTCCATC…
S33_gene_80	Sro180_g078681	HOM02SEM029162	-	-	-	-	ccaaacaagaaagagtatTGGGAGACTGTCTTTCCAGGAATCGAAGGTAGACTTGGTCTCTTTCACTTCGAGAAGAGGATTATCTCCACCTTGAGAAAAGGCCACATTGACTATATGAATGCATTGAATGACCTCTTGGAATGCTTGTACCAGTATGATGCAGGGGATTACGAGCGACTGCTTGCTGCATTGCGGAATGGTACCGTGGCTGCCAACGGAGAGTGCTACACCAACGACAGAATCGCCAGCCTCAAAAGATCCAAATATTTCCGAGATCGGTACTCAAAGCACCTGCGCAAGAAACTGCATGAACCAATAACAATCGAGTTGGAGTTAGAAGAATGGTTCAACAAATACAAGTGCAGCTCTTCCGATCCACTCAATCGTCCAGCCCGTGGA…
S33_gene_82	Sro1554_g282000	HOM02SEM026270	-	-	-	-	GCAGGTCTTTAGGAGCTGTGTCAGACATGTTCAAACAGTTCATGGGTCCAAAATGGCAGTCAGGGGAGGCCTGGGAGGCCCTCTTTCTAATTGTTCTGATCGTCCGATGCCTAACGCAAGAGCTGGATGAAGACATAGTTCCATTCTTGTCGCAAACAGGGGACAACCTGCGGGTGGACTACGGATACCCTTATACGGGATATCGTGGAGAGTTTTTCTTGGAGAAGAATCCCCTTAAATTTATTGAGGGTATTCCTTTAGAGTCTTGGGCACAGGATGGTGGGACTGCCATATCCATCTATTATCCTGGACATTCTCGGTTTGAAGCCTATGACATCATTGTTGCCTTTTGGGATTCAACAGGAAACAGGCACTTATATGGGTATCAGCTGAAGGAGG…
S33_gene_85	Sro160_g072310	HOM02SEM011310	-	-	-	-	GCGTCTTTGAAACAAGCCACCCAGAATCTACCAGACCAGGAAGTGGCCTAACTCAAGGGATTGGAAGCCTTGAAGATCCACCGCGACAACTACACCCCGGCTGGACCCAAATACCTCCAAGTCCTATGGTGGGAATTCCCCCCCGAACACCAAGAAGCAGTGAGACGGGGGTCCTCCATGCGTTTCCTCGTCGACCCAGGAGAAGAGATCATACCGAAACCTGCTTTGACGGAAGAACAGATCAAGGTAGTGGGAGAGTTCGTGGACGAACTAGAGGCCTTAGGTATCGTCCGGGAGGCGACACGAAAACTACGACGAGTCTGCCCCATCTTCGTGGTCCCCAAACCAGGCCAACCCGGACAGTGGCGGTGCATGGCGGACATGAAAGCCGGAGGACAG…
S33_gene_89	-	HOM_orphan_414	-	-	-	-	gGTGAGCGCCTCATCATCATCCAGGATCGCTCTCATGCCTACACTGGTATCTTTCAGTTCTGCGACGAACGGGCAGACATTCGCTGGGTTCATGTCTTCATCCAGAACGACGAGTTTCACTCGCGCATCACCGCACCAGAGAGACTCAACATTTCGGGGGGGACAGGTCAGCGTCAACTGTTGACTATGCTCTCTGTGAATGCAGAGAAGCTTGGCCTCGTCAGACCAAAACCCCCTTCTGGATTTGAGTTACACAAGAGGCTGAATGAGGGGGCCACATCCATTGTCTACACAGCGCAACACAAAGAACTGCCAGTTGTTTTGAAAGTGCTCAAACCTGGTTTTGAAGAATTTGCTGCCCACGAAGCAAAAGTTCTTGCTCTTCTAGCAGAGTGGAAG…
S33_gene_93	Sro305_g112900	HOM02SEM013091	-	-	-	-	ACTCAGGACGGAGCACTGGACCAACCCCCTACGACTGGACAGTTACAACCATGAACAATCGCACGAGAAAACAAGGGGAGCATCAAGGAACTCCAGGCGCAAGGGACTGGTTCAAACAGCATTTCTTGGCGAAAGATGATTCGCTAGATCTCGTTGTTGTAACGGGGAAGAGCCTGCCGCAACTTAAGGCAAATCAGAAAAGCACCAAAGGCAAGGGTGACCTTGTTATCGCACCAAAGAAGATACTGGCGGGACCATTTGAGCCATATGAGCACGCCAATGGGTTGATCGAGCTAAAAACCAATGAATATCCTCTGAAGCCAGGACAAAACATCCTGGAACTTGCTTCACTTGCTGAAATCAGCCGTCTTGGGAAGGCCGTTGCCATCCTGGCAACCG…
S33_gene_94	Sro568_g168110	HOM02SEM014962	-	-	-	-	GCATCAAGTTCCGGACACTTCCTGTGTGCGAGGAAATTGAAGACAAAATGTTTGTGCAACGCACCTATCAATGGGGAGAAAATGAGCATGAAAAGGATGGCCAGGAGGGCTGCAAAGAAATACTCAAAAAAGAACTTTCTCCCTTGTTTGTGAATGGTAGAGAACTTGGCATTTTCGATGTTCGGGGCAAGGGACTTCCCGAGGTCCAGGGAGGGAGACGAAAAACCAACGGCTTCTCAGATCTTGCAATTGGAGATTTGGCAACCCTATCCAGACAACAAGATGAGGATCTCACGTTCGCTCTATCTCCAGGGCTGGTGGAATTGAAAAGTGGCAAGTATCCCCTCAAACAGGGGCAACTTCTACTGCAACTTGAATCTCTCTCTCTCATTTCCAATG…
S33_gene_95	Sro895_g217160	HOM02SEM005054	Protein of unknown function DUF4419	-	Protein of unknown function DUF4419 (IPR025533)	-	GTGGTATCCCAAGCGTTACGCTACAAGGAACCCAAGAAGACTGGGCGTCTCTTCGATCTCGAGCACAGGAGCTGGGGGCATTGATGCTCCCCGCGTTTTCCGACGCATGGATGCCTGTTCTATTGCCAGTATTGGATGAGTTCGTCGCCAGCTTCAATGGCAGTGTGAACCATCATTTCTGGCAATCCATTGTCAAATTTCGATATTCTGGAAGGAACATGTCGGGAGGGCATCCTTACATTAGTGGTTGGGTGCAGCTGCTCTTTCCCTACCTCCAAGACGGTCGGGCACCGAAAAAGTTTAAAAAGTGGCAAGATCTTTCCTTTGGCGGACCCAAGATCAATGACTTTCCTTCCATCTCTTCCAGTGCTGCCGTTGACTGGAACTACCATGGTTCAA…
S33_gene_97	Sro180_g078681	HOM02SEM029162	-	-	-	-	ttgatgtacaatgccattaatcgatcttaCATTCAGCAAATTACAAGCTACTTTTCTTATTGGTTCCAGAACCGACAAGAAACCAGCCAAATCAAAGAATACATCGAAAAAGATGGGACATTCATTCGGCAGTATCCTCCCTTGGGAGACACTTTTCGGGACATTTATGATGAAGCAGCCAGTACCAACAGGAATCCATGGGCGATCAGCGACAAGGAAAGGCACACTCGTGAGATTCAGAGCGTCAAATGTGATGACATCTTTTGCCAAGATCATACCTTTCAGGCTGTTCGAAACTATCAGAAGAGCCTTGGAGCAGTAGCACTATGGGATGCTGGAACTTCAACAGGAGAAATTGCCTCAGCCGTTCTTGTGCCATCGACCAAGACAATACACTTC…
S33_gene_98	-	HOM_orphan_415	-	-	-	-	GCACTTATTCCTGGGTCCCCGGGCAAGAGACAATCCATCAATTGGAGCAGACATTGAAGGAGATGCAGCGAGAGATTCTCGACTTACAAATCAGAGACTCGCGTGCAGTAAGCTACGCTGACTACTACAATGAAAAACTGAATGATGGTAGGGTTACAATCTGGATGCCCACAATGGAAGGCACATTTCTGCCAGCTGCACTTCAGAATCCAAAAACAGGTAGCGAAAGAGATGTCGTTAAACCTTTTTGGGAGGGAGTCCTTTCACAGCCTCTTGTTTCACAATTTTGGAACGGTTACGAAGTCGGGTTTCTCGGATCAAAAAAACCGGACATTGCCTTCTATCCCTGCGAAGTAAGCAAACCTGCTGCACACTTGTATGTAAGCTTTGGAGATTGCA…
S33_gene_101	-	HOM_orphan_416	-	-	-	-	GTCGGCTGCATACAACAACGAAAACAACAAAGAGATAGCTATCGATAGTAGTCATGGATCTTGACGGAGACTCCCTTGTTGTTGGTGGAACAACAACTGTCCATCACATGGATAGGGCATTCCTGCGACCAGCAGCTCAGTCGGATGTGCACTTCTTTTGCCGAAATGAACACGTCTCCCTTTGGGATACAATCGGAAATTCCAGTTGTTTTGTGGAGGGTCCGCCCGGCTCAGGAAAGTCCACTGCAGTCTGGTTGTGGCTTCTTCGGCAAGTTTGGAAAGGTGAACGTGCCATTTGGTTTCATAATGACAAAGTTGGAGGATGGAATGGCGTGATCGTCGAGAGGAGCCAACCACAGTTCTCGTTTCAAGCTCTTAGTCGAGAACCATTTGCTACTC…
S33_gene_102	Sro2244_g320530	HOM02SEM022553	-	-	-	-	TCACTTGGAATTATCCAGCAGTTGCAGTTCTGGGATTGGATATGGCGGGTGTTAATAGTGATTCTACACAGAAGGCAATCTTGGGTTGTGTGAAACGAGAAAGACAAGAAGATGGCCAGGAAACGCAACTACGTTTTCCCGGAATCAGGAACTTGCTTTGCAACATTGTGCGAATGACTAACCAGCAAAATCTGTTTGATCAGAACCCTCGTGTTTTCATTTTCCCTGTCCTTGATCTTAACGGCGTCCGTGGCTGGCAAGGAGAAGGTTATGATGCTATTGTTATGTGCGAAGCTGGATGTGCAAATCAAATCGGTATGGGTGGTCTTGCGGTAGACGAGGCGAAAAAGGCAACGCGAGGGGATGTGGTCACGGCCATGAGGACAGCCTCTTCGTTTT…
S33_gene_104	fso52110	HOM02SEM021367	-	Protein TANC1	Tetratricopeptide-like helical domain superfamily (IPR011990), Tetratricopeptide repeat (IPR019734)	Tetratricopeptide repeat, ankyrin repeat and coiled-coil containing 2	GATGCATTGAAGAGCTCACCAGTGGCAAATACCATGCCGTTGTCGTCGTAGATTTGGCAAACGGCGAAGAGGAATTTCAGAACATTTTGGGAGAACCCATTCAGGCATTTTGTCAAAATGGAGGAGTGGTCGCCTTTCCGACTTCAGAGAGTGGACTCGTCCATATGTTGCAGGACCTATTTGGTGTCACATGGAAACGATCCAGTTACTATCGAACTAACTGGAGTCCTTGCCAGGAAAACATCCTCGCTGTCAATTACAGCTTTGGCAATGGCAACTTTTCTAGAAGAATTATTCAGGCTTACAGCGCCAAATCAAATACATTGAAAGGAGTTCCTCCAGAGGAAAGATGCTTCGGGGTTTCCTCCGAGTCCAAGACCCAATCGCTAGTCCCACATA…
S33_gene_105	Sro350_g123720	HOM02SEM018683	Smc5-Smc6 complex	-	-	-	TATGATTGCATTGCTAACATGCTGGGCGTGAACATGGGGGACGTTGAGTTGATCAGTAACCAATATGTCTCGTTCAGCACCAAAATCAGCCCCCAGACTTGTGTGAGCGTCAAAAATGTTGAGTTTGACAGCAACAGATTGGTTGGCTTCCTCGAACTCTTCAAGAATCTGAGTGCCATGGATGCAATCTTCAATGCGGTTCAGAACTCCTTGATTCAAGAAATGAACAAGGTTCTCAGATTCACAAACGACATCAAAGATTTGGTCAACGAAATTGACGGATTTGTGAATGACGCCAAGAATGCCTTGAGTTTCGGACGTCGTCGTCAGTTGGTAATGCTTACGGAAGGAGAAGAAGGAGAATCAGTGTCCCTGGAAGAATTATCTGCCATGGCCTAT…
S33_gene_107	-	HOM_orphan_417	-	-	-	-	CCGATTGTCCAGCAGCACACCTTCTGTCCCATGCTGAAGTGTGCCACAAAGCATTTGGTATTCTGGCCGAGGCTTGTGTTGGAAAGAAAGTTGATGAAGGCTTTGAAGTTACAACACCGGATCCTGAAGGCGCTGGCGCGACGACGGTTGCCGCTGTGGCACATGCGACTGTTGCCACAGTTCCTGTTGCCGCCGCAGTTGTTGAGAAGAGAAAGCGAAAGCACCCTCCAAAAAGAAGACCAAGGAACAAAAGACCAAGGAACAAATAGCCGAAGGTCGCTTAAAAAAAGCTATTGAATGGTGTCAGCGGCAAGGCAAACACGTCCCTCAAAAGGCACAAATTCAACAAAATGTATTTCCACCAGCAAGAGACATACTACGATACAGAACACCCTTCCG…
S33_gene_108	Sro526_g160480	HOM02SEM046868	-	-	-	-	AAACAAACAGCGAAAACAACAGTTCCGACAAGATTCCAATTGAAAACCATGGCCTCCAATACGTCAACACCTCCGACCAAAGCGTCTCGCTTTGATGAATCTTCCATGGTGGCTTTGATGTGTGTGGAGTCAATCCCAAAAGCTTCCTACAAAGAGTGGTTGGCTGAAAAGAACAGAAAGCTTTCCCCTGTCAAGCCAGCTTCTAGCTTGGAGGATATGGACACCCCCACGAAGAAGCGCCATGACATTTCGTACATTTCCGAGAATTTCAAGTCTTGGACTGAATGTGTGCAGCGGGATGGGTTTCCAATCCAACTCCCTTCCTTTCAGGCGGTTGAAGCCGCGACAGAGAACGCTCTCCCAATCCAAGGCACAATCGCCATCGACTACAGCCGAAAT…
S33_gene_109	-	HOM_orphan_418	-	-	-	-	CCATATCGAGTAACTCTGCAGCATGCCTGGCCTCCAAAGAAAAGCAAGAAATGTTACAGAACTGCCATTAAGGACCTGGACGAAATTCTGGAACTTCAGGCGAAGCGTGAACTCCTCGGTAAGAATACCCTTCCGCTACGCAATTGGCTCAATAAGGAAGAGAAAGTTTGCTTTGTGTTTTCTCAGGGCACTCCAACTGCCCAGGGAGGCGACGTGCTTTTTTTGCTGGTTGATTTTGGGCAAAAGAAGGCCGAGCTGGAAACCATGCAATGCAAACATTTAAAGAATCAACCCAGCGACAAGAAGTGTCGAAGTTGGTGGAACAGTGTTGGAGTTAAGCTAAAGGAGAATGGCGAGTCCGACTTTGAGCCAGCTGGTCGGAGCTCGGCGGCATATTCC…
S33_gene_110	Sro568_g168110	HOM02SEM014962	-	-	-	-	gaccaaactttTGTAGATCGCACCTACCAATGGGGAGAAAATGAGGATGAAGAGGATGGCCAGACAGGCTGCAAAAAAATACTCGAAGATGAACTTTTGCCCTTATTTGTGAATGGTAGGCAACTTGGCATTTTCGACATTCGGGGCAAGGGACTTCCCGAGGTCCACGAAGGGAAACGAAAATCCAATGGCCACTCAGACCTTGCAATTGGAGATTTTGAAACCTTATCTGACCCACTTGAGGAAGATCTCATGTTTTCTCTATCTCCAGCGCTAGTGGAATTGAAAAGTGGCAAATATCCCCTCAAACAGGGGCAACTTCTATTGCAACTTGAATCTCTCTCTCTCATTTCCAATGCAAGGAAGGGAGTTGTCGTCTTGGGAACGGACTGTGCGGAA…
S33_gene_111	Sro232_g093830	HOM02SEM018498	-	-	-	-	GCAGCCTTCCACCTCTACCTCCAAAGGACGACGTTGCCGCTAGGCTGAAAAGCAGAGAACAAAAATTGCTAGATGCAATCAAGATTGGAGAAAACGGAGCAGAGGAAAACTACAAGAGCTTCCTCATTGAACACGGAAGGTACTTCTACTCTCTCGAGGAAGTCCTTCCGCCCAACCAAATCAATTGGTACAGCCTGGATGGCATTGTCAAGGGCGCCAACGGAGGGAAGCGGAACGACTATGCCAGGTCTTTCAAGCGAACTAACGAACCAACATACCATGCTCAAGGTGGCCAGCTTGGAGTGCAAGAGTTTGTCACAACGAAAAAGAAAATGGTAACAAATGACCCCATTGCATCGCTCCAGAGCAAAGGACATTCATCCGCAACAAAGAAAAAAA…
S33_gene_113	Sro2921_g340290	HOM02SEM017449	-	-	-	-	ATTCCCAATATGTTTGGCGAAACGGAGAAACACTCAAGAACCCGAGCTCACCAGTTGCCGGAAAATCCAGCTTGCCACCATTTCTGGGGCACAGTGGCTGCCGTGTCGGGGATCAATCTGGATGGTTTTAGCAATGAAAAGAAGACATTTGTTCGCACTGAGACAGCAAAGTGGTTGCGAAACTTCAAATTGAATCTGTTTCCCTTTGCAGCCCAGCACAATTCTTTTTATGACCATCTGGAGGACAATCAATGTGTCATGCTCATTCCCTTGATGACTTTGGAAGACATTGCAGGCTGGAAACAAGGCCAGGGATATGAAGTCCTTGTTTGCTGCAGCTCTAATGCTCAAGGCAAACTTGGCACATGGAAGCGTGGGATGAACCATCTCAAATGGGAA…
S33_gene_116	-	HOM_orphan_419	-	-	-	-	GCCTACTCTAGCAAGAACTAGGAGCTCTCAAGAACTATGCTTGCCCTGTCGTGGCACAACCATCGCCTCGAGGTATCTTGCGGCCTATTGAGGATGCCTCATTGTACAGAATCTCTGACCAAAAAATCTGAGCAAGGTTCATGATCTCAAACATAGGCAATATGCATCGATACTCCTTCAGTGCTGATGTGTTGGTGGACCCGGGTGCCAACACAGGACTCAAGCTTCCAGCTCGAAAGGCGATGCAGCTTGAGCTTCCTCCCTGTTGATCGTCCAGTTCAGATGCGTGGGTCGATGAACGACACCACCTATATCATGCATTTCAGTTCCGTGCTTGTGACGGCTACATTCCATTGAGATGGGACTGCGGAGACTATCGAGGCTTACCTGGATGTGAAA…
S33_gene_120	-	HOM_orphan_420	-	-	-	-	CAAGAAGACAAAACCTTTAGAAGTGGCTTTGCAGTATCCAACAGCCTTGTGTACACCGCGGCACATCATTGGGAAGAAGAAGACGATGACAGTGCAGAATATTTCACGGTGGAGGTGGGAGATAAGGTGGAATGCATTCATGGGAAGCCCTCTGCTAATAGACGCTACAATCTGCAGGTTGTAAAACTCGACAAACATCTTGATTACTGCATCCTTGAGATAATTGGGGACCACAAATTTACTGAGTGGTTGGAAACTGACGTTTCTCTCAATCTGAAATTGACAGCTCCAGTGTTTTTGGCCTCCTACCAAATTGGCATTCAAGAACACTTGGATGATTATAATATGGGAGTGAGTCTGGGCATTGCCAATGGCATAGTTATGCGGAGATCCAATCGC…
S33_gene_121	Sro444_g144220	HOM02SEM005341	Zinc finger, MYND-type	-	Ankyrin repeat-containing domain (IPR020683), Ankyrin repeat-containing domain superfamily (IPR036770), Zinc finger, MYND-type (IPR002893), Ankyrin repeat (IPR002110)	-	CCAGGAAGCGCCAACCATCATCTCGTCAAGCTATTGTTGGCATATGGGGCGCGACCAGATTCCTGGGATATTTGTGGCAAGATGGTGTGCCACTATGGAGCTGGAGCCATGGCCATAAACATGACACTGAAGGCCGTGCGTCTGTGCAGCAAGGCCCATGCGTCCAGCCACCTACTTGGTAAGCAAGTAGAACTACACAGTCTCCAGTAGGCTGTCAAAAATGGTGCTATTGGTTGGTGTCGAGGGTACCAATCAGGCAAAGAGAGGAGAGCAGTGTATCTGGCAGAAACTCAAGAAACAGTGGCAATCAAACCGGAAAACTTGAGGTGGGTCGGCCAGGATGAGTCCAATCAGCAGAAGAAACCAAAACATTGTGACATTCCAGATCGCCTGGGTTCG…
S33_gene_122	Sro3683_g350240	HOM02SEM106153	-	-	-	-	TGCCGCACACTGTTCTTGAAAAACTAAGGAATTCTGTTTGCTTGGTTTTGGATAACAATGGCAAAATGTTGGGTTGTGGTTTTGCGGTCTCCAAGGAGCATGCCTACACAGCTGCGCACCACTGGTATGATGAAGATAAAGAGGAATGGCTTGCCACAAAGGGAACTGAAGTCGAGTGCTGCTATGGGAGGCCAGAAAACAACAAGATTTACAACATGAAAATCATTCGGCTGGAGAAGAAACTGGACTATTGTGTGCTTCAGCGAATTGGTGATGCCCCATTTGCTGATTTTCTCGACGTCCACGGGCGGGCGGATGTCTCGGTAACCACACAAGTTTTCTTGGCGGGGTATCAGATTGGCATTGCCCGAGACTTGAAGGAATTCAATTTAGACAAAG…
S33_gene_124	-	HOM_orphan_421	-	-	-	-	ATAAGAATGACTGGGTGGCGGAACTGATTTACTACTACACGGGTGGCCGTATTCGTGACGGTCTCAAGTTGCTTCGGGGTACATTGCCATTTCATCAGTTTGAGAAGGACGCCACGGAAATGATCGATGGACTTGGTAAGGAAGCTCTTGATTTGGCAGCTACCGGCCAATTTGGAAGCAAGGACAGGAACAGCATCGACAACCTGCGAACGTACTTCAAAGTCATACCCAAAGCGCGTGGCCCAGAGCGATATATCCAGCTTGTGGATTCGGGGTACTATCTAAAGCTGCTGGGTGATCGTGATATGTCGGAGAAGTATCTTAATGCGTACAAAGAAGCAGTGAGGTTGAATGATATGACAGTTGCGGGCCAGCAGTTCGAAAGGATGATGCACAAGG…
S33_gene_126	gene11380	HOM02SEM000162	RNA-DNA hybrid ribonuclease activity	-	Endonuclease/exonuclease/phosphatase superfamily (IPR036691), Ribonuclease H domain (IPR002156)	-	CACGCCACCAAGCAGGGACTGGTAAATACCAGACAGTTCGGTTCCGTCCCAGGTTGCTCAGCGATTGATCTGTGCTACATGGAGGAGCTGGAATATGAAGTTTCCAGATGTTGTCTTCACCCAATGATCAAGAACGACAAGGATGCAGCCTCCTGATATGATCGCATCCTCATGTACCTGACGAGCCTTACCAGCAGGAAAATGGGTATGCCAGTTCGGGTCTGTAAGGTCAACGGAACGAATCTGGAACAGGCAAAGTACTATATCAAAACAACCTTGGGCACTTCTGTTACATTTCTGGGACACACGGAGGAGGATCCATGGCACGGATCAGGACAGGGAGCCGGCAATTCACCCGCCCTCTGGCTGTTCATCTCGAGTACTCTATTCGACTGCTTT…
S33_gene_130	Sro1554_g282000	HOM02SEM026270	-	-	-	-	TGTTGACGGGAACATATTCCCTAGTTCCTACAGTGTTTCTTGAATTGATGGACATAGACATCGGTGGCACCAGGGAGACGCCGGTGCCAATTGCCCTGTGGATACCTTATCACATGTCCGAAGTTGTCAGGGTTTTGTCGGGAGTTGCAACTCTTCCTCCATCTATGCGGGACTGTTTGTATTCTATGCACGAACAGTTTGAGAATTTCAGGACTCACAAGATCAAATCGGGGGATGGTTGGGAAGCTCTCTTTATTGTGGCTCTGCTGGTAAGATGTCTGACCAAATCTTTTTTCGACTTGGTGAAATTGCAAGGTGTCTCTGCGGACGTAGAGGTATTTTGGAACGAACCATTTGACGGCAAGGTTGATTTTGGCTGCGAATCAGTCCAAGAGTTTG…
S33_gene_132	Sro109_g054390	HOM02SEM044791	-	-	-	-	GTAAAGCCCTACACCTCTCTAAGGTTTCCCGCGAGACATTCAATCAATGGTGTAAGGAAGTCCGAGACGGTTTCGGCATCAACAACTACATGGCCCTCCCAATCAATATCCTACCCCTCGACTTAGCTCGTGCCACAAATGTGGATCCCCGATCTTTGTTTGACCGCAACAACAACCTTTGCAGCACCTATAATTCCCTTCACACTCAAAAGATGAATCTCGAAGATGATGTAACCCGCCTCCGTCTTGACGTCGCTCAGCTCACACGCACCAATCAACGTATGGAAAAAGCCCTCGCTGACCAGAATGAACTCCTGGCCAGGGTGGTCGATGTACTCGAGATCAAATTCGACAAACAAACCAACAAAACAGTTTCCACACCCGCTTCCACCAATGTCA…
S33_gene_133	Sro593_g172330	HOM02SEM068415	-	-	Sigma-54 interaction domain, ATP-binding site 1 (IPR025662)	-	gAGAGTGGCTCCGGGAAGTCCTGGTTTGCCAAGAAACGACTGCCATCAAAGCATAGGGATGCATCTTTCATCTACCATGAGCTCGGTGATGATGATGTGAAAGAGTGTGGTGGTTTCCATCCAGAAAACGAAGCACTGGGTTGTGCATACCAGAGGGCTATGCAAATTCTGCACAAGATGGGCCACCACGGGTCGTTAGTGTACCAAGCTGTAAGCGAATTGTCTCGAAAAAACAACAACCAGCGAAACTTTGCAGCCCTTAAAAGGTTTGACGAGCTAATGAAGAAAGCTGTGAAACAGAATGCTACTGTAAAAGAATGGTGGGAGAACCCAAACCACACATTGGAACAACTTGTTATTATCCTGGATGAGATGGGCAAAGTTCCAGGCTTCGGGCGG…
S33_gene_137	Sro2166_g317260	HOM02SEM000007	Zinc finger, CCHC-type	-	-	-	TAGAACTGAATACTGTGGCCGAGGATGAACATGTGCCAGAGGTGGAGCGATACATTAGGACTATCAAAGAACGCACTCGATGCACCTGGCACTCGCTTCCATTCAAGAAGATTCCCAACCGAATGATCATCGAAATAGTATGCAGCAGTGTAATGTGGCTGAACATGTTCCCAGCCGACGATGGAGTATCAGATACCCTCAGCCCGCGAACAATCGTCACTGGACACACCCTGAACTACAACAAGCATTGCAAGACACAATTTGGGGCGTATGCACAAACCCATGAAGAACACGACAACACCATGACATCCCGAACAACTGGAGCCATAGCTCTCAGACCAACCGACAACTCACAGGGATCATACTACTTCCTGAGTCTCACAACAGGTCGAAGGCTCA…
S33_gene_140	Sro1523_g279580	HOM02SEM007226	-	-	-	-	TAGAGCCGACACGGGAGGAAAGNNNNNNNNNNTTGTTCGATTATGTTGCAGACAGAACCGGTGTGAATCTTTGGCATTACAAAGTCTCCAAGAAATTGGAGGGATCTCCGGAAATCTGGCTTATCTTCGATGATGCACAGATTCTTTACGATAGAAGGCACGACGCATTCTGGGAATTAGTCACGAAGCAGAAAGGGCAGATTGAGGCGGAATTTGGAGCGATAAAAATTATTGTGGTTGTTCTCGCGACATACCACCTGTCAACCACGACGGAATCACCTCCTTGTTTCAAAGCCCAGAATTGACTCGGTTACGAAGATTTACTGTTTCAAAAAGAGGAAGCTGCGATGGTCTACCATTGTCGCTGCATGCGTCCTGATTGGATTTAATATTTCGAga…
S34_gene_3	ps00G89130	HOM02SEM001356	FAD dependent oxidoreductase	Putative oxidoreductase	FAD/NAD(P)-binding domain (IPR023753), FAD dependent oxidoreductase (IPR006076)	oxidoreductase	TCGTTGTCCTTGTCTCTCTCTCCTTCCTTGGTCTACCCTTGCAAGCCTTAACACTCCAAATGTCTGCGGCTCGTCGCGTGGTCGTCGTGGGCGGTGGAATCCAAGGGACATCGGTGGCATACCATTTGGCGGAACGAGGTGCTCAAGTGACACTCCTGGAAGCCAAGGCACCGGCGTCGGCAGCATCGGGCAAAGGAGGTGGTTTCATGGCTCGCAGTTGGGGGGATGGATCACCCACCCAACGACTCCACGAATTGGCGTTTGATTTGTACGAGACCATGGCACCCGCACTGGGATGCACCAGCTATCGCAAGTTGCCCGTCTTGTCCGTATCAGCAGGATACCGCAAGGGCATTCCACAAGCCAAGAAAAATAAGCAATTAGCCGAAATGTTGCCCA…
S34_gene_10	Sro238_g095610	HOM02SEM012785	-	-	Zinc finger, RING-type, conserved site (IPR017907), Zinc finger, RING-type (IPR001841)	-	TCCGCAAAGCCCTAGTGATGTTGTCTGTTGGTAAGTTAGGAGGCATGGCGGGAATGAGGAGCAACCATCGCAACATTTTGTTCGTTCCAAATCCGGACGATGAATACTACGACGGCGGTTGTAACTGGGTGATTTATCCTATAATGACACGGAAGGAAATGTTGGAATGGAAGGGTGACCCGTACAATGTTGCAATAGTTATTGGAGAGACTGTGCCAGAAGTAAAGGAGGACACCAAAGGGGATATGTGGAAAGTTGTACCTTCAAAACATGATTCCCAAGCAGCCGAGAAAAAACTTTTCAGCGGACAATACGCCGGAGCAGCAGAAATCAACATCTGCAGTACAAGTGATCTCCAAATTGTAGGAAAAGGCTTAGGAGAGATGGCTCTTGCTTTAT…
S34_gene_14	Sro707_g190560	HOM02SEM001802	Ubiquitin-like domain superfamily	-	Ankyrin repeat-containing domain superfamily (IPR036770)	-	GGTCGAGCCACTGTCCAGTTCCCGAGAGATACCGCAATTTGGGTTGCCGGATAGAAGGCAACCATTTGAGGGGTATTTCCATTGAGGCTTTAGAGGAATTAATGGACCTGATTGGCAGTGTTCTGGAATCTGGTTACACAATCGCTACGGTTGAGCACAATAATGAGGCGGTGGCGACTTTGGACCAAATCAATCTTTATCATATCAATGAGCACTTTATCAAACCCCTGACAGAAAAAGCGGATTGTTCCTTTGTGGAGCTGGCCATGAACGAGTGCCAGGCACCAGTCTACATGGTGAGTCACTATTGGGGGACACCGCTGGTGGACACCATACCGGTACGGATGCTCAAGCTTCATCGAAAGGAATGTCATCGTGGCAGAAATAAAAAGGATTATG…
S34_gene_23	Sro180_g078681	HOM02SEM029162	-	-	-	-	AGTTATGCAGCAGGTTACTTTATCAAGCCATCAACAGGGCGTATTTGGAAAAAGTGTCATCCTATTATTCACTTATTCTATCCAAGAAGGAGCCCACAGGTTCCAGTGGCCAACCAAAACCGACAGAGCCCTACCTTTTAAAAGACGGCGACTTCATCACACTATGGCCACCCACTGGAGATTCGATTAGGAAGACGTATGACAAAGCCTGCAACAATCCAGATAACCAATGGAAAATCAGCGACCACGACCGTCACACCAGAGAGATCCAAGCTGTGCAGTGTCGCTCCATTTTCGCCCAAGACCATACACATGAGGTTGTGAAGAATTACCATGACAAGAAGAACCTGGGAGCTGAAGCGATGTGGACCTGTAGCACTGAAACTGGTGAAATTGCAG…
S34_gene_25	gene11380	HOM02SEM000162	RNA-DNA hybrid ribonuclease activity	-	Endonuclease/exonuclease/phosphatase superfamily (IPR036691), Ribonuclease H domain (IPR002156)	-	TCCATTCCAAGAAATGACACCAAGTCGCCACTTATATCAAGGCAAAGTATGAGTACCTGGCAAACCACAGCTTCTTCAAACGACTGTGGAACTTTAATCAAGCTCCGACCCAGCAGGAAGCGGAGTCCCTGGATCAGTTACTATTGGCGTCAAGCCTTCACGCTGCAAAGAAATATCCCACTTATTCCCCGATCCCCAGCTCCCCCACACTGACTCAGCTGCGACTCAAGTTTCAAGTCCTAACGATGGCCCTGCATGCACTCCAATGCCAAAATGATGTCACCAATCAGATTCGATTATGGATGCAACAAATTTCCGACCCCAACTTTGTCCTGCCAACTACCCTGGAGGACTGCAAAAAGCAGAAGAAACTGGCGCGGAAGAACTTGCGGGCAGCTG…
S34_gene_27	Sro77_g042050	HOM02SEM013883	DNA helicase, UvrD/REP type	F-box DNA helicase	DNA helicase, UvrD/REP type (IPR000212), UvrD-like DNA helicase, C-terminal (IPR014017), P-loop containing nucleoside triphosphate hydrolase (IPR027417)	F-box protein, helicase, 18	ACATCGCAGAGGTGGCTTCTCGAGTCCTCAAGGCCGTCGGAGGGGAAGAGCTGATTGGCCGCGCCTTAAATCCGGGCCAAGTACACAACAATGAGGGATTTGATAATCGTGGTGTGGTCCTGTGTCGGACCAACCAAGGCTTGTATCGATACCTGTTCTTCAACAGGCCTACGAGATGGTGTTTTCTTGATGGGTCCAAAAAAGCTTTTCCGAATCCACCAAAATGGGTTCACGAGTTGGAATCCTTCATTGCTTCAGTTTCTTCCTTGCGACAGGAAGATGACGACGGCGGCGATGACTCGGATGACCAGTCAGTACAAGGAATGGCGACATTTCGGTACAAGGACGAGGTGTTTACCAGCATTGCGGAAATACAGACCTTCATTGATGATGAAGGGG…
S34_gene_28	Sro1618_g286410	HOM02SEM002318	Eukaryotic translation initiation factor 3 subunit M	Signalosome and eIF3 complex-shared subunit 1	Eukaryotic translation initiation factor 3 subunit M (IPR027528), Proteasome component (PCI) domain (IPR000717)	formation of translation preinitiation complex	CAGCCACGGCTGCTTTGCACGGATTGCTGCAAGTTTTCCAAGAGGGGAAGTTGGACGAATACCACGCTTTCCTCAAGGCCAACGGCGGAGAGGCCAAGGTCTTGCAACCGTACGGTCTATCCTCGGAAACATGCATTCGACAAATGCGTATTTTGAGTCTTTGCTCTCTTTCTGCAGAACACGAAGAGATTCCTTATTCGGTTGTTGCCAAGACACTTCTCTTGCCCAGCGAAGATGAAGTAGAAAGTTGGGTCATTGCTGCAGTGTCCAGTGGACTCCTGTCGGCCAAAATGGATCAGTTGCAGGAAAAAGTTATGGTAGAACGGTGCGTGGTCCGAAAATTTGACATGGCGCAATGGAAAATCCTTCAATCAAGACTGAAAACATGGAAGCAAAATG…
S34_gene_33	Sro109_g054390	HOM02SEM044791	-	-	-	-	atcaatcttctacctcccgacctgtctcgtggcacaaatctggattcccgaacgatGTTTGACCGCTACAACAGTCTTTGCAGCTCTTATACTTCGCTCCACACCCAAAAGATGAATCTCGAAGATGACGTAAACCGCCTCCGCCTTGACGTCGCGTCCCTCACTCGCACCAACCAACGAATGGAGAAAGCCCTCTTCGAGCAGAGCGAACTCCTGGCCAGGATCGTCCATGTGCTCGAAATCAAATACGATAAACAAGCCAAGAAACAAGCTTCTGCTCCAGTCCCCACCGTCATGCTCTTCTCTGACAGCACCAAGCGCTGGAGAAACGACTTCTCAGTTGCGGAGATGTTCGTCCGATACTTCACCGATCAGTGCTTTGAAGGCTACGAATTAGAG…
S34_gene_37	Sro1182_g249900	HOM02SEM003468	-	-	-	-	TTCATTGCCGCCCTATTCAGCTGGGACGTCGACAACCAATGGCCGGTGAGTATCCGAAACCTCCTCGTGGCGTCCCTCCTCCGCCATTACAATGACTTCATCTTGATCATCAACCACCATCCAGAAGGCATCTATGAACCCACATCCCGCCATGCACTTGTCCATGCCGTCGAAGCAGCTATGAACCGCGCCGGTGTGACAGAAGACATCTTCCGCCCATGGTGCGTGGAGCTCCGCGAGCGATTTGCAGTGGACAACTTTGAAACCCTACCCATCCACCTACTTCCGCCGGGCATGGCAGACAACAACAAGGTTGACCCCCGGTCGCTGTACGATTGTTTCAACACTATCTGCCACTCTTACAACTCCTTGTATCACCAGAAAAATAGGCTTGAAGCG…
S34_gene_42	Sro136_g064270	HOM02SEM047807	-	-	Zinc finger, RING/FYVE/PHD-type (IPR013083), Smr domain (IPR002625), Zinc finger, RING-type (IPR001841), Smr domain superfamily (IPR036063)	-	AAATCAAGAATCAAATCCAAGAGGAAAAGATGGCGAACACCAAGACGACACAATGTGGCGTTGCCAGCGCTGAAACCATCTCCACTTTCGCACCCAAAGCATACGATATATTGAGGAGCATACCCACAAGATTTCGGCCACGAGACTCCCCCCAGAATCTCTCGTCATTGGATCTTCACGTCTCCTTTTTCGAACTCCAAGTTCCATCCTCTCCAGTGTGTGTCCTCGTGTTTTGCCCTCGCACAAAAGCTCTGGAGATTCTGAGGCTACCCGATGAACTTCAACTGTTTCCCTTCTCAGAAGAATCCTTCCATTGGGTGTGGCATAGAATTGCCTTTCGGATTCATCTTGGACTCCTGAAAAGGTCTGCTGGTGGAAACGATGATCCTTATGAAGCTC…
S34_gene_46	Sro1534_g280460	HOM02SEM053439	-	-	-	-	CAATTGGCTGAGGAAGAGCTCAATAAAGCTCAGGAACGCCTGGGAATGTTGAAAGGAGAACAGCAGAGATTTGAGCAGCAGAAATCGGAAGAAGACGAATCGATGTCACTCAGCAACAGCGTGGCGCCCAGCCAACTTTCCGTTGGTAACCTGGAGAATGCGAGAGGAGCATTCAAGATACACAGTCGAGATTCGGGAGTTGCCCGGCACCCTCTGTTCTATAAGGTTGTCCAAGCCATGAGCTCGTCAATGGTGCCAACGAACGAGGCGCCAACACCTCTTGAAATTGCTCTTTCAAAAGTGCCGCAAGAGGGCTGGACTTCACTTGCCAACTCAGTCTATGCACTAGCGAAAGAGTATCGGTCGCATATTACAGAATCAGGATCACTTAAAGGCCGA…
S34_gene_69	Sro494_g154240	HOM02SEM000012	Adenylyl cyclase class-4/guanylyl cyclase, conserved site	Receptor-type guanylate cyclase gcy	Nucleotide cyclase (IPR029787), 3'5'-cyclic nucleotide phosphodiesterase, catalytic domain superfamily (IPR036971), Adenylyl cyclase class-3/4/guanylyl cyclase (IPR001054), 3'5'-cyclic nucleotide phosphodiesterase, catalytic domain (IPR002073), HD/PDEase domain (IPR003607)	Guanylate cyclase	AACGACATGTGGATTAGTTCGTTGACTGCATCCTCATTCGTCCCTTACCTTCTCATTCTCTTTGCTATCCACCAGGAACATTGGCTTGCAGAACGACAGGACGCTGTAAATATAAAAGGCAAGGGGGTCCTCAATTCATACTTCATCACAATCAAGTCCAAGGGTGCGGAACCTTTCCAGCAGTCCTCGCTTCCAGAGGCTCACCCCTCCACCCACCCCTCCTCCATCTTCCGCCAAGTTCCATCAACATCTGATGCCTTGAAGCAAGACCGTCTTGTCAAATGGATCACCGACCTTTTCGTTCGTCGAATAGAAACCATTGTTGCTCGACAGAATCCGGATAAGGTCGGCAAATGTGCCCCAGCGGCACTTGTATACAGGGTTCCTGAGGGCAAGACG…
S34_gene_70	Sro478_g150990	HOM02SEM000012	Adenylyl cyclase class-4/guanylyl cyclase, conserved site	Receptor-type guanylate cyclase gcy	Nucleotide cyclase (IPR029787), Adenylyl cyclase class-3/4/guanylyl cyclase (IPR001054)	Guanylate cyclase	CAGCGCATCGTCATGCAACGAGCCTTGGCGTCGGGCGCCATTGTCTCGTCCCTGTTCCCGAAACAGGTTCGGGAGCAGCTCTACGAAGAACGAAAAGAGGAAGCCAAGCCAGAACAGGCCTTCTCCGCCACTACCGGTACTTCCAAACACAGTTTCCAGGGCGAAAACGCTCTGAGCAGGCACATGGCCGGCGGTGACAGACAAGCTTCGTCGTCCAATTCCAGGCCCATTGCAGACCACTTTGAAGAGACAAGTATCTTCTTTGGTGACTTGGCGGGGTTCACTGCGTGGTCTTCCAAGCGAACCCCACAGGATGTCTTTGAGCTTCTCGAACACCTTTACGGAGCCTTTGATCGGATTGCCAGGCGACGCGCAGTGTTCAAAGTAGAGACGGTGAGT…
S34_gene_79	Sro180_g078681	HOM02SEM029162	-	-	-	-	TCTTCGTTCTTTAAGCCCAGTAGGAAGTCTGGCAAGAAGAACGCAACAATGCAAGTCGCTGCTTCTTATAATGCCCCTGCTGACACCACTCAATCCACTCAACCGACACCAAATCTGCCTGTGGAACTAAGCAAATATGTACATGAGAAAACAAGCGACAATTCATTCTGTGAGGCGCATGCTAATAAGAAAGCTCCACTGGCCATGATTGCTCTGGCGACTGCTGTTGTTGAGAAAATAGTGAGACCAAAAGGTGGCGAGCTCATACCTTCTTTTTTTGAAGGTCTCACAATGACAATACCTCATGTTGATGGGAGCGATCCACACTACCACAGCATTACTGGCAGCAAACTCCTTTTGGTGGACTGGAACAAGATGTATGGTCTGAATTTAACATGT…
S34_gene_82	Sro3204_g345200	HOM02SEM000023	ABC-2 type transporter	ABC multidrug transporter atrI	ABC transporter-like (IPR003439), ABC-2 type transporter (IPR013525), ABC transporter, conserved site (IPR017871), AAA+ ATPase domain (IPR003593), P-loop containing nucleoside triphosphate hydrolase (IPR027417)	(ABC) transporter	CCTACAGGAGCCGGAAAGTCCGTCTTTCTCCATGCCCTGGCTGGGCGCATCAAGACTGACCCCAAGCTTAGTCTCTCTGGTGACCGCTATGTGAACGGGGAGCTTCAGCCGCCCGACACTGTCCTCCAAGCCGCGTTTGTGGAACAGGAAGTGAACTTCTTTCCCCGCATGACCGTTCAGGAAACCTTGAGCTTTCGTGTGGCCTTGCATTTTGGTGACTTGGTGGACGATGAAGCGAGAGATGAGCTGGTGCGAGATCTACTGGAGCAGCTGGGACTGACTATTTGTGCGGATACCATTGTCGGTGACCACAAAGTGCGGGGTATTTCTTGTGGCGAGAGAAAGCGCTTGTCTATTGCTGTTGAGATGATCTCCTCCCCTCGTTTGGTCTGCTGCGAT…
S34_gene_85	Sro1551_g281760	HOM02SEM025430	-	-	-	-	TCTACACTAAATTTGACGCGTTGACAAACCATGGAAGAATATATACTAGTAGCACAGATTTGTCTGTGGCTCAGAGTTTGCCCTCGGATAAGCTGACTGATGCCGAAGTCGCCGAACGCAGAGCTTTTGAAGGCGTGGCAGCAGCGGTCGATGATCACTACCGCAACGTTGAAGTCCCCGCGGTCACAACAACAGAAGTGCTCTTGAGACAGCGCGTGATGGCCCCAAAGTTGGGGTCTGCTAATGTGAGCTCACGCTCAAAGTTGAATGAGGCTCGTGCGGGGAGGAGGTATCCTGTGAGTGTGAATGCATGGAATGGATTCAACCAGAGTGTGGCAGGTTTCACACCACAAAATCGTGCTTTGGACCGCCCTAGAAAGTTCGATATATTCACCTACT…
S34_gene_89	Sro160_g072021	HOM02SEM003468	-	-	-	-	AAGAAGAAGATCTATTCTACAACGATGTTCGCGATGGTCTTCTGACCTCTGCCGCCAATAAACAGAAGAAGGCTTTGAAACATTTTGATTTTTTCCTGGACGGTTATTCGAAACAAATTGGAGTCAAATCAATGACGGCAGAGTCTATTCCCTATAACGGCGTTTATGCCAAAAGGAAGAAAGTCACCACACAGATGATGCACGAATTCTGGGATAAAATGATCGGCGCATTCTTTTTTTACATGGCCAATGAAGCAAAACAGAAATGCAACCAACAAGCCCCTCTGTTGAGCTTTGGTACCGCCGATGGATATTGCTCCTCCGTCAAAATGTACTTCACAAACAAGTTTCGTGTGGAAACCGAAATTCCAGTTTTCAAAAAAGACAACTGGAGGACTC…
S34_gene_92	Sro180_g078681	HOM02SEM029162	-	-	-	-	ATCAGAGACTTGTACGACGAAGCGTCCAACAATGACTGTACTCCGTGGGGTATAAGCGATCATGAAAGGCACACAAGAGAGATACAAGGGGTAAGCTGTCACTCAGTGTTTGCCCAGGACCATACGCACGAGGTTACCAAGAACTACTATCACAAGAAAAAGATGCAGGCCGAAGCCATGTGGACGGTTGCCACAGAAACTGGCGAAATTGCAGCAGCTGTTTTGGTCCCTTCAACCAAGACAGTTCATTTCTCACATGCTGCTAGACAGTTGTCTCTGAGGGAACACTTCAATCCTCGAGTCATGTACAGTGACACTTGGCCTTGTAAGAGTCACTTTTGGTCGCTTCTTCTTGGCAATGAAATTCAAGGAAGACTTGGTCTATTCCATTTCGTGCAG…
S34_gene_95	CC00G185810	HOM02SEM000094	-	-	-	-	ACGGCAGAGTGTGGTTGATCGACTGCAAGGGCACCTGCATGAATCCGAACTGCTTCAAGACGATAACTCAGTTTCGGGGCCTGTTTTGCGCGAACTATTCTGCGACGCGTGGGCCATTTCCTCCTTGCCTTAATGCTTGGTGTGGAAAGTGCTACAAAGAGACGGGAGATGTAAAATTTCCTATTCGGTACACGGTTGATGATGACGGTAACTTGCTAGTGAAGGAAAAGGACGAGGACAGGTTTCTCATCGGGCGTAACGGTGACAACCTAATGACTCCTTTCCAGTGTGAGTTGTGCCATTTCCGCAACATACAGGGAAGAGACCCAGAACCATGTGACCAAGACCTGATGATGATGAACTTCATGCGGCGGGCAAATCTGGATGCACTTTGGTCCC…
S34_gene_105	Sro962_g225110	HOM02SEM046952	-	-	-	-	CAGTTGGATGTTACCTCGGTTAGCGACGATGGCATGGTCTTGGCTTCGAACAAAGAGATAAAACAAATGTGGGGAGCAGGAGACAGCAGTCCAGCGGATTACACTGGCGGGGAAGGTTGCTCAAGAGAAACTACGTACTCCACCTTCGTGTTAGTGGCATTCTCCAATTCCAACATTTTTGAACGCATCTGCCGATCCAACTTGACCGGAGGCGTCAATGAGGTGATCAGGGAGCCAAGCCTTCTTCCTCGCATGCTTGCACACCTTCGTAGACGCATGCCTGCACTTTCCTACAACGACTTTGCCAGGCTACACAATGTTATTCGACAGAGCACTTTAGAAAATGATGATGACTTGTACTGGGCGAGCTTCGCAATCATGGGTGCATGTGTAACAACG…
S34_gene_109	Cre03.g145367	HOM02SEM014270	S-adenosyl-L-methionine-dependent methyltransferase	-	-	-	AATGGCAATGTTACAATGAGATTCTGCCAGTCCACGTTCAAGTACTATCTCGATGAGTTTCATAACAAAGCAGACGGATGGTTCTTTAAAGAAGATATGTATATATTTACCTTTTTGACAGCCACTCAACACAAGATGGGTCTGGTGGGACCGGTGGGAGAGATAGGTGTCCATCATGGCCTCCTCACCACGGCACTTGGCATGCTAGCAAGTCCCCAAGAAAAGCTGTGGGCAGCCGATTTGTTTGACAATCAAAAGGAAAATGTGGACAAGTCTGGTAGAGGAAACTATGATATCTTTAAACGCAATTTGCAAGAATTTGGATTAGCACAAGATGACAACACACTCATTCAGTCAGTAAACAGTCTTAATATCGACCACACACAACTCAAACAAAAG…
S34_gene_120	Sro225_g091850	HOM02SEM024171	-	-	-	-	TGAACGAGAGCCAATGAACTTTGTCCTCCAGTACGATCTCAGCACAACCTTCATTGATGCAAATGGCTACCACTCCGGCACAGTCTACAGGCACATTGCAAGGCTACTCCAAGGTTGCGGGTACATCAGACATCAATACTCGTGTTGGAGAAGAGAACACATCAGCCTTGCCCAAGCTCAGGTCAACGCAACCTTCATTCCAAACCAAATGGAAATCCAATTCGGACCCGCTCCCGGAATAGTCATTGCCCTCCACTACGAGCAGCGTTTCGGATTCTATGTTACCCGGTGATAGAGAAGCCGCGGTGCGCCACACCGAGATGGAGGGTTATCTTGCATTGCAGGAGGAACCAGCAACCAAGAAACGGCGCCGATCGACACAAAAGAAGAAGCTTCCCT…
S34_gene_129	PSNMU-V1.4_AUG-EV-PASAV3_0110840	HOM02SEM001287	AAA+ ATPase domain	-	Ribonuclease H superfamily (IPR036397), 3'-5' exonuclease domain (IPR002562), ATPase, AAA-type, core (IPR003959), AAA+ ATPase domain (IPR003593), P-loop containing nucleoside triphosphate hydrolase (IPR027417), Ribonuclease H-like superfamily (IPR012337)	AAA	AAGGTAATGAAGCTCCCCAATGGTGACGAATGCCACTTTGTTGACAATCGTTCGTCGTTTCATGGGTGCATAGAAAGAGACAGTTTCTTGCGGGGAGAGAGTACTTCCCAGTCCCAGCTTGTGGCAATAGACTGTGAGGGGGTCCCAGAATCCCTGGAGTTGCTTCAGGTAGCTACCCCAACAGCTGTCTATGTGTTTGATGGGCAAGTATTGGGTGCAAAGTACCTTTGCGATAAACTCCGACCTCTCTTTGAATCAACCAAAGTCACCAAGGTATTGCATGACTTGCGACAAGATGTTCGTGCCCTCCATGAACTTGGTGATGTCAAACTTGTAAAGGTGATTGACTCCCAGCTGGTTGCAGAATGCTTGTACGATGAATTCTCTCTCGGCTTCAAT…
S34_gene_131	Sro1915_g305130	HOM02SEM120578	-	-	-	-	AAGCGTAAGATCATATTCAAATTAACCGAAGCTAACAAAAGGATCAAGTTCTGCCGGTGTATTGGGGAAGCTGCTACTAAAGAAAGGACGGGAGACAAAGAAGAAACAACGAAAGATACAAAAGAGAAGGGCGACGACAACAAACTGACGTTGAAAAGCATCGAGTTTTCGGAACCACTTCTTGGCGAAGATTCTGCCGGAAAGGCGCTGTACGTCCGGAGGTGCTACGAAGATCTGCACCTTCTCATTGATAAAACCAAAGAAGAAAACCAAGTTGGAGGAGTCGTCATTACGGGAACACCAGGAATTGGCAAGACCATGTTTGGGGTGCATTTAATCCACCAGTTTGCCCACAAAAATAATTTGACTGTACTTTACAAGTTCAGAAATGAGGGTTAC…
S34_gene_139	gene20160	HOM02SEM033465	-	-	P-loop containing nucleoside triphosphate hydrolase (IPR027417)	-	ATGTCAGGAGAAGAAGATGTACCTGAGAAGATTTATTTCTGGTTACGTTTTGTCTTGACCGCTGCGGCCGTCATCGGGGTTTTTCACCGCACAATCTTGGTAATTGTTTCGGCACTGCTACTAGGAACCAAGACCATACCAGAACAGCCAGTTGATGGCGGTGAATTTGTCGAAAGGCCAGAGCTGCAAAAAGAATTTCTAAAAGCGATTAGCAGTGCAGATTCCGAGACGGTGCTTGTATACGGTGAGAGAGGTGGGGGAAAGACGTCGCTGGTCAGACATGCTTTGAAAAATCGACGTGGTGTGATATCTGTCTTAATTCAAGACATCACTCACAACGGAGCACAGGACGAAATGATAGAAAAGTTATCGAGAGAGCTTAATGTTTTCAAAGTCTCC…
S34_gene_154	Sro4307_g353690	HOM02SEM046868	-	-	-	-	GTCAAGGTGGTGTACTTGGAGATTATACGGAAGGATGAATATGCCCAGTGGAAGGCGAATCCTCAGTTTGTTGGAGATAAGCCTGACAGTTTGCGACCCATCGGACAGGAACACCGCTTTGATATTTCTCATCTCAACGAAAATTTTGAGGCTTGGCATGCTAAAGTCGCTACTCTCCCCATTCCGCTTTACTCATATGCTGCGGTGAACAACATGACTGATAACTCGCCTTCTCGGAAGTTTCAGTACGTCTTGGATGACCTGACATGGGAATGTGAGTATTCTGTGAAGCTGTGGGTCTCGCAGCAGGACAACATCAAGAAGACCTTGGTAATTCACATGCCCAATGATGGCTACTTTTACATCAACGGGATTGCAATGGAACATTTTTTGGGTGCG…
S34_gene_164	-	HOM_orphan_434	-	-	-	-	AGGCAAAGTTCATCAAATACTATGGTCGTCCGGGTATTTTCGATTTGTTTGAGAAGCTTGTTGACAATCGAGATGGTGCAGATTGCTTCAACATTTCCCTAATTGGACCTCCAGGCTCCGGCAAGAGCAACTTGGTGTTTGCTGCTTCAGAGCACATTGCCTTCACAAAGAAACAAAGTGTGCTCTGGGTAGGTCGTCGAGTCCATGAGGAAAAATGGCAGTTGAAGCTTTTCCGTGCCGAGGATGAAGAGACCGCCACTGGTGGGGTTCTAGAAGAGTACGAAGAAACTGATCTATCGCTGAACGATATTTTGAAGCTTCCAGTGGCGCATGGTGTCCAGGTTCTTGTTGTTGATGCACCAACCAAGGCGAATTCCACCAGTGGCGGTGTTGGTGCTG…
S34_gene_175	Sro180_g078681	HOM02SEM029162	-	-	-	-	CGCAACCATTCAAAAGCTGAAAGATGATGCGCCGCAACCCTGTGTTCAATCCTTATGCTCGAAATCCAGCTCCATTTCCTCAGAATGGAGGAGAAATGGGTCGGCAGAGTCAACAAAGGAATTCCCAGCAGCGACGGGGGTACCAACTCGCAAGGAAGACGCGCTCACCAAGGAAGGGCGACCAAATCACCCTTCACGGTGGCGTTGCTTTCGAAGCATTGAAAGACTGTCAGATCTGCAGAGCTAGACATTGGGGACTGCGGGTACCAAAACGCTCACATCACATATTGTGCATAAAAAACACCAAAACCAGAGGGCAAGACGAACTATCGCAGCACGCAAAGGACTCCGCCGTGGAGGAGAAGCGTCTTCAGGAACATTTTGCTAGGCCTCTTGAAG…
S34_gene_186	Sro180_g078681	HOM02SEM029162	-	-	-	-	TCATTCGCTTCTTCCCTCCACTTGGTGATGCTGTTCGAGATGCGTATGATGCGGCCTGCAATAACAGTCTGACTCCATGGGGTATTAGTGATCATGACAGGCATACTAGAGAGATACAGAGTGTCAAGTGCAGCAGCATCTTTGCACAGGATCACACACATCAGGTAGTGAAGAACTATTTCCACAAAAAGAAACTTGGTGCCGAAGCCATGTGGACTTGTTCTACTGAAAGTGGAGAGATAGCTGCAGCCGTACTGGTCCCTTCGACAAAGACACTGCACTTTTCACATGCAGCCAAGCAACTGTCACTGCGTCCACACTTCACTCCAAAAGTTATGTATAGTGATACTTGGCCATGCAAGAATCAGTACTGGTCCATGTTGCTTGGAAAAGAGATCG…
S34_gene_187	-	HOM_orphan_436	-	-	-	-	AGTCCTCTACAGCTCGAGCCAATATACTAGAAGTTAACGCTGAACACACTGCCCGAATATCTACTTTCGAACCAGTGGTTCACAAGGAAGCTGTTTTGGACGAGGCAGGCGCTCTAAAACTAGCGAAAATAGTGGGAGAAAAGAAAATCTGCGCATTCCTTTTTGACGCCATGAATGGCCGCTTTGGTACTCGAGTCGTTGTGGACTCTCAAGACTTTCCGTGGTTATCTCAGGGTTCGGGCGACCGCCTCAAGCCCGACGGCTTCATTGTTCACGAGGCACTGGCCGATTTTCGAGACTCTGATGCGGAAGAGGTTTTAGCAGAAACTCGCGCATCGGTGAATGGGACACCCGTCCATGATCGGTATGTTGAAGGCGAGGTCTTCATGATAGAGGGCA…
S34_gene_190	Sro2737_g335940	HOM02SEM033086	-	-	-	-	AAGTTTGGCCATATCGATTATAGTGATATGGCGACTAAGTTGGCCTTGTTGTGCGCCCCAAAAGGTTCGCTGTCCAGCCTGAATGGAGAATTACTTAGCTTCGGATTCCAGAATGCCACGCATGGACTGGTGCGAGAAATGTTCGAGTCCCAGCTTGAACATATTACCGAAACGCGAAAGAGTGCAAAAGGTGGAAGGACCAACGAACCATCAAAGCCGATCATTGTCTCGGGTTCAAGTGGAGCTGGAAAAACCACGTTTGTTGGCCAAATTCTGCCCGATCACCTCTCGGAAGCAGCGGAGCGAGCAAACGAGAAAATATTCTTTGTGTACACGACGAGAGGTTATGCTATTCCGGAGGCAACAGAGGATGCTACAACAGAGGACGCTGGGGAGACA…
S34_gene_191	Sro1084_g239490	HOM02SEM000291	Solute-binding protein family 3/N-terminal domain of MltF	-	-	extracellular solute-binding protein	GCACAGCCATTGCCGCTGCCATTACAGGATCGCAGCCAGGAGCTACCCCAATTAAAATTGAATACATTGATTTTGATCCCTATGAGACCGAACGGGTGGCAGATGTCAACGTCATTGGCCTAACTCATACGATGGAGCGTAATCTCTATGATGGTCGCACCCATGTTGGCTTTGCTGCGTCGGCTCCCTTTCGGTATGATGGAATTCAGGTTGGTGGAATGCATGACATGGTGGCCTGCGCCGAACAGAAGAACTTCAAGCACATGGACGAGTGTCAGCACCTAAGAGCCTGCATCTATGAAGGTTCCTCACATGATGCGTTTGCCCAGACGGTCTTGCCGAGAGGACGCATCGTTACCTATGATACACCAAAGACGGTCGCTCAAGGCTTTGCCGATG…
S34_gene_198	Sro45_g027210	HOM02SEM025994	-	-	P-loop containing nucleoside triphosphate hydrolase (IPR027417)	-	TACTCTAGTACAAGGTCGTCCCCGGACTTGAACTCAGCTCCATCGGCAGACACTGCGGGCTCCCGACGGTTGCCTACGCAAGATGAGATTGCAGACGAAACGGAGCACGTCTTCATATCTCTTGATGGCACAGCAGAGAAGATACGAAAACTGATGAAGGAACCAGGGCAGGTAACATTCATTCGTGGCCCCGTGGCTTCTGGAAAGTCGCCCCTCGCTGACTACCTTGCCGAGAAATTTCCGGATGAGTTTGTCATTGTAGAAACTGGAACGACAGAAGAGACATGGTTGTCTAATCTACACGAAGCGTATACAGGAAACGCCATCACTGGCCCCTCTGCGGCGGTGGAAGCCAAGGAAGCAGCACGAGCTTTGCAAAAGGAAAACAAGACCATCATA…
S34_gene_201	Sro286_g108410	HOM02SEM008458	-	-	-	-	CTCAACCAAACATCTTTTCGACTGGGGTTGCAGAGTGTTTAGTGGATCCTGGTCGAAGAGTTATTGATCACGGACTCGGACAAACGGATGGTCCAGAGTCCATTTCTGAAGCGAGGTGCTATCAGGCATGCAGCTGTGCACATCCAATGAAAGTGCGGTATCATCATAACAAAGCAGGAGATTTACCTCATGAACGGTCTGCGCTCGGTCAAGTTGGCTTCATACGTAAAGGAAAGCTCGTGGGCTCACCTGGAACAAGAACGCACTACGAAGTCATCCCAATCACAGCCAAACATAACCTTCGCAAAATTGAAAACGAAGATCATGAATTGTATCCAGCCGACGCCAAACTTGCAACCGTTCTCTCGAGAGTTGATCTCTCGAGCAGGATATTGAGTT…
S34_gene_203	Sro429_g141210	HOM02SEM053480	-	-	-	-	GGCCGTAAGAGAGCCGACTCGTTCTCTTCCTCATCTTCAACGGGGATCCCAAAAAAGAAAGGTGGAGGGGAGAGGCTTATCGATAGTAGTCGCGATTGCAGAGTTATTCGAAATACTTTTGTGAGCGGCACAGGCGATATCTCTGCGGACTTGGTGAACAAAGTCTCAAAGAAAGCGTGTGAGTTTTACATGGCATTTACGGACCCTGTCACTGGCAATGGGTACTATCATGGTCAGGGCGGCTTTATTCGGGGGGAAATGCTTGTAGCGAGGACTCGCCCCGATGACGATGGTCAACCGGAACCAAAGCGCCTCAGAGTCGCCTTTCACGAAGACCTGAACTACGAAGCCACCCCATCGACAGCAAAACATAATTTGAAGAATGATGGTGAAGAGACG…
S34_gene_206	Sro382_g131030	HOM02SEM000012	Adenylyl cyclase class-4/guanylyl cyclase, conserved site	-	Nucleotide cyclase (IPR029787), Adenylyl cyclase class-3/4/guanylyl cyclase (IPR001054)	Guanylate cyclase	GCCTCCTTGCAACAGTTTGAGCGCTTCTCTGAAACCCTGGCGGATGCTGCTGTCACCCAGCAGAAAGATATCAGAGGTGCCGTTGACCAGCTGGCGACGTTCGTCGCAGCTTGGGAAAACAGCGACAAGAACAACGACACGTTTCCCTTTGTGACGATCCCAAGTCAAGAACCAATCATGGACAAGATCAGGAAGCAAGGAAGGCTGAAGATTTGTTCCATCAGTCTCGTTGTTTGGCATGACCAGAGGGAAGCTTGGGAAAAATACTCAGCTTCCAATAAGCATTGGTTGATTGAGGGGCACCTGGCCAAATACGGAAACCTGGATAATTTTAATGCGACCAAGAAGTTCCACCCATTCATCACCGTGAGAGAGAAAGAAGTAGCAGAACCGAAGAGG…
S34_gene_207	Sro1102_g241510	HOM02SEM006102	-	-	-	-	AATTTCTTGAATTGGCTGAAGCTATTATCAAGGACACCGTTCATGAAGAACGTCTCAATGAATGGAAGGAGACTATCAAACGGGATGATGCAGAAGGATTGAGTCTGGGTTATTACACGAATTTCATGAAACGCCATCCAATGCTCAAGGCAACCAAAGTCGACAGCAAAGACACCAAGCGTCTTGAATGGATCAAATATGAGAACGTGGAACAGATGTACTCGGTGATCTATGAGCGACTGTCCGCTTATGGCCTAGCACGAAAGCTGGATGAACCGGTCTATCAAGACGCGAAAGGCAATACTGTTGATGATCCAGTGAACGCGGTTGGATTGCCAGTGGAATACGAGCTGCTCTTTCCGGAACGTGTCTTGCACATGGATGAGACCGGTTGCAACA…
S34_gene_217	Sro2714_g335340	HOM02SEM005152	-	-	-	-	gcagtaggagagcacgaaAAAGACTATGATCGAGACAAAGACAATCCACAACTACTGGCGGAAGCCATAAAGAAGAAGGAGCGAAAGAAGAAAGCCTACACAGTTTGCGTAGAAGAATTCCGTGCATTGGATGACAATGAAAAGAAAGAAGCAAAGGCCTTTGACATGCGAATTGATGTCGGTGGTGACAAAGTCGAATCTATTCTGTGGAAGATAAACGGTGACCAGGAATTCATCTCCAATGAAGACGATCCAATGAAATATCCAGAATACGTTGAGTTGAAGAAAGACGTCTTACTTGGTGACTGCACAGACCACACCAAGCTGGCACCTTTGTTCTTTGAGCACTTCTTCCCAGACATTACCGGTCATGCAAGGCTTTTGGATGAGTACCATGCA…
S34_gene_218	Sro1500_g277830	HOM02SEM075293	-	-	-	-	CTTCCAAATCATTATGGTCAATATTCTTTGACTGAGGGCATTCAGGTGGGTTACACAGGTAACAATCTGCATTTCAAAGCATACTTCCACTCCTTCGAGGCGCCCTGTGGATTTCAGAATGCCATGAATCAATGGGAGATTCATAAAGAGCTAGCAAATCTTGGTGGCGTGACCTTGGACCCACTGACACCTGCTCCGGTTACGTGGCAGTCAGATTTCACTCGAATTTATTTACAAGACTACGACCCACAGGATCATGAATCACCTTGTCAAACTTTGGACCAGCTCCACTCTTACCACCTTTCGGTGCCGGTTACAGAGCCAGTGGAACCAGCCACCAATTTACTTCGCTACCAATGCATCGACAAGACTATGCCACACATCAACCACTACAAGTGC…
S34_gene_226	ptri46040	HOM02SEM000020	P-loop containing nucleoside triphosphate hydrolase	-	Tetratricopeptide-like helical domain superfamily (IPR011990), P-loop containing nucleoside triphosphate hydrolase (IPR027417)	-	GCACTGGAGCCATACACAAACTGTGATGATGGTCTACTAGTGCAAGACGGGACACAAAAAGGAGCACTCCTGGTAATGGGGACATACTATTCCCCGCAGCATCAGCAGGAGGAGGAAACAACAGTGTGGAGTCTCTATAACATTCCCTATGGAGGTCTTCTACAGGCCATGACGCGGTGCGTTCGGTCGTTAGTGCGCATCTCTAGACCACTGCCAGAGGAGGCGAAGAGGATGACTGTTTTGAAGACATGTTTGGAACAGGTACTATGCGGCCGGGATCGAAGCATCTTGATCCGTATGATACCGGAACTAGAAGACTTACTGCCATCAGTCGTCGTATCACCGGAAGAGGAAAAGCCTCCTAGTCGCCAGAGCAAACAACAGCACGAGATTTACAGG…
S34_gene_229	Sro235_g094660	HOM02SEM016021	-	-	Protein kinase, ATP binding site (IPR017441), Protein kinase-like domain superfamily (IPR011009)	-	CATTCTGTGCTTGGCCAAGGAAAAAGAGGAAGGGCCCTTCTTTGCGCCTCGACTACTGGGCGGGCTTTTGTTGCCAAGTTGTTCCTCACTCAGCCATCATTCCAATACAACGCAGAAGAACGGGAAAAGGAAAACAAGCAGCGCTTAGAAGACTCTCGATGTGAAGCCGAATCGGAATGCGATAAATGGAAAGTGCCGGGCCCCCCAGGAAGCAAAGGGTTCTGCAAGGTGCTGACGCTAAACAACTTACCAGCCCTGACCATGCCATTCTTCCCACCAATTCCATTCGAACATCGGGAAAAATACCTCACCCTTATCAAGACACGCCTGGAGGAGGCTGGTGAGAAGGGTTATCTTTATGAAGAGGTCGGATGATGGCACTTCCGAGTCAGGGGCAAT…
S34_gene_243	Sro80_g042954	HOM02SEM003468	-	-	-	-	TTCTACGCCGACGCCCGAGATGGCCTGTTGACCTCCGCTGCGGACGCTCGAAGGAAATCCCTGTTGCACTTCGACTATTTCCTCAAGGGTTACTGTAGGCAGATTGGTATCCCTATCGTGAAAGGCAAGGATATTCCGTACCATGGCATTCCCCGCAAGCAAACAGAGAAGGAGATCTTCGCCTGGTGGGACGCACTCCTAGGCTCGTTCGTTACTTACCTGGGTAAGCACGCCCGCACCGCCTGCAATCTCAAAGGACCTCGCATCAGCAAGAGCACAGCCGCAGGATACCTCTCCGCTACGAAGAACTACTTTGCGACCTCCGTTTTCCGTAATGAGAAACCGATCCCGGTGTTCCAGAAGGCCCCGTTCAGGAAGCTAACCGAGAAACTCGCTGGC…
S34_gene_245	Sro180_g078681	HOM02SEM029162	-	-	-	-	TCACACCTGTTGTCATGTACAGTGACACCTGGCCAAACAAGAAAGAATATTGGGAAGCTTTGTTTCCTGGTTTAGAAGGACGGCTGGGCCTATTTCACTTTGAGCAACGCATTCTGTCTACCTTGAAGAAAGGACACATCGATCACATGGAGGCTGTGAATGACTTGTTGGGTTGCCTTTATTCCTATGAGAGCACCGACTATGAGAATCTCCTTACTGCCTTGAAGAATGGTTCACTCGCACATGATGGAAAGTGCCTTTCCTCTGCCGATATTGCAGATCTCAAAAGGACCAAAGCATTCCGTGATCGGTACTCAAAACACCTTCGTAAAAGACTCAACGAGCCAAACACCATCGTTCAAGGCTTAGATGAGTGGTTCAACAAGTACAAGGTTCAGT…
S34_gene_246	-	HOM_orphan_439	-	-	-	-	TTACACGATATTGTAGAGGAAGATGAGGTCAGTGAGGAGGAAGACATAAGCGGCGACGATCATAGAGTCCTGCACATGTCGAAGATCTACAGGAGAACGGATGATGGCCATCTTGCTATACGTGCTATAGCAGCAGCACTGTGCAAAATGACAAAAGCCAAACAGAATTCATTCATCGACCCATTCCATAAGCTGGCAGAACGAATGCTGTTGCGTTTTACAAAGGGAGAATCGCTGAGTATTCACTGGTGCCGCATGGGTCACCTGGAAGGACAGGGGAAGTGGGACAGGTATGCAAGTCCGAAGAAGTACCTGTATGCTATCGAAGACCTGGGGAGAGGCTCCGATGGCCGGGTTTGGTTGACGTGTACAAGCTCAGGTGCCGTTTGCGTCTTGAAA…
S34_gene_259	Sro732_g194440	HOM02SEM008458	-	-	-	-	GAAGTAGTGACAGAAGAAGGGATAGACACGGCGGTCCCGAAATTCTTGTGGATGCTAACCGCAAAGTTCAAACCTTGCTTGCTTCGTTTGCGGACAATGGTTCCGCCATTTCCGCTGAAATGGCGGCGATAGTTTCAAAGAAGGCATTGCTTCTCAAAATTTTTTGCAATGATGGCGATACTGGCGATCGTTGCCCCCCTTCGGTGGGTCAGGTCGGTTTGATTCGAGGTGACCAAATCGCTGTCAGCCCAAATAATCCGCCCCTTGCTCAAAGACGGGCAGTGGCTGGTTCCAACGACAGGCCTGTGCCTTTACCGGTCGGTGTTGGCCAATCACGATTCTCGGTGACTCCGATCACCTCCCGTCACAATGTTGCTTCTCGGACCATTGATGGTCGCT…
S34_gene_260	gene2237	HOM02SEM006007	RNA-DNA hybrid ribonuclease activity	-	Ribonuclease H superfamily (IPR036397), Ribonuclease H domain (IPR002156)	-	ATGCATCAAGAATGAAGCGGTGGACATTTGCATTGATACCTTTCGATGCTAGCCAGTGTTATGACAGAATAAACCATGTACCAGCCATACTTGCTGCACGATCGGTCGGGACCCCCCAGACAGCTTTGAATTACAGATTTGGAACGTGCCAGAAGACCCGCCACTTTGTCTCAACCGCTTATGGTGTCTCCAGTCAGTCTTACGGTGGACAACAGCGCACAGACCAGGGACTGAAACCAATCCAAGGAGTGGGACAGGGAACTGGAGATGCAGGGGCACTCTGGGTCATCGTGTCAGCCGCATGCATCTCTTGTGTTTGTGCCCTCGGACTTACTGCATCTTTCCTCAGTGTCATTTCCTGTCGACTTACCTGCCTGATGGCCCAAATGTTCATTGATG…
S34_gene_274	Sro29_g019290	HOM02SEM000012	Adenylyl cyclase class-4/guanylyl cyclase, conserved site	Receptor-type guanylate cyclase gcy	3'5'-cyclic nucleotide phosphodiesterase, catalytic domain superfamily (IPR036971), Nucleotide cyclase (IPR029787), 3'5'-cyclic nucleotide phosphodiesterase, catalytic domain (IPR002073), Adenylyl cyclase class-3/4/guanylyl cyclase (IPR001054), HD/PDEase domain (IPR003607)	Guanylate cyclase	GCGGTATCGGCTACTGTGGCATCATATTATGGCCACGAAGAGGGCCTACAAGAAGATATCTCCCTTTCCCAGGGGGGCTTTACGGCGTTGGCTGCTTGTCTCTTCCTTCTGATTGCCATACTGTTCATCGCTTACGACCAATCTTCTCAAAAACGTACTGCAATGATCGTTGCCAATGCAGCTCGTGCTAACGCCATCGTGACAAATATGTTCCCCGGTCAGTTTCGAGACCAAGTAATTGAGGATACAAAGGAACAACAAACGAGAGCACGCAGCACTCAGTCAAGGATGAAGAACTACCTCCTCACCAACGGAGAAGATGGTCTTGCCGATACTAAACCACTGGCGGATTTGTTTCTTGAAACAACGGTGTGTCGCATGACTGCAGCGGTGTCATAT…
S34_gene_277	fso02780	HOM02SEM000438	Pheophorbide a oxygenase	Pheophorbide a oxygenase, chloroplastic	Rieske [2Fe-2S] iron-sulphur domain (IPR017941), Pheophorbide a oxygenase (IPR013626)	Pheophorbide a oxygenase	ATTGGTCACAAAGTCCCCACTGCAGGTTGCGGCAGCACGCGCTCTACGCTGCATCTTCTACGATCTACAGTCGATCAACAACAAGATGACAGCACCATTGCACTCGACAACAAGAAGGAGCCTTCTCAGAGTAGTCTTCGTCCCTTTCATCAAAATTGGTGGCCCGTAGCAGCTGTGACATCCCTTCAGAAAGACCGGCCCAATGCCATTCAGGTCTTGGGCAAGTCGATGGTGGTATTTCACGATGGATCATCGTGGCACGTCTTGGATGACTTGTGTAGCCATCGGTTTGCCCCTCTCTCGGAAGGACGTGTGATCACAACATTGGGACCCAATAACAGCACCCAGTGTCATTTGCAATGCGCCTACCATGGGTGGGAATTCAACTCGCAAGGAACC…
S34_gene_281	AT5G43400	HOM02SEM016125	Uncharacterised conserved protein UCP015417, vWA	-	Uncharacterised conserved protein UCP015417, vWA (IPR011205), von Willebrand factor, type A (IPR002035)	-	CAACTTGGCGATCCACGACGTGGCAAAGGCGACAAACGTAATCATTACGAGTCCCTCTACTGGCTCTACGAGAGTCAGTTTGACTCTATTGAAAACTTGGACAAGATCCCAAGATTCAGTTACTACAAGGCGTTGTTGGATCTGGTTGAGATGGCTTGCGACGGGCCAGATATCCAAGTTGACCAACGCGACTGGATACCCAGTAGAAGCAGTTCGGAAGCTGTGAAACGATGGAAGCTCAAGAAGAAACAGAAGGAAATCACTCACTGGGAGAATGTGAATCGGTTCCATAAGAGTCTGCCTCGTTCCGTAGCAGTCGAATGGCCCGTGGACGCGCTTTATCGATATGGCGTAGGATGGGGGGATGATTCGCTTCGTGAGCAGTTCGTCGAGTTCATC…
S34_gene_282	Sro3300_g346410	HOM02SEM012785	-	-	-	-	CGGACACTCCCGATCGCCTTAGCAAAGTCTTGTCCGAGTTGATTGCGTGTGAAGGCTCGGCAAAAGAGAACGTGGATTATGATTCTTGCGACCAATCGTTGTTGGAGGCCGAGCTAACAAGGTTGCAAGACAAAGTTAGGTTGCGAGACGACAAAGATGCCCTGTTATTGGAGTTATTTCGCGGAGAGTACTTTGCCAAAGCGTCCGAAATATTTCCAAAAGAAAGCGCTCAACACAAGACCATGGATGATATTCGGGAAATGGCCGACAAGTTTAAGCGTTCGCAGAAACTCGATGACTACAAGGATCAAAGACAATTGCTCGCGGAAGCCCTTGTGGAACCAGCAGTAGCTCTGGACGACAATTCTGTCACCCCGTCTGAAGCTATGAGTGTGACTA…
S34_gene_287	Sro1238_g255260	HOM02SEM007226	-	-	P-loop containing nucleoside triphosphate hydrolase (IPR027417)	-	CATTGCTACAGCTTTTGAAGTGGAATCTGCGGAATCTTCCGGAGAACGAGAGGCCAGAGATTATCCAGCTAAAGATGAACAAGCGCAAGGCAGCGAATGATTGCTTTAACGAGCTAGCCGACCAAGGAATACGTGACAATATCACTGAGCTTTGCAAAGTAAAGAAAACCTGGATTCTGGTCGATGATGCACAAAACGCCTACAATCCCGATTTTTATCCCTTCTGGGAATTTCTAGTGAAGACAATTGGCAGCACTGACGAGATTGAAGAGAAGGTGAAAGTCATTATCTCAGCGACTTATGACATAGATACCCCAACCTCACCCGTCGTGTTCAAAGCAATCGATCATTATCAGCCAGATGCAACGGAGAAAGAAATCCTGGGTCTCTGGAGCCTCT…
S34_gene_290	Sro1736_g294361	HOM02SEM000094	-	-	-	-	ACATGGATGTTGGGGAGATGTTTCTAAACTTTGTCTTGCATGCCACTCTGGTGCCCTTCTGCGGCGTGGACGTCACTCCTTACTTCCCACTGGAGGCTGCCAAGCTGGGAGGCAGGGTGGTGGAGGCTTGGCTACGGACTGGCATGGGTTTCACCTGGAGCCCGTACCAAGCTTGTCAGGGCATGATGGTATTGGATGAAGTGGTAGGCGGCGACAGACACGATCAGTCCAACATATTCCGATGGGACAAGATAAGGATGAATCTGCCGGGTAGTTTGGATTATGACCCCACGCTGCCGTGGGTCTCCAAGGTCAGAAGGGATGGCTTGTTGGCGGCAGACCGCGTCATTTTCGTGGATGACGTGAGAACGGCCGGTAACAATGAAGACGAGGGCTGGA…
S34_gene_291	Sro578_g169770	HOM02SEM016309	Putative threonine/serine exporter	-	Threonine/Serine exporter, ThrE (IPR024528), Putative threonine/serine exporter (IPR010619)	pheromone-regulated membrane protein	GCGGCAACGATATTCCATCTCGTTTCCCAAACCCCAAAGATCTAGATCACGCCCGCGAAGAGACATGCCGAAACCATGCTTATGAGGCGTCCTGCCATACTGCTGGGTTTGTCCCCAAAAAGTCCATTCTGGCCAAAGAAATCCTATCCCTGGCATCTCACCAGCATGGGCTCTTCTATTTTGTCAACTCCAAAGCATACATGGGAGGGAAACCAGATCCGCTTGGCCAGTCCAGCCAATACAAAGAGAGTACCAGTACTACAGGTAGTACCGGTAGGGCTGGTGCCTCGAACAACAAGCACCCAACGCTACGTTCTCGACGGTCCAGCAGTCACAATCACACTCATGACGTCGAAGACTTTTGGCACGTTACAGTTCACGAGCGCGAGCTTTTTAGTC…
S34_gene_296	emh158960	HOM02SEM022714	HTH CenpB-type DNA-binding domain	-	HTH CenpB-type DNA-binding domain (IPR006600), Homeobox-like domain superfamily (IPR009057)	-	tccccaatgcatgacatggaaacagcAGTACACAAGCGAATTTTGGAGGACCGTAGCAAGGGGCGTCGTGTATCAAAAACCAAAATTAAAATCTGGGCAAAGCAGGAAGCTGCCAAAATTGACCAAGTCAACAAGACATCTCGGTTTCGTCATTTCAAAGCATCGAATGGTTGGTTCGGCAATTTCAAAAAAAGACACAACCTCAAATTCCGCAAGCGCAAAAGCGNNNNNNNNNNNNNNNNNNNNNNNNNNNNNNNNNNNNNNNNNNTCCGCCACGACGTACTGCCAAAGAGAGACGGTGAACCCTGTGAACATTTTTCGGAGAAGTGGGGTCGATTTCCGCCTGAGCTACGCTACAACATGGACCAAGTTCCACTTCCATTTGTAGTTAGCCAAGAT…
S34_gene_297	ptri241020	HOM02SEM003468	-	-	-	-	TGATGTGGCGGTTGCTGAAATTCTGCGCGGTGTTGAGAAGGCATCCAAGAGCATTCATACGGGATTCGACACGGGATGGGTTCAAGTGGTACAACCCGCCAGATCCGCGATTCGATGTTGACCTGTCCTGCGACTACACAACCATCCAGGACCACCTATTCGTTTGTCGGGTGGATCGTGCATTAGAGAAGGCAGGAGTGGATAAGTTCACATTTAACAAATGGTGTGAATGTGCCCGCAGTGCTTTCGTCGAACGCCACCTCACCGCAATTCCCGATTTTACCCCATATGGCGGAAACAATAAAAGGGTAAAGCTAGACCCGCGCTGTTTCATCGACCACATGAACAGTGTTACGTCACTGGCCCAGTCGAACCATCACGTCATTCAACAGCTGCGTC…
S34_gene_298	ptri01000	HOM02SEM005535	NADH:flavin oxidoreductase/NADH oxidase, N-terminal	Metal reductase	Aldolase-type TIM barrel (IPR013785), FAD/NAD(P)-binding domain (IPR023753), NADH:flavin oxidoreductase/NADH oxidase, N-terminal (IPR001155)	12-oxophytodienoate reductase	ATTTCTTTTTTGTTTCCAGGAATGAGGGCTGACGAAAATCTCATTGAAGGATTTCCCAAGACCTGCGTGGACACGGAATATCATCACCGTGCTGGTGTCCGAGAATGCAAGGCGTTGACAGAAGCGGAAATTGAACAAGTCATTCAAGATTTTGTCACGGCGTGTCTTCGATGCCAAAAAGCAGGCTGTGATGGCGTAGAAATGCACGGAGCTCACGGATACCTTTTGACGCAGTTTCTCTGCCCTACTCTCAATACGCGCACCGATCAGTGGGGAGGCAAGTCACTAGAAAACAGGGCTCGCATATACCGACGAATCATGCAGGAAGCTCGCAAGGTGTGTAACAAGGATTTTATCATTGGTTTTCGAATTTCTCCCGAACCAGGATACGAACAGGCA…
S34_gene_300	Sro601_g173650	HOM02SEM020389	-	-	-	-	CGACATTCATCACAACAGCACAGTTGCTGCTCCGCTTGGTGATCCTATTCCTCTTCGGTAGCCCATGGCGGCGAGATGTCGGGCGAAGAAGCAGAAGAGGACGGAGGGTACCCTCTACCTGACTATGCAGCGATTGACGCATTTGGATATGATGTCAATGACAAGACGGCCGATTTTCACGAAGACACTGAACAACAGGCACAAGCGCAAAGTGACCCTGACCCTGATTCCGTTGCCGTCCCGGACGAGTGCTTCGGGTTCGGTTGGTGCGACAAAAGAGTGGGAAAGTTGCACGAAGGTGTGGATCTTGGGACGAAAAAGTTCTATAGCTCTGTTCCTCGTCCCTACGACAGAGCACCTGCAGACGTCCCGCCCGATCATCCCTTGCGAGCCATTGCA…
S34_gene_318	-	HOM_orphan_445	-	-	-	-	ACGCAAACATTCATGCTGCTCTTGGGGTGGCAGGGTCCCCAGTTGTGCAAGGGGCGAATGCTGCAGCTTCCGCCACCAGCTTCAAGAATTTGGTAGCTGCGCGCTTTCGAAATGCTGATGCAAATCGAATTGGAATCCGCGGTCAGCCGGGGGATGCCTTTTCCAACGAAGCTTTCCAACGTTTGTCGAATCATGAAGCAGACGACATTACGAATTGGAGCGTTACTAATTGCTTGGGATGGTCTGCTGCTGTTCTGGCAGCAGGCCATACCACAGGGAAACTCTACAGAATGACTCCCACTGCTGGTGGCGCAGCAGGAAATGGTCGATCCCCTCAGGGAAAACGGTACCAGGGAGTACTCTTCGTCGTCCACCCTTGA
S35_gene_221	Sro1736_g294361	HOM02SEM000094	-	-	-	-	TGATCCACATCGGACAGGCTTACCGGAGCCTCAACCCGTACCTGAACGGTCTCCACCTCTCCATAGACGGGTGGCGCTCTAACAGACGCCGGGGAGGCTGGAAGGACAGGCGACATGAAGCATCTTCACTGGACGACTGGAACAACCGAGGGCTACCTGGCTGCAACTTCGAGGAAGTAAAAGCCCCAGTCACTGTGGAGTCGGTTCCTCGTCTGGAACACGACATTCTGGCTCTGGCCCAGTTGACGTCCGCAGAACGCCCTCCACTGCATGTCGTCAGGTCCAAAAAGGTCATTTGGGTAGTCTATGGTTTTGGGGATGCGTCAGGTCCTGGATTTGGATTCTCATCTCAGTTGGCTGGCGAAGACGTCATTGAGGTGGAATACGGTCAGTGGCCCT…
S35_gene_251	Sro526_g160480	HOM02SEM046868	-	-	-	-	CGTCGGAAACTCCTCCTAGCAAAGAGTCGCAGTCTCGCTTCGACGAGTCTCCCATGGTTGCTCTCATCTACACAGAATCAATCCCGCAGGCGTCCTACAAGCAATGGTTGGCGGAGAAAACCAAACGTTTGTCCCCCATCAAACCAGCTGGGTCTTCCAGCTTGGAGGATATGGATTCTCCAACGAAGAAACGACATAACATCGGGTATATCTGCGAAAATCTGGAATCGTGGGTTACTCAGCTGAATCAACCCACTGAATCCGGTAGCGGTGGTGGCACCGTTCTTCCTTCATTGGATCAAGTTCGAGCTGTTGTGGGTGGTGGTGACACCGGCTCTGTCGCCATGAACTACAATCGAGATGGCCTCATCTGGCGCTCAGATGTCCGAATTTGCGTCC…
S35_gene_290	Sro169_g074960	HOM02SEM007226	-	-	AAA+ ATPase domain (IPR003593), P-loop containing nucleoside triphosphate hydrolase (IPR027417)	-	CTCCATCCTCTAAAACCAGCGGCGGTGCACTTTCGCCATTGACGAAGACTGACGGCATTAGCCTTGAGAGAAAGCATTTGCGGCGATTGGCCACTGTACAAAGTATCTACCAGGCTGCGAAGACGAATCAATTTGTTGTTCTGGGATCTCCGGCCTCAACAGGGAAAAGCTCGCTGCTGACGCTTTTGGGATCTAGGCTCGAAGAAGAAAAATCCGCAAAAGTGCTTCATTTTCCCCTTCGGAAACGCGGCGTGGAACGGCTCATCCAGGACCTCACCGACAAGCTGGGCATCAAACCCGAGAATCGAAACAGTCTCTCAAAGCTGGATAACACCTGGCTTCTTATTGACGACGCCCAGAATGCATACGACGAGCAATATCATTCTCTTTGGGAGATGA…
S35_gene_296	Sro94_g048770	HOM02SEM020766	-	-	-	Inherit from strNOG: Mariner sub-class	TGGCAAGGGCGTGGGGATATGCAATACCCGGCCTTGAAAAAAGGAAGAAGCTTGCCATAGCAGATGCTGCGTGCAGAGTTGTCGCCTATGATCATGGATTCAAAAAGCCACCAAAGGGACATCGACTGAAAGATTGGAATTGCCTTTTTGAGAGGTCTCTCAAAACTGGAGAAACAACACTGAAAGATGCTCTTACCTTTCTTGAAGGCAACCACCGGGGCTCTTACCTCAAGAGTTTTGATCACAAGTATCCTGGCTATGTTCTGTCGCTTTTCCGGAAGGCTCAAACGCAAGAGGAGGTTGGCGATGAAGCCTCCTACATCGAAATAGCAACAAAGATGGCGGAGCTCTCAAAAGAGGAGGAGGATAATGACAAGCACTTGAAGAGTGTTTCGGAGT…
S35_gene_504	-	HOM_orphan_446	-	-	-	-	TTTAATACCACTGTGGATCGTATCAACGCCCTCCTCAAACCAGAAGTGTTGGACCGATTGCCAGGGGAGGGGCATACCGTTTTTTATCTTCACAGTGCCCTCTGGGATGTCAGCACCGGATGCAATGATGCACCCACGATCAGCGAAGATTATGAAAAGGAATACGTACAGGGCATTCATGACATGACGGCTGCCTTGCAAACAATTGATCCTACTGCGACAATACTCTGGAGAACTGGACCGCCCATGGCTCAAGGATACAACGAAAAGTCTGTGAAAAATAAACGAGGACGCACAAGAGCCAACCAAGCCTATCTGAATAAATTGCTGAAGCAAACTGTTCCAAAGGGAACTGTCATTGATTGGTGGCGCCNNNNNNNNNNNNNNNNNNNNNNNNNN…
S35_gene_515	Sro160_g072310	HOM02SEM011310	-	-	-	-	CGAAAGAAGGGACGTGGTACCAGGAACGGGTCACGAACCTGGAGGCCGCGCTGCTTGATCTGCCCCCTGACGTGGACCGGGAATCAGTGCGAATTGAAGGCCTGGAAGCGTTAGAGACTCATCGAGAAAACTACACTGGAGCCGGACCCAAATATCTTCAAGTACTATGGTGGGAATTTCCCGTGGAACACCGAGAAGATGTCCGAATTGGGTCCACCATGCGGTTCCTTATCAACCCGGGGGAAGAACTGGTGCCCAATCCAGCCATGACCGAAGAACAGATAGCCGTGGTAGTGGAATTTATCGATGAGCTGCGTGAATTGGGCATCGTCAGGAGCGCCACCAAGCCCCTGCGGAGAGTCTGCCCCATCTTTGTGGTCCCAAAACCAGGACAACCAG…
S35_gene_680	Sro96_g049720	HOM02SEM004069	Bacterial Pleckstrin homology domain superfamily	-	Bacterial Pleckstrin homology domain superfamily (IPR037063), Bacterial Pleckstrin homology domain (IPR012544)	Pfam:DUF1696	CTATCATAAAGAATGCCGGGTATTTGGGATTTCCTGGGCGGCAATCGGTATGGGATTGACTCGGCCGAGCAGGAGAAAAAGGTTCGCTCCAAAGATCCCCTCTTGCTGCATCCCGACGAACGCATTGAACTGGCTTTTAAGAGCGCCTTTGACGGGCGCGAGAAATCCTACTTGACATCGCATCGCGTCTTGTTGAAAACCGCCGGCTTCAAGAGTCGGTCGTACCAGAGCATTCCCTACACTTCGGTGCAAGGCTTTTCCGTGGAAACGGCGGGATCGCTGGACGACGACACCGAACTCAAAATTTGGAGTTCGGCCTTCGGCGGAGATTGCAAGATTGAGTTTGTCAAGGACGACGTTGATTTGTGGGCCGTTCAGCAGTACATGAACCGCAAGGTA…
S35_gene_840	ptri27470	HOM02SEM033607	-	-	RmlC-like jelly roll fold (IPR014710), Cupin domain of unknown function DUF985 (IPR009327), RmlC-like cupin domain superfamily (IPR011051)	Cupin superfamily (DUF985)	TCTGAACTCCAAAAGATTCTCGGCTTGATTCCTCACCCAGAAGGAGGTTTCTTTCTCGAGACTTTTCGTTCAGGAAGTGTTCCCATGTCCTCCAGGGGACAAACAGACTTTTCCGTGCCATCCAATGACTTGGTCGAGGTTCCCAGCCGCTCTACCAATTGCCGCCCAGACCAAGATATTCGTCGCAACTGTCTCACAAGCATTTACTGGGTCCCTACCCGTGATCATCCCGTCCTTCCATTGACCATCAATCAATCGGATCATGTGCACTTTTACCAAGGAGGACAACCATTCGAGTACACGGTGTACAATCCCGAAACGGGCGACATTCAAGTGACGGTGTTGGGACCCGACATTCTCCGTGGTCACGTCCTGCAGTATCCAGTCAAAGGGGGTACA…
S35_gene_979	Sro244_g097070	HOM02SEM106620	-	-	-	-	CCATGAGCAATCCGGCGTCCCCTATTAATACCAGCACTGACTCTTCTTGCACTGATGTATCTCCCATCAAGAAGAAGACGTGGCCACCACGAGACACGAAACCATTCCTCGTGGGCGACTTTGACATTCCTATTGATGTGGACTTGAAACAAATTGAGTTCCTCTCAGTTGATGATCCTGCATTCTTTTGCATCTACGCATCGGATGCTGAAATCCACGCGGCATTAGGTATTCTAGGTGCACCGGTGGCACAAGGAGCAACACCTGCGCTGTCCGCCGCTGCTTTCAAGGCATTTGTGGTGGCTGAGTTTGGAGCTGTGTGCACTATGGCCATTTGCGGGGTAGCGCGATTGCCTCCTGCTCATGGATATTCGGATGCGGCTTTTCAACGACTTTCGA…
S35_gene_984	Sro180_g078681	HOM02SEM029162	-	-	-	-	CAAAGGTCATGTATTCAGACACCTGGCCATGCAAGAACCAGTACTGGAGCATGTTGCTCGGACACAACATTGAAGGGCGACTCGGTCTCTTCCATTTCGTGCAGAGGATTGTCAAGACACTTCGAAAGAATCACATTGACTATTCCCATGCTGTTGGTGCTCTGTTGAATTCAATTTACAATTACAACAGAAGCGATTATGAGAAGCTGCTTAGTGCATTGAAGGCCGGAACCGTGAATGGGACAAAATACAGTGACAGTGACATTGCCGGCATCAAGAATACTCACATGTGGCGACGCAGCTTTGGCAAATTTCTTCGAAAAGAGATTCTTCAACCAGAGTCTTTGAGATCGTTCCTTGAAGATTGGTGGCATCGCTGGAAGTGCTCTGCATCGGATG…
S35_gene_1073	Sro45_g027210	HOM02SEM025994	-	-	P-loop containing nucleoside triphosphate hydrolase (IPR027417)	-	CTGCGAATTCCGACATTAGGCAGAGTGCCGAACGTTGAAGACGATGTCTTTATTTCGGTCGATGAAACAGTGAAGAAGGTCAAGGTCTTGTTAGAAAAATTCCGCGTGGTGTTTGTTCGTGCTGGTGTGGCTTCTGGAAAAACGACACTAGCACAATACATGGTTGAAGAGTTGCGAGATGAATTCGTAGAGGTAGAGTATGCGGATACGACGAAAGGCTGGTATGGGCAGTTTGTCCGCGCAACCGGTCGAACGGATCTACTCCAGGAGGAGGACCTCGTCGTAAGCACCAGAGAAGCGCTGCGAGATATTGGAACACAAGGCAAGACGATTGTTATCGATGAAGCCCATATCCTTTTCTCTTATCCAGATGTAATTCGGCTTGTAGTCAAGGAGACA…
S35_gene_2111	emh771220	HOM02SEM000210	Peptidase M16, middle/third domain	-	Metalloenzyme, LuxS/M16 peptidase-like (IPR011249), Peptidase M16, N-terminal (IPR011765), Peptidase M16, middle/third domain (IPR032632)	-	CTCGTGTTAGCGATGTGGCAGGCCTGGTGCTTGACATCCCCGGAGTTGATGTGGAAGTATTCCCCGTCCAATGGGGCGAAGTCGCAGCTGGAGCGGTGGGCAACGTGTCCCAAGAAATCGCCGAGGCTGTTTGTGAGGGGCTCCAAAATGAACAACTTCTTGAGATCCTGGGAAGTGACGCCAAAGCTGCGGCGAATCTCGTCCGGGAGGAAATCGAACGTGCAAAACCGAAGATGATAGCTGCATTGAAAAAGGCTATCGAAAACGGTTTTGAAGGACTCGACGACTTCCTCTTTATAAGCGTGATTGAGATTCTTGAAGGGAGCCCCGGAGGCGCGGTCAAGGAGAGGGCGTTTGTGGCATTGCTTGCGCCATTTGTGGGGATGTGCATGAAGGCAT…
S35_gene_2548	gene8075	HOM02SEM001713	-	-	-	-	GAAGCTTTTGTCCGAACCCATACTTCCCCACGTGTTCAGGCACTGATCAATCAGCCTTTTGGTAAGGAAAATACAAACCAGGTGTTTTGTTCTGAAGCAACTTTCCGTCATGTTATCCTCCCCTTGTGGAAGTCGGGCTTCTTCAGTCACAGTGACCCAGTTTGGTTGTCCCTCCGCTCGTTATCGCGTTTGTTCCGTGAATTTTTTTGCCTGCTTGATGAGCTTCGTAGTCAGCCATTCGAGGACATTCGTGGGTTCCGCACGGACGATTGGGACGCTGATGATGCTATTGACCCGGTTCGTGTAGCCAAGTTCACAGCAGCTTTACTCTTTTTCGATGGTCACGTTGCCTCCTTTGTCCGATGGCTCGGTGGACCGTTCGTCGGGGCCCATCGAGAC…
S35_gene_2563	-	HOM_orphan_453	-	-	-	-	TACGGGGACGGGCGTGGTACACTCGGACGCTGGACGATGTCTTGCCAATGATTGAGTTACTCCATGGTAGTGCCCTTTGCCACGCCAGTTCCATGGCAGATGTACCTCCTGACAACGAGATTTTCCCCTTCACCAAGTTTTTGAGCCACCATTGGGGGATCAACACATACCTTGATCCGCACTTGGTCATGGCAGAGGGTGGGATCCCTATGCCTGTAGTTGGTCCAGTGGGCTTGGCTGTAAATCCAATTGCTGCAGGATGGACTTCCGGTTTCGTCACGAACAATCGAGGTCACGCCCTAATTCGAGCAGGTACATGGCGCCAAGCCGGGGTGAAACGGGTTGCTGTGGCGACATTCAATGCT
S35_gene_2629	Sro1736_g294361	HOM02SEM000094	-	-	-	-	cAGCAGAAGGACAAAGACGAAGAATCAAGACGGCTAGTCGAGTCCAAACTACAAAAGGTTCTTGAAAGGGGCTACATTTCGAGTCATGATGAAATCGTTTCGCTCATGTCTTTTTTCCATGTACCCAAGGGTCTGGATGACATTCGAATGGTCTACGACGTCACGAAATGTGGTTTGAATGCCTCGGTCTGGATTCCATCCTTCTTTCTCCCCACAATCGAGACACACTTGTGAGCTGTGGAGGAAGGCACCTTTATGTGCGATGTGGATATCGGCGAGATGTTCCTGAACTTCATGATGCACCCGTCTCTGAGAAAGTTCTGTGGGGTAGACCTCACACCGTACCATATCAATATGGAACCTGTGGAGGGCTACAAGGCACACAGTACGGGAAAGATG…
S35_gene_2721	Sro1736_g294361	HOM02SEM000094	-	-	-	-	GAGCGGTGGAAGATGGCACGTTCATGTGTGATGTTGACATCGGGGAGACTTCATGATGCACCCGGACCTGCGCAAGTATTGTGGAGTTGATCTCTCGCCTTACGACATCCGGATACCAACTGACTCTCATTACCAAGCCAGAGCCACGAGCAAGGTTATACTGGCTTGGAATCGAATTGCCATGGGGCTCACTTGGTCTCCATACCAAGCTTGTCTATGTATGCAGTTTGCAGAAGAGATCATTCGTGGCGACCCCAAGGACAAGTCAAATGTTTTCCATTGGGAACGAGTGAGACTGAACCTTCGCTCCAGGTATGAAAACGTACTCTCCGTCTCTACCCTGGGTCTCGAAAGTTCGAAGACTAGAGTCAGCTAGTGCACCACCATCCAGTGGTGAAG…
S35_gene_2750	Sro459_g147210	HOM02SEM006925	-	-	-	-	ACGAGCGCATCAACATCAATAGAGCTTCCCCAATTTCAACCAAAACCAGAAGCTCTTCTCAGACCACTTCTGAAGGGAGATATTACTTTGAAGTCTGTGCCAAGAAACGCCTCGGAGCTGTTTTTGCTCTTCCATGATCTACAGCCGCGACCCAAAACTCGAGACGGTCCGTATTCGACTGAGAACGAGGAAGCACCGAAAACACCCGCATTCGAGTACATCGAGGAGTGCGGTTCTAACGGCCCAGCTGCACTTTATGGGACCTCTGGGGCGGGCAAGACCCGCGCTGTGTTTGAGTACCTGAGTCGCAATAAGGGCATCTACCTTGTTTCACAACCATCCCCGAGAGATCCTGGGTCAGAAGATCTCCTTTCGGTTTTTTCTGGGCTTGAGCACATG…
S35_gene_2991	Sro1787_g297510	HOM02SEM003673	GPCR, rhodopsin-like, 7TM	-	G protein-coupled receptor, rhodopsin-like (IPR000276), GPCR, rhodopsin-like, 7TM (IPR017452)	-	CTGAACAGCCACAACACAAGATGTCAGATCAACGCCTCGATGATCCTCCTCTATACAAGTGGGAGCTCAACGAGAACAGTACCCGATATGACTACGCTCGTTCGTGGCCCGACCATGACACTCTTCGATTGCAATTTGCCATTTTGGCGGGCCTGAATGCCGTAGCAATAATAGCCATTGGTGTCTTCCTCGCGGCCTTTCTCACCTCCAAGAAGTTACGATCCGACAGCGATGGCAGTTCCAGTAGTGGCATTCGCTGGTACTTGTTTTTTCTGGCCCTTGCCGACTGGTGCACGTCTTTGTTCTGCTTCTTTATTTGCGTCCTGTCGGCGCAGGCAGCGCAGTACTACTCGGAGGAACTGTGCGGATTCCAAGCATTCTTTTACACCTGGTCCTCCG…
S35_gene_3006	gene19635	HOM02SEM015690	-	-	P-loop containing nucleoside triphosphate hydrolase (IPR027417)	-	ATGGCTGCTTTGGGCTCTGCCCTTGCGAGCGTGAACCTTGGGATCAGAGTAGATCTAGTTGAAGGAGTCAAGAAATTATGGGATAAAGACGACGCGGACAATAACATCGGGGATGTGTACGACAGAGTCACCAAGCTGAAGACAAACAGAACTCATCTGTATCCTTCTTCGCTGTTCAGGATGATTAAATCGGAAGATGAGGAACACAAAAAGAGCAAGGATGCTGTGGAATCCGATGCCGTCCGGGCCATCAAAGGTCTCTACCGCGAGGACGTCAAAAAGGGGGTTGTGAATGTTCTTTATGACAAACCAGGAACGGGGAAGTCCATGGCTGGTTTGTCCTTATTGGACGACTTTTACGAGCTCCCAAAAGGAAGAAAGTTGCAGGGATTTATGATC…
S35_gene_3420	Sro1597_g284900	HOM02SEM026270	-	-	-	-	ATAAGTCATTCAACAATGAAACCCCGATTCGCTTGCAGGAGTACTTTAAGGACCCCGTACAAGAGTTTTGTGACAGGATTGGTTTTGCAGCTCAAAGGGGACGGTTGAGTTGGTCCGACTTCCGCGACACCTACCGTGTCGATTCCAAGTCAATTAAGGATTGGCTTGGGGAAACGGACTGCATCCTCTTTGTGGACGAGTTGAACTTGCTCACCTCTGTTTCAGCCGAGCTTGCTAAGGTCCTCAAGACTCATTTCCTGGTCTCGAAGGGCAGAGTATTTTGCTTTTCCTCCCATTTGGCAACTACATCCCCTGCACTAAAAGAATTCACGCCAGATCCAAGCAACCGGGAGACGATTCTTCAGCAGCTACCTTTGATCTCTTCTCTACGTGAAGCAC…
S35_gene_3520	Sro1660_g289330	HOM02SEM000585	Cation/H+ exchanger, CPA1 family	Sodium/hydrogen exchanger	Cation/H+ exchanger, CPA1 family (IPR018422), Cation/H+ exchanger (IPR006153)	Sodium hydrogen exchanger	TGTTTAGCACTGTGTATTACTATGTACTTCCACTAACACTACCACTATCACTCTCTATTAGCTTACACGCCCTGCCCTACACAGCCGTCATGTTTCTGATTGGGACGGCCATTGGCGTGACGATTGTGGCACTGGATTTTGAGCCCGACGATCAAGCGGCCGTCAGTGCGCAAATGTGGGCCGCCATTGACAGTGAAGTCCTACTACTGGTCTTTCTTCCCGGTCTGATTTTCAAGGATGCCTACGGCATGAATGTTCACTTGTTTCGCTGTGGATTCTTTCAATGCTTCAATTTTGCCTTTCCCTGTGTCTTGATTGGGACCTTTGCAACGGCCGCCATTGCCTCGAACATTTTCCCCTACGGTTGGTCCTGGGACCTTTGTATGACCTTTGGGGCAA…
S35_gene_3535	-	HOM_orphan_458	-	-	-	-	AGTACCAAAAACGACATCGCCTTGTCGTTGGTGTACAGGAAGAAAGGGGAAGCAAAAGGCAGAAAAAAGCCGGTACTGGATTGAAGCATTGCGATTTGAACAAACTGAGGATCAAGGGCCGAAAAGAATACATGGACAATCGTCCTTGCTTGCTCATTGTGCCCCTCTTGTCGCTCGACGAAACAAAAGCGTGGGAAAGTGGTGACCCGTACGCTGCTCTCCATTGTGCTGGGGGGTACAGCCTATGATCCAGGTGACGGAGGTGCTGCGAATCTCAAGGTTTCATCAGAAGTGGTATACCAAGAGACGCTAATCGAATTCCTTCCGTGTTGCACTAGCTAGAGTTGATCTGGAGCTTGCTACAGGATTACTTTCCGCCTTCACCAAAGGCTTAGCCCA…
S35_gene_3631	-	HOM_orphan_460	-	-	-	-	TTTTGGAAGCACTTAGTTACCTTCCCAAACTCGAAGAAGTGTTGACGGTAGGTATTCGTTGGACTCCCGAGACTCTCCGATTGCTTGGGAAGCTGACATCGCTGAAGAAGCTACGTCTTGGTGGGAGGTATTGGTCGGAATGTAACAACCTTGCGTACACGGATCTTAAGACTCTGACAAGCCTACGCAATTTGGAATGTCTAGATGTTTCCTTTTCTGCTATCGACGGTGCCAAGTCAGATATTTTTTCCGCGTTCAACGACAGCGACAGCGACAGCGACGATAATGGCAGTCCGAAACCAACTCGTGACCAAGTGCTAAGCCGTGAGTTTGCAAGGGGTATGAAAACCCTGCACAAGTTTCCAAAGCTGCAGGAGCTAGTTCTTGGGGCTCAAATGT…
S35_gene_3649	Sro526_g160480	HOM02SEM046868	-	-	-	-	CCAAAGCGTCTCGCTTGCTTTGATGAGTCTTCCATGGTGGCTTTGATGTATGTGGAGTCAATCCCAAAAGCTTCCTACGAAGAGTGGAAGGCTAACAAGGACACAAAGCTTTCCCCTGTCGTGCCAGCTTCTAGCTTGGAGTATATGGACACCCCCACGAAGAAGCGCCATGACATTTCGTACATTTCCAAGAATTTCAAGTCCTGGACTGAATGTGTGCAGCGGGAGGGGTTTGTTCCAATCTAACTCCCTTCCTTTCAGGCGGTCGAAGCCGCGACAGAGAACGCTCTCCCAATCCAAGGCATAATCCCCATCGAATACAGCCGAGATGGTCTTGATTGGCGCTCAGATATTCGAGTTTGTCTCTCCGTCGATTCCCGGGGCGTGAT
S35_gene_3946	-	HOM_orphan_462	-	-	-	-	TTGCTGGCCGGTCTTGGCAGTCGACAAGCGATAGCCTTTGCTCCGCGTTCTCCTCCTCAACTGCCATCCTCCGTCTCCGTGGTAGCTGCCAATCACGATAGTACCCTCTTGACGACCCCCTTGGATCTGGAAGGGGGAAAGTTTACGGTCATGATCGTTTTTGACGTCGCCAGTGCCGGCGCCCAAGACGATATGCTGGAGGACGTTCATGACTTTGTTCACGCGACAGTAAAACACCAACCAGGCTTTGTGTCGGCCAATCTTCACAAGTCGCTCGATGGCACCAAGGTTTTCAATTACGCGCAGTGGGCCTCCCGAGAAGATTTTGAAGCCTTTCGAGACAACCCCAAAGTCCAGCAGGAGGCCGCCTCGTTGACAAAGTACGGACCGACCGATGCA…
S35_gene_4073	Sro459_g147210	HOM02SEM006925	-	-	-	-	ACGGTCTCTTCAGTTCCCTCGTTTGTTCCGATTTTGATGTGCCAAAGATTCCTGGAATTGAAACGAATCGTCCAAGCTTGTTGCTTCAGGGACTGAAAAACTTAAACCACGAAGATACAAAAGAGAAGCCTTCGTACAAGTACATTGATAGAATCAAACAAGGGAAGAACGGGCCTGGATCTTTGTACGGTACTTCGGGAGCAGGCAAGACCCGTTCGGTATTGGAATATCTTAGCCACAACTACGGCATATTCATTTCTGTAAAAGAAGATCCATACCTTCCAGCTGAACCCGATCCTGGTTCTGGAGAGACTTGGAATCTATTGAAGGATTTACCAATAGCCGAATCAGTGGCTATCAGCGACAAAAACATTGAGCAAGTGGCTAATAGACTGAAGG…
S35_gene_4088	Sro886_g216200	HOM02SEM000012	Adenylyl cyclase class-4/guanylyl cyclase, conserved site	Salt tolerance receptor-like cytoplasmic kinase 1	Nucleotide cyclase (IPR029787), Adenylyl cyclase class-3/4/guanylyl cyclase (IPR001054), Serine-threonine/tyrosine-protein kinase, catalytic domain (IPR001245), Bacterial extracellular solute-binding protein (IPR006059), Protein kinase, ATP binding site (IPR017441), Serine/threonine-protein kinase, active site (IPR008271), Protein kinase domain (IPR000719), Protein kinase-like domain superfamily …	Guanylate cyclase	CGTCGCCTCCAGGACGGGACATGTCTTTGCGCCGACGAAGACGAAGAGGAAGTCAAGTCGGTGCGGATCATTACTCCCGGAGGCTTTGATGCCGATGGTAAGCCCATGCACAACGAGGCCATAGCGAACCGCTTCCGCTCTCGCGCCCCTGCCTTTTTCGAGAAGACTGGAGTCAACGTGGAGATTGTCGGTGTGGGCTCGTTTGGAAACCTCAACGCTGAAATCATGGCCGACATGCAAGCGCATGTCTACGACGGCTACGTCTTTATCCCCTCCATCACAGGAGAGCTTATGGAAACCGACGGATTGGCCGATCTCACGGAGTTTGTCGCCTCGAACCAAGATGTGGCTTGGCTGGATGTCTTTCCTTTTAATCGGAACTTGCGTAAGGCTTACCGT…
S35_gene_4507	Sro185_g080320	HOM02SEM013307	-	-	-	-	GACTCCGGAAAGAAAGATGGCACTTGCTACTTCATGGCCGCCACCAAGAGTGTCAAATTCCGTCACATGGGGGATGGAGACGCATGTCCTCCGGTATTCTATGTTAGCCCCGCCCAGCCGTGGAGGCAAAACTCGGAGGTGATCTTATATTTCACCTCAAGTGGAAGTGGCAAGTCCGTGGAATTGGCATGCAGCACATACACACGAAAGGCCGACTTGGCCTTGCTTTTTAATGGAATTAAAGACACCAGGCCCCTGAAAAATGCTCAGGATCATTATATCGAGCTGTCCAAGGAGTATGAAAAAACCAAGGACAAAGAGAAGAGAAAGGAGGTGGAAAGAGCCTGGAGGGCACGCCAACATGAAGCCGCCGTCGAGCTCTGTGCTCACCTTCAGCAT…
S35_gene_4518	Sro185_g080320	HOM02SEM013307	-	-	-	-	CTCCGGCTGGTTGTTGGAATTGATGAAGCTTCAAATTGTCCAATGATTGTCCGATCTATTATATCGAATCAGGATTGGGCTGCAAGGGTTTTGAGAGGACATTTGTGTTACAAATTGCAGCTTCCTGGTATTGACTTTTCCAAGGTTCAATTTCAGTTCTCCATTGCAGGAACAGGTGCTGCGAGTGCTACCATTGGATCCCTGGATAAAAGCTTTGAACACATGCAAACTTCTGCTGTGAAATTCCCGTACCTTTACCCACTAATGGCTTTGGAGCAAGAAGAAATCCGTCTTATTTTGCCAGGAGATGCCAAAATTTCGGCTATCAAATTGGATACAATCAAGAACAACTTGCCTATCTTGTACACCACAATGGAAAATGCCCGTATGGCATCCATC…
S35_gene_4533	PSNMU-V1.4_AUG-EV-PASAV3_0038380	HOM02SEM000044	-	-	-	-	CACCCGAGGCTGGACACGCACACGAGCGGACACACACGACGGACGGGACACCTACACGAAGCGACACCTCCCACAACAACGATACAAATTCAACTGCGGCCAACCCGACGGGGCCGAAGAACAGCACCGAATCCAACACACCGATACGACGGTCCGAGACCGAGGCAATACGAGCCACACACACACCAGACACAGATCTGACGCACACCACAATCCACAACTTCGAACCAGATGAACTCGATCACCTGGTCAAGCAAGCCACCGAACGATACAGAAGAGCTAGCGACTGGAACGCCTTTGTGAAAGAATCCAGAGATCCAATCAGCGACTTCCACACGCAGGTGGATGACATACCACATCCAGCTCACACGCTACTAGAAACCTTTCGAACGGAGGGGG…
S36_gene_8	Sro180_g078681	HOM02SEM029162	-	-	-	-	ACTACCAAAAGAGCTTAGGAGCAGTTGCTGTTTGGGATGTAGGTACTTCCACTGGAGAGATTGCTTCAGCCGTTTTGGTCCCTTCTACAAAGGCAATACACTTTTCCCATGCCGCAAAGCTACTCTCACGGCGTCCAGGCTTCACTCCAAAGGCGATGTACAGTGATACTTGGCCAAATGGTCAGCAGTACTGGCATTCCCTCTTTCCAGAACTGCAAGGAAGGTTGGGCCTGTTCCACTTCGAGAAAAGGATTATTAGCACAATGAAGAAGGCACACATTGATTACGGTGATGCTCTGACTGACCTCTTAGATTGCCTCTATGTTTACCACGACACCGACTATGCAAATTTGCTCCGTGCCCTCAAGGATGGCTCTCTTTCTGCAACTGGAAGGTGCT…
S36_gene_30	PSNMU-V1.4_AUG-EV-PASAV3_0038380	HOM02SEM000044	-	-	-	-	ACACAACGCCGCATTGCTATCAAACAGTGGCACAAGGTGCTGGGTGAACTGCGGTCATCGCCATACCTGGAGCCAGAGGACTATTTTGCACACTGCAAGAAGCCTTCCGACACCAAGAGGAGCAAGGAAACAAACTGCGACTGACAAGACAGGTCCACGACTTCCTAGCAGACTTCTGGAGGCTGGCGAAGAGCATCAATGAACGACCAACACGGCTCAGTGAAGTGGTTCCAAGCACCAACCCATCCACCAGAGGGGCATGTGACGCATGTGGAAAGGGAATGGGCGGTGTGCACTTCATTCCAACCGCAGACGGCATACGTCCAGTGCTGTGGCGGGCCCAATTCAACAACAAAATCTCACGGAATCTTGCTTCCTTCGAAAATCCAAAGGGGCCCG…
S36_gene_45	Sro3039_g342611	HOM02SEM000007	Zinc finger, CCHC-type	-	-	-	GACGGTGAGTTCGAAGTGCTACGAGGCAACCTCGCGTCCATAGGAGTGGAGCTCAATACGACATCGCGAGATGAACACGTCCCAGAGATAGAGCGACGGATCAGAACTATTAAGGAGCGAGCCCGAGCTACGTACAATACACTTCCTTTCAAGAAGATACCATCTCAGATGACAAGTCAGATGGTCCATCACAGCAACTTCTGGCTCAACGTATTCCCTCCCACTCCAGGAGTGTCAGGGGCAATCAGCCCTCGAGAGCTGATCACCGGGAAGAAGATAGACTTCCACAAACACTGTAAGCTGGAATATGGCTCATACGCTCAAGTTCATGAGCAACACGACAACTCAATGGCTACACGCACAACCGGTGCAATCGCGATGAGGCCAACTGGCAACTCA…
S36_gene_46	Sro1660_g289330	HOM02SEM000585	Cation/H+ exchanger, CPA1 family	Sodium/hydrogen exchanger	Cation/H+ exchanger, CPA1 family (IPR018422), Cation/H+ exchanger (IPR006153)	Sodium hydrogen exchanger	GCACTGGATTTTGAGCCCGACGATCAAGCGGCCGTCAGTGCGCAAATGTGGGCCGCCATTGACAGTGAAGTCCTACTACTGGTCTTTCTTCCCGGTCTGATTTTCAAGGATGCCTACGGCATGAATGTTCACTTGTTTCGCTGTGGATTCTTTCAATGCTTCAATTTTGCCTTTCCCTGTGTCTTGATTGGGACCTTTGCAACGGCCGCCATTGCCTCGAACATTTTCCCCTACGGTTGGTCCTGGGACCTTTGTATGACCTTTGGGGCAATCTTGTCGGCGACCGATCCAGTGGCAGTGGCGGCACTGCTCGAAGAAGTGGGAGCACCGCCACGACTCAAGGTTCACATTGGAGGAGAAGCACTCTTGAACGATGGAGCCGCCATTGTCTTTTTTACA…
S36_gene_51	Sro2312_g322870	HOM02SEM000026	Ribonuclease H-like superfamily	-	-	-	AAGCCCACCTACAACAGCCTCAAAGTAATCCACCAAGAATTGAATGCCAATGCCATGGCCATTCAATCTACACTTGGAGGAGGACACTACGGCCACCTCGCACTAGTCATACCAACAGCGAGCTTCAACGGACTCCCCAATGCCGTAGCCTGGGTCGCCCCAATCCATCCTGGACCAAACCCAGTGCATCTACCTACAGCAACAGGCGCCCAAATCACTGAAACCAACAGGTTGTACACGGCCAATGAAACCAAGTTTCTAGTCCACAAAGCAACTGGAACCGCCCTCAAGAAGCAACTCCTTGAAGCTGTCCCCGACACCTTCACCAAGAAACTCAAACATGAAATGTATGGATATGCCCAGGTCACAGTTTTGGCCCTCCTCACTCACTTGGACACA…
S36_gene_56	Sro1736_g294361	HOM02SEM000094	-	-	-	-	TCCAACTGGAAGGAGCTCACAAATTTGGTGGAGTTCATCGAGGTCAAGGCGAGGTCCGGGTCCATCAAGGATGCCGAGCTGTTTATGTTCACCGACAACCAAACAGCGGAAGCAGCGTTCTGGAAGGGTTCGTCTCGCTCGGAACTGCTCCTGGAGCTAGTCCTACGTCTGCGTATGGTGGAACTCTATTTCGGAGTCCTGCTACATGTGATCCACGTGAGCGGGAAGAGGATGATCGCCCAAGGAACCGATGGGTTGTCTCGAGGAAGCCATGGCACTGGTGTCATGCGAGGAGTCGACATGATCAGTTTCGTTCCCTTGCACCTCACTTGCGCTGACCGATCCACCAAGTTTACTGAATGGTTTTGGGACATCATGGCAGGAGCAAATCCATCGCTC…
S36_gene_60	PSNMU-V1.4_AUG-EV-PASAV3_0038380	HOM02SEM000044	-	-	-	-	ACCGACAGGAGCCAGCCTCGGTTAAGAAAATGCGAAAGGGCGATGCATGCTGGACTACCAGAAAGTCCGTGTTAGGGTGGATAATAGACACCATCACCAGAACCATTGAACTACCACCACACCGCAAGCTCCGACTCATCGAAATCCTGGACAGTATCCAACCGCAACAACGGCGGGTGGCAGCCAAGCAGTGGCACAAGGTCCTGGGAGAACTCCGATCCATGGTGATTGCCATTCCAGGAGCACGGGGGTTGTTTTGCACATTGCAGGAAGCCTTTCGCAAACTGGAACCAGATGGCAACCGACTGCGACTCACACGACAAGTACATGATTTCCTGGCCGACTTCAGGTGGCTGGCTGAGAGCATCAACCGTAGGCCCACACGGCTAGCGGAGGTAG…
S36_gene_63	ptri191220	HOM02SEM004758	Ankyrin repeat-containing domain	-	Ankyrin repeat-containing domain (IPR020683), Ankyrin repeat (IPR002110)	-	TACTGTGTAGATCAAATGGGCCTTCCACTTAGCTTGGCAGTATATTCCTTACCCCCTGCAACTGCTGCTCAAATAGTACCTGATCTCATCCAGGCACACCCAGGAGGAGTGGCCGCTTCATCTACCATTCACGACAAGACCCAGATCCCGCTTCAAGTAGCCGTAGGCAATGTGAATTTGACTCTGGAATTATTTCGCATACTGTTAGAGGCTGGTCATAAGTGCAGCTTCGAGGGAAAAGGACAGCTCTTTGCAGGAGAGGAGGACGAAGATCAAACAACTGCAATGGAGGCGTTGTTTGAATATGTCAGTCCCGGTATGTTGCACCAAGAAGGTTTGGATTGGGCGGAATACGATGAGCGTTGGTGTCAAAATTTATGCCTTGCTTTGAAAGCTGCC…
S36_gene_71	Sro1258_g256770	HOM02SEM027489	-	-	von Willebrand factor A-like domain superfamily (IPR036465), von Willebrand factor, type A (IPR002035)	-	AAAACCTTTGACGATGCATTGAATCGGTTAATGGGAGGTCTCAGTCGCCCCAAAACAGAAGAAGATATCGAGGAGCTCAAGACCTTGCTGGAATCTTTGTCAAGTCTCTGTGGCGCCGATAAAAATAGATGGAAGTCGTTGGTTCTTGCACTGACTTACAAGCGGTACCATCTCAAGGCTCCCGAAGCCAAAATCTCACTGAAAGAAGCCATGGCCACGGCCGATGATGGACTGGCTGACAGCAAAACAACAGTTGGAAACGGAGAGAGGCGCATTTTCTACGTCTCTGCGGATTATTTCTTCCAAGCTCTGATGGAAGGTGAACGAACGAATCTTGATATGGTATCTTCTGCCTTAAAATGCTTGCTGGAAATTGCCCCCTACGCTGGAGGGAGCCGG…
S36_gene_105	Sro1016_g231600	HOM02SEM027496	-	-	-	-	TAGCCAAGCACTTGAATACCGTTAGAAATCCAAGCAGCGGGCTCAAGCGTTTTGGGAGGGATTCCAGAGCAAGAGGATTACGAGATTTCGATGCAGTCATTCGCGGGGACCAGCTTGCTGCTCCACCAATTTCAAGGAAGCGGATTGGGGATTGCAGTCTCATCTACGCACTTATGGTGATGTTGAGCACCAGCAACATCGGTTTGTGGTCGTGGGGGCGAAAGATTGTCACCGTTTGGTCTCGGAATGGCAGTCAAAAAGACAGATTCAATCTTCCAAAGATATTCACACGGAAGTCGAAAGAGGACATCTATCTCGAGTATAAAGCAATGCACGAAGCCGAAGAAGACGGTCCAGGCTCTAAACCTATTGGCAGGTCCCTCTTCATGACCATATTGA…
S36_gene_113	Sro749_g196850	HOM02SEM016021	-	-	-	-	ATCACAAAACATTACGATGTAGTGGTCCCGACCATGAAAGTCGCTGGAAGTGTATTCCTGCCATTCAAGCCCATTTGCAGCGATTTGCTAAGGAGGGCTACATGTACCGGTACGACAAGTCTGACTTACGCTGGCGCCATGTCCTTCTTGACCGCAGCAACGAGATATTTCTTTGTAACCTCGAATCTCTCAAAGAAATTGCAGGAGCTGAAAAGAAGGACGTTGTCTATGAACAGCTAGAGGTTCTATTGAAACCTTTGGTCGAAGATCAGTCGCTGGACATCAGTGGTACACAAGCGTGGCTGTGCAATACGAAGGTGGATGAGGTGATTTCCATCGTCATAGGAAATGTTTTGCGCCGGTATTTCAATGCGGACGGGGTCACGGATTTGCGTTCTT…
S36_gene_115	Sro619_g176421	HOM02SEM003468	-	-	-	-	CCCCCCAGATGACCGAGAAAGAGATATCAATTTTCTGGGATATTATGTTTGGTGCTTTTGCTACTTACCTCGGAAAGCATGCTCGAGCGGCTTGCAATCCAAAAAGCCCGCGTATTAGTAAAAGCAGCGCCAAACGCTACCTTTCTGATGCGAAGAATTACTTTGCAATGAGTAAGTTCCGCAACGACCCTCCCATCCCGACATTTCAGAAGGCTCCATTCAAGAAATTGAATGCCAAACTCGAAGGAATGTTCAGGGAAACGAACCGAGCAACAGGCAAGGTGGATACTGAAGATGTCTCTTCAACTCGTCGTGATCGTGAATCGATCGCGAAGGCCTGCATATGGATGGGAACCCCAGAATTTTGTGAATTCTGGCATTTGTGCAACACAAGCTTCC…
S36_gene_119	Sro4_g003310	HOM02SEM009326	-	-	-	-	CCCTGAAATCCATGAAGACTGCGTTCCCAGCATTGAATGACGCGACGATGTCAAATCCCTACTATCCAGAAAATCACTCAGACGCCCAATTTACTGAGAAACCAGTAGCCGCGTGCAAAGGTTACCCTGGGCCACTGATGGATGAAGACTTTTGGAATGCTCCCTTCGTGGGAGAGGGTGGAAATTGCGACAGTGAGTCGGATGCACAAACTTGTGTGGTGACTTTCCTGCAGGCGGTTCTGAAAGGGTTGAAGCTCAACGGAGTTGTCGAGGTCTGTCAAAATCGGACTCTTGCTGGGGCAGAATGCGATGTACTGTTGCTATACAAGCCGAAGCGCCTTCCCTTTGCGGTCATTGAGGTAAAAAAACCCGGCAATTCCGAAGAAGGGCGAAAAGTTG…
S36_gene_120	Sro3039_g342611	HOM02SEM000007	Zinc finger, CCHC-type	-	-	-	GTCCGGACCTAGGATCACTCAAGGGAAAGACCGTGAGAAAGGCACCCGACGCAGTCGCGAATAGAATCGACCCAATACCAATAAAAGTAATGCAACGGTACCGGACACTCACCCTCAGCGGTGACATAATGAAGGTCAATCGCATTCCATTCATGGTGACATTCAACAGCGCGATCAAATTCGGAACCACGGAGATACTAAAGAACCAACGTGCTTCGACAATCATGACGGCCATACACGGAGTGATCAAGATATACAGGGGCCGTGGTTTCCAGGTGACAACAATGAACATGGACGGCGAGTTTGAACCTCTGAGAGGAAGTCTTGCAACGATCGGCGTCACACTCAACACAACCTCCCGAGACGAACATGTCCCTGATATTGAGCGACGTATCAGGA…
S36_gene_128	Sro1736_g294361	HOM02SEM000094	-	-	-	-	AGGATGATAAGTCAACGGCCAGGAGCATGGGCTGGGAGTGTGGTCTGGACGAATCAGGACAAGGTTGTTTTGCTGGTTTCCGAAGAGAAATGGATGAAGTTGAAGGACCAGGTCCAGGAGTTGAAGAGAATGTTGGAGGACAATTCGTCGGCGATGAATCGGCACAGGCTTGAGCAAATTAGAGGATTCATGATACACATTGGCCAGGCGTATCGATGCTTGAACCCTTATCTGAATGGACTTCATTTGACGATTGATGGATGGAGGCCAAACCGGAGAGAAGGAGGGTGGAAGGATCGTCGTTTCATGTCTTCAGCTCAGAGCGATTGGGAACTTCAGGCTTTGGAAGGCAACCTGATGGAGCAAGTTGATGTTCCGACTTTGGTTGAGGCGACACCA…
S36_gene_132	Sro562_g167000	HOM02SEM044838	-	-	-	-	TGGCGTCGGAAGAAGGAAGTGCAGTCAGCTCTCTTGTTGGGTCTGTTGTTGACGCAATCTCCTCGAGTAAGAAACAAATTGTCGACAAAACTTTGCTAGAGAAATTGAAAATATCACTTGCCCGTGATGCCGCTGAAAAAAGTGTTTTGAATGGTGGCTACAATGGGAAGCCAGTTGTCATGTCTCCTCATATTAGACACATGGCTGAAGCATACAGTGTTGCCTCCACTGGAAGAGTTATAGTCATGTGTGCGCCTGCTAATTCTGGAAAAAGTACGGCCGCGGAATTCTTCATGCACGGAAACCATCCATTTCGCCCTGAGCGATCCCTCATGATCTCCGCTGCTGGAATGAGAGACTTTCCCGTGAATTTTTCTGAGCTGCTGGGCGTGAAGAGTG…
S36_gene_133	Sro1281_g258900	HOM02SEM008458	-	-	-	-	TGGGTTGACCAGAAGTCCCGCATCTCACAGGCTCTGGTAGACGAAGTCACCTACAAGGCTAATTGTATCGAGATGTTCTACACGAAGACCAATGGAACAGATGGATCGTATTATGGCCAGGCCGGCCTCATCCGCGGTGAACGCCTTAGCAAGAATCCCGAAGGAGAACCAGCCCCTCAGCGCCGTCGCTTGAATGATCAGGGGCCATTTCCCCGATCGTCGAACTGGGCGGTTGAACCTGTCACGGCCCTTCACAACATAACGAATGAGGGATTTACTGAGAATTACCAATTCACTAAGATGTACACGTCTACTAGGCCTTCCGCAACGTGCACCCTCACCTTCCATGATGGTGGCAAGACACTGGGGTCAACTGATGAGTTTGTCCTGTTGCCACCA…
S36_gene_138	gene19635	HOM02SEM015690	-	-	P-loop containing nucleoside triphosphate hydrolase (IPR027417)	-	ATGGCCCCACCAATTGCCGTCGCCGCCAGCGTCATCAACACCTCGTTGAACGTTGTTAACGCTACGTTCAAACTCTGGACCAGTGTGGAGAGAGACAGCAGCAAGGCAACAGAGATTCGCAACTTGTCCCTCAAACAGAAGATCCTGCCCGAGCCCGCTCGGAAGGACGAAAAAGCTGAAGCTGAGAAGCTCCCCTATGTCAAGACTCCGCTCATGGAGTTTATCCGAGCGGCTTACACCTCGCAAACCCGTGGGAATTCGCATGTTATTTATGCTTCATCATCAATTGGGAAAACCTCAGCATGTAGAGCCATGATAGAACTTGAGGCAGCCGGTAGAAGTATCCAGGCGTTGATGATCACCGGCGCGCAAAAAGGTGTATCATATATTTCGCACTTG…
S36_gene_139	Sro1016_g231600	HOM02SEM027496	-	-	-	-	ATTCGAATCGACGGCGCCATCCAGAGTATCGGACCGCGAGAGCTTTATTGGTCAAGGGCACATTAGCCAAGCATTTGAATGGCATCAGGGACCCAAACAGTGGCCACAAGCGTTTTGGGAAGGACTCACGGGCAAGAGGATTACATGATTTCGACGCAGTCGTTCGTGGAGAGCTTCTTGCTGCTCCACCTATTTCGAGGAAGCGGATTGGAGATGGCAGTCTTATTTATGCGCTCATGGTCATGTTGAGCAGCAAGAACATCGGTCTGTGGTCGTGGGGTCGGAAGAGTGTCACTGTTTCAACTCGGAATGGCTCACACAAAGACAAATTCGATCTGCCAAAGATCTTCACAAGGAGATCGAAACAAGATATTTATCTTGATTACAAAGCAACCTATG…
S36_gene_140	Sro3141_g344370	HOM02SEM007226	-	-	-	-	CAATGAAAGAGTCACATCGCAAAGCGTTTCTATTACAAGCAAGTGTTCCCTGGTGCACCACATGGCTCCTAAGTTCCAGAAACATTAGACGATCTGATAGTGGAGGCGACCAGGAAACTGTCTGCTCGTGGACTCAAAGGAGCCCTGCAGGAAGCATCAGGTGTGAAGCAAAGCCCAAAGGAGGCCGTACTATACCAGCAACTTTTCCATGAAGCTTTTGCATCTTTGCTCCCGGTGTCTTATCGAATCATTCCAGCACTTGGCACTAAAGCAATGATTGATGGCAGGAATGTCAATGGAGAGTTGGATTTTTATATTAAGAATGGCACTAAGTGGTCTGTGGAGTTTCTTCCCGACGGAGACCGCCCTGACCCACATCTCGATCGCATCCCTGGCAAA…
S36_gene_143	ptri241020	HOM02SEM003468	-	-	-	-	TCCTCCTCCAACACCCCCTTCTTCTGTGATGCCCGGGACGACCTTAACGCCTCAGCCGAAAGAAAGGAAAGACACGCCCTCAACCATTTCAATCACTTCCTAGAAACATACTGCGTCCAAATCGGAACCGATGTCGTAGACGCAGAATCGATACCCTTCCAAGGTCTCCCTAAACCACGTGGGCAAAGCTGCAATATGAAACGCGCCTATCAGTTCTGGGATCTGATGATCGGAGCGTTCATAACATACATGGGAAACCATGCAAGGGTAGGATGCAACAGTGAAGCCGAACGCATCAAACAAGGGACAGCAGCTCAATACTGTTCCTCCGTGAAAGGCTACTTCACTAACAAGTTCAGAAACGCAGGAGAGATTCCAGTGTTCCAAGACAAACAATGG…
S36_gene_144	Sro2394_g325900	HOM02SEM017176	uridylyltransferase activity	-	Nucleotide-diphospho-sugar transferases (IPR029044), UDPGP family (IPR002618)	UTP-glucose-1-phosphate	CCGTCGTGTACGATTTCAAAATTAACAACCAAGGAACCAAAGCCAATTTCTACAGCAAGGACCAGCCGCTGCCTACCTGGGACGATGACGAATCGCCTCCGTCACTAATCAACGCTACTCAAAATGTAGCACTGGATTCTCTGCTGGAAGAACTTGGCTTTGATCTTATTGAGCACAAGATTGTCCAAGACGACTATCGCAAGGGACTCATTGGTCTCAGCCAGAATCGGCTGCCCCTCGAAACCAAGCTTGACAATGTGCTTCCCCACGATGTCATTGTGGCCAACGACTCGGTCATCACTCCTGAAATTCGAGAGCGTGGAATGAAAGAACTTCGAGATGGAACCGTGGCCGTTGTGACACTTGCGGCCGGGGTTGGCTCTCGGTGGACACAAGGTG…
S36_gene_150	Sro180_g078681	HOM02SEM029162	-	-	-	-	TGGGAGCAGTCGCTGTGTGGGACTGTGCAACCTCCACTGGTGAAATAGCAACAGCAGTGTTGGTTCCTTCAACCAAAACAGTTCACTTCTCGCATGCTGCGATGCTGCTTTCAAGACGAAACCAGTTTACTCCCCTTGCAATGTACAGTGATACCTGGCCACATGGCGAGGCGTACTGGCTATCACTGTTCCCACAGCTGCAAGGGAGATTGGGCCTGTTTCATTATGAGAAAAGAATCATTAGTACCTTGAAGAAGGGTCATATAGATCATGGAGATGCTCTTACCGACCTTCTCCATTGCTTGTACGTCTATCATGACCAGGACTATGCCAAGCTTCTCAAGGCCCTCAAGGATGGTTCGCTTTCCTCTACGGGGCGCTGTTACTCTTCCCAAGATA…
S36_gene_151	-	HOM_orphan_470	-	-	-	-	CAAAGTGGCATGAGAGACAGGGTGAGGAGGTGTGCGGGCTGTCATAAGGGCGTCTACCGTATGAAGATGGCCCCCCTGGTATGTGCCTTTGCGGAGGAAGGCTTCAAATTTGACAATGGGAAAAACTGTGTTCCTTGTGGGACCTGGTATCATCCCGGGTGCCTGAAAGTGGGTAGCCCCTTCAAGAGCCGACACCCCTCGGGAAAAGGGCTGAGTTTTCCTGGGACCGCGGAAGCAGGGATGTTTCCCAACTACGCCTGCGAAGCATGTCAAGTCTGGGCCGTTCTCGACCGCGAACTCTTGGCTTCACAGAGAGATGGAGAGCTGCTCATGTTGGAGCGCATGTGAATGATCGATAGCATGCACCATCTATCCGAAGGGACACACAGCACCTACAAG…
S36_gene_170	PSNMU-V1.4_AUG-EV-PASAV3_0038380	HOM02SEM000044	-	-	-	-	CTGGCAAGGGTATGGGAGGCGTCCACTTCGTGCCAACCAAAGACAACAAGATACAGCCGATCCTGTGGCATTCAAAATTCAACAAACACATTGAGCGCCAACTGGTCTCATTCGCAAATCCACATGGATCCATCACAAACAGCGACTTAGAGCTAGCTGGCTCTGTAGCTCATACCGACGTCCTAGTGCAAGCCTGTGACGTCCGTGCGCACACCATCCACAACTCATACGACAACACTCCCACGGTACATTGGCAACGGAAGGGATCCACCACCACAACAGGACCGGCAGCATATCTGCTCCGGCTCCAATCTCTGCACCAGAGACATCACCGTTATCTACCGCTCCCCGACTACATTCCAGGCTGGGCCAACGTAATGGCTGATATCTGTTCTCGGG…
S36_gene_171	Sro240_g096101	HOM02SEM003415	HTH CenpB-type DNA-binding domain	-	-	-	TGGCACTACAAAAGGTTTGGTAATCAATGGTGCATTCTTCTACTCGATAATTGCTCGGCCCACGACATCGGTGACGACGAGCTGGCTCGTTTGCCCAAAGGGCTGCTACTTGTATTCCTTCCTCCCAACATGACCAGCAAACATCAGCCTGCTGATATGGGAATGATTGCATCTCTAAAGGTGGGATATCGAATCAAAATGCTCAATATTCTTCTTGACTTGTTTGATGTGGACGGTGGCTACGAGGCTGCTGCTATGCTCCGCAAAAAAGCTAAGAAAGGACAACGTGGTCTTTCGTTTGGTGGCAAAGCAACTCTGTTGGATGCAATGAATATTCTCAATGAGATCTGGCAAGTTGACGGTCGATATGCAACAACAGAGGGAGTTCGGCGCTGCTGG…
S36_gene_173	Sro43_g026280	HOM02SEM000356	G protein-coupled receptor, rhodopsin-like	-	-	-	tgtgatcaagtgAGACAAGCCTACTCGCAGTGCTTCTTCTGCGCCGAAGAGCAGTGCTTCGACCCAGACGACAATCCGCCAACCTGCGATCCGCCCATTGATGAGGCAACAGGGTTGTCCCAGCCTTCATGGCTCGAAGCCAATTATACGTGGGATGAATTCAACGAGCTGGAATATCTTTGTGCTCAAGTTTATTATACCTACTTGAATCTATCAAATTTCATTAGGCCAACCGATGGGCCACATCTTGCGGGGAACACAACCATGTGCTCAGATGCTCAAAAGTATTCCCATCACTGCTTTTGGTGTTACGAAGACGAATTCTGTTCCAGTGGGGAACATTGCAACAATGTGGAGAACCATACCATTCCAGATGGATTTATATCAATTTTGCACACA…
S36_gene_176	Sro1736_g294361	HOM02SEM000094	-	-	-	-	AGACGTTGATGCAGATCAGGGGTTTCTTCAATTATGTGACCCAGACCTATCGTTCGCTCATCCCCTACCTCACAGGCTTACACTTGACTATAGACGGCTGGAGACCCAACCGAAATCAAACAGGATGGAGATCGGATTCGGTGAAGCGTGAGGAGGGATCGGCGTATCCAGAAGCTCCAACTCACGTCCCTGCTATGCCTAGATTGTTTCATGACGTGAGAGCCCTGAAGGTTCTGTGTGGGTCCACCAAGCCTCCTCACCGACGAGTCCGACCAGCCAAGACAGCCACAGTATTCTATGGGTTTGGAGATGCTTCGGGAGCAGGTTTTGGTGGGACCATCATGAAGGCTGGATCCACCAAGGTGGATTATGAATACGGTCAGTGGTTCAAAACAGCAA…
S36_gene_193	Sro2737_g335940	HOM02SEM033086	-	-	-	-	AAAGACACAAGCAAGATCATTCCTGCTATCCTTGAGGTGCCGGTGCTCCACAAGCTAATCACAAATGCACGTGCCGCTTACTTCACACTAAAAGCGGTAGAGATTTTCTGGAGACTCAGAGCTACAGAAGTTGGCACCCCTCCTTTGAAGGCATTGGTTGGATCCATAATCAACTTTGCCCTTGCAAAGTATGTTTCCTTGAATGGTATGGGCGAACTGGGTCTTGGTCGTCAAAGGGAATTGGCCTATGCTGTGTTTCGTGAAATCAATGTTTCAAATAGGTCCTCGGTGGCACGATTCCCAGAATTTGCTGGATTGGAAAAGGGCATCGCCCGACAGGCGATTGGCGTCCTTGATGTTCATGTGGAAACAGAAGGCACGGACATCGTGTTTGTAGGA…
S36_gene_198	Sro1497_g277570	HOM02SEM001659	P-loop containing nucleoside triphosphate hydrolase	RNA helicase aquarius	Helicase superfamily 1/2, ATP-binding domain (IPR014001), P-loop containing nucleoside triphosphate hydrolase (IPR027417)	NFX1-type zinc finger-containing protein	ATAGGAGGAGAGGTGGAAGTGGCAATAAGCACCACTCCTCAGGTAGATACAGGGACCAGGCGGATTTTAAGAAGCGAAGCGTATTCACCAAGCTCCTGAGAGACAAACATGCTGTTATGCGGGATGCATACCAGGCAAGGAGGTTCCTGGAGGGAATGGAAACATTTGATTCCAAAGCAGTGCTTCTGTCTTGTCTCGACGATCCCAGGGACGAAGGAAAACGCAGGATTCGTGACCTCTTGTCGTTCATCAACTCTACGGAAGACGTTGAGACGTTGTTGATTCGATTACTGAGTCACGTATTGAATGATGAAACGAAGAGACCGGTTTATCGGCCTCTCCTGAACAAATTGCTACTCTACATTTATCACACTCCCGGCCTGATGGACGTCATCCAAG…
S36_gene_207	Sro180_g078681	HOM02SEM029162	-	-	-	-	TTCCCCCACTCGGTGATGTGATTCGCGATGTCTATGATGAAGCCTCGTCCACAAAGAAGAATCCTTGGTACATCAGCGACACTGAACGCCACACGAGAGAGATCCAATCTGTCACTTGCACTTCAATATTCTGTCAAGATCATACCTTTCAGCCATTGAAGAACTACCTCAACCCGAAGGCTCTTGGTGCCACTGCCATCTGGGCTGTTGCGACCTCCACTGGTGAAATCGCCTCAGCTGTTCTGGTCCCAACCACCAAAACAGTCGATTACAGCCACGCAGCCATCCAACTTTCACGTCGACAAGGCTTCAGGCCTCAAGCACTCTACACGGATACCTGGCCAAACAAAATTGATTATTGGGAGCTTCTCTTCCCCGGTATCCAAGGACGTCTTGGCC…
S36_gene_218	ps00G82510	HOM02SEM000044	-	-	-	-	GGTTCATCTCTCTTCGACCCCAACAGCCGTCCTCGACGGCTGACCTTACCGTCTCTCAGCTCGGCAACCGAGGCATTGGATTCGACCATGCCACAGCCACCAGAGCTTCCCAAGACGTATGGGGATCTATTCGAAGACCCAAGTCACAACCCCTTAGGGAGCAATTTTAGATCCACCCGAGAACGTGTCTCCACACTGTTCCTACAGTGGAGGACCACCAATGGGCCATCCAGCACCATCGAACTCCACCAAGAAATACTGGATGACTTCATGGTTCCCATCGGAGGAGTGGGAGTCTTCGTGGAAGAAGCCAACCTACCGGGCGGACGCCTCCACATCCTGCATGGCTTCCTGCGTCACCCGGGGAGTCCAGGAACACCCGCTGCACCAGAGCGAAGA…
S36_gene_223	PSNMU-V1.4_AUG-EV-PASAV3_0038380	HOM02SEM000044	-	-	-	-	ATCGCTGACGGCTTTTACCGCGTCTGGGTCAAGGCTGATGACATACCCAAGCTGGCAATGCTATTCCCTATGAGACCAGGGGAACCGCCACTAGTAGCATTCCCACTAGTACTACCGATGGGCTGGAAGGAGTCCCCACCAAACTTCAGCGCCGCAACAGAGACAGTTGCCGACATGGCCAACACGAACATCAACAACGCACTCCACGAGCCTCTCCCACATCGGTTAGAAGCCGTCTCTGAGAGCCGCCCAGCACAGGAACACCAGACCACGGCGGGACCACCAGATGCCGAAGCGTCGTCAGCACCAAGCCCACAATTAACAACGCCGCGGGAGGACCGGTACAAACGCAGCAAGTACCGTCGTCCCATTCACTATTGGGACGTGTATGTGGACGAC…
S36_gene_225	-	HOM_orphan_476	-	-	-	-	CAAAAGGTGCTCGTGGAAATGTTTACAAGTTTCTTGAAAATCATTATGGCCACTATTCTTTGGCTGAGAGAATTCAGGTGGGTTACACAGGTAACAATCTGCATTTCAAAGCATACTTCCGCTCCTACAAGGCCGCCTGTGGATTTCAGAATGCCATGAACCAATGGGAGATTCATAACGAGCTATCTCAGCTTGGTGGCGTGAATTTGGACCCACCGACACCTGCTGCCGTTCCGTGGCAGTCAGATTTCACACGATTTTATTTACAAGACTACAAGCCAGAGGATCATGAATCGCCTTGTCAAACTTTGGACCAGCTCCACTCCTACCGCCTTTCGGTTCCCGTGACAGAGGCAGTTGAACCTACTACTGATTTAGctcgtttccaatgcattgaca…
S36_gene_236	Sro160_g072310	HOM02SEM011310	-	-	-	-	ATCAGACGCCAGACCTTTCAAAAGAAGGTACATGGTACCAGGAACGGGTCACGAACCTGGAGGCCGCGCTTCTCGACCTGCCCCCCAACGTGGACCGAGAATCAGTGCGGATCGAAGGCCTGGAAGCGCTGGAGACTCATCGAGAGAACTACACCGGAGCCGGACCAAAGTATTTGCAAGTACTCTGGTGGGAATTCCCAGTGGAGCACCGAGAGGACGTCAGGATCGGATCCACCATGCGGTTCCTTATCGACCCAGGAGAAGAACTGGTGCCCAATCCAGCCATGACCGAAGAACAGATAGCCGTGGTGGTGGAATTTATCGACGAGCTGCATGAACTAGGCATCGTCAGAAGCGCCACCAAGCCTCTGAGACGAGTCTGTCCCATCTTCGTGGTTC…
S36_gene_254	Sro2422_g327160	HOM02SEM008458	-	-	-	-	GGCAAGGGCGTGTGCTGCAACGAACACGAAGCAAAAGCGAAAGCCCTGTGAAATACCGACAGAGAGCGAAGCTTGTTGACCGTAGCATTCGCGTGCGGGCTGTTGGGACTGCTTTTGCTGACAATGCGGCACCCATGAGCGTCGGACAAGTTGAAGAGGTCTCTCAAAAGGCTATCCTCATGAAGATCACTACGCGTTTGGAAACTTCCAGCGATGATGCACATTATCGCGGCCAGGCAGGTCTCATTCGAGGCATCCGATTGAACCCAACTCCCCCTCGACAAGGAGAAAAACGACTTCGTTTGGCACCACGCTATGAAACCAAACCAGTTACGGCCCTTCACAACGTTGTTACAGAGCTCAACGAGGAACTGGAGAAGGATTTTTTTGAATCCTCAT…
S37_gene_5	PSNMU-V1.4_AUG-EV-PASAV3_0038380	HOM02SEM000044	-	-	-	-	AAAGAGACGGCGCCACAGGAAGCCATGCAATTTGGTAAGGCCTTCCAGCGCATCATTCACAAAGTGCATCATGCCAACCAGCAACACGGCCCAGTCTATCTATCCAAGGTGGACATCGCTGACGGCTTTTACCGCGTCTGGGTTAAGGCTGATGACATACCCAAGCTGGCAATGCTATTCCCTACGAGACCAGGGGAACCGCCACTAGTAGCATTCCCACTAGTACTACCGATGGGCTGGAAGGAGTCCCCACCAAACTTCAGCGCCGCAACAGAGACAGTTGCCGACATGGCCAACACGAACATCAACAATGCACTCCACGAGCCTCCCCCACATCGGTTAGAAGCCGTCTCTGAGAGCCGCCCAGCACAGGAACACCAGACCACGGCGGGACCACCA…
S37_gene_15	gene19635	HOM02SEM015690	-	-	P-loop containing nucleoside triphosphate hydrolase (IPR027417)	-	TTAAGCGCAGCTAAGAATGCCGCGTATGTAACCAAAGCTGTTAGTGAGGCAATCATCGCTGCGAAGAGGGGTGTGTGTGAATCCTCGGCGCTTTTGCGACAGCTCCGCACCGAAGTAAGCGAACGCACCGTGTACAGCTACGGTAAAAGAGATGTTGATTACGCTGAGAACCAGTATGCTTCCTCCCCAGTTTATGCAAAACTTGTCCACGCCCACCAGTCCCTTATTATAGCTGACGGCACGAGCCGGATTATCTACAATCCACCATCATCCGGGAAGACATCGGCTGCAAAAATGTTTATGAAGAAGGTTCTTGGTAACGAATCGAATCCCAGCCCTGGCCTGATGTTCACCGGTGTTTCAGCCATTAACAATTACTTCGAATCTATTGCGGATTGC…
S37_gene_20	tho328080	HOM02SEM009441	-	-	-	-	TCAATGATTCCTCAGAGTACAAAATATGCCAGACATCTCTTTCATCTTGCCCAGATGGAGACTCGTACGGGTTTTGGGAAAGCCTCCAACTGCACCAAGTTATCCCAACGAAGCAAAAATAATACGGGCGATGAATTTGCAATCCGTTTCTTTGAACATCATCCTGGGTGGGGATCTTGGTCTCGAAAAGACCCAGGCAAAAATGAGATCTATACATATATGAGTATCTGGAAATGTGCCAACACGATGATCAGGCGTTGGGAAAACAAGATCTTCAACCATTCAGTGGAATTCGCAAGCCGCCGTGATGAATATCCGGGAGAAGGGGTTACGGATTGTATGGTAGCAGTGATTCGAGATCCAATTTCACACTTTCTATCCGCCTACAATGAGATTGAG…
S37_gene_25	Sro263_g102360	HOM02SEM001635	Ribonuclease III domain	Dicer-like protein	Helicase, C-terminal (IPR001650), Helicase/UvrB, N-terminal (IPR006935), Helicase superfamily 1/2, ATP-binding domain (IPR014001), P-loop containing nucleoside triphosphate hydrolase (IPR027417)	Dicer 1, ribonuclease type III	TGCCAGCGTTGAGATTGTACCCTCATCAAAGGGAATCCTTGGACCATGCCAAGGAAAGAAACACCATTGTGAATTTACCAACAGGAAAAGGAAAAACGCTTATTGCCGCCAAGCTGATTGAGTATTTCCTTTGGAGAAGCCCCAATGAGAAAGTGGCGTTCCTTGTACCAACAAGAGCTCTTGTGGAGCAACAGTCGGCATATTGCAAGAACCATGTTCACTTGCCGGATGGCTCGTCGCCGCTGATTCAAAAGCTGGCGGGTGACGACCAAGCCGGTTGGCTGGAATCTGACTGGGAACAATCCCTCCATGCGCACCATATCTTTCTTGGTACGGCCGCTCTCTTTCAGCAAGCCTTCGTCACAGACAGGTTCATGGGCGTGGACAGCTTCAGCCTGT…
S37_gene_35	Sro3054_g342870	HOM02SEM033671	-	-	-	-	GCTGCTCAAACTACAAAAATCCATGCTACTGCCGTGGAGAATCTGCCTTCCTGGGATCTTACTCAAGACTTCTCACAAATGACCCGACGGTACCATGCACTCCCTCCTCCAGCTCAACCCCAACAATGGGTTGGGAGGACAGATGCTGAGGAGGTGATACATGTTGCTGCCTCGAACAATCTCAGCCAACGCATGTCGACAGATCATGGTGATTTTGCTTTCTTGGTGGCATCAGGACATGTTCGCAGTGGGAAGACATGTAGCGGATACGAAACTCCCAGGATCGTTGAGCAGCTGTGCATGAAGAGTGTCACTACCACCTTTTCTGATGTTGCGTATCTGAGGGTTGATTTTTTGAATGGATCTAAGTTCAACCAGAGCTTTGATCTGCCAGAACTC…
S37_gene_39	Sro1736_g294361	HOM02SEM000094	-	-	-	-	TGTCGCAAACCTACACCACTCTTGTTCCTTACCTCACGGGGATGCACCTTACTATAGATGGCTGGAGACCGAATCGAGACGCCAGAGGTTGGAGGAAAGATTCCAACCCTCCGCCGCTCGAAGGGCCCTACCCACAGCAGCCGGAGTATGTCAAGGCGGCTCCGCGACTTCACAATGATGTGGTTGCGTTGCTTGCCTTGTGTTCGGGTTCTTCTCCACCACTTCGACAAGCCAGACCCTCTAAAACAGCTACTGTCTTTTACGGTTTTGGGGACGCATCGGGGGCTGGCTTTGGAGCTACACTGAACAAACTGGGGTCCACTGAAATCGACTTTGAATTTGGACAGTGGTTCAAGTCAGCTACCGAAGAAGAATCTTCCAACTGGAGAGAGCTCAGTA…
S37_gene_40	Sro1238_g255260	HOM02SEM007226	-	-	P-loop containing nucleoside triphosphate hydrolase (IPR027417)	-	CCGGAGTCGTTTATTAGAACGATGGAATCGACCTACTAAGGGATCACCTGAGACGCAAAGATTCAGTGGTTGAAATTGTAAAGCTAACACGTGAGCGGAAGCACATCATACTGGGCTCCCCTCCGGCTACGGGAAAGACGTCGCTCCTTCAACTGGTCAAGAAGGAATTGTTGCAACAAGACAATGGCATAAAGGTGCTTCATCGCTGTCTTACGGATCTTGTTGAAGTGGAGAAAGTTGTGGCCAGACTAGGAAAACTCGGGATCAAGGAGGACGAGGACAGCAGCAGCGATGAGGATGGGAAGGATGCTGAGACGTGGATTCTCTTGGATGATGCTCAAAATTGGTATGCTGAGAAATACTGGAGTTTTTGGCAACTTATC
S37_gene_43	Sro1535_g280530	HOM02SEM000012	Adenylyl cyclase class-4/guanylyl cyclase, conserved site	Guanylate cyclase soluble subunit alpha-1	Nucleotide cyclase (IPR029787), 3'5'-cyclic nucleotide phosphodiesterase, catalytic domain superfamily (IPR036971), Adenylyl cyclase class-3/4/guanylyl cyclase (IPR001054), 3'5'-cyclic nucleotide phosphodiesterase, catalytic domain (IPR002073), HD/PDEase domain (IPR003607)	Guanylate cyclase	CCTACCTCAACATGGCCATTGATCCGGAGCTTTGGGATACAGTCACTCACGAAGCCAAGATCTCGGGGGCTGCCGTCATGGCGTCTTGGTCCCCTTTCATTGCAGATGATGCTCAACGTCATGAGTTCGAGGCGTTTGCCGTCACGCAGACTATCGAACCCGAGCTCCATCCTCCTTGTTTTCTCTGTGGATCCCCCGATCTAGGATACACGAACCCCGAAGCCCTTGTCAATTTGCCTTCGGGACCTATTTCGTGTGCCGTTATTGACTACAACGCGCGCATCGGGGAAATTGCGCCACAGGGGTGTAGTCTACTTGCCAAGGTTGCGCCTGACGTTTGCAACTGTGGTGAGATTCCTGAAGGCACCCGATTCCCTGAAGTTGGACTTCCGGTTCCTG…
S37_gene_62	Sro174_g076630	HOM02SEM001359	-	-	-	-	AAGTCAAACGACGAAGATACCCAAGACGAAGATGCTAACAAAGGAGACGCAGTCTATTTCGACCTCGTGCAAATGGCATCATTGCTCCTGATTCCTGAACTTGCTCAGATCGGAAGCCAGATGCCCTCAGGTTCGTTTCGCTGTGACCTGAGCGAACCATTCAGTTGCCGACCAGGGGAGGACAAGGGTGGCTCGCCTGCAGCCTCCCCTGGCATCTTCCAGATTGCCATAGAGTCTCTGATTGAAATCTTTGATGAGAAGCTCCAGATGGAGGTCCGAGAAGGTCGCACCTTGGACGAAGAGATGCTCCAGCGCATTCTCGAAGCATTTGGTGACACTGACTCCGCGAATGACCCGAAGCTCTTGAAGCAAATGTTGGTATGCACCCCTGTGTGTGTC…
S37_gene_64	Sro485_g152470	HOM02SEM006925	-	-	-	-	GCGACGAGAGCTACGAGAGTTGCCATCCCGTATCCTTTGTTCTCTGGTACGGGAATGTCCCTGGATGAAATGCACATCGAAACGGCGCCGGCGCTTGTAAAACGACAAGACACTGGGCCGAGGCATTATTTCCAGAATTTTCCCGCGTTGGATGTTGTGGGGGTAAAGAATTACATGAATCGATTCCTACAGTTTGATGTCGGTGAATTGGTGCTGGACCACGTAGCCAAGTGGCTTACAGGCCGCCCACGTTGGACTGCTACCTTTTTAGAAGAGTTCATGCTTCGTCCATCCAAGCACAAACTTCTTACAACCAGAGGTAGTTTCACTGAAAGAGAGAAGCTTCTGGTGGAAGCCTTGGATCGATACATTCAAGCTTTGACAACAAAACATCATAGG…
S37_gene_90	-	HOM_orphan_485	-	-	-	-	TTGGACAGTGTAAAGGTCTACGGCAATGCACGCCGCTTTGAAAAACGAAGAGCCACCATTGAAACAAATGCCGAAGAGGAACAGGACGAGGAAGAAGAAGATGGTGATGATGAAGACGAAGAAGTTGATCCGAGAGGATCCTATGGTTTTGTGGAATTCTACTGGGACAGTCCCAAGAAAGGTCAACCAACTGTCACCCTCAGAAAGGTGAATGGGGTCCATGGATACGGCGACGACCCCAAGTTCCGTTTCGATACCGACAAAATGCTTCCAGCACCTGTCATAACCGAAGAGACAATACGAATCGACGACAGTACATCAGTGGAAGCACGGGTGGACGCCCTAGCAGCAGAGCTCGTTGCGGACGGTTACGTGGAAATTGAGCGCTTCTTGGACTTG…
S37_gene_91	-	HOM_orphan_486	-	-	-	-	GATCGCTTAAAAAAGCCAAATGCGACGGTGTGGCGACCTCAGTGAAGATTCAGGCTGGTGCATCCGTGGAACTTTGCACTCGCAGAATCGCAACACTGAACGAAAGAAGACTCGATACGTTGCTTTATTATGGGCGGCAAGGCACGGAAGAGATGTTTAACGAACTGGTAATGTCAAAGGAGCAATTAAAGCAAGAGAATGAAGGAAACTACAACCTGTCTCTCATTGGCCATCCCGGAGCCGGCAAGAGCTCTCTGGTTTGGGCGGTTGCCCACTATATTGTGAATTCCTCACATGATTCGGTCCTGTGGATGTCCCGCCCAGAATCCGACAGCACGTGGAATGCATTTCTCTTTGAGTGGGATAAAACGGACAGCACAGCGTACGTCTTCAAGCTCG…
S37_gene_92	-	HOM_orphan_487	-	-	-	-	TGGTCTGTGTCTTAAGTGACAAGTCGGTAACGGAACAATTTCTCAATTTGTTTCCACTTGTGGCGGATCGGTTGGGCAATGGCTCTCCAGGGGAGGTGTTCGAGTTCGACTTTTGCGCTTACCTCGAGCACAGCCACAATCTGCTTGACGCCGAAAAGCGTCTTATGGGCGACGCTTGTGAAAGCATTGAAATGGAGCTGGGCATCAATATAAGGACTGAAGAAGTACTTCGATTGCCGGTGGGGGTACTGCTACACTTGCCAAAAGGGAAAAATCACCGTGAAGCTGCTCAACCGATGCCTGAGGGTCTTGATGCAGAATCAAGGGTTTGCTACTGGTTCATCCCAGAAGACAGTAGCCAGCCGTTCTTGGATTTCTTTGCTCTTGAACCATTGGAAG…
S37_gene_95	emh550370	HOM02SEM001287	AAA+ ATPase domain	-	3'-5' exonuclease domain (IPR002562), AAA+ ATPase domain (IPR003593), Ribonuclease H-like superfamily (IPR012337), P-loop containing nucleoside triphosphate hydrolase (IPR027417)	-	CAGGAAAGACTACAGTTGTCCGAGAAGCAACCCGCATTCTAGCAGAGGAGCACAATGTTGTGGTAGTTGATACCTCCAATGAGATCGCAGGAGATGGCATGATGGCACATAAGTGCGTTGGCTATGCCCGTCGCATGATGGTGCCTTCCCTCGACCGTCAAAGTGATGTCATGGTAGAGTGTGTGCAAAATCACACTCCCAGTATCATGGTCATTGATGAGATTGGCCGCCCCAAGGAGGTCTCTGCAGCACGAACAGTCAAGCAGCGTGGTGTTCGCATCATTGCCAGTGCCCATGGGGATCTGCGAAAGTTAGTAAAAAACAGAGAGCTCAAAGGGCTTATTGGTGGAGTAGAACAAGTGACCATGGGTGACGCCATGGCCAAAGATGAGGCCAAAC…
S37_gene_96	sya00G171150	HOM02SEM000007	Zinc finger, CCHC-type	-	Zinc finger, CCHC-type (IPR001878), Zinc finger, CCHC-type superfamily (IPR036875)	-	tctaaatacaccaatgaagactaccagaaAGCAGCCTTGGCACGTAGGATACAAAAGATAATTGGACGTCCAAGCCTAAAGACGTTTCTGGCCATCATCGACAACAATCGACTCCCAAACTGCCCCATAGGGCGACTGGATGCCATCGCGGCTGAACACATATTTGGACCAGACCTAGGCTCTTTGAAAGGCAAGACAGTGCGAATGAAACCAGAGGCTGTGTCTAATCCGGTCACACCGATTCCAGCTCACGTAATACAGCGCTACCAGTCACTGACTCTGACAGGGGACATAATGAAGGTCAACAAGATTCCTTTCTTCGTGTCTATGAGCAGCGCCCTTAAGTTTGGCACCACTGAACTCCTCAAAAATCAGAAAGCAACAACAATCATGGCAGCA…
S37_gene_107	Sro1765_g296190	HOM02SEM001802	Ubiquitin-like domain superfamily	-	Ubiquitin domain (IPR000626), Ubiquitin-like domain superfamily (IPR029071)	-	ATACCAGAAGCAGAACACAGGGGAATTACTTTACGGCAGCTACTTGTAGTAGTCGCCCAAATAAACTTGCTGTGCGAAGTTCAAAAATGGACAAACCGATTCGGGAAATTGCTCCGCCCCGAGGATGTGACACTGTACGATCTTGTTCAACACTATATTAAGCCCGTAACAGAGGATCACAAGTGCAGCTATGTAGAGATGATTGCCGAGCAACCTACGCAAACGCCCAAATGGTTCGTAAGCCATTGGTGGGGGGAATCAGTGTACTCCTTTGTCGCTTGCCTCCAAAAACACGCTTCCGACCGAAAACTTGGAGACGAAACGCCATACTGGGTGTGTGCGTATGCTCTATGCCAGCACAATATTGCATCTGAGCTACATGCAACTTCTCCCAGCGAT…
S37_gene_113	gene19068	HOM02SEM012785	-	-	-	-	GCGACACCCCAGATCGCCTTACCTCGGTAAGAGGAGAAATTGAACGGTTGGAGAAAGAAATCGAAACGGCCGAAAGCGATGGCAAGGACGCCGGTGTTCCCTTGTACAAGTTGCTTTTGAAACTTCTGAAGGACGAGGATAAGTTATTGGATCAGGTTAGGGAGGGTGCTTATTTTGCTAAATCGTCCGATGTCTTTCCGAAAGGAGACGCTACGCACAAGACTATCGGAGATGTTCAAGGGATGGCCGACCAATTTCAGCGGGAAAATCAACTAATTGCATATGATCAACAAAGAAAGGCGTTGAAAAAGCATCTGCTCGTAGATAATGACGAATCCCTGCCTGATTACAATTCTGCCCCCCCTTCCGAATCCAGTGCAGCGTCTGCAACCTCTCCGA…
S37_gene_117	gene14557	HOM02SEM015690	-	-	P-loop containing nucleoside triphosphate hydrolase (IPR027417)	-	ACTTCTGTTGTAGCTGCTCATGTAGGGACGGCAAAATCGGTAACATACGTGGCTAAAGCAGTGACTGAGGCCATTGTCGCCGCTCGAAAAACAACGACGGATACTCAAACTGCGCCCCTGTTGACTACCATAAAGGAAAAGGTTGCAGCCCGCACCGTTTACTCCAACGGAGTTGAGGAAGAGTTCAAGACTGTTGAATATGCTCAGTCGCCGCTGGTATCCATGCTCATTAAAGCTTTCAGAACCCTTCTCGTTGCGGATAGCACAAGCAGAGTTCTCTATGCCCCGCCGTCCATTGGCAAGACATCTGCGTGCAAATCCTTCATGAAGAAGATCCTTGACAGCGCAGATATTAACGTTCCTGGCATTATGTTTACTGGTGGAACGACGATTGCCAAT…
S37_gene_119	fso43720	HOM02SEM001432	Zinc/iron permease	Zinc transporter ZupT	Zinc/iron permease (IPR003689)	Solute carrier family 39 (Metal ion transporter), member 11	GCAACGAAACCAGCAACGGAACAATCGATCATGATGAAGACAAGCTCTTCTCCATGGGGGCCGCTACAGCTTGCGCAGTTGCATTGCACAACTTCCCTGAAGGGTTGGTAACCTTTGTGTCCTATGTCGACAACCCGGCAGTGGGCGTGGCTCTGGCAGTTGGAATCGCCATCCACAATATCCCGGAAGGTCTGTGTGTTGCTATGCCCATCTACTATGGCACCAACAACAAGTGGAAAGGATTCCTGTGGGGCCTCTTCTCTGGCCTCTCCGAGCCTCTTGGAGCACTCATTGGTTGGTTGATTGTCGGTAATTCTTTCTCTGGAAACACATATGGCATTCTGTTTGGCCTGGTTGCTGGTATCATGGTGTACCTTTGTGTTGGCGAACTCCTTCCTA…
S37_gene_123	-	HOM_orphan_491	-	-	-	-	CGAAGAAAGAGGTTGTTGGATCGTCGAGGCAAGAGCAATTCGGATTCAATGGCGCTTGCCTTGGTGCTGGTGACGTGGTTGCTATTGTTGATGGACCTTCGTGAATTTCTTTGTTCCTTCGTGTCAAAAGAATTGGATCGATCCGTAGGAGCTACTACTTCCAATGCTTCTACAAGCCTCAGTCACTTTCGACAGGATACTATCTGCAAAAATACAGGCACGGGACTAAACGATAAAGTTTGGAACAGGTTGTGTCAGGGAAACCTGATCTACAGCTTGGATCAGCTTGTGGCGTCATCATCATCCGCCAAGGCCCGAGTGATCCAGATTGGTGCTCACGTGGGTTTTGAAGACAACGATCCCTTGGCCCATGGCATTTCGAGTTACCTGCAATTGCTG…
S37_gene_124	Sro1636_g287580	HOM02SEM002389	Bromoperoxidase/chloroperoxidase C-terminal	-	Bromoperoxidase/chloroperoxidase C-terminal (IPR016119), Phosphatidic acid phosphatase type 2/haloperoxidase superfamily (IPR036938)	-	AAGAAAAGAATGAAGATTTCTATTACAACACTCCTTCCACTCTCCATTGGTGGAATCCTTTTGTCCTGCAATGGCACAAGAGCCTATGACGTTGGCTGCCTCTACCCTGATGCCATGCCTGACCCAATTGATGCCCGGAATAAGCTAATGGAATTGTGGTCAAGTATGGGTATTGTCAATGTTATTGAAACCCCCATGGCTGTTTATTTGGGTCATATATCAGCTATTTGTGCAGCCAACTGTCTGGCATACCATGACACCTCTGTGTTGCATCCTTTGACCCGAGCAAGACCCTCCTTCAGGACACCAATTGAGCCCCACAATTCCTACAGCAGGATGCTTTGTTTTTCCCAATGCATTGGTGTGGTTGCAGAGCCAGCAGGGCCAAAGGACTTCCAG…
S37_gene_132	-	HOM_orphan_494	-	-	-	-	TGCAGTCTCTGTTGCAACATGGTCTTCCAAAAATGACTATGAGTGGCTCACGCACGGACGGCTCCGCGTCTAAGAGTCACAGTCCAGCGCAGTGTGTTGTGAAACCATTCGGCCTGCTTCAGCGATCGTGGAATGAAGTTGACAGTACCTTGTACCAATTCATGAAGAATCAACAATTGAATGCGCTCACATACTCGTCAGAGTCTGATATCCAGGGGCATGTGAAGAACCTCCTCGCTGACATTATCGGCATGACCGGACTTGAGGGTATTCAGTGTCTGAATGAATTGAGTATTTTTGGGCACCGCGCTGATATCTGGCTGATTTCAAAAGTCGGGAAACCCATTGGAGTCGTCGAGATTAAAAAACCAGGTAGAGAAATCTTGAGGAATGGGCATG…
S37_gene_136	emh275830	HOM02SEM022569	von Willebrand factor, type A	-	von Willebrand factor, type A (IPR002035)	-	GGTACCATCTCAAGGCTCCCGAAGCCAAAATCTCACTGAAAGAAGCCATGGCCACGGCCGATGATGGACTGGCTGACAGCAAAACAACAGTTGGAAACGGAGAGAGGCGCATTTTCTACGTCTCTGCCGATTATTTCTTCCAAGCTCTGATGGAAGGTGAACGAACGAATCTTGATATGGTATCTTCTGCCTTAAAATGCTTGCTGGAAATTGCCCCCTACGCTGGAGGGAGCCGGGATGTCTGCACGCTCATCCAGAGCTTCGTTGGGGCTGTGTTGGAAAATAGTCAAATGAAGGAAAAGAGAAATCAAATTAAGGACTTCTTTGGGGATGAGTCGTTGTCATTGTTGGTGGCTTACGGTGTCAAGTTATGCACAAATGGTATGTTAACGGGCCGCG…
[truncated: 749 more rows]
