# Supplementary material for: The Seminavis robusta genome provides insights into the evolutionary adaptations of benthic diatoms
Source: Nat Commun. 2020 Jul 3;11:3320. doi: 10.1038/s41467-020-17191-8 (PMC7335047; doi:10.1038/s41467-020-17191-8)
Supplement: Supplementary file 4 — Source Data [file 41467_2020_17191_MOESM4_ESM.zip › Source_Data/Fig. 5A-C_selection_extra_info.xlsx]

## Sheet: Data 7
Source Data 7: Summary of genes with high pennate/raphid/benthic signature highlighted in this manuscript.
Gene	Gene family	Pennate signature	Raphid signature	Benthic signature	Description	Family_expansion	Family_tandem_enrichment	Cytoskeleton	Membrane composition	Cell morphogenesis and/or cell wall synthesis	Sensing and signaling	Cell adhesion and motility	Carbohydrate metabolism	Vesicle trafficking	Species-bacteria interaction
Sro2827_g338030	HOM02SEM012286	5.58	-0.54	2.47	Actin family			X						X
Sro70_g039000	HOM02SEM014895	4.3	1.82	-2.7	Kinesin-like protein			X						X
Sro111_g055440	HOM02SEM010032	5.38	1.33	1.12	CLASP N-terminal domain			X
Sro1228_g254400	HOM02SEM010720	4.28	0.5	1.79	Tubulin-tyrosine ligase/Tubulin polyglutamylase			X
Sro63_g035960	HOM02SEM010680	5.38	0.79	0.35	Nuclear pore complex protein Nup133-like			X
Sro79_g042610	HOM02SEM011088	4.7	0.36	0.78	CAAX amino terminal protease				X
Sro465_g148700	HOM02SEM019418	5.14	1.02	1.3	Fatty acid desaturase domain				X
Sro118_g057620	HOM02SEM000073	4.52	5.32	2.8	CRAL-TRIO lipid binding domain superfamily				X
Sro2320_g323180	HOM02SEM000073	3.75	4.54	3.75	CRAL-TRIO lipid binding domain superfamily				X
Sro1227_g254350	HOM02SEM000073	4.7	5.51	2.35	CRAL-TRIO lipid binding domain superfamily				X
Sro2124_g315580	HOM02SEM000073	4.7	5.51	2.35	CRAL-TRIO lipid binding domain superfamily				X
Sro1020_g232100	HOM02SEM000073	4.3	5.1	1.85	CRAL-TRIO lipid binding domain superfamily				X
Sro1190_g250810	HOM02SEM000073	4.3	5.1	1.85	CRAL-TRIO lipid binding domain superfamily				X
Sro871_g213880	HOM02SEM000073	4.86	2.48	2	CRAL-TRIO lipid binding domain superfamily				X
Sro266_g103270	HOM02SEM000073	4.52	5.32	1.4	CRAL-TRIO lipid binding domain superfamily				X						X
Sro315_g115210	HOM02SEM000073	4.86	2.48	2	CRAL-TRIO lipid binding domain superfamily				X
Sro3338_g346950	HOM02SEM000073	4.86	2.48	2	CRAL-TRIO lipid binding domain superfamily				X
Sro339_g120940	HOM02SEM000073	4.86	2.48	2	CRAL-TRIO lipid binding domain superfamily				X
Sro842_g209650	HOM02SEM000073	4.86	2.48	2	CRAL-TRIO lipid binding domain superfamily				X
Sro871_g213810	HOM02SEM000073	5.01	2.65	2	CRAL-TRIO lipid binding domain superfamily				X						X
Sro3338_g346930	HOM02SEM000073	3.75	4.54	3.75	CRAL-TRIO lipid binding domain superfamily				X
Sro769_g199840	HOM02SEM012240	4.86	0.61	2.35	CRAL-TRIO lipid binding domain superfamily				X
Sro43_g026371	HOM02SEM003998	3.9	-0.57	3.29	CRAL-TRIO lipid binding domain superfamily	X			X
Sro69_g038721	HOM02SEM003998	3.67	-0.61	3.32	CRAL-TRIO lipid binding domain superfamily	X			X						X
Sro2540_g330650	HOM02SEM001128	3.38	-1.22	4.7	CRAL-TRIO lipid binding domain superfamily	X	X		X
Sro603_g173830	HOM02SEM001128	3.38	-1.22	4.7	CRAL-TRIO lipid binding domain superfamily	X	X		X
Sro234_g094540	HOM02SEM001128	4.06	-2.17	3.46	CRAL-TRIO lipid binding domain superfamily	X	X		X
Sro171_g075720	HOM02SEM001128	3.75	-1.77	3.46	CRAL-TRIO lipid binding domain superfamily	X	X		X						X
Sro686_g187050	HOM02SEM001128	3.75	-1.77	3.46	CRAL-TRIO lipid binding domain superfamily	X	X		X
Sro1071_g237880	HOM02SEM001128	3.38	-1.22	4.7	CRAL-TRIO lipid binding domain superfamily	X	X		X
Sro2071_g313400	HOM02SEM001128	3.38	-1.22	4.7	CRAL-TRIO lipid binding domain superfamily	X	X		X
Sro330_g118890	HOM02SEM001128	3.38	-1.22	4.7	CRAL-TRIO lipid binding domain superfamily	X	X		X
Sro414_g138340	HOM02SEM001128	3.38	-1.22	4.7	CRAL-TRIO lipid binding domain superfamily	X	X		X
Sro898_g217590	HOM02SEM001128	3.38	-1.22	4.7	CRAL-TRIO lipid binding domain superfamily	X	X		X
Sro926_g220970	HOM02SEM001128	3.38	-1.22	4.7	CRAL-TRIO lipid binding domain superfamily	X	X		X
Sro147_g067970	HOM02SEM012240	4.3	0.6	1.85	CRAL-TRIO lipid binding domain superfamily				X
Sro926_g221040	HOM02SEM012240	4.3	0.6	1.85	CRAL-TRIO lipid binding domain superfamily				X
Sro1175_g249171	HOM02SEM003998	3.9	-0.57	3.29	CRAL-TRIO lipid binding domain superfamily				X						X
Sro373_g129051	HOM02SEM003998	3.9	-0.57	3.29	CRAL-TRIO lipid binding domain superfamily				X
Sro43_g026361	HOM02SEM003998	3.9	-0.57	3.29	CRAL-TRIO lipid binding domain superfamily				X
Sro109_g054580	HOM02SEM001128	4.3	-2.49	4.02	CRAL-TRIO lipid binding domain superfamily				X						X
Sro109_g054600	HOM02SEM001128	4.06	-2.17	3.46	CRAL-TRIO lipid binding domain superfamily				X
Sro427_g140720	HOM02SEM001128	4.06	-2.17	3.46	CRAL-TRIO lipid binding domain superfamily				X
Sro2080_g313750	HOM02SEM001128	3.75	-1.77	4.7	CRAL-TRIO lipid binding domain superfamily				X
Sro1207_g252530	HOM02SEM001128	3.38	-1.22	4.7	CRAL-TRIO lipid binding domain superfamily				X
Sro3224_g345570	HOM02SEM001128	3.38	-1.22	4.7	CRAL-TRIO lipid binding domain superfamily				X
Sro652_g181670	HOM02SEM001128	3.38	-1.22	4.7	CRAL-TRIO lipid binding domain superfamily				X
Sro1672_g290180	HOM02SEM007113	3.19	0.79	0.96	Transmembrane protein 180				X
Sro268_g103600	HOM02SEM007113	3.19	0.79	0.96	Transmembrane protein 180				X
Sro1022_g232340	HOM02SEM007113	3.29	0.47	1.53	Transmembrane protein 180				X
Sro65_g036750	HOM02SEM006678	4.06	-1.9	1.51	Las1-like					X
Sro14_g010640	HOM02SEM000767	4.65	0.73	2.37	Signal transduction histidine kinase	X					X
Sro351_g124000	HOM02SEM000767	4.65	0.44	2.24	Signal transduction histidine kinase	X					X
Sro1957_g307820	HOM02SEM000767	4.58	0.63	2.37	Signal transduction histidine kinase	X					X				X
Sro1946_g307010	HOM02SEM000767	3.87	0.63	2.24	Signal transduction histidine kinase	X					X
Sro144_g066890	HOM02SEM000767	4.65	0.73	2.37	Signal transduction histidine kinase	X					X
Sro688_g187440	HOM02SEM000767	4.65	0.73	2.37	Signal transduction histidine kinase	X					X
Sro135_g063870	HOM02SEM000767	4.65	0.44	2.24	Signal transduction histidine kinase	X					X
Sro1404_g269710	HOM02SEM000767	4.65	0.44	2.24	Signal transduction histidine kinase	X					X
Sro325_g117780	HOM02SEM000767	4.71	0.54	2.24	Signal transduction histidine kinase	X					X
Sro134_g063450	HOM02SEM000767	4.58	0.63	2.37	Signal transduction histidine kinase	X					X
Sro1904_g304550	HOM02SEM000767	3.87	0.63	2.24	Signal transduction histidine kinase	X					X
Sro1904_g304570	HOM02SEM000767	4.65	0.44	2.24	Signal transduction histidine kinase	X					X
Sro2287_g322030	HOM02SEM000767	3.87	0.63	2.24	Signal transduction histidine kinase	X					X
Sro326_g118130	HOM02SEM000767	4.58	0.63	2.37	Signal transduction histidine kinase	X					X
Sro2364_g324970	HOM02SEM000767	4.58	0.63	2.37	Signal transduction histidine kinase	X					X
Sro113_g055970	HOM02SEM000767	4.58	0.63	2.37	Signal transduction histidine kinase	X					X
Sro2706_g335210	HOM02SEM000767	3.87	0.63	2.24	Signal transduction histidine kinase	X					X				X
S17_gene_8	HOM02SEM000767	3.75	4.54	0	Signal transduction histidine kinase	X					X
S19_gene_138	HOM02SEM000767	4.51	0.52	2.51	Signal transduction histidine kinase	X					X
S45_gene_108	HOM02SEM000767	4.3	1.82	4.7	Signal transduction histidine kinase	X					X
S45_gene_135	HOM02SEM000767	5.92	0.41	2.84	Signal transduction histidine kinase	X					X
Sro481_g151470	HOM02SEM077545	5.84	0.28	2.41	Leucine-rich repeat domain superfamily						X
Sro74_g040910	HOM02SEM000862	3.38	-4.49	-1.24	Leucine-rich repeat domain superfamily						X
Sro1129_g244370	HOM02SEM000862	3.75	1.12	2.51	Leucine-rich repeat domain superfamily						X
Sro126_g060470	HOM02SEM000862	5.01	0.83	1.73	Leucine-rich repeat domain superfamily						X
Sro338_g120850	HOM02SEM000862	5.84	0.28	2.41	Leucine-rich repeat domain superfamily						X
Sro177_g077680	HOM02SEM000862	5.92	0.41	2.41	Leucine-rich repeat domain superfamily						X
Sro305_g112750	HOM02SEM000862	4.58	0.33	2.73	Leucine-rich repeat domain superfamily						X
Sro585_g171010	HOM02SEM000862	6.12	0.17	3.08	Leucine-rich repeat domain superfamily						X
Sro211_g087990	HOM02SEM007988	4.7	5.51	2	Leucine-rich repeat domain superfamily	X	X				X
Sro489_g153350	HOM02SEM031226	3.38	0.57	0	Leucine-rich repeat domain superfamily						X
Sro70_g038950	HOM02SEM018660	3.04	5.32	0.78	Leucine-rich repeat domain superfamily						X
Sro585_g171090	HOM02SEM000862	4.7	2.29	3.36	Leucine-rich repeat domain superfamily						X
Sro599_g173220	HOM02SEM002630	3.75	4.54	3.75	Leucine-rich repeat domain superfamily	X					X				X
Sro1608_g285720	HOM02SEM015581	3.38	4.14	3.75	Leucine-rich repeat domain superfamily						X
Sro693_g188400	HOM02SEM000363	2.86	3.6	3.75	Leucine-rich repeat domain superfamily						X
Sro1653_g288840	HOM02SEM000363	2.86	3.6	3.75	Leucine-rich repeat domain superfamily						X
Sro2518_g330090	HOM02SEM000363	2.86	3.6	3.75	Leucine-rich repeat domain superfamily						X
Sro2517_g330010	HOM02SEM000726	5.48	1.47	1.86	P domain	X					X
Sro122_g059160	HOM02SEM000726	5.48	1.47	1.86	P domain	X					X
Sro231_g093600	HOM02SEM000726	5.38	2.02	1.3	P domain	X					X
Sro44_g026480	HOM02SEM000726	5.48	1.47	1.86	P domain	X					X
Sro3_g002740	HOM02SEM000726	5.48	1.47	1.86	P domain	X					X
Sro39_g024270	HOM02SEM000726	5.48	1.47	1.86	P domain	X					X
Sro3_g002490	HOM02SEM000726	5.48	1.47	1.86	P domain	X					X
Sro3_g002780	HOM02SEM000726	5.48	1.47	1.86	P domain	X					X
Sro175_g077150	HOM02SEM000726	5.48	1.47	1.86	P domain	X					X
Sro658_g182760	HOM02SEM000726	5.48	1.47	1.86	P domain	X					X
Sro9_g007350	HOM02SEM000726	5.48	1.47	1.86	P domain	X					X				X
Sro217_g089660	HOM02SEM000726	5.48	1.47	1.86	P domain	X					X				X
Sro366_g127520	HOM02SEM000726	5.48	1.47	1.86	P domain	X					X
Sro221_g091080	HOM02SEM006484	3.75	4.54	5.27	Ubiquitin domain	X					X
Sro221_g091100	HOM02SEM006484	4.52	2.08	3.36	Ubiquitin domain	X					X
Sro814_g206300	HOM02SEM006484	5.27	2.93	2.29	Ubiquitin domain	X					X
Sro1928_g305980	HOM02SEM006484	4.52	2.08	3.36	Ubiquitin domain	X					X
Sro407_g136750	HOM02SEM000053	2.86	3.6	4.7	Ubiquitin domain	X					X
Sro28_g018810	HOM02SEM000053	3.75	4.54	4.7	Ubiquitin domain	X					X				X
Sro1416_g270800	HOM02SEM016832	4.52	2.08	4.02	Ubiquitin domain						X
Sro252_g099650	HOM02SEM015586	4.06	-2.17	2.51	Ubiquitin domain						X
Sro1578_g283670	HOM02SEM004398	5.14	5.96	2.29	Peptidase C2, calpain, catalytic domain	X					X	X
Sro1013_g231330	HOM02SEM004398	5.48	6.3	1.86	Peptidase C2, calpain, catalytic domain	X					X	X
Sro1539_g280830	HOM02SEM004398	5.48	6.3	1.86	Peptidase C2, calpain, catalytic domain	X					X	X
Sro843_g209810	HOM02SEM004398	5.48	6.3	1.86	Peptidase C2, calpain, catalytic domain	X					X	X
Sro904_g218360	HOM02SEM004398	5.48	6.3	1.86	Peptidase C2, calpain, catalytic domain	X					X	X
Sro2468_g328560	HOM02SEM004398	5.48	6.3	1.86	Peptidase C2, calpain, catalytic domain	X					X	X
Sro430_g141300	HOM02SEM004398	5.48	6.3	1.86	Peptidase C2, calpain, catalytic domain	X					X	X
Sro2402_g326360	HOM02SEM004398	5.48	6.3	1.86	Peptidase C2, calpain, catalytic domain	X					X	X
Sro146_g067560	HOM02SEM001582	3.75	4.54	4.7	FAS1 domain superfamily	X						X			X
Sro430_g141250	HOM02SEM001582	3.75	4.54	4.7	FAS1 domain superfamily	X						X
Sro276_g106130	HOM02SEM001582	3.75	4.54	4.7	FAS1 domain superfamily	X						X
Sro1059_g236500	HOM02SEM011663	4.52	5.32	1.06	Glycoside hydrolase family 2								X
Sro2989_g341760	HOM02SEM016441	3.38	4.14	4.7	Exostosin-like					X		X	X		X
Sro213_g088520	HOM02SEM016441	3.38	4.14	4.7	Exostosin-like					X		X	X
Sro1333_g263700	HOM02SEM016441	3.75	4.54	4.7	Exostosin-like					X		X	X
S28_gene_87	HOM02SEM016441	3.75	4.54	4.7	Exostosin-like					X		X	X
S29_gene_176	HOM02SEM016441	3.75	4.54	4.7	Exostosin-like					X		X	X
S2_gene_10	HOM02SEM016441	2.86	3.6	3.75	Exostosin-like					X		X	X
S42_gene_6	HOM02SEM016441	2.28	4.54	3.46	Exostosin-like					X		X	X
Sro4_g003330	HOM02SEM015732	4.06	4.85	2.8	Ornithine decarboxylase					X
Sro313_g114750	HOM02SEM003851	3.75	4.54	4.7	Solute carrier family 13				X
Sro55_g032330	HOM02SEM003851	3.75	4.54	4.7	Solute carrier family 13				X						X
Sro1285_g259290	HOM02SEM014075	3.75	4.54	1.4	Major facilitator superfamily domain				X
Sro1703_g292310	HOM02SEM024971	4.06	4.85	-2.35	Rab-GTPase-TBC domain						X			X
Sro1959_g307990	HOM02SEM024971	4.06	4.85	-2.35	Rab-GTPase-TBC domain						X			X
Sro940_g222580	HOM02SEM019511	2.86	3.6	3.75	Exocyst complex component EXOC3/Sec6									X
Sro1149_g246580	HOM02SEM012479	3.75	4.54	-2.35	Target SNARE coiled-coil				X					X
Sro391_g133180	HOM02SEM011934	5.48	6.3	2.7	NmrA-like domain						X
Sro909_g218940	HOM02SEM123505	2.86	3.6	4.7	Globin-like superfamily						X
Sro1427_g271810	HOM02SEM008983	2.86	3.6	3.75	Globin-like superfamily						X
Sro19_g013490	HOM02SEM008983	2.86	3.6	3.75	Globin-like superfamily						X
Sro2259_g321120	HOM02SEM008983	2.86	3.6	3.75	Globin-like superfamily						X
Sro453_g146090	HOM02SEM008983	2.86	3.6	3.75	Globin-like superfamily						X
Sro579_g169950	HOM02SEM008983	2.86	3.6	3.75	Globin-like superfamily						X
Sro774_g200730	HOM02SEM008983	2.86	3.6	3.75	Globin-like superfamily						X
Sro1078_g238710	HOM02SEM000711	3.38	4.14	4.7	Globin-like superfamily	X	X				X
Sro1234_g254920	HOM02SEM000711	3.38	4.14	4.7	Globin-like superfamily	X	X				X				X
Sro2194_g318500	HOM02SEM000711	3.38	4.14	4.7	Globin-like superfamily	X	X				X				X
Sro2194_g318510	HOM02SEM000711	3.38	4.14	4.7	Globin-like superfamily	X	X				X				X
Sro818_g207020	HOM02SEM000711	3.38	4.14	4.7	Globin-like superfamily	X	X				X				X
Sro261_g101730	HOM02SEM001121	4.7	2.29	5.67	GCPR, rhodopsin-like	X	X		X		X
S40_gene_73	HOM02SEM001121	4.06	4.85	4.7	GCPR, rhodopsin-like	X	X		X		X
Sro964_g225440	HOM02SEM001121	4.06	4.85	4.7	GCPR, rhodopsin-like	X	X		X		X
Sro400_g135040	HOM02SEM001121	4.7	2.29	5.67	GCPR, rhodopsin-like	X	X		X		X
Sro654_g182140	HOM02SEM001121	4.3	5.1	3.46	GCPR, rhodopsin-like	X	X		X		X
Sro598_g173030	HOM02SEM001121	3.75	4.54	3.75	GCPR, rhodopsin-like	X	X		X		X
Sro268_g103660	HOM02SEM001121	4.06	4.85	4.7	GCPR, rhodopsin-like	X	X		X		X
Sro144_g066950	HOM02SEM000356	1.86	0.21	3.36	GCPR, rhodopsin-like	X			X		X
Sro2422_g327190	HOM02SEM000356	1.86	0.21	3.36	GCPR, rhodopsin-like	X			X		X
S35_gene_2991	HOM02SEM003673	3.38	4.14	3.75	GCPR, rhodopsin-like	X			X		X
Sro2888_g339450	HOM02SEM000497	1.84	0.61	3.29	Glutathione S-transferase	X									X
Sro438_g143050	HOM02SEM014741	2.11	-0.34	3.36	Glutathione S-transferase										X
Sro94_g048960	HOM02SEM024606	2.83	1.82	4.02	Glutathione S-transferase										X
Sro306_g113110	HOM02SEM024606	3.04	0.91	4.43	Glutathione S-transferase										X
Sro605_g174280	HOM02SEM024606	3.04	0.91	4.43	Glutathione S-transferase										X
Sro2365_g325030	HOM02SEM029889	3.38	-4.49	5.27	Glutathione S-transferase										X
Sro982_g227760	HOM02SEM029889	3.38	-4.49	5.27	Glutathione S-transferase										X
Sro1926_g305900	HOM02SEM000028	4.06	0.21	4.02	Short-chain dehydrogenase/reductase SDR	X									X
Sro324_g117490	HOM02SEM000028	4.06	0.21	4.02	Short-chain dehydrogenase/reductase SDR	X									X
Sro896_g217300	HOM02SEM000074	4.52	0.05	4.43	Short-chain dehydrogenase/reductase SDR	X									X
Sro481_g151640	HOM02SEM004737	3.75	-0.34	4.7	Short-chain dehydrogenase/reductase SDR	X	X								X
Sro481_g151680	HOM02SEM004737	3.75	-0.34	4.7	Short-chain dehydrogenase/reductase SDR	X	X								X
Sro2735_g335880	HOM02SEM009103	2.58	0.21	4.02	Short-chain dehydrogenase/reductase SDR										X
Sro913_g219390	HOM02SEM009103	2.58	0.21	4.02	Short-chain dehydrogenase/reductase SDR										X
Sro298_g111220	HOM02SEM048346	2.86	-0.31	4.7	Trichome birefringence-like					X
Sro428_g140790	HOM02SEM048346	2.86	-0.31	4.7	Trichome birefringence-like					X					X
Sro1447_g273540	HOM02SEM024996	3.75	1.12	3.46	Abhydrolase domain containing 18										X
Sro1971_g308570	HOM02SEM024996	3.75	1.12	3.46	Abhydrolase domain containing 18										X
Sro2064_g313150	HOM02SEM000709	3.38	4.14	4.7	Ysc84 actin-binding domain	X		X							X
Sro2292_g322250	HOM02SEM005039	2.86	-3.93	4.7	Unknown	X									X
Sro347_g122830	HOM02SEM006344	2.86	-0.31	4.7	Unknown	X									X
Sro50_g029220	HOM02SEM006416	4.3	-0.34	5.67	Unknown										X
Sro168_g074730	HOM02SEM008042	5.38	-0.14	3.89	Unknown										X
Sro977_g227040	HOM02SEM008992	1.9	0.57	3.46	Unknown	X									X
Sro420_g139220	HOM02SEM008992	2.86	-0.31	4.7	Unknown	X									X
Sro88_g046290	HOM02SEM021340	3.75	-1.77	5.27	Unknown										X
Sro2956_g340980	HOM02SEM000081	5.01	-0.92	4.34	Unknown	X	X								X
Sro20_g014030	HOM02SEM000081	3.75	4.54	4.7	Unknown	X	X								X
Sro1243_g255570	HOM02SEM000081	2.86	3.6	4.7	Unknown	X	X								X
