# Supplementary material for: The Seminavis robusta genome provides insights into the evolutionary adaptations of benthic diatoms
Source: Nat Commun. 2020 Jul 3;11:3320. doi: 10.1038/s41467-020-17191-8 (PMC7335047; doi:10.1038/s41467-020-17191-8)
Supplement: Supplementary file 4 — Source Data [file 41467_2020_17191_MOESM4_ESM.zip › Source_Data/Suppl. Fig. 20, 22.xlsx]

## Sheet: Data 4
Source Data 4: Pan information and πN / πS value for all S. robusta reference genes
Gene_id	InterPro_description	Pan_gene_category	πN	πS	πN / πS
Sro1_g000010	Leucine-rich repeat domain superfamily (IPR032675)	Core	0.00447348	0.00404698	1.10539
Sro1_g000020	-	Core	0.00190024	0.0168244	0.112945
Sro1_g000030	-	Core	0.00179347	0.0148753	0.120567
Sro1_g000040	HAD superfamily (IPR023214); FCP1 homology domain (IPR004274); HAD-like superfamily (IPR036412)	Core	0.00464945	0.0245026	0.189753
Sro1_g000050	RelA/SpoT (IPR007685)	Core	0.00200181	0.0240533	0.083224
Sro1_g000060	-	Core	0.0184727	0.00606936	3.0436
Sro1_g000070	-	Core	0.00625165	0.0390316	0.160169
Sro1_g000080	Ccc1 family (IPR008217)	Core	0	0.0295528	0
Sro1_g000090	Cyclic nucleotide-binding domain (IPR000595); RmlC-like jelly roll fold (IPR014710); Bestrophin/UPF0187 (IPR021134); Cyclic nucleotide-binding-like (IPR018490)	Core	0.00267029	0.0184956	0.144374
Sro1_g000100	Cyclic nucleotide-binding domain (IPR000595); RmlC-like jelly roll fold (IPR014710); Bestrophin/UPF0187 (IPR021134); Cyclic nucleotide-binding-like (IPR018490)	Core	No data	No data	No data
Sro1_g000110	-	Core	No data	No data	No data
Sro1_g000120	Chaperone J-domain superfamily (IPR036869)	Core	0.0025364	0.0246729	0.102801
Sro1_g000130	-	Core	0.0012792	0.0184333	0.0693959
Sro1_g000140	-	Core	0.00294155	0.0207257	0.141928
Sro1_g000150	Short-chain dehydrogenase/reductase SDR (IPR002347); NAD(P)-binding domain superfamily (IPR036291)	Core	0.00680468	0.03267	0.208285
Sro1_g000160	-	Dispensable	No data	No data	No data
Sro1_g000170	-	Core	0.0021372	0.0146621	0.145763
Sro1_g000180	Zinc finger, MYND-type (IPR002893)	Dispensable	0.00879063	0.0350568	0.250754
Sro1_g000190	Haem peroxidase, plant/fungal/bacterial (IPR002016); Peroxidase, active site (IPR019794); Haem peroxidase (IPR010255)	Core	0.00488459	0.0438853	0.111304
Sro1_g000200	-	Core	0.00631756	0.0219123	0.288312
Sro1_g000210	-	Core	0.00459754	0.0277372	0.165753
Sro1_g000220	-	Core	0.00252648	0.0396221	0.0637644
Sro1_g000230	NAD-dependent epimerase/dehydratase (IPR001509); NAD(P)-binding domain superfamily (IPR036291)	Core	0.00321985	0.0222257	0.144871
Sro1_g000240	Pancreatic trypsin inhibitor Kunitz domain (IPR002223); Pancreatic trypsin inhibitor Kunitz domain superfamily (IPR036880); Proteinase inhibitor I2, Kunitz, conserved site (IPR020901)	Core	0.00161568	0.0307298	0.0525772
Sro1_g000250	GNAT domain (IPR000182); Acyl-CoA N-acyltransferase (IPR016181)	Core	0.00170323	0.0379963	0.0448263
Sro1_g000260	-	Core	0.00468603	0.0188182	0.249015
Sro1_g000270	WD40/YVTN repeat-like-containing domain superfamily (IPR015943); Anaphase-promoting complex subunit 4, WD40 domain (IPR024977); WD40 repeat (IPR001680); WD40 repeat, conserved site (IPR019775); WD40-repeat-containing domain (IPR017986); WD40-repeat-containing domain superfamily (IPR036322)	Core	0.00149164	0.0258408	0.0577245
Sro1_g000280	Silicon transporter (IPR004693)	Core	No data	No data	No data
Sro1_g000290	STELLO-like (IPR005049)	Core	No data	No data	No data
Sro1_g000300	-	Core	No data	No data	No data
Sro1_g000310	-	Dispensable	No data	No data	No data
Sro1_g000320	Immunoglobulin-like fold (IPR013783); Filamin/ABP280 repeat-like (IPR017868); Filamin/ABP280 repeat (IPR001298); Immunoglobulin E-set (IPR014756)	Core	0.00172919	0.0111632	0.154901
Sro1_g000330	Short-chain dehydrogenase/reductase SDR (IPR002347); NAD(P)-binding domain superfamily (IPR036291)	Core	0.000173521	0.0228816	0.0075834
Sro1_g000340	Protein kinase domain (IPR000719); Protein kinase-like domain superfamily (IPR011009)	Core	0.000864089	0.00958064	0.0901912
Sro1_g000350	ATPase, AAA-type, core (IPR003959); AAA+ ATPase domain (IPR003593); P-loop containing nucleoside triphosphate hydrolase (IPR027417)	Core	0.00192298	0.0242003	0.0794612
Sro1_g000360	-	Core	0.000747724	0.0072217	0.103538
Sro1_g000370	Thiolase-like (IPR016039); Polyketide synthase, type III (IPR011141); Chalcone/stilbene synthase, C-terminal (IPR012328); Chalcone/stilbene synthase, N-terminal (IPR001099); Chalcone/stilbene synthase, active site (IPR018088)	Core	0.00443959	0.0244008	0.181944
Sro1_g000380	-	Core	0.0038855	0.0171501	0.226558
Sro1_g000390	Oxidoreductase, N-terminal (IPR000683); NAD(P)-binding domain superfamily (IPR036291)	Core	0.00375652	0.0103425	0.363212
Sro1_g000400	-	Core	0.00189574	0.0179349	0.105701
Sro1_g000410	-	Core	0.0042517	0.0389317	0.109209
Sro1_g000420	Tetratricopeptide-like helical domain superfamily (IPR011990); Tetratricopeptide repeat-containing domain (IPR013026); Tetratricopeptide repeat (IPR019734)	Core	0.00129635	0.0456744	0.0283824
Sro1_g000430	-	Core	0.00106202	0.000684618	1.55126
Sro1_g000440	Glycoside hydrolase family 16 (IPR000757); Concanavalin A-like lectin/glucanase domain superfamily (IPR013320)	Core	0.00194575	0.0131261	0.148236
Sro1_g000450	-	Core	0.00252101	0.00364372	0.691877
Sro1_g000460	GPCR family 3, GABA-B receptor (IPR002455); Receptor, ligand binding region (IPR001828); GPCR family 3, C-terminal (IPR017978); GPCR, family 3 (IPR000337); Periplasmic binding protein-like I (IPR028082)	Core	0.0039512	0.023874	0.165502
Sro1_g000470	-	Core	0.00776461	0.0139516	0.55654
Sro1_g000480	-	Core	0.00255752	0.0139026	0.18396
Sro1_g000490	Cytochrome P450 superfamily (IPR036396); Cytochrome P450 (IPR001128); Cytochrome P450, E-class, group I (IPR002401); Cytochrome P450, conserved site (IPR017972)	Core	0.00501078	0.0378137	0.132512
Sro1_g000500	-	Core	0.00255427	0.0497611	0.0513306
Sro1_g000510	DNA primase, small subunit, eukaryotic/archaeal (IPR014052); DNA primase, small subunit (IPR002755)	Core	No data	No data	No data
Sro1_g000520	Snf7 family (IPR005024)	Core	0.00359074	0.0356794	0.100639
Sro1_g000530	-	Dispensable	No data	No data	No data
Sro1_g000540	Cytochrome b5-like heme/steroid binding domain superfamily (IPR036400); Cytochrome b5-like heme/steroid binding domain (IPR001199)	Core	No data	No data	No data
Sro1_g000550	-	Core	0.00733369	0.0284393	0.257872
Sro1_g000560	-	Core	0	0.0407576	0
Sro1_g000570	-	Core	0.013399	0.0317333	0.422237
Sro1_g000580	Energy-dependent translational throttle protein EttA (IPR022374); ABC-transporter extension domain (IPR032781); ABC transporter-like (IPR003439); ABC transporter, conserved site (IPR017871); AAA+ ATPase domain (IPR003593); P-loop containing nucleoside triphosphate hydrolase (IPR027417)	Core	0.0015385	0.0244267	0.0629843
Sro1_g000590	Mitochondrial carrier domain superfamily (IPR023395); Mitochondrial carrier domain protein (IPR040062); Mitochondrial substrate/solute carrier (IPR018108)	Core	0.00265256	0.0151982	0.174531
Sro1_g000600	Nucleophile aminohydrolases, N-terminal (IPR029055); Proteasome, subunit alpha/beta (IPR001353); Proteasome alpha-subunit, N-terminal domain (IPR000426)	Core	0.00503565	0.0157232	0.320269
Sro1_g000610	-	Core	No data	No data	No data
Sro1_g000620	Phosphoribosyltransferase domain (IPR000836); Phosphoribosyltransferase-like (IPR029057)	Core	0.00147531	0.00582997	0.253055
Sro1_g000630	-	Core	0.00287928	0.00513834	0.560352
Sro1_g000640	-	Core	0.0082793	0.0200448	0.41304
Sro1_g000650	-	Core	No data	No data	No data
Sro1_g000660	-	Dispensable	No data	No data	No data
Sro1_g000670	-	Core	No data	No data	No data
Sro1_g000671	-	Core	No data	No data	No data
Sro1_g000680	Mitochondrial import inner membrane translocase subunit TIM22 (IPR039175)	Core	0.00208829	0.0157789	0.132347
Sro1_g000690	Helicase, C-terminal (IPR001650); DEAD/DEAH box helicase domain (IPR011545); RNA helicase, DEAD-box type, Q motif (IPR014014); Helicase superfamily 1/2, ATP-binding domain (IPR014001); P-loop containing nucleoside triphosphate hydrolase (IPR027417)	Core	0.0014449	0.0196662	0.0734709
Sro1_g000700	WD40/YVTN repeat-like-containing domain superfamily (IPR015943); Histone-binding protein RBBP4, N-terminal (IPR022052); WD40 repeat (IPR001680); G-protein beta WD-40 repeat (IPR020472); WD40 repeat, conserved site (IPR019775); WD40-repeat-containing domain (IPR017986); WD40-repeat-containing domain superfamily (IPR036322)	Core	0.00067121	0.0279615	0.0240048
Sro1_g000710	P-loop containing nucleoside triphosphate hydrolase (IPR027417)	Core	0.00098675	0.0263282	0.0374788
Sro1_g000720	DPH Zinc finger superfamily (IPR036671); Zinc finger, DPH-type (IPR007872)	Core	0.00457671	0.0288479	0.15865
Sro1_g000730	Ribosomal protein L2, domain 2 (IPR014722); Translation elongation factor IF5A-like (IPR001884); Translation elongation factor, KOW-like (IPR013185); Translation elongation factor, IF5A C-terminal (IPR020189); Translation elongation factor, IF5A, hypusine site (IPR019769); Nucleic acid-binding, OB-fold (IPR012340); Translation protein SH3-like domain superfamily (IPR008991)	Core	0.00473793	0	High
Sro1_g000740	Ketopantoate hydroxymethyltransferase (IPR003700); Pyruvate/Phosphoenolpyruvate kinase-like domain superfamily (IPR015813)	Core	No data	No data	No data
Sro1_g000750	Diacylglycerol acyltransferase (IPR007130)	Core	No data	No data	No data
Sro1_g000760	-	Core	0	0.0102421	0
Sro1_g000770	-	Core	0.00164293	0.00625271	0.262755
Sro1_g000780	PDZ domain (IPR001478); PDZ superfamily (IPR036034)	Core	0.00118703	0.0267348	0.0444002
Sro1_g000790	Beta-lactamase-related (IPR001466); Beta-lactamase/transpeptidase-like (IPR012338)	Core	0.00331048	0.0285556	0.115931
Sro1_g000800	P-loop containing nucleoside triphosphate hydrolase (IPR027417)	Core	0.00392063	0.0268764	0.145876
Sro1_g000810	-	Core	0.00269297	0.0342311	0.0786702
Sro1_g000820	Signal transduction response regulator, receiver domain (IPR001789); Leucine-rich repeat domain superfamily (IPR032675); Leucine-rich repeat (IPR001611); CheY-like superfamily (IPR011006)	Core	0.00029865	0.0279989	0.0106665
Sro1_g000830	Cytochrome b5-like heme/steroid binding domain superfamily (IPR036400); Cytochrome b5-like heme/steroid binding domain (IPR001199)	Core	0.000603379	0.00684262	0.0881796
Sro1_g000840	Ubiquitin system component Cue (IPR003892)	Core	0.0017195	0.0144646	0.118876
Sro1_g000850	-	Core	0.00203508	0.0213837	0.0951697
Sro1_g000860	-	Core	0.00365716	0.0256649	0.142497
Sro1_g000870	Bromodomain-like superfamily (IPR036427); Bromodomain (IPR001487)	Core	0.00519299	0.0167104	0.310765
Sro1_g000880	Bromodomain-like superfamily (IPR036427); Bromodomain (IPR001487)	Core	0.00168522	0.0171564	0.098227
Sro1_g000890	3'5'-cyclic nucleotide phosphodiesterase, catalytic domain superfamily (IPR036971); Nucleotide cyclase (IPR029787); Adenylyl cyclase class-3/4/guanylyl cyclase (IPR001054); 3'5'-cyclic nucleotide phosphodiesterase, catalytic domain (IPR002073); HD/PDEase domain (IPR003607)	Core	0.000661177	0.0196854	0.0335872
Sro1_g000900	-	Core	0.00221685	0.00877995	0.25249
Sro1_g000910	-	Core	0.00590207	0.0149613	0.394488
Sro1_g000920	Tetratricopeptide-like helical domain superfamily (IPR011990)	Dispensable	0.00504097	0.0172062	0.292973
Sro1_g000921	Integrin alpha, N-terminal (IPR028994); Integrin alpha beta-propellor (IPR013519)	Dispensable	No data	No data	No data
Sro1_g000930	-	Dispensable	No data	No data	No data
Sro1_g000940	Carboxylesterase, type B (IPR002018); Carboxylesterase type B, active site (IPR019826); Alpha/Beta hydrolase fold (IPR029058)	Core	0.00141879	0.0115331	0.123019
Sro1_g000950	FAD/NAD(P)-binding domain superfamily (IPR036188); ACP-like superfamily (IPR036736); AMP-dependent synthetase/ligase (IPR000873); AMP-binding, conserved site (IPR020845); Phosphopantetheine binding ACP domain (IPR009081); Trimeric LpxA-like superfamily (IPR011004)	Core	0.00355033	0.010678	0.33249
Sro1_g000960	-	Core	0.00302727	0.0184068	0.164465
Sro1_g000970	Tetratricopeptide-like helical domain superfamily (IPR011990)	Core	0.00390418	0.0293571	0.132989
Sro1_g000980	-	Dispensable	No data	No data	No data
Sro1_g000990	-	Core	No data	No data	No data
Sro1_g001000	-	Core	No data	No data	No data
Sro1_g001010	-	Dispensable	No data	No data	No data
Sro1_g001020	-	Dispensable	No data	No data	No data
Sro1_g001030	-	Dispensable	No data	No data	No data
Sro1_g001040	Zinc finger, RING/FYVE/PHD-type (IPR013083); Pre-mRNA-splicing factor CWC24-like (IPR039971); Zinc finger, CCCH-type (IPR000571); Zinc finger, RING-type, conserved site (IPR017907); Zinc finger, RING-type (IPR001841); Zinc finger, CCCH-type superfamily (IPR036855)	Core	No data	No data	No data
Sro1_g001050	Short-chain dehydrogenase/reductase SDR (IPR002347); NAD(P)-binding domain superfamily (IPR036291)	Core	No data	No data	No data
Sro1_g001060	GPCR, rhodopsin-like, 7TM (IPR017452)	Core	No data	No data	No data
Sro10_g007770	-	Core	No data	No data	No data
Sro10_g007780	Leucine-rich repeat domain superfamily (IPR032675)	Dispensable	No data	No data	No data
Sro10_g007790	-	Core	0.0112118	0.0484818	0.231258
Sro10_g007800	Ribosomal protein L11/L12 (IPR000911); Ribosomal protein L11/L12, N-terminal domain superfamily (IPR036796); Ribosomal protein L11, C-terminal domain superfamily (IPR036769); Ribosomal protein L11, N-terminal (IPR020784); Ribosomal protein L11, C-terminal (IPR020783)	Core	0.00154044	0.0300344	0.0512891
Sro10_g007810	Exostosin-like (IPR004263)	Core	0.00457487	0.0300992	0.151993
Sro10_g007820	PDZ superfamily (IPR036034)	Core	0.00231476	0.0237319	0.097538
Sro10_g007830	NTF2-like domain superfamily (IPR032710)	Core	0.00258608	0.0234957	0.110066
Sro10_g007840	-	Core	0.00397221	0.0289127	0.137386
Sro10_g007850	NTF2-like domain superfamily (IPR032710)	Core	0.00403233	0.0180144	0.223839
Sro10_g007860	-	Core	0.00491299	0.0127648	0.384887
Sro10_g007870	-	Core	0.00426414	0.0218821	0.194869
Sro10_g007880	NTF2-like domain superfamily (IPR032710)	Core	0.00297761	0.0324207	0.091843
Sro10_g007890	NTF2-like domain superfamily (IPR032710)	Core	0	0.005265	0
Sro10_g007900	-	Core	0.00635985	0.0381375	0.166761
Sro10_g007910	Ankyrin repeat-containing domain (IPR020683); Ankyrin repeat-containing domain superfamily (IPR036770); Ankyrin repeat (IPR002110)	Core	0.00643629	0.0315367	0.204089
Sro10_g007920	-	Core	0.00627772	0.0331182	0.189555
Sro10_g007930	-	Core	0.00573207	0.0155645	0.368278
Sro10_g007940	-	Core	0.00549232	0.0160106	0.343043
Sro10_g007950	Tetratricopeptide-like helical domain superfamily (IPR011990); P-loop containing nucleoside triphosphate hydrolase (IPR027417)	Core	0.00347653	0.0287263	0.121023
Sro10_g007960	Fatty acid hydroxylase (IPR006694)	Core	No data	No data	No data
Sro10_g007961	-	Core	No data	No data	No data
Sro10_g007970	-	Core	0.00513758	0.0175479	0.292774
Sro10_g007980	-	Dispensable	No data	No data	No data
Sro10_g007990	-	Dispensable	No data	No data	No data
Sro10_g008000	-	Dispensable	No data	No data	No data
Sro10_g008010	-	Core	0.0018184	0.0343708	0.0529052
Sro10_g008020	Ctr copper transporter (IPR007274)	Core	No data	No data	No data
Sro10_g008030	-	Core	No data	No data	No data
Sro10_g008031	-	Core	0.00390223	0.00729166	0.535163
Sro10_g008040	Histidine kinase/HSP90-like ATPase (IPR003594); Histidine kinase/HSP90-like ATPase superfamily (IPR036890)	Core	0.00239213	0.0201382	0.118786
Sro10_g008041	-	Core	0.0122277	0.0161645	0.756449
Sro10_g008050	-	Core	No data	No data	No data
Sro10_g008060	Serine proteases, trypsin domain (IPR001254); Peptidase S1A, chymotrypsin family (IPR001314); Serine proteases, trypsin family, histidine active site (IPR018114); Serine proteases, trypsin family, serine active site (IPR033116); Peptidase S1, PA clan (IPR009003)	Core	0.00221074	0.0215926	0.102384
Sro10_g008070	-	Core	0.000621038	0.00666927	0.0931193
Sro10_g008080	-	Core	0.00705304	0.0156882	0.449575
Sro10_g008090	UAA transporter (IPR013657)	Core	0.00139839	0.0315643	0.044303
Sro10_g008100	NmrA-like domain (IPR008030); NAD(P)-binding domain superfamily (IPR036291)	Core	0.000801186	0.0253715	0.0315781
Sro10_g008101	-	Core	No data	No data	No data
Sro10_g008110	Target SNARE coiled-coil homology domain (IPR000727)	Core	No data	No data	No data
Sro10_g008120	-	Core	No data	No data	No data
Sro10_g008121	-	Core	0.00492341	0.0160256	0.307221
Sro10_g008130	Ctr copper transporter (IPR007274)	Core	0.00339457	0.0166487	0.203894
Sro10_g008140	Protein of unknown function DUF3804 (IPR024525); NTF2-like domain superfamily (IPR032710)	Core	0.00527681	0.0090637	0.582192
Sro10_g008150	-	Core	0.00104957	0.0149722	0.0701014
Sro10_g008160	Class I glutamine amidotransferase-like (IPR029062)	Core	0.00359333	0.0157115	0.228707
Sro10_g008170	Protein of unknown function DUF285 (IPR005046); Bacterial surface protein 26-residue repeat (IPR011889)	Core	0.00639258	0.0156237	0.409158
Sro10_g008180	-	Core	No data	No data	No data
Sro10_g008190	-	Core	0.00597008	0.0128711	0.463836
Sro10_g008200	-	Core	0.00734479	0.0191475	0.38359
Sro10_g008210	Solute-binding protein family 3/N-terminal domain of MltF (IPR001638)	Core	0.00430785	0.0236265	0.182331
Sro10_g008220	C2 domain superfamily (IPR035892); C2 domain (IPR000008)	Core	No data	No data	No data
Sro10_g008230	-	Core	0.00234834	0.0237697	0.0987955
Sro10_g008240	Serine proteases, trypsin domain (IPR001254); Peptidase S1A, chymotrypsin family (IPR001314); Serine proteases, trypsin family, serine active site (IPR033116); Serine proteases, trypsin family, histidine active site (IPR018114); Peptidase S1, PA clan (IPR009003)	Core	0.00526556	0.0376076	0.140013
Sro10_g008250	Serine proteases, trypsin domain (IPR001254); Peptidase S1A, chymotrypsin family (IPR001314); Serine proteases, trypsin family, histidine active site (IPR018114); Serine proteases, trypsin family, serine active site (IPR033116); Peptidase S1, PA clan (IPR009003)	Core	0.000635486	0.0182218	0.034875
Sro10_g008260	-	Core	0.00534919	0.0106383	0.502823
Sro10_g008270	Winged helix-like DNA-binding domain superfamily (IPR036388); Heat shock transcription factor family (IPR027725); Heat shock factor (HSF)-type, DNA-binding (IPR000232); Winged helix DNA-binding domain superfamily (IPR036390)	Core	0.00710478	0.0123075	0.577272
Sro10_g008271	-	Dispensable	0.00459196	0.0265914	0.172686
Sro10_g008280	-	Core	0.00240631	0.0107279	0.224304
Sro10_g008290	-	Core	0.0037894	0.0201155	0.188382
Sro10_g008300	Polysaccharide pyruvyl transferase (IPR007345)	Core	No data	No data	No data
Sro10_g008310	CRAL-TRIO lipid binding domain (IPR001251); CRAL-TRIO lipid binding domain superfamily (IPR036865)	Core	No data	No data	No data
Sro10_g008320	-	Core	0.00193889	0.0262349	0.0739048
Sro10_g008330	-	Core	No data	No data	No data
Sro10_g008340	-	Core	0.00630922	0.0267948	0.235464
Sro10_g008350	Serine proteases, trypsin domain (IPR001254); Peptidase S1A, chymotrypsin family (IPR001314); Serine proteases, trypsin family, histidine active site (IPR018114); Serine proteases, trypsin family, serine active site (IPR033116); Peptidase S1, PA clan (IPR009003)	Core	0.00369426	0.0231366	0.159672
Sro10_g008360	6-phosphogluconolactonase, DevB-type (IPR005900); 6-Phosphogluconolactonase (IPR039104); Glucosamine/galactosamine-6-phosphate isomerase (IPR006148); NagB/RpiA transferase-like (IPR037171)	Core	0	0.0391726	0
Sro10_g008370	Leucine-rich repeat domain superfamily (IPR032675)	Core	0.0039521	0.026727	0.147869
Sro10_g008380	Serpin family (IPR000215); Serpin domain (IPR023796); Serpin superfamily (IPR036186)	Core	No data	No data	No data
Sro10_g008390	Biopterin transporter family (IPR039309); MFS transporter superfamily (IPR036259)	Core	No data	No data	No data
Sro10_g008400	Porphobilinogen deaminase, C-terminal domain superfamily (IPR036803); Porphobilinogen deaminase (IPR000860); Porphobilinogen deaminase, N-terminal (IPR022417); Porphobilinogen deaminase, C-terminal (IPR022418); Porphobilinogen deaminase, dipyrromethane cofactor binding site (IPR022419)	Core	0.000597038	0.0257527	0.0231836
Sro100_g008401	-	Dispensable	No data	No data	No data
Sro100_g051080	Leucine-rich repeat domain superfamily (IPR032675)	Core	0.00369437	0.0089556	0.412521
Sro100_g051090	RmlC-like jelly roll fold (IPR014710); STAS domain superfamily (IPR036513); SLC26A/SulP transporter (IPR001902); SLC26A/SulP transporter domain (IPR011547); STAS domain (IPR002645); Cyclic nucleotide-binding domain (IPR000595); Cyclic nucleotide-binding-like (IPR018490)	Core	0.000311074	0.00525036	0.0592482
Sro100_g051100	SLC26A/SulP transporter (IPR001902); SLC26A/SulP transporter domain (IPR011547)	Core	0.00119971	0.0121186	0.0989975
Sro100_g051110	START-like domain superfamily (IPR023393)	Core	0.000902874	0.0176124	0.0512637
Sro100_g051120	-	Core	0.00218504	0.0212616	0.102769
Sro100_g051130	-	Core	0.000917655	0.0205165	0.0447276
Sro100_g051140	-	Core	0.00425377	0.00114504	3.71496
Sro100_g051150	Ankyrin repeat-containing domain superfamily (IPR036770); Ankyrin repeat (IPR002110)	Core	0.000859106	0.0299455	0.028689
Sro100_g051160	-	Core	0.00187241	0.0207894	0.0900654
Sro100_g051170	Histone-fold (IPR009072); Histone H2A/H2B/H3 (IPR007125)	Dispensable	No data	No data	No data
Sro100_g051171	Holliday junction resolvase RusA-like superfamily (IPR036614); Holliday junction resolvase RusA-like (IPR008822)	Core	No data	No data	No data
Sro100_g051180	-	Core	0.00735211	0.0163748	0.448988
Sro100_g051190	-	Dispensable	No data	No data	No data
Sro100_g051200	-	Dispensable	No data	No data	No data
Sro100_g051210	Winged helix-like DNA-binding domain superfamily (IPR036388); Heat shock transcription factor family (IPR027725); Heat shock factor (HSF)-type, DNA-binding (IPR000232); Winged helix DNA-binding domain superfamily (IPR036390)	Core	0.00274153	0.0046123	0.594395
Sro100_g051220	Major facilitator superfamily domain (IPR020846); Autophagy-related protein 22-like (IPR024671); MFS transporter superfamily (IPR036259)	Core	0.00250021	0.0228693	0.109326
Sro100_g051230	Major facilitator superfamily domain (IPR020846); Major facilitator superfamily (IPR011701); MFS transporter superfamily (IPR036259)	Core	0.00196737	0.0125328	0.156978
Sro100_g051240	-	Core	0.000773024	0.0161732	0.0477967
Sro100_g051250	-	Core	0	0.00656995	0
Sro100_g051260	-	Core	0.00111461	0.0142576	0.0781761
Sro100_g051270	-	Core	0.00110375	0.0198888	0.0554962
Sro100_g051280	WW domain (IPR001202); WW domain superfamily (IPR036020)	Core	0.000952927	0.0136236	0.0699468
Sro100_g051290	AAA+ ATPase domain (IPR003593); P-loop containing nucleoside triphosphate hydrolase (IPR027417)	Core	0.00392481	0.0137343	0.285768
Sro100_g051300	von Hippel-Lindau disease tumour suppressor, beta domain superfamily (IPR037140); PUB domain (IPR018997); von Hippel-Lindau disease tumour suppressor, beta domain (IPR024053); PUB-like domain superfamily (IPR036339); VHL superfamily (IPR036208)	Core	0.00279907	0.0185231	0.151112
Sro100_g051310	Tricarboxylate/iron carrier (IPR004686)	Core	0.000678609	0.0179072	0.0378958
Sro100_g051320	-	Dispensable	No data	No data	No data
Sro100_g051330	Ankyrin repeat-containing domain (IPR020683); Ankyrin repeat-containing domain superfamily (IPR036770); Ankyrin repeat (IPR002110)	Core	0.00879008	0.0426257	0.206215
Sro100_g051340	High-CO2 inducible periplasmic protein (IPR011643)	Core	0.00381256	0.0214621	0.177641
Sro100_g051350	HD/PDEase domain (IPR003607); Nucleotide cyclase (IPR029787); 3'5'-cyclic nucleotide phosphodiesterase, catalytic domain superfamily (IPR036971); 3'5'-cyclic nucleotide phosphodiesterase, catalytic domain (IPR002073); Adenylyl cyclase class-3/4/guanylyl cyclase (IPR001054)	Core	No data	No data	No data
Sro100_g051360	-	Core	No data	No data	No data
Sro100_g051370	SET domain (IPR001214)	Core	No data	No data	No data
Sro100_g051380	EF-hand domain (IPR002048)	Core	0.00193694	0.0119956	0.16147
Sro100_g051390	-	Core	0.00389442	0.0130622	0.298144
Sro100_g051400	-	Core	No data	No data	No data
Sro100_g051410	-	Core	No data	No data	No data
Sro100_g051420	Glutathione S-transferase, N-terminal (IPR004045); Glutathione S-transferase, C-terminal-like (IPR010987); Thioredoxin-like superfamily (IPR036249); Glutathione S-transferase, C-terminal domain superfamily (IPR036282)	Core	No data	No data	No data
Sro100_g051430	Bestrophin/UPF0187 (IPR021134)	Core	No data	No data	No data
Sro1000_g229710	-	Core	0.0026937	0.00655583	0.410886
Sro1000_g229720	10TM putative phosphate transporter, cytosolic domain (IPR027815); Calcium-dependent channel, 7TM region, putative phosphate (IPR003864); Calcium permeable stress-gated cation channel 1, N-terminal transmembrane domain (IPR032880)	Core	0.00290026	0.0198275	0.146275
Sro1000_g229730	Mitochondrial carrier domain superfamily (IPR023395); Mitochondrial carrier domain protein (IPR040062); Mitochondrial substrate/solute carrier (IPR018108)	Core	0.00205724	0.0243108	0.0846223
Sro1000_g229740	-	Core	0.00552033	0.0117863	0.468367
Sro1001_g229750	-	Dispensable	No data	No data	No data
Sro1001_g229760	-	Core	0.00144411	0.0421314	0.0342764
Sro1001_g229770	-	Dispensable	No data	No data	No data
Sro1001_g229780	-	Dispensable	No data	No data	No data
Sro1001_g229790	-	Dispensable	No data	No data	No data
Sro1001_g229800	Zinc finger, RING/FYVE/PHD-type (IPR013083); Zinc finger, RING-type (IPR001841)	Dispensable	No data	No data	No data
Sro1002_g229810	-	Dispensable	No data	No data	No data
Sro1002_g229820	-	Core	0.00174217	0.0253221	0.0688002
Sro1002_g229830	HD/PDEase domain (IPR003607); 3'5'-cyclic nucleotide phosphodiesterase, catalytic domain superfamily (IPR036971); 3'5'-cyclic nucleotide phosphodiesterase, catalytic domain (IPR002073); GPCR family 3, C-terminal (IPR017978); 3'5'-cyclic nucleotide phosphodiesterase (IPR023088); 3'5'-cyclic nucleotide phosphodiesterase, conserved site (IPR023174)	Core	No data	No data	No data
Sro1002_g229840	-	Dispensable	No data	No data	No data
Sro1002_g229850	Alpha/Beta hydrolase fold (IPR029058); Alpha/beta hydrolase fold-5 (IPR029059)	Core	0.00658873	0.0289458	0.227623
Sro1002_g229860	Basic-leucine zipper domain (IPR004827)	Core	0	0.020896	0
Sro1002_g229870	-	Core	0.00374758	0.0210959	0.177645
Sro1002_g229880	Cytochrome b5-like heme/steroid binding domain superfamily (IPR036400); Fatty acid desaturase domain (IPR005804); Cytochrome b5-like heme/steroid binding domain (IPR001199); Fatty acid desaturase (IPR012171); Cytochrome b5, heme-binding site (IPR018506)	Core	0.00244178	0.0241704	0.101023
Sro1002_g229881	von Willebrand factor, type D domain (IPR001846)	Core	0.0022901	0.00107759	2.12522
Sro1002_g229890	-	Core	0.00210296	0.0115492	0.182088
Sro1002_g229900	-	Core	0.00128871	0.0178161	0.0723336
Sro1002_g229910	Protein of unknown function DUF285 (IPR005046); Bacterial surface protein 26-residue repeat (IPR011889)	Core	0.00150568	0.0173265	0.0869001
Sro1002_g229920	-	Dispensable	No data	No data	No data
Sro1002_g229930	-	Dispensable	No data	No data	No data
Sro1003_g229940	-	Dispensable	No data	No data	No data
Sro1003_g229950	Alpha/Beta hydrolase fold (IPR029058); Fungal lipase-like domain (IPR002921)	Dispensable	No data	No data	No data
Sro1003_g229960	-	Dispensable	No data	No data	No data
Sro1003_g229970	BTB/POZ domain (IPR000210); SKP1/BTB/POZ domain superfamily (IPR011333)	Dispensable	No data	No data	No data
Sro1003_g229980	Ankyrin repeat-containing domain (IPR020683); Ankyrin repeat-containing domain superfamily (IPR036770); Ankyrin repeat (IPR002110)	Core	0.00318866	0.045981	0.0693473
Sro1003_g229990	-	Core	0	0.0236357	0
Sro1003_g230000	Spindle and kinetochore-associated protein 2 (IPR026762)	Core	0.00331009	0.0260085	0.12727
Sro1003_g230010	Zinc finger, RING/FYVE/PHD-type (IPR013083); Zinc finger, RING-type (IPR001841)	Core	0.00322436	0.0314873	0.102402
Sro1003_g230020	Translation initiation factor 3 (IF-3), C-terminal domain superfamily (IPR036788); Translation initiation factor 3 (IF-3), N-terminal domain superfamily (IPR036787); Translation initiation factor 3 (IPR001288); Translation initiation factor 3, C-terminal (IPR019815); Translation initiation factor 3, N-terminal (IPR019814)	Core	0.000606797	0.0077922	0.0778723
Sro1003_g230030	COP9 signalosome complex subunit 5 (IPR037740); JAB1/MPN/MOV34 metalloenzyme domain (IPR000555); MPN domain (IPR037518)	Core	0.000117371	0.0118986	0.0098643
Sro1003_g230040	Chaperone J-domain superfamily (IPR036869); Pleckstrin homology domain (IPR001849)	Core	0.000251593	0.031368	0.00802068
Sro1003_g230050	Histidine phosphatase superfamily, clade-1 (IPR013078); Histidine phosphatase superfamily (IPR029033)	Core	0.00286476	0.0204164	0.140316
Sro1003_g230060	-	Core	0.000182593	0.00973295	0.0187603
Sro1003_g230070	Phytanoyl-CoA dioxygenase (IPR008775)	Core	0.000988948	0.021746	0.0454772
Sro1003_g230080	Helicase-associated (IPR005114)	Core	0.0058753	0.0167339	0.351101
Sro1004_g230090	-	Dispensable	No data	No data	No data
Sro1004_g230100	SAP30, C-terminal domain superfamily (IPR038291); SAGA-associated factor 29 (IPR037802); SGF29 tudor-like domain (IPR010750); Histone deacetylase complex subunit SAP30, Sin3 binding domain (IPR025718)	Dispensable	No data	No data	No data
Sro1004_g230110	-	Dispensable	No data	No data	No data
Sro1004_g230120	Hedgehog protein, Hint domain (IPR001767); Hint domain N-terminal (IPR003587); Hint domain superfamily (IPR036844)	Dispensable	No data	No data	No data
Sro1004_g230130	Nucleotide cyclase (IPR029787); Adenylyl cyclase class-3/4/guanylyl cyclase (IPR001054)	Core	No data	No data	No data
Sro1004_g230140	Nucleotide cyclase (IPR029787); Adenylyl cyclase class-3/4/guanylyl cyclase (IPR001054)	Core	0.00659329	0.0181818	0.362631
Sro1004_g230150	H-type lectin domain superfamily (IPR037221)	Core	No data	No data	No data
Sro1004_g230160	Myotubularin family (IPR030564); Myotubularin-like phosphatase domain (IPR010569); Protein-tyrosine phosphatase, active site (IPR016130); Protein-tyrosine phosphatase-like (IPR029021)	Core	0.000259237	0.0272419	0.00951611
Sro1004_g230170	-	Dispensable	0.00908904	0.0278363	0.326518
Sro1005_g230180	-	Dispensable	No data	No data	No data
Sro1005_g230190	-	Core	No data	No data	No data
Sro1005_g230200	DDE superfamily endonuclease domain (IPR004875)	Dispensable	No data	No data	No data
Sro1005_g230210	-	Dispensable	No data	No data	No data
Sro1005_g230220	-	Dispensable	No data	No data	No data
Sro1005_g230230	Short-chain dehydrogenase/reductase SDR (IPR002347); NAD(P)-binding domain superfamily (IPR036291)	Core	0.00693269	0.0405461	0.170983
Sro1005_g230231	von Willebrand factor, type D domain (IPR001846)	Core	0	0.0225679	0
Sro1005_g230240	-	Core	No data	No data	No data
Sro1005_g230250	-	Core	0.00497259	0.0130241	0.381799
Sro1005_g230260	Short-chain dehydrogenase/reductase SDR (IPR002347); Short-chain dehydrogenase/reductase, conserved site (IPR020904); NAD(P)-binding domain superfamily (IPR036291)	Core	0.00493873	0.00544317	0.907326
Sro1005_g230270	Translocation protein Sec62 (IPR004728)	Dispensable	0.0011327	0.0200757	0.0564214
Sro1005_g230280	Leucine-rich repeat domain superfamily (IPR032675)	Core	0.00226828	0.0185388	0.122353
Sro1006_g230290	Helitron helicase-like domain (IPR025476); DNA helicase Pif1-like (IPR010285); P-loop containing nucleoside triphosphate hydrolase (IPR027417)	Dispensable	No data	No data	No data
Sro1006_g230300	-	Core	0.000567465	0.0233937	0.0242572
Sro1006_g230310	Glutathione S-transferase Omega/GSH (IPR016639); Glutathione S-transferase, N-terminal (IPR004045); Glutathione S-transferase, C-terminal-like (IPR010987); Glutathione S-transferase, C-terminal domain superfamily (IPR036282); Thioredoxin-like superfamily (IPR036249)	Core	No data	No data	No data
Sro1006_g230320	Glutathione S-transferase Omega/GSH (IPR016639); Glutathione S-transferase, N-terminal (IPR004045); Glutathione S-transferase, C-terminal-like (IPR010987); Thioredoxin-like superfamily (IPR036249); Glutathione S-transferase, C-terminal domain superfamily (IPR036282)	Core	0.000129032	0.00491297	0.0262636
Sro1006_g230330	PH-like domain superfamily (IPR011993); START-like domain superfamily (IPR023393); Protein ENHANCED DISEASE RESISTANCE 2, C-terminal (IPR009769); START domain (IPR002913); Pleckstrin homology domain (IPR001849)	Core	0.000232478	0.0144743	0.0160614
Sro1006_g230340	Dim1 family (IPR004123); Thioredoxin-like superfamily (IPR036249)	Core	0.00126984	0.0289323	0.04389
Sro1006_g230350	Leucine-rich repeat domain superfamily (IPR032675)	Core	0.00586283	0.0129975	0.451074
Sro1007_g230360	Protein of unknown function DUF1517 (IPR010903)	Dispensable	No data	No data	No data
Sro1007_g230370	Helicase-associated (IPR005114)	Dispensable	No data	No data	No data
Sro1007_g230380	NAD(P)-binding domain superfamily (IPR036291)	Core	No data	No data	No data
Sro1007_g230390	DWNN domain (IPR014891)	Dispensable	No data	No data	No data
Sro1007_g230400	-	Dispensable	No data	No data	No data
Sro1007_g230410	Protein of unknown function DUF1517 (IPR010903)	Core	No data	No data	No data
Sro1007_g230420	Helicase-associated (IPR005114)	Core	No data	No data	No data
Sro1007_g230430	NAD(P)-binding domain superfamily (IPR036291)	Core	No data	No data	No data
Sro1007_g230440	Zinc finger, RING/FYVE/PHD-type (IPR013083); DWNN domain (IPR014891)	Core	0.000581865	0.00590677	0.0985083
Sro1007_g230450	Cyclic nucleotide-binding domain (IPR000595); PPM-type phosphatase domain (IPR001932); RmlC-like jelly roll fold (IPR014710); PPM-type phosphatase domain superfamily (IPR036457); Cyclic nucleotide-dependent protein kinase (IPR039811); PPM-type phosphatase, divalent cation binding (IPR000222); Cyclic nucleotide-binding, conserved site (IPR018488); Cyclic nucleotide-binding-like (IPR018490)	Core	0.000282486	0.0110934	0.0254643
Sro1007_g230460	CoA-binding (IPR003781); NAD(P)-binding domain superfamily (IPR036291)	Core	0.00162227	0.0293874	0.0552028
Sro1007_g230461	-	Core	0.00336207	0.0137457	0.244591
Sro1007_g230470	F-box-like domain superfamily (IPR036047)	Core	0.00309974	0.0105835	0.292886
Sro1007_g230480	-	Core	No data	No data	No data
Sro1007_g230490	-	Dispensable	No data	No data	No data
Sro1008_g230500	Nucleotide cyclase (IPR029787); 3'5'-cyclic nucleotide phosphodiesterase, catalytic domain superfamily (IPR036971); 3'5'-cyclic nucleotide phosphodiesterase, catalytic domain (IPR002073); Adenylyl cyclase class-3/4/guanylyl cyclase (IPR001054); HD/PDEase domain (IPR003607)	Core	0.00208779	0.0250494	0.0833471
Sro1008_g230510	PLAC8 motif-containing protein (IPR006461)	Core	0.00264173	0.0351956	0.0750586
Sro1008_g230520	-	Core	0.00557354	0.0321159	0.173544
Sro1008_g230530	-	Core	0.0032606	0.0294368	0.110766
Sro1008_g230540	-	Core	0.003554	0.0273171	0.130102
Sro1008_g230550	Protein-tyrosine phosphatase-like (IPR029021); Dual specificity phosphatase (IPR024950); Dual specificity phosphatase, catalytic domain (IPR000340); Protein-tyrosine phosphatase, active site (IPR016130); Tyrosine specific protein phosphatases domain (IPR000387); Dual specificity protein phosphatase domain (IPR020422)	Core	0.00818328	0.0186622	0.438494
Sro1008_g230560	P-loop containing nucleoside triphosphate hydrolase (IPR027417)	Core	0.00361199	0.0233287	0.15483
Sro1008_g230570	Vesicle-fusing ATPase (IPR039812); ATPase, AAA-type, core (IPR003959); AAA+ ATPase domain (IPR003593); P-loop containing nucleoside triphosphate hydrolase (IPR027417)	Core	0.00311139	0.0405579	0.0767146
Sro1008_g230580	Zn(2)-C6 fungal-type DNA-binding domain (IPR001138); Zn(2)-C6 fungal-type DNA-binding domain superfamily (IPR036864)	Core	0.00332932	0.0362066	0.0919532
Sro1008_g230590	-	Core	0.00444782	0.0496408	0.0896001
Sro1008_g230600	-	Core	0.00345759	0.0104304	0.331492
Sro1008_g230610	JmjC domain (IPR003347)	Core	0.00399658	0.0186572	0.214211
Sro1008_g230620	Protein kinase domain (IPR000719); Protein kinase-like domain superfamily (IPR011009)	Core	0.00101635	0.0353738	0.0287317
Sro1008_g230630	-	Core	0.00374422	0.025	0.149769
Sro1008_g230640	Short-chain dehydrogenase/reductase SDR (IPR002347); NAD(P)-binding domain superfamily (IPR036291)	Core	0.000797253	0.0343812	0.0231886
Sro1009_g230650	-	Core	0.00357755	0.00319149	1.12097
Sro1009_g230660	-	Dispensable	No data	No data	No data
Sro1009_g230670	Tetratricopeptide-like helical domain superfamily (IPR011990)	Core	0.00488054	0.0160437	0.304202
Sro1009_g230680	-	Dispensable	No data	No data	No data
Sro1009_g230690	CRAL-TRIO lipid binding domain superfamily (IPR036865); CRAL-TRIO lipid binding domain (IPR001251)	Dispensable	No data	No data	No data
Sro1009_g230700	TatSF1-like, RNA recognition motif 1 (IPR034392); Nucleotide-binding alpha-beta plait domain superfamily (IPR012677); TatSF1-like (IPR034393); RNA recognition motif domain (IPR000504); RNA-binding domain superfamily (IPR035979)	Core	No data	No data	No data
Sro1009_g230710	-	Dispensable	No data	No data	No data
Sro1009_g230720	-	Dispensable	No data	No data	No data
Sro1009_g230730	-	Core	0.00309054	0.0280872	0.110033
Sro1009_g230740	Beta-lactamase-related (IPR001466); Beta-lactamase/transpeptidase-like (IPR012338)	Core	No data	No data	No data
Sro1009_g230750	-	Core	No data	No data	No data
Sro1009_g230760	Leucine-rich repeat domain superfamily (IPR032675)	Core	No data	No data	No data
Sro1009_g230770	-	Dispensable	No data	No data	No data
Sro101_g051440	Tetratricopeptide-like helical domain superfamily (IPR011990); Tetratricopeptide repeat (IPR019734); Tetratricopeptide repeat-containing domain (IPR013026)	Core	0.00797291	0.0176453	0.451844
Sro101_g051450	-	Core	0.00305878	0.0257759	0.118669
Sro101_g051460	SANT/Myb domain (IPR001005); Myb domain (IPR017930); Homeobox-like domain superfamily (IPR009057)	Core	0.00544566	0.0272707	0.199689
Sro101_g051470	-	Core	0.00682998	0.0120326	0.567622
Sro101_g051480	Tetratricopeptide-like helical domain superfamily (IPR011990); SET domain (IPR001214); Zinc finger, MYND-type (IPR002893)	Core	0.00782474	0.0305655	0.255999
Sro101_g051490	-	Core	0.00851698	0.0169815	0.501543
Sro101_g051500	-	Core	0.00173176	0.0392546	0.044116
Sro101_g051510	Gamma-tubulin complex component protein (IPR007259)	Core	0.00255411	0.0301741	0.0846456
Sro101_g051520	-	Core	0.00183441	0.0273233	0.0671372
Sro101_g051530	Alpha/Beta hydrolase fold (IPR029058); Peptidase S28 (IPR008758)	Core	0.00395466	0.0146248	0.270408
Sro101_g051540	-	Core	0.00217556	0.0430681	0.0505143
Sro101_g051550	TspO/MBR-related protein (IPR004307); TspO/MBR-related superfamily (IPR038330)	Core	0.00407279	0.0312894	0.130165
Sro101_g051560	-	Core	0.00131287	0.0482892	0.0271876
Sro101_g051570	Aspartate--ammonia ligase (IPR004618); Aminoacyl-tRNA synthetase, class II (IPR006195)	Core	0.000923645	0.0232332	0.0397553
Sro101_g051580	Peptidase M14, carboxypeptidase A (IPR000834)	Core	No data	No data	No data
Sro101_g051590	Chlorophyll a/b binding domain superfamily (IPR023329); Chlorophyll A-B binding protein, plant (IPR001344); Chlorophyll A-B binding protein (IPR022796)	Core	0.00402783	0.00182482	2.20725
Sro101_g051600	Alpha/Beta hydrolase fold (IPR029058); Fungal lipase-like domain (IPR002921)	Core	0.00265776	0.0171593	0.154887
Sro101_g051610	Glycosyl transferase, family 17 (IPR006813)	Core	0.00426943	0.0373525	0.114301
Sro101_g051620	WD40/YVTN repeat-like-containing domain superfamily (IPR015943); Quinoprotein amine dehydrogenase, beta chain-like (IPR011044)	Core	0.00770736	0.0259938	0.296508
Sro101_g051630	Methyltransferase type 12 (IPR013217); S-adenosyl-L-methionine-dependent methyltransferase (IPR029063)	Core	0.00579133	0.0161032	0.359639
Sro101_g051640	Protein of unknown function DUF4419 (IPR025533)	Core	0.00357858	0.0278058	0.128699
Sro101_g051650	Uncharacterised domain, di-copper centre (IPR008922); Tyrosinase copper-binding domain (IPR002227)	Core	0.00751149	0.041972	0.178964
Sro101_g051660	Mpv17/PMP22 (IPR007248)	Core	0.00293061	0.0395247	0.0741463
Sro101_g051670	mRNA cap guanine-N7 methyltransferase (IPR039753); mRNA (guanine-N(7))-methyltransferase domain (IPR004971); mRNA cap guanine-N7 methyltransferase, eukaryotes (IPR016899); S-adenosyl-L-methionine-dependent methyltransferase (IPR029063)	Core	0.00389351	0.0369198	0.105458
Sro101_g051680	-	Core	0.00621288	0.0149014	0.416933
Sro101_g051690	-	Core	0.00462963	0.00555556	0.833333
Sro101_g051700	-	Core	0.00396537	0.01	0.396537
Sro101_g051710	Glycosyl transferase, ALG6/ALG8 (IPR004856); Dolichyl pyrophosphate Glc1Man9GlcNAc2 alpha-1,3-glucosyltransferase (IPR039487)	Core	0.00541022	0.0380245	0.142283
Sro101_g051720	Leucine-rich repeat domain superfamily (IPR032675)	Core	0.00172081	0.0271182	0.0634559
Sro101_g051730	Holliday junction resolvase RusA-like (IPR008822); Holliday junction resolvase RusA-like superfamily (IPR036614)	Dispensable	No data	No data	No data
Sro101_g051740	-	Dispensable	No data	No data	No data
Sro101_g051750	-	Dispensable	No data	No data	No data
Sro101_g051760	GPI mannosyltransferase (IPR005599); Dol-P-Man:Man(7)GlcNAc(2)-PP-Dol alpha-1,6-mannosyltransferase (IPR039485)	Core	0.00083401	0.027454	0.0303785
Sro101_g051770	Cyclophilin-like domain superfamily (IPR029000); Nucleotide-binding alpha-beta plait domain superfamily (IPR012677); Cyclophilin-type peptidyl-prolyl cis-trans isomerase (IPR024936); Cyclophilin-RNA interacting protein (IPR035542); RNA recognition motif domain (IPR000504); Cyclophilin-type peptidyl-prolyl cis-trans isomerase domain (IPR002130); RNA-binding domain superfamily (IPR035979)	Core	0.0011669	0.0406317	0.0287188
Sro101_g051780	Protein of unknown function DUF4419 (IPR025533)	Core	0.00134895	0.0291162	0.04633
Sro101_g051790	-	Core	0.00929369	0.0114959	0.808434
Sro101_g051800	-	Core	No data	No data	No data
Sro101_g051810	-	Core	No data	No data	No data
Sro101_g051820	Protein of unknown function DUF4419 (IPR025533)	Core	0.0021848	0.0353624	0.0617831
Sro101_g051830	-	Dispensable	No data	No data	No data
Sro101_g051840	-	Dispensable	No data	No data	No data
Sro1010_g230780	-	Core	No data	No data	No data
Sro1010_g230790	Threonyl/alanyl tRNA synthetase, SAD (IPR012947); Alanyl-tRNA synthetase, class IIc, N-terminal (IPR018164); Alanyl-tRNA synthetase, class IIc, core domain (IPR018165); Threonyl/alanyl tRNA synthetase, class II-like, putative editing domain superfamily (IPR018163); Translation protein, beta-barrel domain superfamily (IPR009000)	Core	No data	No data	No data
Sro1010_g230800	4-hydroxybenzoate polyprenyltransferase-like (IPR006370); Prenyltransferase (IPR039653); UbiA prenyltransferase family (IPR000537)	Core	0.00192118	0.00250976	0.765485
Sro1010_g230810	FAD/NAD(P)-binding domain superfamily (IPR036188); Alpha-helical ferredoxin (IPR009051); FAD/NAD(P)-binding domain (IPR023753); Dihydroprymidine dehydrogenase domain II (IPR028261); 4Fe-4S ferredoxin-type, iron-sulphur binding domain (IPR017896); Glutamate synthase, NADH/NADPH, small subunit 1 (IPR006005)	Core	No data	No data	No data
Sro1010_g230820	FAD/NAD(P)-binding domain superfamily (IPR036188)	Core	0	0.0206897	0
Sro1010_g230830	ShKT domain (IPR003582)	Dispensable	No data	No data	No data
Sro1010_g230840	DnaJ domain (IPR001623); Chaperone J-domain superfamily (IPR036869); DnaJ domain, conserved site (IPR018253)	Core	No data	No data	No data
Sro1010_g230850	Phytanoyl-CoA dioxygenase (IPR008775)	Core	No data	No data	No data
Sro1010_g230860	Alpha/Beta hydrolase fold (IPR029058)	Core	0.00257253	0.010697	0.24049
Sro1010_g230870	-	Core	0	0.0166828	0
Sro1010_g230880	-	Core	0.0035647	0.0162348	0.219571
Sro1010_g230890	von Willebrand factor, type A (IPR002035); von Willebrand factor A-like domain superfamily (IPR036465)	Core	0.00323892	0.0291315	0.111183
Sro1010_g230900	Alpha/Beta hydrolase fold (IPR029058); Alpha/beta hydrolase fold-3 (IPR013094)	Core	0.00365011	0.0221899	0.164495
Sro1010_g230910	Alpha/beta hydrolase fold-3 (IPR013094); Alpha/Beta hydrolase fold (IPR029058)	Core	0.00238804	0.0301966	0.0790829
Sro1010_g230920	Ribosomal biogenesis NSA2 family (IPR039411); Ribosomal protein S8e/ribosomal biogenesis NSA2 (IPR022309)	Core	0	0.0363225	0
Sro1010_g230930	-	Core	No data	No data	No data
Sro1010_g230940	EamA domain (IPR000620)	Core	0.00235905	0.018736	0.12591
Sro1010_g230950	Mitochondrial carrier domain superfamily (IPR023395); Mitochondrial substrate/solute carrier (IPR018108)	Core	0.000675168	0.0331295	0.0203797
Sro1011_g230960	Origin recognition complex subunit 4 (IPR016527)	Core	No data	No data	No data
Sro1011_g230970	Tetratricopeptide-like helical domain superfamily (IPR011990); Zinc finger, RING/FYVE/PHD-type (IPR013083); U box domain (IPR003613); Sel1-like repeat (IPR006597)	Core	No data	No data	No data
Sro1011_g230980	Ceramidase (IPR008901)	Core	No data	No data	No data
Sro1011_g230990	Tetratricopeptide-like helical domain superfamily (IPR011990); Pentacotripeptide-repeat region of PRORP (IPR033443); Pentatricopeptide repeat (IPR002885)	Core	0.000514168	0.0250593	0.020518
Sro1011_g231000	SGNH hydrolase superfamily (IPR036514); SGNH hydrolase-type esterase domain (IPR013830)	Core	0.000410879	0.0183458	0.0223964
Sro1011_g231010	-	Core	0.002542	0.0125121	0.203163
Sro1011_g231020	GPCR family 3, GABA-B receptor (IPR002455); Receptor, ligand binding region (IPR001828); GPCR family 3, C-terminal (IPR017978); Periplasmic binding protein-like I (IPR028082)	Core	0.00227908	0.0106311	0.214379
Sro1011_g231030	-	Dispensable	No data	No data	No data
Sro1011_g231040	-	Core	0.00716784	0.0175412	0.408629
Sro1011_g231050	Tetratricopeptide-like helical domain superfamily (IPR011990); Zinc finger, RING/FYVE/PHD-type (IPR013083); U box domain (IPR003613); Sel1-like repeat (IPR006597)	Core	0.00453243	0.0122084	0.371257
Sro1011_g231060	-	Dispensable	No data	No data	No data
Sro1011_g231070	-	Dispensable	No data	No data	No data
Sro1011_g231080	Tetratricopeptide-like helical domain superfamily (IPR011990); Zinc finger, RING/FYVE/PHD-type (IPR013083); Sel1-like repeat (IPR006597)	Core	No data	No data	No data
Sro1011_g231090	D-isomer specific 2-hydroxyacid dehydrogenase, NAD-binding domain (IPR006140); D-isomer specific 2-hydroxyacid dehydrogenase, NAD-binding domain conserved site (IPR029753); NAD(P)-binding domain superfamily (IPR036291)	Core	8.77116e-05	0.0229764	0.00381747
Sro1011_g231100	-	Core	0.00160529	0.0217097	0.0739433
Sro1011_g231110	-	Dispensable	No data	No data	No data
Sro1011_g231120	Leucine-rich repeat domain superfamily (IPR032675); Leucine-rich repeat (IPR001611)	Dispensable	No data	No data	No data
Sro1012_g231130	CWC16 protein (IPR007590)	Core	0.00525912	0.0267319	0.196736
Sro1012_g231140	-	Core	0.00758372	0.0199461	0.38021
Sro1012_g231150	EF-hand domain (IPR002048); EF-Hand 1, calcium-binding site (IPR018247); EF-hand domain pair (IPR011992)	Core	No data	No data	No data
Sro1012_g231160	Protein dpy-30 homolog (IPR037856); Dpy-30 motif (IPR007858)	Core	0	0.0101133	0
Sro1012_g231170	EF-hand domain (IPR002048); EF-Hand 1, calcium-binding site (IPR018247); EF-hand domain pair (IPR011992)	Core	No data	No data	No data
Sro1012_g231180	-	Core	0	0.0100991	0
Sro1012_g231190	ATP synthase, F1 complex, alpha subunit nucleotide-binding domain (IPR033732); ATP synthase, alpha subunit, C-terminal domain superfamily (IPR038376); ATP synthase subunit alpha, N-terminal domain-like superfamily (IPR023366); ATP synthase, F1 complex, alpha subunit (IPR005294); ATP synthase, alpha subunit, C-terminal (IPR000793); ATPase, F1/V1/A1 complex, alpha/beta subunit, nucleotide-binding d…	Core	0.000417246	0.0201432	0.020714
Sro1012_g231200	-	Core	0.00128835	0.0148005	0.0870473
Sro1012_g231210	Domain of unknown function DUF1995 (IPR018962)	Core	0.00307535	0.0264256	0.116378
Sro1012_g231220	Inorganic pyrophosphatase (IPR008162); Inorganic pyrophosphatase superfamily (IPR036649)	Core	0.000798849	0.0117319	0.0680922
Sro1012_g231230	Aryl hydrocarbon receptor/Aryl hydrocarbon receptor repressor (IPR039091)	Core	0.00669088	0.0256316	0.26104
Sro1012_g231240	-	Core	0.00903098	0.0293955	0.307223
Sro1012_g231250	-	Core	0.00217538	0.0293051	0.074232
Sro1012_g231260	-	Core	0	0.0318436	0
Sro1012_g231270	-	Core	0.00260249	0.0135391	0.192221
Sro1012_g231280	Cytochrome c/c1 haem-lyase (IPR000511)	Core	0.00243533	0.0400253	0.0608447
Sro1013_g231290	Pyridoxal-phosphate dependent enzyme (IPR001926); Tryptophan synthase beta subunit-like PLP-dependent enzyme (IPR036052)	Dispensable	No data	No data	No data
Sro1013_g231300	EF-hand domain (IPR002048); Protein kinase domain (IPR000719); EF-Hand 1, calcium-binding site (IPR018247); Tyrosine-protein kinase, active site (IPR008266); EF-hand domain pair (IPR011992); Protein kinase-like domain superfamily (IPR011009)	Core	0.00246171	0.0333673	0.0737763
Sro1013_g231310	EF-hand domain (IPR002048); Protein kinase domain (IPR000719); EF-Hand 1, calcium-binding site (IPR018247); Tyrosine-protein kinase, active site (IPR008266); EF-hand domain pair (IPR011992); Protein kinase-like domain superfamily (IPR011009)	Core	0.00311252	0.0312337	0.0996525
Sro1013_g231311	-	Dispensable	No data	No data	No data
Sro1013_g231320	-	Core	0.00732811	0.0290095	0.25261
Sro1013_g231330	SAP domain superfamily (IPR036361); Peptidase C2, calpain, catalytic domain (IPR001300); Peptidase C2, calpain family (IPR022684); Cysteine peptidase, cysteine active site (IPR000169); SAP domain (IPR003034); Papain-like cysteine peptidase superfamily (IPR038765)	Core	0.00204343	0.0368381	0.0554706
Sro1013_g231340	Protein patched/dispatched (IPR003392); Sterol-sensing domain (IPR000731)	Core	0.00422214	0.0264662	0.15953
Sro1013_g231341	-	Core	No data	No data	No data
Sro1013_g231350	-	Core	No data	No data	No data
Sro1013_g231360	ERV/ALR sulfhydryl oxidase domain superfamily (IPR036774); Sulfhydryl oxidase (IPR039798); Thioredoxin domain (IPR013766); ERV/ALR sulfhydryl oxidase domain (IPR017905); Thioredoxin, conserved site (IPR017937); Thioredoxin-like superfamily (IPR036249)	Core	No data	No data	No data
Sro1014_g231370	Zinc finger, CCCH-type (IPR000571); Zinc finger, CCCH-type superfamily (IPR036855)	Core	0.00102679	0.0178728	0.0574498
Sro1014_g231380	Ribonuclease H1, N-terminal domain superfamily (IPR037056); Ribonuclease H superfamily (IPR036397); Ribonuclease H1, N-terminal (IPR011320); Ribonuclease H domain (IPR002156); Ribosomal protein L9/RNase H1, N-terminal (IPR009027); Ribonuclease H-like superfamily (IPR012337)	Core	0.00450883	0.0124058	0.363445
Sro1014_g231390	NADP-dependent oxidoreductase domain (IPR023210); NADP-dependent oxidoreductase domain superfamily (IPR036812); Aldo/keto reductase (IPR020471)	Core	0.00123904	0.00865478	0.143162
Sro1014_g231400	Ribonuclease E inhibitor RraA/RraA-like protein (IPR005493); Ribonuclease E inhibitor RraA/RraA-like superfamily (IPR036704)	Core	0.00349526	0.0233243	0.149855
Sro1014_g231410	ABC transporter-like (IPR003439); ABC-2 type transporter (IPR013525); ABC transporter, conserved site (IPR017871); AAA+ ATPase domain (IPR003593); P-loop containing nucleoside triphosphate hydrolase (IPR027417)	Core	0.00134267	0.0322512	0.0416317
Sro1014_g231420	ABC-2 type transporter (IPR013525); ABC transporter-like (IPR003439); ABC transporter, conserved site (IPR017871); AAA+ ATPase domain (IPR003593); P-loop containing nucleoside triphosphate hydrolase (IPR027417)	Core	0.00173655	0.0118544	0.14649
Sro1014_g231430	-	Core	0.00410964	0.0227777	0.180424
Sro1014_g231440	Ribosomal protein S5 domain 2-type fold, subgroup (IPR014721); Peptidase S16, Lon proteolytic domain (IPR008269); DNA recombination and repair protein RecA-like, ATP-binding domain (IPR020588); AAA+ ATPase domain (IPR003593); P-loop containing nucleoside triphosphate hydrolase (IPR027417); Ribosomal protein S5 domain 2-type fold (IPR020568)	Core	0.00147818	0.0331012	0.0446564
Sro1014_g231450	von Willebrand factor, type D domain (IPR001846)	Dispensable	No data	No data	No data
Sro1014_g231460	Leucine-rich repeat domain superfamily (IPR032675)	Core	0.0130853	0.0177742	0.736197
Sro1015_g231470	-	Dispensable	No data	No data	No data
Sro1015_g231480	-	Dispensable	No data	No data	No data
Sro1015_g231490	-	Dispensable	No data	No data	No data
Sro1015_g231500	-	Core	0.00962264	0.0348453	0.276153
Sro1015_g231510	Potassium channel tetramerisation-type BTB domain (IPR003131); BTB/POZ domain (IPR000210); SKP1/BTB/POZ domain superfamily (IPR011333)	Core	0.0184206	0.019636	0.938101
Sro1015_g231520	Cyclin-like (IPR013763); Cyclin (IPR039361); Cyclin, N-terminal (IPR006671); Cyclin, C-terminal domain (IPR004367); Cyclin-like superfamily (IPR036915)	Core	0.00156462	0.0327577	0.0477635
Sro1015_g231521	von Willebrand factor, type D domain (IPR001846)	Core	0.00305647	0.0129231	0.236512
Sro1015_g231530	ArfGAP domain superfamily (IPR038508); Arf GTPase activating protein (IPR001164); ARFGAP/RecO-like zinc finger (IPR037278)	Dispensable	No data	No data	No data
Sro1015_g231531	-	Dispensable	No data	No data	No data
Sro1015_g231540	Protein Red-like (IPR039896); RED-like, N-terminal (IPR012916)	Dispensable	No data	No data	No data
Sro1015_g231550	FAD/NAD(P)-binding domain superfamily (IPR036188); FAD-binding domain (IPR002938)	Core	0.00368295	0.027355	0.134636
Sro1015_g231560	S-adenosyl-L-methionine-dependent methyltransferase (IPR029063)	Dispensable	No data	No data	No data
Sro1015_g231570	Ankyrin repeat-containing domain (IPR020683); Ankyrin repeat-containing domain superfamily (IPR036770); ATPase, AAA-type, core (IPR003959); AAA+ ATPase domain (IPR003593); Ankyrin repeat (IPR002110); P-loop containing nucleoside triphosphate hydrolase (IPR027417)	Dispensable	No data	No data	No data
Sro1015_g231580	Ankyrin repeat-containing domain (IPR020683); Ankyrin repeat-containing domain superfamily (IPR036770); ATPase, AAA-type, core (IPR003959); CbxX/CfqX (IPR000641); Ankyrin repeat (IPR002110); AAA+ ATPase domain (IPR003593); P-loop containing nucleoside triphosphate hydrolase (IPR027417)	Core	No data	No data	No data
Sro1016_g231590	-	Dispensable	No data	No data	No data
Sro1016_g231600	-	Dispensable	No data	No data	No data
Sro1016_g231610	Alpha/beta hydrolase fold-1 (IPR000073); Peptidase S33 tripeptidyl aminopeptidase-like, C-terminal (IPR013595); Alpha/Beta hydrolase fold (IPR029058)	Dispensable	0.00271702	0.00329608	0.824319
Sro1016_g231620	Squalene cyclase (IPR018333); Squalene cyclase, C-terminal (IPR032696); Squalene cyclase, N-terminal (IPR032697); Terpenoid cyclases/protein prenyltransferase alpha-alpha toroid (IPR008930)	Core	0.00189924	0.0170116	0.111644
Sro1016_g231630	Glycosyltransferase 61 (IPR007657)	Core	0.00446266	0.0275098	0.162221
Sro1016_g231640	Glycosyltransferase 61 (IPR007657)	Core	0.00625513	0.0252555	0.247674
Sro1016_g231650	-	Core	0.00919796	0.0166895	0.551122
Sro1016_g231660	-	Dispensable	No data	No data	No data
Sro1017_g231670	Type I protein exporter (IPR039421); P-loop containing nucleoside triphosphate hydrolase (IPR027417)	Dispensable	No data	No data	No data
Sro1017_g231680	-	Dispensable	No data	No data	No data
Sro1017_g231690	Methyltransferase-like protein 24 (IPR026913); Methyltransferase domain (IPR025714)	Dispensable	No data	No data	No data
Sro1017_g231700	-	Core	No data	No data	No data
Sro1017_g231710	Sulfotransferase (IPR005331)	Core	0.00491516	0.0190623	0.257847
Sro1017_g231720	UbiB domain (IPR004147); Aminoglycoside phosphotransferase (IPR002575); Protein kinase domain (IPR000719); Protein kinase-like domain superfamily (IPR011009)	Core	0.00202494	0.0442186	0.0457938
Sro1017_g231730	Tetratricopeptide-like helical domain superfamily (IPR011990); Pentatricopeptide repeat (IPR002885); Pentacotripeptide-repeat region of PRORP (IPR033443)	Core	0.00221484	0.0284477	0.0778567
Sro1017_g231740	-	Core	0.00569183	0.0118034	0.482218
Sro1017_g231750	EF-hand domain (IPR002048); EF-Hand 1, calcium-binding site (IPR018247); EF-hand domain pair (IPR011992)	Core	0	0.0223863	0
Sro1017_g231760	-	Core	No data	No data	No data
Sro1017_g231770	ACP-like superfamily (IPR036736); AMP-dependent synthetase/ligase (IPR000873); AMP-binding, conserved site (IPR020845); Trimeric LpxA-like superfamily (IPR011004)	Core	No data	No data	No data
Sro1017_g231780	RNA ligase T4 Rnl1, N-terminal (IPR019039); Nucleotidyl transferase AbiEii toxin, Type IV TA system (IPR014942); PIN-like domain superfamily (IPR029060)	Core	0.00484279	0.0131601	0.367991
Sro1017_g231790	-	Core	0.00506469	0.0182787	0.277081
Sro1017_g231800	Prolyl 4-hydroxylase, alpha subunit (IPR006620)	Core	No data	No data	No data
Sro1017_g231810	Protein of unknown function DUF819 (IPR008537)	Core	No data	No data	No data
Sro1018_g231820	-	Dispensable	No data	No data	No data
Sro1018_g231830	GPCR family 3, GABA-B receptor (IPR002455); Solute-binding protein family 3/N-terminal domain of MltF (IPR001638); GPCR family 3, C-terminal (IPR017978)	Core	No data	No data	No data
Sro1018_g231840	PA domain (IPR003137)	Core	0.0004925	0.0300323	0.016399
Sro1018_g231850	G protein-coupled receptor, rhodopsin-like (IPR000276)	Core	0.00195048	0.0125349	0.155604
Sro1018_g231860	-	Core	0.00276474	0.00722825	0.382491
Sro1018_g231870	Leucine-rich repeat domain superfamily (IPR032675)	Core	0.0027713	0.0102648	0.269981
Sro1018_g231880	-	Core	0.00399258	0.0278083	0.143575
Sro1018_g231890	-	Core	0.00285127	0.0228096	0.125003
Sro1018_g231900	LPS-induced tumour necrosis factor alpha factor (IPR006629)	Dispensable	No data	No data	No data
Sro1018_g231910	Serine hydroxymethyltransferase (IPR001085); Pyridoxal phosphate-dependent transferase domain 1 (IPR015422); Pyridoxal phosphate-dependent transferase, major domain (IPR015421); Serine hydroxymethyltransferase-like domain (IPR039429); Serine hydroxymethyltransferase, pyridoxal phosphate binding site (IPR019798); Pyridoxal phosphate-dependent transferase (IPR015424)	Dispensable	No data	No data	No data
Sro1018_g231920	Sulphide quinone-reductase (IPR015904); FAD/NAD(P)-binding domain (IPR023753); FAD/NAD(P)-binding domain superfamily (IPR036188)	Dispensable	No data	No data	No data
Sro1019_g231930	-	Dispensable	No data	No data	No data
Sro1019_g231940	-	Core	0.00849537	0.0131605	0.645521
Sro1019_g231950	Fructose-2,6-bisphosphatase (IPR003094); 6-phosphofructo-2-kinase (IPR013079); Histidine phosphatase superfamily, clade-1 (IPR013078); Histidine phosphatase superfamily (IPR029033); P-loop containing nucleoside triphosphate hydrolase (IPR027417)	Core	0.000624277	0.0128742	0.0484908
Sro1019_g231960	ATP-grasp fold, subdomain 1 (IPR013815); 3-beta hydroxysteroid dehydrogenase/isomerase (IPR002225); ATP-grasp fold, DUF201-type (IPR003806); ATP-grasp fold (IPR011761); NAD(P)-binding domain superfamily (IPR036291)	Core	0.00471968	0.017746	0.265957
Sro1019_g231970	AMP-dependent synthetase/ligase (IPR000873)	Core	0.00279698	0.0262544	0.106534
Sro1019_g231980	Protein patched/dispatched (IPR003392); Sterol-sensing domain (IPR000731)	Core	0.00232163	0.0225013	0.103177
Sro1019_g231990	Major facilitator superfamily domain (IPR020846); Major facilitator superfamily (IPR011701); MFS transporter superfamily (IPR036259)	Core	No data	No data	No data
Sro1019_g232000	MFS transporter superfamily (IPR036259)	Core	0	0.0482442	0
Sro1019_g232010	Fatty acid hydroxylase (IPR006694)	Core	0.000533452	0.027493	0.0194032
Sro1019_g232020	-	Dispensable	No data	No data	No data
Sro1019_g232030	1-deoxy-D-xylulose 5-phosphate reductoisomerase (IPR003821); DXP reductoisomerase C-terminal domain (IPR026877); 1-deoxy-D-xylulose 5-phosphate reductoisomerase, C-terminal (IPR013644); 1-deoxy-D-xylulose 5-phosphate reductoisomerase, N-terminal (IPR013512); DXP reductoisomerase, C-terminal domain superfamily (IPR036169); NAD(P)-binding domain superfamily (IPR036291)	Dispensable	No data	No data	No data
Sro1019_g232040	Cyclin-like (IPR013763); Cyclin, N-terminal (IPR006671); Cyclin-like superfamily (IPR036915)	Core	0.00243506	0.0163233	0.149177
Sro1019_g232050	-	Core	0.00370415	0.031148	0.118921
Sro102_g051850	Ribulose-phosphate 3-epimerase-like (IPR000056); Aldolase-type TIM barrel (IPR013785); Carbohydrate kinase, FGGY, N-terminal (IPR018484); Carbohydrate kinase, FGGY, C-terminal (IPR018485); Carbohydrate kinase, FGGY, conserved site (IPR018483); Ribulose-phosphate binding barrel (IPR011060)	Dispensable	No data	No data	No data
Sro102_g051860	Zinc finger, MYND-type (IPR002893)	Dispensable	No data	No data	No data
Sro102_g051870	HSP20-like chaperone (IPR008978); Small heat shock protein HSP20 (IPR031107); Alpha crystallin/Hsp20 domain (IPR002068)	Core	No data	No data	No data
Sro102_g051880	Ankyrin repeat-containing domain (IPR020683); Ankyrin repeat-containing domain superfamily (IPR036770); Ankyrin repeat (IPR002110)	Core	No data	No data	No data
Sro102_g051890	PLAC8 motif-containing protein (IPR006461)	Core	No data	No data	No data
Sro102_g051900	Leucine-rich repeat domain superfamily (IPR032675); U2A'/phosphoprotein 32 family A, C-terminal (IPR003603)	Core	No data	No data	No data
Sro102_g051910	-	Core	No data	No data	No data
Sro102_g051920	-	Core	No data	No data	No data
Sro102_g051930	Peptidase C19, ubiquitin carboxyl-terminal hydrolase (IPR001394); Ubiquitin specific protease, conserved site (IPR018200); Ubiquitin specific protease domain (IPR028889); Papain-like cysteine peptidase superfamily (IPR038765)	Core	0.000185244	0.0144604	0.0128104
Sro102_g051940	-	Core	0.00566279	0.0095441	0.593329
Sro102_g051950	-	Core	0.00557168	0.00899534	0.619396
Sro102_g051960	SGNH hydrolase superfamily (IPR036514)	Core	No data	No data	No data
Sro102_g051970	-	Core	No data	No data	No data
Sro102_g051971	-	Core	No data	No data	No data
Sro102_g051980	-	Core	No data	No data	No data
Sro102_g051990	-	Core	No data	No data	No data
Sro102_g052000	Histone H3-K79 methyltransferase (IPR030445); S-adenosyl-L-methionine-dependent methyltransferase (IPR029063)	Dispensable	No data	No data	No data
Sro102_g052010	Protein of unknown function DUF227 (IPR004119); Protein kinase-like domain superfamily (IPR011009)	Core	0.00175565	0.0331797	0.0529134
Sro102_g052020	Nonaspanin (TM9SF) (IPR004240)	Core	0.000916932	0.0183274	0.0500307
Sro102_g052030	-	Core	0.00361437	0.0167549	0.21572
Sro102_g052040	-	Core	No data	No data	No data
Sro102_g052050	-	Core	No data	No data	No data
Sro102_g052060	-	Dispensable	No data	No data	No data
Sro102_g052070	-	Dispensable	No data	No data	No data
Sro102_g052080	-	Dispensable	No data	No data	No data
Sro102_g052090	Isoprenylcysteine carboxyl methyltransferase (IPR007269); Protein-S-isoprenylcysteine O-methyltransferase (IPR025770)	Core	No data	No data	No data
Sro102_g052100	-	Core	No data	No data	No data
Sro102_g052110	-	Core	No data	No data	No data
Sro102_g052120	-	Core	No data	No data	No data
Sro102_g052130	P-loop containing nucleoside triphosphate hydrolase (IPR027417)	Core	0.00526369	0.0221843	0.237271
Sro102_g052140	-	Core	0.0099001	0.0420634	0.235361
Sro102_g052150	Zinc finger, RING-type (IPR001841); TPM domain (IPR007621)	Core	0.00646665	0.0373701	0.173044
Sro102_g052160	Tubulin/FtsZ, GTPase domain superfamily (IPR036525); Tubulin/FtsZ, C-terminal domain superfamily (IPR037103); Tubulin, C-terminal (IPR023123); Tubulin (IPR000217); Tubulin/FtsZ, 2-layer sandwich domain (IPR018316); Tubulin/FtsZ, GTPase domain (IPR003008); Alpha tubulin (IPR002452); Tubulin, conserved site (IPR017975); Tubulin/FtsZ, C-terminal (IPR008280)	Core	0.00040309	0.0253939	0.0158735
Sro102_g052170	-	Core	0.00378111	0.0107279	0.352457
Sro102_g052180	-	Core	0.00425532	0.0219306	0.194036
Sro102_g052190	Cytochrome c oxidase, subunit Vb superfamily (IPR036972); Cytochrome c oxidase, subunit Vb (IPR002124)	Core	0.000214408	0.00482731	0.0444156
Sro102_g052200	Pseudouridine synthase, RsuA/RluB/C/D/E/F (IPR006145); Zinc finger C2H2-type (IPR013087); Pseudouridine synthase, catalytic domain superfamily (IPR020103)	Core	0.00318871	0.0146074	0.218294
Sro102_g052210	-	Core	0.00438684	0.0260375	0.168482
Sro102_g052220	-	Core	0.00288164	0.011997	0.240196
Sro102_g052230	-	Core	0.00387743	0.0204705	0.189416
Sro102_g052240	-	Dispensable	No data	No data	No data
Sro102_g052250	Short-chain dehydrogenase/reductase SDR (IPR002347); Short-chain dehydrogenase/reductase, conserved site (IPR020904); NAD(P)-binding domain superfamily (IPR036291)	Core	0.00299179	0.0235604	0.126984
Sro102_g052260	SRA-YDG superfamily (IPR036987); SRA-YDG (IPR003105); PUA-like superfamily (IPR015947)	Core	0	0.000744417	0
Sro102_g052261	-	Dispensable	No data	No data	No data
Sro1020_g232060	-	Dispensable	No data	No data	No data
Sro1020_g232070	Helicase, C-terminal (IPR001650); DEAD/DEAH box helicase domain (IPR011545); RNA helicase, DEAD-box type, Q motif (IPR014014); Helicase superfamily 1/2, ATP-binding domain (IPR014001); P-loop containing nucleoside triphosphate hydrolase (IPR027417)	Core	No data	No data	No data
Sro1020_g232080	-	Core	No data	No data	No data
Sro1020_g232090	-	Core	No data	No data	No data
Sro1020_g232100	CRAL-TRIO lipid binding domain superfamily (IPR036865); CRAL/TRIO, N-terminal domain superfamily (IPR036273)	Core	No data	No data	No data
Sro1020_g232110	-	Core	No data	No data	No data
Sro1020_g232120	SET domain (IPR001214)	Core	No data	No data	No data
Sro1020_g232130	Yos1-like (IPR013880)	Core	No data	No data	No data
Sro1020_g232140	Leucine-rich repeat domain superfamily (IPR032675)	Core	0.00241309	0.0145357	0.166012
Sro1020_g232150	Poly(ADP-ribose) polymerase, catalytic domain (IPR012317)	Core	0.00358322	0.0192473	0.186168
Sro1020_g232160	-	Core	0.002629	0.016783	0.156646
Sro1020_g232170	Protein of unknown function DUF1501 (IPR010869); Protein of unknown function DUF1800 (IPR014917); Alkaline-phosphatase-like, core domain superfamily (IPR017850)	Core	0.00286375	0.0277407	0.103233
Sro1020_g232180	-	Dispensable	No data	No data	No data
Sro1020_g232190	NAD(P)-binding domain superfamily (IPR036291)	Dispensable	No data	No data	No data
Sro1021_g232200	-	Core	0.000859844	0.0136871	0.0628213
Sro1021_g232210	-	Core	0.00361744	0.0289319	0.125033
Sro1021_g232220	Oxoglutarate/iron-dependent dioxygenase (IPR005123); Prolyl 4-hydroxylase, alpha subunit (IPR006620)	Core	No data	No data	No data
Sro1021_g232230	Sugar transport protein (IPR010651); TMEM144 (IPR012435)	Core	No data	No data	No data
Sro1021_g232240	Leucine-rich repeat domain superfamily (IPR032675); Leucine-rich repeat (IPR001611)	Core	0.00140654	0.00809258	0.173806
Sro1021_g232241	-	Dispensable	No data	No data	No data
Sro1021_g232250	Ankyrin repeat-containing domain (IPR020683); Ankyrin repeat-containing domain superfamily (IPR036770)	Core	No data	No data	No data
Sro1021_g232260	Chlorophyll a/b binding domain superfamily (IPR023329); Chlorophyll A-B binding protein, plant (IPR001344); Chlorophyll A-B binding protein (IPR022796)	Core	0.000928313	0.00140562	0.660429
Sro1021_g232270	Leucine-rich repeat domain superfamily (IPR032675)	Core	0.0066036	0.0154264	0.428072
Sro1021_g232280	Leucine-rich repeat domain superfamily (IPR032675)	Dispensable	No data	No data	No data
Sro1021_g232290	Galactose-3-O-sulfotransferase (IPR009729)	Dispensable	No data	No data	No data
Sro1021_g232300	-	Dispensable	No data	No data	No data
Sro1022_g232310	PiggyBac transposable element-derived protein (IPR029526)	Dispensable	No data	No data	No data
Sro1022_g232320	-	Dispensable	No data	No data	No data
Sro1022_g232330	FAD/NAD(P)-binding domain superfamily (IPR036188); Flavin monooxygenase-like (IPR020946); Flavin monooxygenase FMO (IPR000960); NAD(P)-binding domain superfamily (IPR036291)	Core	0.00303466	0.0155945	0.194598
Sro1022_g232340	Transmembrane protein 180 (IPR040035)	Core	No data	No data	No data
Sro1022_g232350	GNAT domain (IPR000182); Methyltransferase Ppm1/Ppm2/Tcmp (IPR007213); S-adenosyl-L-methionine-dependent methyltransferase (IPR029063); Acyl-CoA N-acyltransferase (IPR016181)	Core	No data	No data	No data
Sro1022_g232360	-	Core	0.00704628	0.0439918	0.160173
Sro1022_g232370	-	Core	No data	No data	No data
Sro1022_g232380	Ribosomal protein S5 domain 2-type fold, subgroup (IPR014721); Ribosomal protein S5 (IPR000851); Ribosomal protein S5, C-terminal (IPR005324); Ribosomal protein S5, N-terminal (IPR013810); Ribosomal protein S5 domain 2-type fold (IPR020568)	Core	0.00381625	0.0410734	0.092913
Sro1022_g232390	-	Core	No data	No data	No data
Sro1022_g232400	DTW domain-containing protein 2 (IPR039262); DTW (IPR005636)	Core	0.00323572	0.0573689	0.0564021
Sro1022_g232410	-	Core	0.00736776	0.020093	0.366683
Sro1022_g232420	-	Dispensable	No data	No data	No data
Sro1022_g232430	Sphingomyelin synthase-like domain (IPR025749)	Core	0.00439129	0.0472114	0.0930134
Sro1022_g232440	Leucine-rich repeat domain superfamily (IPR032675)	Core	No data	No data	No data
Sro1022_g232450	Leucine-rich repeat domain superfamily (IPR032675)	Core	0.00239225	0.0123849	0.193158
Sro1023_g232460	-	Core	No data	No data	No data
Sro1023_g232461	-	Dispensable	No data	No data	No data
Sro1023_g232470	-	Core	0.00300649	0.0179235	0.167741
Sro1023_g232480	-	Core	0.00210803	0.0126509	0.166631
Sro1023_g232490	-	Core	0.00201534	0.0243998	0.0825964
Sro1023_g232500	Winged helix-like DNA-binding domain superfamily (IPR036388); Heat shock transcription factor family (IPR027725); Heat shock factor (HSF)-type, DNA-binding (IPR000232); Winged helix DNA-binding domain superfamily (IPR036390)	Core	0.00547344	0.00946773	0.578116
Sro1023_g232510	-	Core	No data	No data	No data
Sro1023_g232520	-	Core	0.00743036	0.022524	0.329886
Sro1023_g232530	Sigma-54 interaction domain, ATP-binding site 1 (IPR025662); P-loop containing nucleoside triphosphate hydrolase (IPR027417)	Core	0.00633541	0.0187645	0.337627
Sro1023_g232540	MIF4G-like domain superfamily (IPR016021); MIF4G-like, type 3 (IPR003890); Armadillo-type fold (IPR016024)	Core	0.00543799	0.0184219	0.295192
Sro1023_g232550	Glutathione S-transferase, C-terminal (IPR004046); Glutathione S-transferase, N-terminal (IPR004045); Glutathione S-transferase, C-terminal-like (IPR010987); Thioredoxin-like superfamily (IPR036249); Glutathione S-transferase, C-terminal domain superfamily (IPR036282)	Core	0.00342838	0.0194602	0.176174
Sro1023_g232560	BTB/POZ domain (IPR000210); SKP1/BTB/POZ domain superfamily (IPR011333)	Core	0.0016309	0.0176334	0.0924892
Sro1023_g232570	-	Core	0.00440276	0.0224157	0.196414
Sro1023_g232580	Peptidase, C-terminal, archaeal/bacterial (IPR007280)	Core	0.00278129	0.0229508	0.121185
Sro1024_g232590	-	Core	No data	No data	No data
Sro1024_g232600	Metallo-dependent phosphatase-like (IPR029052); Calcineurin-like phosphoesterase domain, ApaH type (IPR004843)	Core	0	0.0120952	0
Sro1024_g232610	-	Core	0.00424207	0.00830739	0.510639
Sro1024_g232620	-	Dispensable	No data	No data	No data
Sro1024_g232630	Vanillyl-alcohol oxidase, C-terminal subdomain 2 (IPR016171); FAD-linked oxidase, C-terminal (IPR004113); FAD-linked oxidase-like, C-terminal (IPR016164)	Dispensable	No data	No data	No data
Sro1024_g232640	FAD-binding, type PCMH, subdomain 2 (IPR016169); FAD-binding, type PCMH, subdomain 1 (IPR016167); FAD linked oxidase, N-terminal (IPR006094); FAD-binding domain, PCMH-type (IPR016166); FAD-binding, type PCMH-like superfamily (IPR036318); FAD-linked oxidase-like, C-terminal (IPR016164)	Dispensable	No data	No data	No data
Sro1024_g232650	Galactose-3-O-sulfotransferase (IPR009729)	Core	No data	No data	No data
Sro1024_g232660	-	Core	0.00274896	0.00887061	0.309895
Sro1024_g232670	-	Core	0.00605982	0.0120709	0.502018
Sro1024_g232680	Flavoprotein-like superfamily (IPR029039); Ferredoxin-NADP reductase (FNR), nucleotide-binding domain (IPR039261); NADPH-cytochrome p450 reductase, FAD-binding, alpha-helical domain superfamily (IPR023173); Flavodoxin/nitric oxide synthase (IPR008254); Sulfite reductase [NADPH] flavoprotein alpha-component-like, FAD-binding (IPR003097); Flavoprotein pyridine nucleotide cytochrome reductase (IPR00…	Core	No data	No data	No data
Sro1024_g232690	Prismane-like, alpha/beta-sandwich (IPR016099); Prismane, alpha-bundle (IPR016100); Hydroxylamine reductase (IPR010048); Hydroxylamine reductase/Ni-containing CO dehydrogenase (IPR004137); Prismane-like superfamily (IPR011254)	Core	No data	No data	No data
Sro1024_g232700	Plastid-lipid-associated protein (IPR039633); Plastid lipid-associated protein/fibrillin conserved domain (IPR006843)	Core	0.00302129	0.0173368	0.174271
Sro1024_g232710	Plastid-lipid-associated protein (IPR039633); Plastid lipid-associated protein/fibrillin conserved domain (IPR006843)	Core	0.00201317	0.0214646	0.09379
Sro1024_g232720	Leucine-rich repeat domain superfamily (IPR032675)	Core	0.0036515	0.00924409	0.395009
Sro1025_g232730	-	Core	0.00271486	0.00352941	0.769211
Sro1025_g232740	Leucine-rich repeat domain superfamily (IPR032675)	Dispensable	No data	No data	No data
Sro1025_g232750	-	Core	0.00115557	0.0353494	0.0326899
Sro1025_g232760	Jacalin-like lectin domain superfamily (IPR036404)	Core	No data	No data	No data
Sro1025_g232770	Jacalin-like lectin domain superfamily (IPR036404); Hemolysin, beta-prism lectin (IPR032496); Jacalin-like lectin domain (IPR001229)	Core	No data	No data	No data
Sro1025_g232780	Helicase-associated (IPR005114)	Core	0.00238989	0.0383322	0.0623467
Sro1025_g232790	HECT domain (IPR000569); HECT, E3 ligase catalytic domain (IPR035983)	Core	0	0.0194205	0
Sro1025_g232800	-	Core	0.00541085	0.0151146	0.357989
Sro1025_g232810	-	Core	0.00149633	0.019759	0.0757288
Sro1025_g232820	Vacuolar protein sorting-associated protein 13 (IPR026847); Vacuolar protein sorting-associated protein 13, second N-terminal domain (IPR031646); VPS13, repeated coiled region (IPR031642); Vacuolar protein sorting-associated protein 13, N-terminal domain (IPR026854)	Core	0.0029659	0.0289825	0.102334
Sro1025_g232830	NAD(P)-binding domain (IPR016040); NAD(P)-binding domain superfamily (IPR036291)	Core	0.00251527	0.0455253	0.0552499
Sro1026_g232840	-	Dispensable	No data	No data	No data
Sro1026_g232850	Ribonuclease H-like superfamily (IPR012337)	Dispensable	No data	No data	No data
Sro1026_g232860	Ferritin-like (IPR012347); Domain of unknown function DUF305 (IPR005183)	Core	0.00178677	0.0195441	0.0914224
Sro1026_g232870	-	Core	0.00145827	0.0405954	0.0359221
Sro1026_g232880	-	Core	0.00500544	0.0222314	0.225152
Sro1026_g232890	Glycosyltransferase 61 (IPR007657)	Core	0.00182775	0.0333022	0.0548838
Sro1026_g232900	Spondin, N-terminal domain superfamily (IPR038678); Spondin, N-terminal (IPR009465)	Core	0.00345857	0.020434	0.169256
Sro1026_g232910	-	Core	No data	No data	No data
Sro1026_g232920	SAP domain superfamily (IPR036361); SAP domain (IPR003034)	Core	0.00413211	0.0216408	0.19094
Sro1026_g232930	Endoplasmic reticulum oxidoreductin 1 (IPR007266); ERO1-like superfamily (IPR037192)	Core	0.00307125	0.0286103	0.107348
Sro1026_g232940	Serine incorporator/TMS membrane protein (IPR005016); Membrane protein Tms1-like (IPR029559)	Core	0.00159334	0.0100267	0.15891
Sro1026_g232950	-	Dispensable	No data	No data	No data
Sro1026_g232960	Ankyrin repeat-containing domain (IPR020683); Ankyrin repeat-containing domain superfamily (IPR036770); Ankyrin repeat (IPR002110)	Core	0.00377921	0.0153905	0.245554
Sro1026_g232970	Pyridoxal phosphate-dependent transferase domain 1 (IPR015422); Pyridoxal phosphate-dependent transferase, major domain (IPR015421); Aminotransferase, class I/classII (IPR004839); Aminotransferases, class-I, pyridoxal-phosphate-binding site (IPR004838); Pyridoxal phosphate-dependent transferase (IPR015424)	Core	0.00401084	0.0247522	0.162039
Sro1027_g232980	WD40/YVTN repeat-like-containing domain superfamily (IPR015943); WD40 repeat (IPR001680); Small-subunit processome, Utp13 (IPR013934); WD40-repeat-containing domain (IPR017986); WD40-repeat-containing domain superfamily (IPR036322)	Core	0.00335734	0.0206481	0.162598
Sro1027_g232990	Band 7 domain (IPR001107); Band 7/SPFH domain superfamily (IPR036013)	Core	No data	No data	No data
Sro1027_g233000	GroES chaperonin family (IPR020818); GroES chaperonin superfamily (IPR037124); GroES-like superfamily (IPR011032)	Core	0	0.0176991	0
Sro1027_g233010	-	Core	0.00287739	0.0266075	0.108142
Sro1027_g233020	Glycoside hydrolase, family 27 (IPR002241); Glycosyl hydrolase, all-beta (IPR013780); Aldolase-type TIM barrel (IPR013785); Glycoside hydrolase family 27/36, conserved site (IPR000111); Glycoside hydrolase superfamily (IPR017853)	Core	0.00309441	0.0251067	0.12325
Sro1027_g233030	T-complex protein 1, alpha subunit (IPR012715); TCP-1-like chaperonin intermediate domain superfamily (IPR027410); GroEL-like apical domain superfamily (IPR027409); GroEL-like equatorial domain superfamily (IPR027413); Chaperonin Cpn60/TCP-1 family (IPR002423); Chaperone tailless complex polypeptide 1 (TCP-1) (IPR017998); Chaperonin TCP-1, conserved site (IPR002194)	Core	0.00123492	0.034823	0.0354628
Sro1027_g233040	-	Core	0.00192902	0.0185484	0.103999
Sro1027_g233050	Protein of unknown function DUF2306, membrane (IPR018750)	Core	0.00273578	0.00457596	0.59786
Sro1027_g233060	-	Core	0.00121848	0.00990676	0.122995
Sro1027_g233070	PiggyBac transposable element-derived protein (IPR029526)	Dispensable	No data	No data	No data
Sro1027_g233080	Forkhead-associated (FHA) domain (IPR000253); SMAD/FHA domain superfamily (IPR008984)	Core	0.000952925	0.00927643	0.102725
Sro1027_g233090	116kDa U5 small nuclear ribonucleoprotein component, C-terminal (IPR035655); Ribosomal protein S5 domain 2-type fold, subgroup (IPR014721); 116kDa U5 small nuclear ribonucleoprotein component, N-terminal (IPR031950); Translation elongation factor EFTu-like, domain 2 (IPR004161); Transcription factor, GTP-binding domain (IPR000795); Elongation factor EFG, domain V-like (IPR000640); Translation elo…	Core	0.000364533	0.0329035	0.0110788
Sro1027_g233100	KEN domain superfamily (IPR038357); Pyrrolo-quinoline quinone repeat (IPR002372); KEN domain (IPR010513); Protein kinase domain (IPR000719); Serine/threonine-protein kinase, active site (IPR008271); Zinc finger, CCCH-type (IPR000571); Pyrrolo-quinoline quinone beta-propeller repeat (IPR018391); PUB domain (IPR018997); Protein kinase-like domain superfamily (IPR011009); Quinoprotein alcohol dehydr…	Core	0.0027893	0.0236094	0.118144
Sro1028_g233110	Ribonuclease H superfamily (IPR036397); Integrase, catalytic core (IPR001584); Ribonuclease H-like superfamily (IPR012337)	Dispensable	No data	No data	No data
Sro1028_g233120	-	Core	No data	No data	No data
Sro1028_g233130	-	Core	0.00205426	0.00314927	0.652296
Sro1028_g233140	-	Core	0.00341104	0.0149801	0.227705
Sro1028_g233150	Regulator of chromosome condensation 1/beta-lactamase-inhibitor protein II (IPR009091); Regulator of chromosome condensation, RCC1 (IPR000408); Ankyrin repeat (IPR002110); Ankyrin repeat-containing domain (IPR020683); Zinc finger C2H2-type (IPR013087); Zinc finger C2H2 superfamily (IPR036236)	Core	0.00359021	0.0165267	0.217238
Sro1028_g233160	Peptidase C11, clostripain (IPR005077)	Core	0.006302	0.0151679	0.415483
Sro1028_g233170	Protein of unknown function DUF2252 (IPR018721)	Core	0.00317517	0.0259144	0.122525
Sro1028_g233180	Serine proteases, trypsin domain (IPR001254); Peptidase S1A, chymotrypsin family (IPR001314); Serine proteases, trypsin family, histidine active site (IPR018114); Peptidase S1, PA clan (IPR009003)	Core	0.00205075	0.0110862	0.184982
Sro1028_g233190	-	Core	0.00592494	0.0208904	0.283621
Sro1028_g233200	Glycoside hydrolase superfamily (IPR017853)	Core	0.00225344	0.0285685	0.0788784
Sro1028_g233210	-	Core	0.00316073	0.0346413	0.0912416
Sro1029_g233220	Protein of unknown function UPF0301 (IPR003774)	Core	No data	No data	No data
Sro1029_g233230	Fructose-1,6-bisphosphatase class 1 (IPR000146); Fructose-1-6-bisphosphatase class I, N-terminal (IPR033391); Fructose-1,6-bisphosphatase (IPR028343); Fructose-1,6-bisphosphatase, active site (IPR020548)	Core	No data	No data	No data
Sro1029_g233240	PDZ domain (IPR001478); PDZ superfamily (IPR036034)	Core	No data	No data	No data
Sro1029_g233250	-	Core	No data	No data	No data
Sro1029_g233260	Nucleotide-sugar transporter (IPR007271)	Core	No data	No data	No data
Sro1029_g233270	Glutamate-cysteine ligase catalytic subunit (IPR004308); Glutamine synthetase/guanido kinase, catalytic domain (IPR014746)	Core	No data	No data	No data
Sro1029_g233280	-	Core	0.00516122	0.0283531	0.182034
Sro1029_g233290	Sodium/glucose symporter superfamily (IPR038377); Sodium/solute symporter (IPR001734)	Core	0.00271702	0.0280581	0.0968353
Sro1029_g233300	AAA-ATPase-like domain (IPR018631)	Dispensable	No data	No data	No data
Sro1029_g233310	Winged helix-like DNA-binding domain superfamily (IPR036388); Heat shock transcription factor family (IPR027725); Heat shock factor (HSF)-type, DNA-binding (IPR000232); Winged helix DNA-binding domain superfamily (IPR036390)	Core	0.00151621	0.014397	0.105314
Sro1029_g233320	Winged helix-like DNA-binding domain superfamily (IPR036388); Heat shock transcription factor family (IPR027725); Heat shock factor (HSF)-type, DNA-binding (IPR000232); Winged helix DNA-binding domain superfamily (IPR036390)	Core	0.000437063	0.0287008	0.0152282
Sro103_g052270	Protein of unknown function DUF3007 (IPR021562)	Core	0.00330715	0.0236381	0.139907
Sro103_g052280	Protein kinase domain (IPR000719); Serine/threonine-protein kinase, active site (IPR008271); Protein kinase, ATP binding site (IPR017441); AGC-kinase, C-terminal (IPR000961); RGS domain (IPR016137); Protein kinase-like domain superfamily (IPR011009); RGS domain superfamily (IPR036305)	Core	0.000387286	0.0177375	0.0218344
Sro103_g052290	Kelch-type beta propeller (IPR015915); Domain of unknown function DUF4110 (IPR025183)	Core	0.00202563	0.0437566	0.0462931
Sro103_g052300	Zinc finger, MYND-type (IPR002893)	Dispensable	0.0104129	0.0199594	0.521701
Sro103_g052310	Integrase-like, catalytic domain superfamily (IPR013762); DNA breaking-rejoining enzyme, catalytic core (IPR011010)	Core	0.00669551	0.0374579	0.178748
Sro103_g052320	MINDY deubiquitinase (IPR007518); MINDY deubiquitinase domain (IPR033979)	Core	0.00108623	0.0453187	0.0239687
Sro103_g052330	SIMIBI class G3E GTPase, ArgK/MeaB (IPR005129); P-loop containing nucleoside triphosphate hydrolase (IPR027417)	Core	No data	No data	No data
Sro103_g052340	-	Core	No data	No data	No data
Sro103_g052350	Associate of Myc 1 (IPR026060)	Core	No data	No data	No data
Sro103_g052360	RNA-binding S4 domain (IPR002942); RNA-binding S4 domain superfamily (IPR036986); Domain of unknown function DUF2431 (IPR019446); Zinc finger C2H2-type (IPR013087)	Core	0.00653987	0.0330311	0.197991
Sro103_g052370	-	Dispensable	0.00524965	0.00538656	0.974583
Sro103_g052380	CRAL-TRIO lipid binding domain (IPR001251); CRAL-TRIO lipid binding domain superfamily (IPR036865)	Core	0.00358393	0.0221643	0.161698
Sro103_g052390	Methyltransferase FkbM (IPR006342); S-adenosyl-L-methionine-dependent methyltransferase (IPR029063)	Core	0.000651767	0.0104593	0.0623145
Sro103_g052400	S-adenosyl-L-methionine-dependent methyltransferase (IPR029063)	Dispensable	No data	No data	No data
Sro103_g052410	-	Dispensable	0.00235571	0.018116	0.130035
Sro103_g052420	-	Core	No data	No data	No data
Sro103_g052430	Isopenicillin N synthase-like (IPR027443); Aspartyl/asparaginyl beta-hydroxylase family (IPR039038); Aspartyl/asparaginy/proline hydroxylase (IPR007803)	Core	No data	No data	No data
Sro103_g052440	26S proteasome non-ATPase regulatory subunit Rpn12 (IPR006746); CSN8/PSMD8/EIF3K (IPR033464)	Core	No data	No data	No data
Sro103_g052450	Phosphoadenosine phosphosulphate reductase (IPR002500); MoaB/Mog-like domain superfamily (IPR036425); Rossmann-like alpha/beta/alpha sandwich fold (IPR014729); MoaB/Mog domain (IPR001453)	Core	No data	No data	No data
Sro103_g052460	WD40/YVTN repeat-like-containing domain superfamily (IPR015943); The WD repeat Cdc20/Fizzy family (IPR033010); WD40 repeat (IPR001680); WD40 repeat, conserved site (IPR019775); WD40-repeat-containing domain (IPR017986); WD40-repeat-containing domain superfamily (IPR036322)	Core	No data	No data	No data
Sro103_g052470	Thiamin pyrophosphokinase, catalytic domain (IPR007371); Thiamin pyrophosphokinase, catalytic domain superfamily (IPR036759); Thiamin pyrophosphokinase, thiamin-binding domain (IPR007373); Thiamin pyrophosphokinase, thiamin-binding domain superfamily (IPR036371); Thiamin pyrophosphokinase (IPR006282)	Core	0	0.0199983	0
Sro103_g052480	WD40 repeat (IPR001680); WD40-repeat-containing domain superfamily (IPR036322)	Core	0.00252573	0.0110758	0.228039
Sro103_g052490	Zinc finger, RING/FYVE/PHD-type (IPR013083); Zinc finger, RING-type (IPR001841); Zinc finger C2H2-type (IPR013087)	Core	0.00245386	0.0267029	0.0918948
Sro103_g052500	Cyclin-like (IPR013763); Cyclin (IPR039361); Cyclin, N-terminal (IPR006671); Cyclin, C-terminal domain (IPR004367); Cyclin-like superfamily (IPR036915)	Core	9.29224e-05	0.0129835	0.00715696
Sro103_g052510	-	Core	0.00233175	0.00827754	0.281696
Sro103_g052520	S-adenosyl-L-methionine-dependent methyltransferase (IPR029063)	Dispensable	No data	No data	No data
Sro103_g052530	SGNH hydrolase superfamily (IPR036514)	Dispensable	No data	No data	No data
Sro103_g052540	Leucine-rich repeat domain superfamily (IPR032675); Leucine-rich repeat (IPR001611)	Core	No data	No data	No data
Sro103_g052550	Rhodanese-like domain superfamily (IPR036873); Rhodanese-like domain (IPR001763)	Dispensable	0.00285816	0.022725	0.125772
Sro103_g052551	-	Core	0.00974174	0.0157056	0.620271
Sro103_g052560	-	Core	0.000780868	0.0172383	0.0452985
Sro103_g052570	Major facilitator superfamily domain (IPR020846); Major facilitator superfamily (IPR011701); Sugar transporter, conserved site (IPR005829); MFS transporter superfamily (IPR036259)	Core	0.000429094	0.0167396	0.0256335
Sro103_g052580	CAP Gly-rich domain superfamily (IPR036859); CAP Gly-rich domain (IPR000938); Ubiquitin domain (IPR000626); Ubiquitin-like domain superfamily (IPR029071)	Core	0.00290105	0.0307143	0.0944529
Sro103_g052590	-	Core	0.00180568	0.0111141	0.162467
Sro103_g052600	Phage-integrase repeat unit (IPR028229)	Core	No data	No data	No data
Sro103_g052610	-	Dispensable	No data	No data	No data
Sro103_g052620	-	Dispensable	No data	No data	No data
Sro103_g052630	-	Dispensable	No data	No data	No data
Sro1030_g233330	Initiation-specific alpha-1,6-mannosyltransferase Och1-like (IPR039367); Glycosyltransferase, DXD sugar-binding motif (IPR007577); Nucleotide-diphospho-sugar transferases (IPR029044)	Core	No data	No data	No data
Sro1030_g233340	ADF-H/Gelsolin-like domain superfamily (IPR029006); Villin/Gelsolin (IPR007122); Gelsolin-like domain (IPR007123)	Core	0.00123367	0.038278	0.0322291
Sro1030_g233350	Histone deacetylase domain superfamily (IPR037138); Histone deacetylase domain (IPR023801); Histone deacetylase family (IPR000286); Ureohydrolase domain superfamily (IPR023696)	Core	0.00485394	0.0244827	0.19826
Sro1030_g233360	-	Core	No data	No data	No data
Sro1030_g233370	-	Core	0.0027278	0.0223774	0.1219
Sro1031_g233380	-	Dispensable	No data	No data	No data
Sro1031_g233390	-	Core	0.00542748	0.0455367	0.119189
Sro1031_g233400	NAD(P)-binding domain (IPR016040); NAD(P)-binding domain superfamily (IPR036291)	Core	0.00186606	0.0238993	0.0780799
Sro1031_g233401	-	Dispensable	0.0171442	0.0169562	1.01108
Sro1031_g233410	Metallopeptidase, catalytic domain superfamily (IPR024079); Peptidase M12B, ADAM/reprolysin (IPR001590)	Core	0.00254636	0.00322041	0.790694
Sro1031_g233420	CH domain superfamily (IPR036872); Abnormal spindle-like microcephaly-associated protein (IPR029955); Calponin homology domain (IPR001715); IQ motif, EF-hand binding site (IPR000048)	Core	0.00154128	0.00756481	0.203744
Sro1031_g233430	Helicase-associated (IPR005114)	Core	0.00448544	0.00146272	3.0665
Sro1031_g233440	Helicase-associated (IPR005114)	Core	0.000443263	0.00437317	0.10136
Sro1031_g233450	-	Core	0.00477146	0.0238573	0.2
Sro1031_g233460	-	Core	No data	No data	No data
Sro1031_g233470	Carbonic anhydrase superfamily (IPR036874); Carbonic anhydrase (IPR001765); Carbonic anhydrase, prokaryotic-like, conserved site (IPR015892)	Core	0.000855788	0.0320009	0.0267426
Sro1031_g233480	UbiB domain (IPR004147); Protein kinase-like domain superfamily (IPR011009)	Core	0.000109279	0.0157344	0.00694523
Sro1031_g233490	MM3350-like superfamily (IPR024047); Zinc finger, MYND-type (IPR002893)	Core	0.00484189	0.0248732	0.194663
Sro1031_g233500	-	Core	No data	No data	No data
Sro1032_g233510	Leucine-rich repeat domain superfamily (IPR032675)	Dispensable	No data	No data	No data
Sro1032_g233520	-	Dispensable	No data	No data	No data
Sro1032_g233530	Leucine-rich repeat domain superfamily (IPR032675)	Core	No data	No data	No data
Sro1032_g233540	-	Dispensable	No data	No data	No data
Sro1032_g233550	-	Dispensable	No data	No data	No data
Sro1032_g233560	Leucine-rich repeat domain superfamily (IPR032675)	Dispensable	No data	No data	No data
Sro1032_g233570	-	Core	No data	No data	No data
Sro1032_g233580	Ribosome biogenesis protein Nop16 (IPR019002)	Dispensable	No data	No data	No data
Sro1032_g233590	Duplicated hybrid motif (IPR011055); Peptidase M23 (IPR016047)	Core	No data	No data	No data
Sro1032_g233600	-	Dispensable	No data	No data	No data
Sro1032_g233610	Tetratricopeptide-like helical domain superfamily (IPR011990); Tetratricopeptide repeat (IPR019734); Tetratricopeptide repeat-containing domain (IPR013026)	Dispensable	No data	No data	No data
Sro1032_g233620	Tetratricopeptide-like helical domain superfamily (IPR011990)	Dispensable	No data	No data	No data
Sro1032_g233630	-	Dispensable	No data	No data	No data
Sro1032_g233640	-	Dispensable	No data	No data	No data
Sro1033_g233650	-	Core	0.00517241	0.00189394	2.73103
Sro1033_g233660	Phycobilisome, alpha/beta subunit superfamily (IPR038719); Glutathione S-transferase, N-terminal (IPR004045); Thioredoxin-like superfamily (IPR036249); Glutathione S-transferase, C-terminal domain superfamily (IPR036282)	Core	0.00209769	0.020661	0.101529
Sro1033_g233670	Tetratricopeptide-like helical domain superfamily (IPR011990); Pentatricopeptide repeat (IPR002885)	Core	0.00763766	0.0218235	0.349973
Sro1033_g233680	6-Phosphogluconolactonase (IPR039104); Glucosamine/galactosamine-6-phosphate isomerase (IPR006148); NagB/RpiA transferase-like (IPR037171)	Core	0.00293664	0.032611	0.0900506
Sro1033_g233690	ACP-like superfamily (IPR036736); AMP-binding enzyme, C-terminal domain (IPR025110); Phosphopantetheine binding ACP domain (IPR009081); AMP-dependent synthetase/ligase (IPR000873); Trimeric LpxA-like superfamily (IPR011004)	Core	0.00165757	0.0314418	0.0527185
Sro1033_g233700	Ankyrin repeat-containing domain (IPR020683); Ankyrin repeat-containing domain superfamily (IPR036770)	Core	0.0037837	0.0157181	0.240722
Sro1033_g233710	Ribosomal protein S25 (IPR004977)	Core	0	0.0147224	0
Sro1033_g233720	-	Core	0.00641025	0.0610565	0.104989
Sro1033_g233730	WD40/YVTN repeat-like-containing domain superfamily (IPR015943); Galactose oxidase/kelch, beta-propeller (IPR011043)	Core	0.00723802	0.0220475	0.328293
Sro1033_g233740	Integrin alpha, N-terminal (IPR028994); Integrin alpha beta-propellor (IPR013519)	Core	No data	No data	No data
Sro1033_g233750	Gamma-glutamyl cyclotransferase-like (IPR013024); Gamma-glutamylcyclotransferase (IPR017939); Gamma-glutamylcyclotransferase, AIG2-like (IPR009288); Gamma-glutamyl cyclotransferase-like superfamily (IPR036568)	Core	0.00533011	0.0382598	0.139313
Sro1033_g233760	LURP-one-related (IPR007612); Tubby-like, C-terminal (IPR025659)	Dispensable	No data	No data	No data
Sro1033_g233770	WD40/YVTN repeat-like-containing domain superfamily (IPR015943); WD40 repeat (IPR001680); G-protein beta WD-40 repeat (IPR020472); WD40-repeat-containing domain (IPR017986); WD40-repeat-containing domain superfamily (IPR036322)	Core	No data	No data	No data
Sro1033_g233780	-	Core	No data	No data	No data
Sro1034_g233790	-	Dispensable	No data	No data	No data
Sro1034_g233800	-	Core	0.00293507	0.0416777	0.0704231
Sro1034_g233810	-	Core	0.00441448	0.0329409	0.134012
Sro1034_g233820	-	Core	0.00275958	0.0188911	0.146078
Sro1034_g233830	-	Core	0.00270089	0.0416019	0.0649223
Sro1034_g233840	Leucine-rich repeat domain superfamily (IPR032675)	Core	No data	No data	No data
Sro1034_g233850	Sulfatase, N-terminal (IPR000917); Alkaline-phosphatase-like, core domain superfamily (IPR017850)	Core	0.00311873	0.0269553	0.1157
Sro1034_g233860	-	Core	0.00820061	0	High
Sro1034_g233870	Carotenoid oxygenase (IPR004294)	Core	0.00416171	0.0428524	0.0971174
Sro1035_g233880	Leucine-rich repeat domain superfamily (IPR032675)	Core	No data	No data	No data
Sro1035_g233881	Ankyrin repeat-containing domain superfamily (IPR036770)	Core	No data	No data	No data
Sro1035_g233890	Basic-leucine zipper domain (IPR004827)	Core	0.000623207	0.0621417	0.0100288
Sro1035_g233900	-	Dispensable	No data	No data	No data
Sro1035_g233910	Phosphotransferase KptA/Tpt1 (IPR002745)	Core	0.00637549	0.0231269	0.275674
Sro1035_g233920	Glycoside hydrolase family 16 (IPR000757); Concanavalin A-like lectin/glucanase domain superfamily (IPR013320)	Core	0.00198224	0.0432082	0.0458765
Sro1035_g233930	P-loop containing nucleoside triphosphate hydrolase (IPR027417)	Core	0.00303567	0.0148182	0.204861
Sro1035_g233940	Exostosin-like (IPR004263)	Core	0.00221759	0.0286203	0.0774833
Sro1035_g233950	Leucine-rich repeat domain superfamily (IPR032675)	Core	No data	No data	No data
Sro1035_g233960	EF-hand domain (IPR002048); EF-Hand 1, calcium-binding site (IPR018247); EF-hand domain pair (IPR011992)	Core	0.00111018	0.0436677	0.0254234
Sro1035_g233970	Protein ENHANCED DISEASE RESISTANCE 2, C-terminal (IPR009769)	Core	0.0043887	0.0294617	0.148963
Sro1036_g233980	Leucine-rich repeat domain superfamily (IPR032675)	Dispensable	No data	No data	No data
Sro1036_g233990	-	Core	No data	No data	No data
Sro1036_g234000	Alkaline phosphatase-like, alpha/beta/alpha (IPR017849); Sulfatase, N-terminal (IPR000917); Alkaline-phosphatase-like, core domain superfamily (IPR017850)	Dispensable	No data	No data	No data
Sro1036_g234010	-	Core	No data	No data	No data
Sro1036_g234020	Tetratricopeptide-like helical domain superfamily (IPR011990); Tetratricopeptide repeat (IPR019734)	Core	0.0021966	0.0378215	0.058078
Sro1036_g234030	-	Dispensable	0.0079938	0.0316177	0.252827
Sro1036_g234040	Nucleotide cyclase (IPR029787); Adenylyl cyclase class-3/4/guanylyl cyclase (IPR001054)	Core	0.0037878	0.0190565	0.198767
Sro1036_g234041	-	Dispensable	No data	No data	No data
Sro1036_g234050	Winged helix-like DNA-binding domain superfamily (IPR036388); Zinc finger, RING/FYVE/PHD-type (IPR013083); Transcription factor E (IPR039997); TFIIEalpha/SarR/Rpc3 HTH domain (IPR024550); Transcription factor TFE/TFIIEalpha HTH domain (IPR017919); Winged helix DNA-binding domain superfamily (IPR036390)	Core	0	0.0360062	0
Sro1036_g234060	-	Core	0.00750753	0.0323825	0.231839
Sro1036_g234070	Helicase/UvrB, N-terminal (IPR006935); Helicase superfamily 1/2, ATP-binding domain (IPR014001); Helicase, C-terminal (IPR001650); P-loop containing nucleoside triphosphate hydrolase (IPR027417)	Core	0.00436192	0.028672	0.152132
Sro1036_g234080	-	Core	0.0070036	0.00677272	1.03409
Sro1036_g234090	-	Core	0.00239124	0.014726	0.162381
Sro1036_g234100	-	Core	0.0021489	0.0371932	0.0577767
Sro1037_g234110	-	Core	No data	No data	No data
Sro1037_g234111	P domain (IPR002884); von Willebrand factor, type D domain (IPR001846); Galactose-binding-like domain superfamily (IPR008979)	Core	No data	No data	No data
Sro1037_g234120	TauD/TfdA-like domain (IPR003819)	Core	0.0011247	0.0145663	0.0772123
Sro1037_g234130	EF-hand domain (IPR002048); Protein of unknown function DUF1275 (IPR010699); EF-Hand 1, calcium-binding site (IPR018247); EF-hand domain pair (IPR011992)	Core	0.00108728	0.023426	0.0464132
Sro1037_g234140	Protein of unknown function DUF1275 (IPR010699)	Core	0.00217837	0.0191805	0.113572
Sro1037_g234150	DnaJ domain (IPR001623); Chaperone J-domain superfamily (IPR036869)	Core	0.0029597	0.0109157	0.271142
Sro1037_g234160	Cyclophilin-like domain superfamily (IPR029000); Cyclophilin-type peptidyl-prolyl cis-trans isomerase (IPR024936); Cyclophilin-type peptidyl-prolyl cis-trans isomerase domain (IPR002130); Cyclophilin-type peptidyl-prolyl cis-trans isomerase, conserved site (IPR020892)	Core	0.00206898	0.0127599	0.162147
Sro1037_g234170	-	Core	0.00214041	0.0183924	0.116375
Sro1037_g234180	Antibiotic biosynthesis monooxygenase domain (IPR007138); Dimeric alpha-beta barrel (IPR011008)	Core	No data	No data	No data
Sro1037_g234190	-	Core	0.00838249	0.00792606	1.05759
Sro1037_g234200	Acyl-CoA dehydrogenase/oxidase, N-terminal domain superfamily (IPR037069); Acyl-CoA dehydrogenase/oxidase, N-terminal (IPR013786); Acyl-CoA oxidase/dehydrogenase, central domain (IPR006091); Acyl-CoA dehydrogenase/oxidase C-terminal (IPR009075); Acyl-CoA dehydrogenase, conserved site (IPR006089); Acyl-CoA dehydrogenase/oxidase, N-terminal and middle domain superfamily (IPR009100); Acyl-CoA dehydr…	Core	0.000555556	0.0172594	0.0321885
Sro1037_g234210	-	Core	No data	No data	No data
Sro1037_g234220	Protein kinase domain (IPR000719); Protein kinase-like domain superfamily (IPR011009)	Core	0.00186478	0.0122881	0.151754
Sro1038_g234230	Ankyrin repeat-containing domain (IPR020683); Ankyrin repeat-containing domain superfamily (IPR036770)	Dispensable	No data	No data	No data
Sro1038_g234240	Ankyrin repeat-containing domain (IPR020683); Ankyrin repeat-containing domain superfamily (IPR036770); Ankyrin repeat (IPR002110)	Core	No data	No data	No data
Sro1038_g234250	Nucleotide cyclase (IPR029787); Adenylyl cyclase class-3/4/guanylyl cyclase (IPR001054); P-loop containing nucleoside triphosphate hydrolase (IPR027417)	Core	0.00412571	0.0239362	0.172363
Sro1038_g234260	EF-Hand 1, calcium-binding site (IPR018247); EF-hand domain (IPR002048); EF-hand domain pair (IPR011992)	Core	0.00490584	0.0148307	0.330789
Sro1038_g234270	Ankyrin repeat-containing domain (IPR020683); Ankyrin repeat-containing domain superfamily (IPR036770)	Core	0.000593622	0.0180572	0.0328746
Sro1038_g234280	Ankyrin repeat-containing domain (IPR020683); Ankyrin repeat-containing domain superfamily (IPR036770)	Core	0.000471995	0.0147642	0.0319688
Sro1038_g234290	Serine proteases, trypsin domain (IPR001254); Peptidase S1A, chymotrypsin family (IPR001314); Serine proteases, trypsin family, histidine active site (IPR018114); Peptidase S1, PA clan (IPR009003)	Core	0.00226645	0.020467	0.110737
Sro1038_g234291	-	Core	0.00423804	0.0157415	0.269227
Sro1038_g234300	-	Core	0.0021148	0.0132046	0.160156
Sro1038_g234310	C2 domain superfamily (IPR035892); C2 domain (IPR000008)	Core	0.00194378	0.0107351	0.181069
Sro1038_g234320	-	Core	0.00288951	0.0131914	0.219045
Sro1038_g234330	Nucleotide cyclase (IPR029787); Adenylyl cyclase class-3/4/guanylyl cyclase (IPR001054); P-loop containing nucleoside triphosphate hydrolase (IPR027417)	Core	0.00326596	0.0231536	0.141056
Sro1038_g234340	-	Dispensable	No data	No data	No data
Sro1039_g234350	Zinc finger, RING/FYVE/PHD-type (IPR013083); U box domain (IPR003613)	Dispensable	No data	No data	No data
Sro1039_g234360	Bromodomain-like superfamily (IPR036427); WD40/YVTN repeat-like-containing domain superfamily (IPR015943); WD40 repeat (IPR001680); Bromodomain (IPR001487); WD40-repeat-containing domain (IPR017986); WD40-repeat-containing domain superfamily (IPR036322)	Core	0.00403249	0.0194897	0.206904
Sro1039_g234370	-	Core	0.00178505	0.0161048	0.110839
Sro1039_g234380	DnaJ domain (IPR001623); Chaperone J-domain superfamily (IPR036869); DnaJ domain, conserved site (IPR018253)	Core	0.00143766	0.0296207	0.0485357
Sro1039_g234390	CRAL-TRIO lipid binding domain (IPR001251); CRAL-TRIO lipid binding domain superfamily (IPR036865); CRAL/TRIO, N-terminal domain superfamily (IPR036273)	Core	0.00177647	0.021486	0.0826805
Sro1039_g234400	Domain of unknown function DUF2431 (IPR019446)	Core	0.00359912	0.0257423	0.139814
Sro1039_g234410	-	Core	No data	No data	No data
Sro1039_g234420	Cas1p 10 TM acyl transferase domain (IPR012419)	Core	No data	No data	No data
Sro1039_g234430	Glutathione S-transferase, C-terminal (IPR004046); Glutathione S-transferase, N-terminal (IPR004045); Glutathione S-transferase, C-terminal-like (IPR010987); Thioredoxin-like superfamily (IPR036249); Glutathione S-transferase, C-terminal domain superfamily (IPR036282)	Core	0.0071091	0.0315596	0.22526
Sro104_g052640	-	Dispensable	No data	No data	No data
Sro104_g052650	-	Dispensable	No data	No data	No data
Sro104_g052660	ENTH/VHS (IPR008942); DENN domain-containing protein 1A/1B/1C (IPR040032); cDENN domain (IPR001194); ENTH domain (IPR013809); Tripartite DENN domain (IPR037516); dDENN domain (IPR005112)	Core	0.000641026	0.0280415	0.0228599
Sro104_g052670	Putative fluoride ion transporter CrcB (IPR003691)	Core	0.00255542	0.0270468	0.0944813
Sro104_g052680	JmjC domain (IPR003347)	Core	0.00565136	0.0288699	0.195753
Sro104_g052690	Peroxisome membrane anchor protein Pex14p, N-terminal (IPR006785); PUB domain (IPR018997); PUB-like domain superfamily (IPR036339)	Core	0.00712258	0.0349687	0.203685
Sro104_g052700	-	Core	0.00186441	0.0280492	0.0664694
Sro104_g052710	Protein kinase domain (IPR000719); Protein kinase-like domain superfamily (IPR011009)	Core	0.00132777	0.0350733	0.0378569
Sro104_g052720	Mitochondrial import inner membrane translocase subunit TIM22 (IPR039175)	Core	0.00238938	0.0255665	0.0934572
Sro104_g052730	-	Core	0.00807759	0.0248774	0.324696
Sro104_g052740	-	Core	0.00427983	0.0227719	0.187944
Sro104_g052750	-	Core	0.00224916	0.0256022	0.0878504
Sro104_g052760	Zinc finger, RING/FYVE/PHD-type (IPR013083); E3 ubiquitin-protein ligase MARCH-like (IPR033275); Zinc finger, MYND-type (IPR002893); Zinc finger, RING-CH-type (IPR011016)	Core	0.00026996	0.0249376	0.0108254
Sro104_g052770	Glycosyl transferase, family 31 (IPR002659)	Core	0.0011375	0.0112777	0.100863
Sro104_g052780	-	Core	0.000939457	0.0177994	0.0527802
Sro104_g052790	-	Core	0.0010399	0.0254564	0.0408504
Sro104_g052800	Protein of unknown function DUF2855 (IPR021276)	Core	No data	No data	No data
Sro104_g052810	Ubiquitin carboxyl-terminal hydrolase USP4 (IPR028134); Peptidase C19, ubiquitin carboxyl-terminal hydrolase (IPR001394); Ubiquitin specific protease, conserved site (IPR018200); Ubiquitin specific protease domain (IPR028889); Papain-like cysteine peptidase superfamily (IPR038765)	Core	0.000295443	0.0174722	0.0169094
Sro104_g052820	-	Core	0.00458429	0.0297837	0.15392
Sro104_g052830	-	Core	0.00234302	0.0266027	0.0880744
Sro104_g052840	-	Dispensable	0.00632288	0.0143541	0.440495
Sro104_g052850	-	Core	0.00554697	0.0152885	0.36282
Sro104_g052860	-	Core	No data	No data	No data
Sro104_g052870	Phytanoyl-CoA dioxygenase (IPR008775)	Core	0.00428172	0.0117997	0.362867
Sro104_g052880	HAD superfamily (IPR023214); HAD-like superfamily (IPR036412)	Core	No data	No data	No data
Sro104_g052890	NADP-dependent oxidoreductase domain (IPR023210); NADP-dependent oxidoreductase domain superfamily (IPR036812); Aldo/keto reductase (IPR020471); TauD/TfdA-like domain (IPR003819); Aldo/keto reductase, conserved site (IPR018170)	Core	No data	No data	No data
Sro104_g052900	Oxidoreductase, N-terminal (IPR000683); Oxidoreductase, C-terminal (IPR004104); NAD(P)-binding domain superfamily (IPR036291)	Core	No data	No data	No data
Sro104_g052910	SANT domain (IPR017884); SANT/Myb domain (IPR001005); Homeobox-like domain superfamily (IPR009057)	Core	No data	No data	No data
Sro104_g052920	Protein kinase domain (IPR000719); Serine/threonine-protein kinase, active site (IPR008271); Protein kinase, ATP binding site (IPR017441); Protein kinase-like domain superfamily (IPR011009)	Core	0.00165039	0.0192611	0.0856853
Sro104_g052930	-	Core	0.00570556	0.0310041	0.184026
Sro104_g052940	-	Core	0.00335914	0.0341753	0.0982914
Sro104_g052950	Alcohol dehydrogenase class III (IPR014183); Alpha/Beta hydrolase fold (IPR029058); Alcohol dehydrogenase, N-terminal (IPR013154); Putative esterase (IPR000801); Alcohol dehydrogenase, C-terminal (IPR013149); NAD(P)-binding domain superfamily (IPR036291); GroES-like superfamily (IPR011032); S-formylglutathione hydrolase (IPR014186)	Core	0.00122942	0.0335402	0.0366552
Sro104_g052960	-	Core	0.00411173	0.0301951	0.136172
Sro104_g052970	Leucine-rich repeat domain superfamily (IPR032675); Tropomodulin (IPR004934)	Core	No data	No data	No data
Sro104_g052980	-	Core	0.0124123	0.0448288	0.276882
Sro104_g052990	Ankyrin repeat-containing domain (IPR020683); Ankyrin repeat-containing domain superfamily (IPR036770); Serine-threonine/tyrosine-protein kinase, catalytic domain (IPR001245); Ankyrin repeat (IPR002110); Serine/threonine-protein kinase, active site (IPR008271); Protein kinase, ATP binding site (IPR017441); Protein kinase domain (IPR000719); Protein kinase-like domain superfamily (IPR011009)	Core	0.00307696	0.0263705	0.116682
Sro104_g053000	STAS domain superfamily (IPR036513); SLC26A/SulP transporter (IPR001902); STAS domain (IPR002645); SLC26A/SulP transporter domain (IPR011547)	Core	0.00128914	0.0157043	0.0820885
Sro104_g053010	-	Core	0.00182397	0.0197482	0.0923613
Sro104_g053020	Methyltransferase FkbM (IPR006342); S-adenosyl-L-methionine-dependent methyltransferase (IPR029063)	Core	0.0010681	0.013484	0.0792125
Sro104_g053030	-	Core	0.00363546	0.0140718	0.25835
Sro104_g053040	Zinc finger, CCCH-type (IPR000571); Zinc finger, CCHC-type (IPR001878); S-adenosyl-L-methionine-dependent methyltransferase (IPR029063)	Core	0.00281558	0.0191422	0.147088
Sro104_g053050	Chromatin assembly factor 1 subunit A (IPR022043)	Core	0.00429866	0.0217217	0.197897
Sro1040_g234440	ACP-like superfamily (IPR036736); AMP-dependent synthetase/ligase (IPR000873); Phosphopantetheine binding ACP domain (IPR009081); Trimeric LpxA-like superfamily (IPR011004)	Core	No data	No data	No data
Sro1040_g234450	ACP-like superfamily (IPR036736); Phosphopantetheine binding ACP domain (IPR009081); Trimeric LpxA-like superfamily (IPR011004)	Core	No data	No data	No data
Sro1040_g234480	AMP-dependent synthetase/ligase (IPR000873); AMP-binding, conserved site (IPR020845); Trimeric LpxA-like superfamily (IPR011004)	Core	0.00484588	0.0199336	0.243101
Sro1040_g234481	-	Core	No data	No data	No data
Sro1041_g234490	-	Core	No data	No data	No data
Sro1041_g234500	Galactose-3-O-sulfotransferase (IPR009729)	Core	No data	No data	No data
Sro1041_g234510	-	Core	No data	No data	No data
Sro1041_g234520	-	Dispensable	No data	No data	No data
Sro1041_g234530	Domain of unknown function DUF2236 (IPR018713)	Core	0.0016554	0.0047357	0.349559
Sro1041_g234540	Pectin lyase fold/virulence factor (IPR011050)	Core	0.000947426	0.0351364	0.0269642
Sro1041_g234550	Vacuolar ATPase assembly integral membrane protein Vma21 (IPR019013)	Core	0	0.0298223	0
Sro1041_g234560	2'-5'-oligoadenylate synthetase, domain 2 superfamily (IPR038121); 2'-5'-oligoadenylate synthase (IPR026774); 2'-5'-oligoadenylate synthetase 1, domain 2/C-terminal (IPR018952); 2-5-oligoadenylate synthetase, N-terminal (IPR006116)	Core	0.000730519	0.0281919	0.0259124
Sro1041_g234570	SET domain (IPR001214); Polyamine biosynthesis domain (IPR030374); S-adenosyl-L-methionine-dependent methyltransferase (IPR029063)	Core	0.00121293	0.0111027	0.109247
Sro1041_g234580	2'-5'-oligoadenylate synthetase, domain 2 superfamily (IPR038121); 2'-5'-oligoadenylate synthase (IPR026774); 2-5-oligoadenylate synthetase, N-terminal (IPR006116)	Dispensable	No data	No data	No data
Sro1041_g234590	-	Core	0.00146436	0.0289729	0.0505424
Sro1041_g234600	von Willebrand factor, type D domain (IPR001846)	Core	0.00639104	0.0214339	0.298174
Sro1041_g234610	Cyclophilin-like domain superfamily (IPR029000); Cyclophilin-type peptidyl-prolyl cis-trans isomerase domain (IPR002130)	Core	0.00126537	0.0149237	0.0847891
Sro1041_g234620	Cyclophilin-like domain superfamily (IPR029000); Cyclophilin-type peptidyl-prolyl cis-trans isomerase domain (IPR002130)	Core	0.00193243	0.0449441	0.0429963
Sro1042_g234630	-	Core	No data	No data	No data
Sro1042_g234640	Protein kinase domain (IPR000719); Protein kinase, ATP binding site (IPR017441); Serine/threonine-protein kinase, active site (IPR008271); Protein kinase-like domain superfamily (IPR011009)	Core	0.000797222	0.00949901	0.0839268
Sro1042_g234650	MORN motif (IPR003409)	Core	0	0.0186948	0
Sro1042_g234660	MORN motif (IPR003409)	Core	0.00179834	0.0146886	0.122431
Sro1042_g234670	Ubiquitin-conjugating enzyme/RWD-like (IPR016135)	Core	0.00557464	0.044518	0.125222
Sro1042_g234680	MORN motif (IPR003409)	Core	0.00350784	0.0201043	0.174483
Sro1042_g234690	Sjoegren syndrome/scleroderma autoantigen 1 (IPR009563)	Core	0.00500534	0.0147413	0.339546
Sro1042_g234700	-	Core	0.00456175	0.0176492	0.258467
Sro1042_g234710	-	Core	0.00650368	0.0120548	0.539508
Sro1042_g234720	WWE domain superfamily (IPR037197); WWE domain (IPR004170); Poly(ADP-ribose) polymerase, catalytic domain (IPR012317)	Core	0.0024503	0.0246652	0.0993426
Sro1042_g234730	-	Dispensable	No data	No data	No data
Sro1043_g234740	Leucine-rich repeat domain superfamily (IPR032675); Leucine-rich repeat (IPR001611)	Core	No data	No data	No data
Sro1043_g234750	Chloroplast protein import component Tic20 (IPR005691)	Core	No data	No data	No data
Sro1043_g234760	Protein of unknown function DUF285 (IPR005046); Bacterial surface protein 26-residue repeat (IPR011889)	Core	0.0013905	0.0459568	0.0302567
Sro1043_g234770	-	Core	No data	No data	No data
Sro1043_g234780	Thioredoxin (IPR005746); Thioredoxin domain (IPR013766); Thioredoxin, conserved site (IPR017937); Thioredoxin-like superfamily (IPR036249)	Core	No data	No data	No data
Sro1043_g234790	-	Dispensable	0.00326316	0.0176692	0.18468
Sro1043_g234800	ShKT domain (IPR003582); Pectin lyase fold/virulence factor (IPR011050)	Core	0.00478144	0.0139054	0.343856
Sro1043_g234810	-	Core	0.000362958	0.0280714	0.0129298
Sro1043_g234820	Chlorophyll a/b binding domain superfamily (IPR023329); Chlorophyll A-B binding protein, plant (IPR001344); Chlorophyll A-B binding protein (IPR022796)	Core	0	0.00671141	0
Sro1043_g234830	Protein patched/dispatched (IPR003392); Sterol-sensing domain (IPR000731)	Core	0.00296698	0.0290408	0.102166
Sro1043_g234840	P-loop containing nucleoside triphosphate hydrolase (IPR027417)	Core	0.00157961	0.0259311	0.0609158
Sro1043_g234850	-	Core	0.00532922	0.0153587	0.346983
Sro1043_g234860	-	Core	0.00461703	0.0197118	0.234226
Sro1044_g234870	Leucine-rich repeat domain superfamily (IPR032675); Kelch-type beta propeller (IPR015915); Kelch repeat type 1 (IPR006652)	Dispensable	No data	No data	No data
Sro1044_g234880	-	Core	No data	No data	No data
Sro1044_g234890	-	Dispensable	No data	No data	No data
Sro1044_g234891	-	Dispensable	No data	No data	No data
Sro1044_g234900	Protein of unknown function DUF285 (IPR005046); Bacterial surface protein 26-residue repeat (IPR011889)	Core	No data	No data	No data
Sro1044_g234910	K Homology domain, type 1 superfamily (IPR036612); K Homology domain, type 1 (IPR004088); K Homology domain (IPR004087)	Core	0.000875557	0.0291291	0.0300578
Sro1044_g234920	Protein of unknown function DUF285 (IPR005046)	Dispensable	No data	No data	No data
Sro1044_g234930	-	Dispensable	No data	No data	No data
Sro1044_g234940	GAG-pre-integrase domain (IPR025724)	Dispensable	No data	No data	No data
Sro1044_g234950	-	Dispensable	No data	No data	No data
Sro1045_g234960	-	Core	0.00599542	0.00572956	1.0464
Sro1045_g234970	-	Core	No data	No data	No data
Sro1045_g234980	-	Dispensable	0.00955433	0.0175068	0.54575
Sro1045_g234990	-	Dispensable	No data	No data	No data
Sro1046_g235000	GPCR family 3, GABA-B receptor (IPR002455); Receptor, ligand binding region (IPR001828); GPCR family 3, C-terminal (IPR017978); GPCR, family 3 (IPR000337); Periplasmic binding protein-like I (IPR028082)	Core	No data	No data	No data
Sro1046_g235010	Peptidase C69, dipeptidase A (IPR005322)	Core	0.00183404	0.0329222	0.0557083
Sro1046_g235020	GPCR family 3, GABA-B receptor (IPR002455); Receptor, ligand binding region (IPR001828); GPCR family 3, C-terminal (IPR017978); GPCR, family 3 (IPR000337); Periplasmic binding protein-like I (IPR028082)	Core	No data	No data	No data
Sro1046_g235030	-	Core	0.00122208	0.0117988	0.103576
Sro1046_g235040	HSP20-like chaperone (IPR008978); Alpha crystallin/Hsp20 domain (IPR002068)	Dispensable	No data	No data	No data
Sro1046_g235050	Leucine-rich repeat domain superfamily (IPR032675); Leucine-rich repeat (IPR001611)	Core	No data	No data	No data
Sro1046_g235060	Helicase, C-terminal (IPR001650); DEAD/DEAH box helicase domain (IPR011545); ATP-dependent RNA helicase DEAD-box, conserved site (IPR000629); Helicase superfamily 1/2, ATP-binding domain (IPR014001); RNA helicase, DEAD-box type, Q motif (IPR014014); P-loop containing nucleoside triphosphate hydrolase (IPR027417)	Core	No data	No data	No data
Sro1046_g235070	Protein of unknown function DUF3431 (IPR021838)	Core	No data	No data	No data
Sro1046_g235080	Protein of unknown function DUF3431 (IPR021838)	Core	No data	No data	No data
Sro1046_g235090	-	Dispensable	No data	No data	No data
Sro1047_g235100	DM13 domain (IPR019545); DOMON domain (IPR005018)	Core	0.00142016	0.0181387	0.0782942
Sro1047_g235110	Ankyrin repeat-containing domain (IPR020683); Ankyrin repeat-containing domain superfamily (IPR036770); Poly(ADP-ribose) polymerase, regulatory domain superfamily (IPR036616); WGR domain superfamily (IPR036930); WWE domain superfamily (IPR037197); WWE domain (IPR004170); Poly(ADP-ribose) polymerase, catalytic domain (IPR012317); WGR domain (IPR008893); Poly(ADP-ribose) polymerase, regulatory doma…	Core	0.00228096	0.0140897	0.161889
Sro1047_g235120	tRNA/rRNA methyltransferase, SpoU type (IPR001537); Alpha/beta knot methyltransferases (IPR029028)	Dispensable	No data	No data	No data
Sro1047_g235130	-	Dispensable	No data	No data	No data
Sro1047_g235140	Epithelial sodium channel (IPR001873)	Dispensable	No data	No data	No data
Sro1047_g235150	-	Core	No data	No data	No data
Sro1047_g235160	Zinc finger, RING/FYVE/PHD-type (IPR013083); E3 ubiquitin-protein ligase Zswim2 (IPR039903); Zinc finger, RING-type (IPR001841); Zinc finger, SWIM-type (IPR007527)	Dispensable	No data	No data	No data
Sro1047_g235170	Zinc finger, MYND-type (IPR002893)	Dispensable	No data	No data	No data
Sro1047_g235180	G protein-coupled receptor, rhodopsin-like (IPR000276)	Core	No data	No data	No data
Sro1047_g235190	G protein-coupled receptor, rhodopsin-like (IPR000276); GPCR, rhodopsin-like, 7TM (IPR017452)	Core	No data	No data	No data
Sro1048_g235200	Leucine-rich repeat domain superfamily (IPR032675); Leucine-rich repeat (IPR001611)	Core	No data	No data	No data
Sro1048_g235210	Leucine-rich repeat domain superfamily (IPR032675); Leucine-rich repeat (IPR001611)	Core	No data	No data	No data
Sro1048_g235220	-	Core	No data	No data	No data
Sro1048_g235230	Pre-mRNA-splicing factor SPF27 (IPR008409)	Core	No data	No data	No data
Sro1048_g235240	N-acetyltransferase B complex, non-catalytic subunit (IPR019183)	Core	No data	No data	No data
Sro1048_g235250	ATP-grasp fold, subdomain 1 (IPR013815); Pyruvate, phosphate dikinase (IPR010121); Pyruvate phosphate dikinase, PEP/pyruvate-binding (IPR002192); PEP-utilising enzyme, C-terminal (IPR000121); PEP-utilising enzyme, mobile domain (IPR008279); PEP-utilising enzyme, active site (IPR018274); PEP-utilising enzyme, conserved site (IPR023151); Phosphohistidine domain superfamily (IPR036637); Pyruvate/Pho…	Core	0.00084765	0.0187619	0.0451794
Sro1048_g235260	ATP-grasp fold, subdomain 1 (IPR013815); Pyruvate, phosphate dikinase (IPR010121); PEP-utilising enzyme, C-terminal (IPR000121); PEP-utilising enzyme, mobile domain (IPR008279); Pyruvate phosphate dikinase, PEP/pyruvate-binding (IPR002192); PEP-utilising enzyme, conserved site (IPR023151); PEP-utilising enzyme, active site (IPR018274); Phosphohistidine domain superfamily (IPR036637); Pyruvate/Pho…	Core	0.000758365	0.0168892	0.0449023
Sro1048_g235270	Protein kinase domain (IPR000719); Serine-threonine/tyrosine-protein kinase, catalytic domain (IPR001245); Serine/threonine-protein kinase, active site (IPR008271); Protein kinase-like domain superfamily (IPR011009)	Core	0.00207021	0.0291252	0.0710797
Sro1048_g235280	-	Core	0	0.00889994	0
Sro1048_g235290	Ribosomal protein S5/S7, eukaryotic/archaeal (IPR005716); Ribosomal protein S7 domain superfamily (IPR036823); Ribosomal protein S5/S7 (IPR000235); Ribosomal protein S7 domain (IPR023798); Ribosomal protein S7, conserved site (IPR020606)	Core	0.00110148	0.00684198	0.160989
Sro1049_g235300	S-adenosyl-L-methionine-dependent methyltransferase (IPR029063)	Core	0.00271323	0.0298208	0.0909847
Sro1049_g235310	-	Core	0.00395602	0.0357154	0.110765
Sro1049_g235320	RmlC-like jelly roll fold (IPR014710); Pirin, N-terminal domain (IPR003829); Pirin, C-terminal domain (IPR008778); Pirin (IPR012093); RmlC-like cupin domain superfamily (IPR011051)	Core	0.00467135	0.0339492	0.137599
Sro1049_g235330	-	Core	0.000797058	0.0224526	0.0354995
Sro1049_g235340	-	Core	0.00423077	0.0078125	0.541538
Sro1049_g235350	Peptidase C2, calpain, catalytic domain (IPR001300); Peptidase C2, calpain family (IPR022684); Cysteine peptidase, cysteine active site (IPR000169); Papain-like cysteine peptidase superfamily (IPR038765)	Core	No data	No data	No data
Sro1049_g235360	-	Core	No data	No data	No data
Sro1049_g235370	-	Core	No data	No data	No data
Sro1049_g235380	Cyclophilin-like domain superfamily (IPR029000); Cyclophilin-type peptidyl-prolyl cis-trans isomerase domain (IPR002130)	Core	No data	No data	No data
Sro1049_g235390	Vps4 oligomerisation, C-terminal (IPR015415); ATPase, AAA-type, core (IPR003959); MIT (IPR007330); ATPase, AAA-type, conserved site (IPR003960); AAA+ ATPase domain (IPR003593); P-loop containing nucleoside triphosphate hydrolase (IPR027417); MIT domain superfamily (IPR036181)	Core	0.00121246	0.0181727	0.0667189
Sro1049_g235400	Ribonucleoside hydrolase-like (IPR036452); Inosine/uridine-preferring nucleoside hydrolase (IPR023186); Inosine/uridine-preferring nucleoside hydrolase domain (IPR001910)	Core	0.00399532	0.0108294	0.368934
Sro1049_g235410	-	Core	0.00249317	0.0422397	0.0590244
Sro1049_g235420	-	Core	0.00148588	0.0252432	0.0588627
Sro1049_g235430	-	Core	0.00263431	0.0305061	0.0863535
Sro1049_g235431	-	Core	0.00823907	0.0450413	0.182922
Sro1049_g235440	-	Core	No data	No data	No data
Sro105_g053060	-	Dispensable	No data	No data	No data
Sro105_g053070	-	Core	0.00776576	0.0484662	0.160231
Sro105_g053080	Armadillo-like helical (IPR011989); Armadillo-type fold (IPR016024)	Core	0.00363373	0.0344621	0.105441
Sro105_g053090	CRAL-TRIO lipid binding domain superfamily (IPR036865); CRAL-TRIO lipid binding domain (IPR001251)	Core	0.00494709	0.00368481	1.34256
Sro105_g053100	-	Core	0.00322574	0.0332314	0.0970691
Sro105_g053110	CRAL-TRIO lipid binding domain superfamily (IPR036865); CRAL-TRIO lipid binding domain (IPR001251)	Core	0.00194214	0.017975	0.108047
Sro105_g053120	-	Core	0.00165198	0.0408602	0.0404301
Sro105_g053130	-	Core	0.00571322	0.0416077	0.137312
Sro105_g053140	Armadillo-type fold (IPR016024)	Core	0.00517335	0.020134	0.256946
Sro105_g053150	WD40/YVTN repeat-like-containing domain superfamily (IPR015943); Cleavage/polyadenylation specificity factor, A subunit, C-terminal (IPR004871); Quinoprotein alcohol dehydrogenase-like superfamily (IPR011047)	Core	0.000573854	0.0202161	0.028386
Sro105_g053160	Leucine-rich repeat domain superfamily (IPR032675)	Core	0.00468287	0.0266126	0.175964
Sro105_g053170	-	Core	0.0121293	0.0455487	0.266294
Sro105_g053180	HPP (IPR007065)	Core	0.00313499	0.0317436	0.0987598
Sro105_g053190	P-loop containing nucleoside triphosphate hydrolase (IPR027417)	Core	0.00293573	0.0153578	0.191156
Sro105_g053200	-	Core	0.00395193	0.0278511	0.141895
Sro105_g053210	-	Core	0.00195604	0.0150035	0.130372
Sro105_g053220	P-loop containing nucleoside triphosphate hydrolase (IPR027417); Armadillo-type fold (IPR016024)	Core	0.00135229	0.0238706	0.0566508
Sro105_g053230	AAA+ ATPase domain (IPR003593); P-loop containing nucleoside triphosphate hydrolase (IPR027417)	Core	0.000754296	0.0168351	0.0448049
Sro105_g053231	Leucine-rich repeat domain superfamily (IPR032675); Leucine-rich repeat (IPR001611)	Core	No data	No data	No data
Sro105_g053240	P-loop containing nucleoside triphosphate hydrolase (IPR027417)	Core	No data	No data	No data
Sro105_g053250	Leucine-rich repeat domain superfamily (IPR032675)	Core	No data	No data	No data
Sro105_g053260	AAA+ ATPase domain (IPR003593); P-loop containing nucleoside triphosphate hydrolase (IPR027417)	Core	0.00149932	0.0198085	0.0756909
Sro105_g053270	Helicase-associated (IPR005114)	Core	0.00530533	0.0317055	0.167332
Sro105_g053280	Ankyrin repeat-containing domain (IPR020683); Ankyrin repeat-containing domain superfamily (IPR036770); Ankyrin repeat (IPR002110)	Core	0.00237757	0.0263494	0.0902325
Sro105_g053290	PUB domain (IPR018997); PUB-like domain superfamily (IPR036339)	Core	0.000981835	0.0225404	0.0435589
Sro105_g053300	Zinc finger, RanBP2-type (IPR001876)	Core	0.0052314	0.0222003	0.235645
Sro105_g053310	-	Core	0.00517344	0.00776373	0.66636
Sro105_g053320	F-box-like domain superfamily (IPR036047)	Core	0.00501334	0.009391	0.533845
Sro105_g053330	Ricin B, lectin domain (IPR000772); Ricin B-like lectins (IPR035992)	Core	0.00304751	0.0207784	0.146667
Sro105_g053340	-	Dispensable	No data	No data	No data
Sro105_g053350	Ribonuclease III, endonuclease domain superfamily (IPR036389); Mini-ribonuclease 3 family (IPR008226); Ribonuclease III domain (IPR000999)	Core	No data	No data	No data
Sro105_g053360	-	Core	No data	No data	No data
Sro105_g053370	-	Core	No data	No data	No data
Sro105_g053380	Peptidyl-tRNA hydrolase II domain superfamily (IPR023476); Peptidyl-tRNA hydrolase, PTH2 (IPR002833)	Core	0.00419697	0.0367965	0.114059
Sro105_g053390	-	Core	0.00228671	0.0110544	0.20686
Sro105_g053400	Cyclodipeptide synthase (IPR030903)	Core	No data	No data	No data
Sro1050_g235450	-	Core	0.00980777	0.0101173	0.969406
Sro1050_g235460	Major facilitator superfamily domain (IPR020846); Major facilitator, sugar transporter-like (IPR005828); Sugar/inositol transporter (IPR003663); Sugar transporter, conserved site (IPR005829); MFS transporter superfamily (IPR036259)	Core	0.000298685	0.0282154	0.0105859
Sro1050_g235470	-	Dispensable	0.00323232	0.0194587	0.166112
Sro1050_g235480	-	Core	0.00251217	0.0262352	0.0957555
Sro1050_g235490	Potassium channel, inwardly rectifying, Kir, cytoplasmic (IPR013518); Potassium channel, inwardly rectifying, Kir (IPR016449); Immunoglobulin E-set (IPR014756)	Core	0.000771646	0.0401177	0.0192346
Sro1050_g235500	FAD-binding 8 (IPR013112); Ferric reductase, NAD binding domain (IPR013121); Ferric reductase transmembrane component-like domain (IPR013130); FAD-binding domain, ferredoxin reductase-type (IPR017927); Riboflavin synthase-like beta-barrel (IPR017938); Ferredoxin-NADP reductase (FNR), nucleotide-binding domain (IPR039261)	Core	0.00512301	0.0277598	0.184548
Sro1050_g235520	Ferritin-like (IPR012347); Domain of unknown function DUF305 (IPR005183)	Core	0.0070102	0.035525	0.197332
Sro1050_g235530	Alpha/Beta hydrolase fold (IPR029058); Peptidase S9, prolyl oligopeptidase, catalytic domain (IPR001375); Peptidase S9A, N-terminal domain (IPR023302); Peptidase S9A, prolyl oligopeptidase (IPR002470)	Core	0.0019453	0.0272615	0.071357
Sro1050_g235540	-	Core	0.0162512	0.0371553	0.437387
Sro1050_g235550	GAF-like domain superfamily (IPR029016); Nucleotide cyclase (IPR029787); Sterile alpha motif domain (IPR001660); GAF domain (IPR003018); Sterile alpha motif/pointed domain superfamily (IPR013761)	Core	0.0050006	0.0289599	0.172674
Sro1050_g235560	-	Core	No data	No data	No data
Sro1050_g235561	-	Dispensable	No data	No data	No data
Sro1050_g235570	-	Dispensable	No data	No data	No data
Sro1050_g235580	-	Dispensable	No data	No data	No data
Sro1050_g235590	-	Dispensable	No data	No data	No data
Sro1050_g235600	-	Dispensable	No data	No data	No data
Sro1050_g235610	-	Dispensable	No data	No data	No data
Sro1051_g235620	Protein kinase-like domain superfamily (IPR011009)	Core	No data	No data	No data
Sro1051_g235630	SET domain (IPR001214)	Dispensable	No data	No data	No data
Sro1051_g235640	-	Core	No data	No data	No data
Sro1051_g235650	Glycosyltransferase 61 (IPR007657)	Core	No data	No data	No data
Sro1051_g235660	-	Core	No data	No data	No data
Sro1051_g235670	Triacylglycerol lipase (IPR021771); Patatin-like phospholipase domain (IPR002641); Acyl transferase/acyl hydrolase/lysophospholipase (IPR016035)	Core	0.00250469	0.00797396	0.314108
Sro1051_g235680	Leucine-rich repeat domain superfamily (IPR032675)	Dispensable	No data	No data	No data
Sro1051_g235690	Mpv17/PMP22 (IPR007248)	Core	0.00222431	0.0274594	0.0810037
Sro1051_g235700	DNA topoisomerase, type IA, central (IPR013497); DNA topoisomerase 3-like, TOPRIM domain (IPR034144); DNA topoisomerase, type IA, central region, subdomain 2 (IPR013825); DNA topoisomerase, type IA, central region, subdomain 3 (IPR013826); DNA topoisomerase, type IA, central region, subdomain 1 (IPR013824); DNA topoisomerase, type IA (IPR000380); TOPRIM domain (IPR006171); DNA topoisomerase, type…	Core	0.00146333	0.0292997	0.0499437
Sro1051_g235710	Papain-like cysteine endopeptidase (IPR039417); Peptidase C1A (IPR013128); Peptidase C1A, papain C-terminal (IPR000668); Cysteine peptidase, cysteine active site (IPR000169); Cysteine peptidase, asparagine active site (IPR025661); Papain-like cysteine peptidase superfamily (IPR038765)	Core	0.00168795	0.0445314	0.0379047
Sro1051_g235720	Mitochondrial carrier domain superfamily (IPR023395)	Core	0.00220292	0.047908	0.0459823
Sro1051_g235730	Basic-leucine zipper domain (IPR004827)	Core	0.0160784	0.0438852	0.366373
Sro1051_g235740	3-hydroxyacyl-CoA dehydrogenase, NAD binding (IPR006176); 3-hydroxyacyl-CoA dehydrogenase, C-terminal (IPR006108); Enoyl-CoA hydratase/isomerase (IPR001753); Enoyl-CoA hydratase/isomerase, conserved site (IPR018376); ClpP/crotonase-like domain superfamily (IPR029045); 6-phosphogluconate dehydrogenase-like, C-terminal domain superfamily (IPR008927); NAD(P)-binding domain superfamily (IPR036291)	Core	No data	No data	No data
Sro1051_g235750	Glycosyltransferase 61 (IPR007657)	Core	No data	No data	No data
Sro1051_g235760	TspO/MBR-related protein (IPR004307); TspO/MBR-related superfamily (IPR038330)	Dispensable	No data	No data	No data
Sro1052_g235770	-	Dispensable	No data	No data	No data
Sro1052_g235780	Major facilitator superfamily domain (IPR020846); Major facilitator superfamily (IPR011701); MFS transporter superfamily (IPR036259)	Core	0.00276175	0.0171368	0.161159
Sro1052_g235790	-	Core	0.00167758	0.0280499	0.059807
Sro1052_g235800	-	Core	No data	No data	No data
Sro1052_g235810	Nucleotide cyclase (IPR029787); Adenylyl cyclase class-3/4/guanylyl cyclase (IPR001054)	Core	No data	No data	No data
Sro1052_g235811	-	Dispensable	No data	No data	No data
Sro1053_g235820	DNA topoisomerase I, DNA binding, N-terminal domain 1 (IPR013034); DNA topoisomerase I, catalytic core, alpha/beta subdomain (IPR014727); DNA topoisomerase I, DNA binding, N-terminal domain 2 (IPR013030); DNA topoisomerase I, catalytic core, alpha-helical subdomain, eukaryotic-type (IPR014711); DNA topoisomerase I (IPR001631); Topoisomerase I C-terminal domain (IPR025834); DNA topoisomerase I, ca…	Core	0.00106055	0.0113432	0.093496
Sro1053_g235821	-	Dispensable	No data	No data	No data
Sro1053_g235830	Metallopeptidase, catalytic domain superfamily (IPR024079); Neurolysin/Thimet oligopeptidase, domain 2 (IPR024077); Peptidase M3A/M3B catalytic domain (IPR001567)	Core	0.000989815	0.0221247	0.0447381
Sro1053_g235840	Senescence/spartin-associated (IPR009686)	Core	0.00411625	0.0249248	0.165147
Sro1053_g235850	Mini-chromosome maintenance protein (IPR031327); DNA replication licensing factor Mcm7 (IPR008050); MCM N-terminal domain (IPR027925); MCM domain (IPR001208); MCM OB domain (IPR033762); Mini-chromosome maintenance, conserved site (IPR018525); AAA+ ATPase domain (IPR003593); P-loop containing nucleoside triphosphate hydrolase (IPR027417); Nucleic acid-binding, OB-fold (IPR012340)	Core	0.000868504	0.0277573	0.0312892
Sro1053_g235860	-	Core	0.0037061	0.0369482	0.100305
Sro1053_g235870	TIPIN/Csm3/Swi3 (IPR040038); Chromosome segregation in meiosis protein 3 (IPR012923)	Core	0.0077131	0.010354	0.744937
Sro1053_g235880	BTB/POZ domain (IPR000210); SKP1/BTB/POZ domain superfamily (IPR011333)	Core	0.00732881	0.00648496	1.13012
Sro1053_g235890	-	Dispensable	No data	No data	No data
Sro1053_g235900	-	Dispensable	No data	No data	No data
Sro1053_g235910	-	Core	0	0.0155363	0
Sro1054_g235920	-	Dispensable	No data	No data	No data
Sro1054_g235930	-	Core	No data	No data	No data
Sro1054_g235940	-	Core	0.00074925	0.0356699	0.0210051
Sro1054_g235950	-	Core	0.00224127	0.000850339	2.63574
Sro1054_g235960	-	Core	No data	No data	No data
Sro1054_g235970	-	Core	No data	No data	No data
Sro1054_g235980	-	Dispensable	No data	No data	No data
Sro1054_g235990	Methyltransferase FkbM (IPR006342); S-adenosyl-L-methionine-dependent methyltransferase (IPR029063)	Core	No data	No data	No data
Sro1054_g236000	-	Dispensable	No data	No data	No data
Sro1055_g236010	-	Dispensable	No data	No data	No data
Sro1055_g236020	Pyridoxal phosphate-dependent transferase domain 1 (IPR015422); O-phosphoseryl-tRNA(Sec) selenium transferase (IPR019872); SepSecS/SepCysS family (IPR008829)	Dispensable	No data	No data	No data
Sro1055_g236030	NAD(P)-binding domain (IPR016040); NAD(P)-binding domain superfamily (IPR036291)	Core	0.00661668	0.0112012	0.590712
Sro1055_g236040	EF-hand domain (IPR002048); Protein kinase domain (IPR000719); Serine/threonine-protein kinase, active site (IPR008271); EF-hand domain pair (IPR011992); Protein kinase-like domain superfamily (IPR011009)	Core	No data	No data	No data
Sro1055_g236050	HAD superfamily (IPR023214); P-type ATPase, cytoplasmic domain N (IPR023299); Cation-transporting P-type ATPase, N-terminal (IPR004014); Cation-transporting P-type ATPase, C-terminal (IPR006068); P-type ATPase, phosphorylation site (IPR018303); P-type ATPase, A domain superfamily (IPR008250); HAD-like superfamily (IPR036412); P-type ATPase, transmembrane domain superfamily (IPR023298); P-type ATP…	Core	No data	No data	No data
Sro1055_g236060	GPCR family 3, GABA-B receptor (IPR002455); Receptor, ligand binding region (IPR001828); GPCR family 3, C-terminal (IPR017978); Periplasmic binding protein-like I (IPR028082)	Core	0.00160209	0.0236004	0.0678841
Sro1055_g236070	-	Dispensable	No data	No data	No data
Sro1055_g236080	GPCR family 3, GABA-B receptor (IPR002455); GPCR family 3, C-terminal (IPR017978); Receptor, ligand binding region (IPR001828); GPCR, family 3 (IPR000337); Periplasmic binding protein-like I (IPR028082)	Core	No data	No data	No data
Sro1055_g236090	-	Core	0.00330064	0.0111345	0.296433
Sro1055_g236100	-	Dispensable	No data	No data	No data
Sro1055_g236110	Winged helix-like DNA-binding domain superfamily (IPR036388); DEP domain (IPR000591); Winged helix DNA-binding domain superfamily (IPR036390)	Core	No data	No data	No data
Sro1055_g236120	-	Dispensable	No data	No data	No data
Sro1056_g236130	-	Core	0.00315802	0.0311339	0.101434
Sro1056_g236131	-	Core	No data	No data	No data
Sro1056_g236140	TerD domain (IPR003325); F-box-like domain superfamily (IPR036047)	Core	0.0029712	0.0256545	0.115816
Sro1056_g236150	-	Dispensable	No data	No data	No data
Sro1056_g236160	-	Dispensable	No data	No data	No data
Sro1056_g236170	Tetratricopeptide-like helical domain superfamily (IPR011990); Tetratricopeptide repeat (IPR019734); Tetratricopeptide repeat-containing domain (IPR013026)	Core	0.00283377	0.0170389	0.166312
Sro1056_g236180	Tetratricopeptide-like helical domain superfamily (IPR011990); Tetratricopeptide repeat (IPR019734); Tetratricopeptide repeat-containing domain (IPR013026); P-loop containing nucleoside triphosphate hydrolase (IPR027417)	Core	0.00344493	0.0191976	0.179446
Sro1056_g236181	-	Dispensable	No data	No data	No data
Sro1056_g236190	-	Core	0.00141348	0.0391087	0.0361425
Sro1056_g236200	SKP1 component, dimerisation (IPR016072); SKP1 component, POZ domain (IPR016073); S-phase kinase-associated protein 1 (IPR016897); S-phase kinase-associated protein 1-like (IPR001232); SKP1-like, dimerisation domain superfamily (IPR036296); SKP1/BTB/POZ domain superfamily (IPR011333)	Core	0	0.0398569	0
Sro1056_g236210	TRAM/LAG1/CLN8 homology domain (IPR006634)	Core	0.00183303	0.0239261	0.0766122
Sro1056_g236220	Prolyl 4-hydroxylase, alpha subunit (IPR006620)	Dispensable	No data	No data	No data
Sro1056_g236230	-	Dispensable	No data	No data	No data
Sro1057_g236240	3-beta hydroxysteroid dehydrogenase/isomerase (IPR002225); NAD(P)-binding domain superfamily (IPR036291)	Core	0.00143757	0.0275613	0.0521591
Sro1057_g236250	Intermembrane transport protein PqiA-like (IPR007498); Bactericidal permeability-increasing protein, alpha/beta domain superfamily (IPR017943)	Core	0.00268382	0.0158155	0.169695
Sro1057_g236260	Alba-like domain superfamily (IPR036882); DNA/RNA-binding protein Alba-like (IPR002775)	Core	0	0.00622664	0
Sro1057_g236270	SAC domain (IPR002013)	Core	0.00613696	0.0268396	0.228653
Sro1057_g236280	Ubiquitin domain (IPR000626); Ubiquitin-like domain superfamily (IPR029071)	Core	0.0047739	0.0234407	0.203659
Sro1057_g236290	-	Core	0.000593819	0.0222669	0.0266683
Sro1057_g236300	-	Dispensable	No data	No data	No data
Sro1057_g236310	GroEL-like equatorial domain superfamily (IPR027413); GroEL-like apical domain superfamily (IPR027409); Chaperonin Cpn60/TCP-1 family (IPR002423); Chaperone tailless complex polypeptide 1 (TCP-1) (IPR017998); Chaperonin TCP-1, conserved site (IPR002194)	Dispensable	No data	No data	No data
Sro1058_g236320	-	Dispensable	No data	No data	No data
Sro1058_g236330	BTB/POZ domain (IPR000210); SKP1/BTB/POZ domain superfamily (IPR011333)	Core	No data	No data	No data
Sro1058_g236340	-	Core	0.00654338	0.0181188	0.361137
Sro1058_g236350	CRAL-TRIO lipid binding domain (IPR001251); CRAL-TRIO lipid binding domain superfamily (IPR036865)	Core	0.0054168	0.0190321	0.284614
Sro1058_g236360	CRAL-TRIO lipid binding domain (IPR001251); CRAL-TRIO lipid binding domain superfamily (IPR036865)	Core	0.00657822	0.0360677	0.182385
Sro1058_g236370	-	Dispensable	No data	No data	No data
Sro1058_g236380	-	Core	0.00447133	0.011777	0.379666
Sro1058_g236390	-	Core	0.00218616	0.0127031	0.172097
Sro1058_g236400	-	Core	No data	No data	No data
Sro1058_g236410	-	Dispensable	No data	No data	No data
Sro1058_g236420	-	Dispensable	0.00144595	0.00879082	0.164484
Sro1058_g236430	Armadillo-like helical (IPR011989); Protein kinase domain (IPR000719); Protein kinase-like domain superfamily (IPR011009); Armadillo-type fold (IPR016024)	Core	No data	No data	No data
Sro1058_g236440	WD40/YVTN repeat-like-containing domain superfamily (IPR015943); Armadillo-like helical (IPR011989); WD40 repeat (IPR001680); WD40-repeat-containing domain (IPR017986); Armadillo-type fold (IPR016024); WD40-repeat-containing domain superfamily (IPR036322)	Dispensable	No data	No data	No data
Sro1059_g236450	-	Dispensable	No data	No data	No data
Sro1059_g236460	Small GTPase superfamily, ARF/SAR type (IPR006689); P-loop containing nucleoside triphosphate hydrolase (IPR027417); Small GTP-binding protein domain (IPR005225)	Core	No data	No data	No data
Sro1059_g236470	SERRATE/Ars2 (IPR039727); SERRATE/Ars2, N-terminal (IPR021933); Zinc finger C2H2-type (IPR013087)	Core	0.000872877	0.0350577	0.0248983
Sro1059_g236480	BTB/POZ domain (IPR000210); SKP1/BTB/POZ domain superfamily (IPR011333)	Core	No data	No data	No data
Sro1059_g236490	Dimeric alpha-beta barrel (IPR011008)	Core	0	0.0175916	0
Sro1059_g236500	Galactose-binding-like domain superfamily (IPR008979); Glycoside hydrolase family 2, catalytic domain (IPR006103); Glycosyl hydrolases family 2, sugar binding domain (IPR006104); Glycoside hydrolase, family 2 (IPR006101); Beta-Galactosidase/glucuronidase domain superfamily (IPR036156); Glycoside hydrolase superfamily (IPR017853)	Core	0.00237295	0.0376744	0.0629856
Sro1059_g236510	EGF-like, conserved site (IPR013032); EGF-like domain (IPR000742); Glycosyl hydrolase, five-bladed beta-propellor domain superfamily (IPR023296)	Core	No data	No data	No data
Sro1059_g236520	Polyribonucleotide 5'-hydroxyl-kinase Clp1, P-loop domain (IPR032319)	Core	No data	No data	No data
Sro1059_g236530	ABC transporter type 1, transmembrane domain superfamily (IPR036640); ABC transporter-like (IPR003439); ABC transporter type 1, transmembrane domain (IPR011527); ABC transporter, conserved site (IPR017871); AAA+ ATPase domain (IPR003593); P-loop containing nucleoside triphosphate hydrolase (IPR027417)	Core	No data	No data	No data
Sro1059_g236540	Nucleotide-diphospho-sugar transferases (IPR029044); BNR repeat-containing family member (IPR039469); Sialidase superfamily (IPR036278)	Dispensable	0.00365557	0.0289	0.12649
Sro1059_g236550	Leucine-rich repeat domain superfamily (IPR032675)	Core	0.00634042	0.0244372	0.259458
Sro1059_g236560	-	Core	0	0.0225931	0
Sro1059_g236570	Voltage-dependent channel domain superfamily (IPR027359); Two pore calcium channel protein 1 (IPR028801); Ion transport domain (IPR005821); ISXO2-like transposase domain (IPR024445); EF-hand domain (IPR002048); EF-hand domain pair (IPR011992)	Core	0.00242003	0.0245161	0.0987121
Sro1059_g236580	-	Dispensable	No data	No data	No data
Sro1059_g236590	-	Core	No data	No data	No data
Sro106_g053410	SKP1/BTB/POZ domain superfamily (IPR011333)	Dispensable	No data	No data	No data
Sro106_g053420	WW domain (IPR001202); Leucine-rich repeat domain superfamily (IPR032675)	Core	0.00217678	0.0437312	0.0497763
Sro106_g053430	Sphingomyelin synthase-like domain (IPR025749)	Core	No data	No data	No data
Sro106_g053440	Leucine-rich repeat domain superfamily (IPR032675)	Core	No data	No data	No data
Sro106_g053450	Leucine-rich repeat domain superfamily (IPR032675)	Core	No data	No data	No data
Sro106_g053460	-	Core	0.00137984	0.0266751	0.0517277
Sro106_g053470	Leucine-rich repeat domain superfamily (IPR032675)	Core	0.00602115	0.022578	0.266682
Sro106_g053480	S-adenosyl-L-methionine-dependent methyltransferase (IPR029063)	Core	0.00248655	0.0111533	0.222943
Sro106_g053490	-	Dispensable	0.00852771	0.0130336	0.654285
Sro106_g053500	-	Dispensable	No data	No data	No data
Sro106_g053510	-	Dispensable	No data	No data	No data
Sro106_g053520	TAZ domain superfamily (IPR035898); Leucine-rich repeat domain superfamily (IPR032675); Zinc finger, TAZ-type (IPR000197)	Core	0.00249895	0.0203021	0.123088
Sro106_g053530	-	Core	0.00404949	0.0138963	0.291407
Sro106_g053540	Leucine-rich repeat domain superfamily (IPR032675); Leucine-rich repeat (IPR001611)	Core	0.00143592	0.0289874	0.0495358
Sro106_g053550	Thioesterase, putative (IPR012660); HotDog domain superfamily (IPR029069)	Core	No data	No data	No data
Sro106_g053560	Leucine-rich repeat domain superfamily (IPR032675)	Core	No data	No data	No data
Sro106_g053570	Winged helix-like DNA-binding domain superfamily (IPR036388); Tetratricopeptide-like helical domain superfamily (IPR011990); DEP domain (IPR000591); Protein of unknown function DUF924 (IPR010323); Winged helix DNA-binding domain superfamily (IPR036390)	Core	0.00119792	0.0423855	0.0282625
Sro106_g053580	Ionotropic glutamate receptor (IPR001320); Solute-binding protein family 3/N-terminal domain of MltF (IPR001638)	Dispensable	No data	No data	No data
Sro106_g053590	Protein kinase domain (IPR000719); Protein kinase-like domain superfamily (IPR011009)	Core	0.0033957	0.0203999	0.166457
Sro106_g053600	Globin/Protoglobin (IPR012292); Truncated hemoglobin (IPR001486); Globin-like superfamily (IPR009050)	Core	0.00376348	0.0528176	0.0712543
Sro106_g053610	-	Core	0.00407432	0.0259199	0.157189
Sro106_g053620	Protein of unknown function DUF285 (IPR005046); Bacterial surface protein 26-residue repeat (IPR011889)	Core	0.00218182	0.0162228	0.134491
Sro106_g053630	Protein strawberry notch (IPR026741); Strawberry notch, helicase C domain (IPR026937); Strawberry notch, AAA domain (IPR039187); Helicase, C-terminal (IPR001650); Helicase superfamily 1/2, ATP-binding domain (IPR014001); P-loop containing nucleoside triphosphate hydrolase (IPR027417)	Core	0.00181298	0.0454053	0.0399289
Sro106_g053640	-	Core	No data	No data	No data
Sro106_g053650	-	Core	No data	No data	No data
Sro106_g053660	-	Core	No data	No data	No data
Sro106_g053670	Leucine-rich repeat domain superfamily (IPR032675); LRR receptor-like serine/threonine-protein kinase FEI1/2 (IPR031071)	Core	0.0064351	0.0237624	0.27081
Sro106_g236591	-	Dispensable	No data	No data	No data
Sro1060_g236600	-	Dispensable	No data	No data	No data
Sro1060_g236610	Histone-fold (IPR009072); CENP-S/Mhf1 (IPR029003)	Core	No data	No data	No data
Sro1060_g236620	Helicase-associated (IPR005114)	Core	0.00652206	0.0135606	0.480956
Sro1060_g236630	-	Core	0.00816648	0.0089505	0.912405
Sro1060_g236640	-	Core	No data	No data	No data
Sro1060_g236650	-	Core	0.00520699	0.00875576	0.594694
Sro1060_g236660	-	Core	0.000464379	0.0185236	0.0250696
Sro1060_g236670	Signal transduction response regulator, receiver domain (IPR001789); Histidine kinase/HSP90-like ATPase (IPR003594); Signal transduction histidine kinase, dimerisation/phosphoacceptor domain (IPR003661); Histidine kinase domain (IPR005467); Signal transduction histidine kinase, dimerisation/phosphoacceptor domain superfamily (IPR036097); Histidine kinase/HSP90-like ATPase superfamily (IPR036890);…	Dispensable	0.00639397	0.0290453	0.220138
Sro1060_g236680	YqgF/RNase H-like domain superfamily (IPR037027)	Core	0.00143678	0.045548	0.0315444
Sro1060_g236690	Leucine-rich repeat domain superfamily (IPR032675)	Core	0.00344643	0.0193111	0.178469
Sro1060_g236700	-	Core	0.0151307	0.0244409	0.619075
Sro1060_g236710	-	Core	0.00138521	0.0173652	0.0797693
Sro1060_g236720	-	Core	0.00329718	0.0359866	0.0916223
Sro1060_g236730	-	Core	0.00617147	0.0251596	0.245293
Sro1060_g236740	WHEP-TRS domain (IPR000738)	Core	0.00636847	0.0218148	0.291934
Sro1061_g236750	-	Dispensable	0.00838852	0.045194	0.185611
Sro1061_g236760	Metallopeptidase, catalytic domain superfamily (IPR024079)	Core	0.00156659	0.015634	0.100204
Sro1061_g236770	Thioredoxin-like superfamily (IPR036249)	Core	0.00273406	0.0318842	0.0857497
Sro1061_g236780	FAD/NAD(P)-binding domain superfamily (IPR036188); Lycopene cyclase, beta/epsilon (IPR010108)	Core	0.00048577	0.0187111	0.0259616
Sro1061_g236790	-	Core	No data	No data	No data
Sro1061_g236800	-	Core	0	0.0127298	0
Sro1061_g236810	-	Core	0.000909917	0.0121133	0.0751169
Sro1061_g236820	-	Core	0.00281805	0.0136399	0.206604
Sro1061_g236830	-	Core	0.00148087	0.0230982	0.0641119
Sro1061_g236840	-	Core	0.0047433	0.0145548	0.325893
Sro1061_g236850	-	Core	0.00245447	0.00883194	0.277908
Sro1061_g236860	EF-hand domain (IPR002048); Protein kinase domain (IPR000719); EF-Hand 1, calcium-binding site (IPR018247); Protein kinase, ATP binding site (IPR017441); Serine/threonine-protein kinase, active site (IPR008271); EF-hand domain pair (IPR011992); Protein kinase-like domain superfamily (IPR011009)	Core	0.00201483	0.0158748	0.12692
Sro1061_g236870	Tetratricopeptide-like helical domain superfamily (IPR011990); Tetratricopeptide repeat-containing domain (IPR013026); Tetratricopeptide repeat (IPR019734)	Core	No data	No data	No data
Sro1062_g236880	-	Core	0.000865508	0.0394096	0.0219619
Sro1062_g236890	Uncharacterised protein family UPF0061 (IPR003846)	Core	0.00193371	0.0325258	0.0594515
Sro1062_g236900	ShKT domain (IPR003582); Oxoglutarate/iron-dependent dioxygenase (IPR005123); Prolyl 4-hydroxylase, alpha subunit (IPR006620)	Core	0.00259234	0.0186764	0.138803
Sro1062_g236910	-	Core	0.00961121	0.042569	0.22578
Sro1062_g236920	Oxoglutarate/iron-dependent dioxygenase (IPR005123); ShKT domain (IPR003582); Prolyl 4-hydroxylase, alpha subunit (IPR006620)	Core	0.00179821	0.0383863	0.0468451
Sro1062_g236930	NAD(+) synthetase (IPR003694); Carbon-nitrogen hydrolase superfamily (IPR036526); Rossmann-like alpha/beta/alpha sandwich fold (IPR014729); Glutamine-dependent NAD(+) synthetase (IPR014445); NAD/GMP synthase (IPR022310); Carbon-nitrogen hydrolase (IPR003010)	Core	0.00145304	0.0361502	0.0401944
Sro1062_g236940	Short-chain dehydrogenase/reductase SDR (IPR002347); Short-chain dehydrogenase/reductase, conserved site (IPR020904); NAD(P)-binding domain superfamily (IPR036291)	Core	0.000468592	0.0314184	0.0149146
Sro1062_g236950	Peptide methionine sulphoxide reductase MsrA superfamily (IPR036509); Peptide methionine sulphoxide reductase MsrA (IPR002569); FKBP-type peptidyl-prolyl cis-trans isomerase domain (IPR001179)	Core	0.00273289	0.0307727	0.088809
Sro1062_g236960	U6 snRNA phosphodiesterase Usb1 (IPR027521)	Core	0.00679923	0.0299436	0.227068
Sro1062_g236970	ABC transporter-like (IPR003439); ABC-2 type transporter (IPR013525); ABC transporter, conserved site (IPR017871); AAA+ ATPase domain (IPR003593); P-loop containing nucleoside triphosphate hydrolase (IPR027417)	Core	0.00171892	0.020268	0.0848095
Sro1062_g236980	-	Dispensable	No data	No data	No data
Sro1062_g236990	Tetratricopeptide-like helical domain superfamily (IPR011990); Tetratricopeptide repeat-containing domain (IPR013026); Tetratricopeptide repeat (IPR019734)	Core	No data	No data	No data
Sro1062_g237000	-	Core	0.00376724	0.0278839	0.135104
Sro1062_g237010	Lecithin:cholesterol/phospholipid:diacylglycerol acyltransferase (IPR003386); Alpha/Beta hydrolase fold (IPR029058)	Core	0.00157281	0.0149601	0.105133
Sro1063_g237020	-	Core	0.0019827	0.0345559	0.0573767
Sro1063_g237030	-	Core	No data	No data	No data
Sro1063_g237040	PDZ domain (IPR001478); PDZ superfamily (IPR036034)	Core	0.00392879	0.0326833	0.120208
Sro1063_g237050	Protein of unknown function DUF1499 (IPR010865)	Core	0.0054193	0.00869675	0.623141
Sro1063_g237060	-	Core	0.00664752	0.0196453	0.338378
Sro1063_g237070	-	Core	0.00483653	0.0339836	0.142319
Sro1063_g237080	Short-chain dehydrogenase/reductase SDR (IPR002347); NAD(P)-binding domain superfamily (IPR036291)	Core	0.000879278	0.0259322	0.0339068
Sro1063_g237090	-	Core	0.00115562	0.0255449	0.0452389
Sro1063_g237100	-	Dispensable	0.00222365	0.0374559	0.0593671
Sro1063_g237110	-	Core	No data	No data	No data
Sro1063_g237120	Protein of unknown function DUF1415 (IPR009858)	Core	0.00621571	0.0207344	0.299778
Sro1063_g237130	Mitochondrial carrier domain superfamily (IPR023395); Mitochondrial carrier domain protein (IPR040062); Mitochondrial substrate/solute carrier (IPR018108); Mitochondrial carrier protein (IPR002067)	Core	0.00240692	0.0329678	0.0730082
Sro1063_g237140	-	Core	0.00621145	0.0165254	0.375873
Sro1063_g237150	Peptide methionine sulphoxide reductase MrsB (IPR002579); Mss4-like superfamily (IPR011057)	Core	0.00443336	0.0293866	0.150863
Sro1063_g237160	-	Core	0.00156707	0.0243274	0.0644159
Sro1063_g237170	Cyclophilin-like domain superfamily (IPR029000); Cyclophilin-type peptidyl-prolyl cis-trans isomerase (IPR024936); Cyclophilin-type peptidyl-prolyl cis-trans isomerase domain (IPR002130); Cyclophilin-type peptidyl-prolyl cis-trans isomerase, conserved site (IPR020892)	Core	No data	No data	No data
Sro1063_g237180	-	Dispensable	No data	No data	No data
Sro1064_g237190	-	Core	No data	No data	No data
Sro1064_g237200	-	Dispensable	No data	No data	No data
Sro1064_g237210	-	Core	0.00277788	0.0246536	0.112676
Sro1064_g237220	CHASE domain (IPR006189)	Core	0.00687079	0.0352275	0.195041
Sro1064_g237230	Leucine-rich repeat domain superfamily (IPR032675)	Core	0.0112215	0.0371332	0.302197
Sro1064_g237240	CHASE domain (IPR006189)	Core	0.00815902	0.0316826	0.257524
Sro1064_g237250	Oxidoreductase, molybdopterin-binding domain superfamily (IPR036374); Oxidoreductase, molybdopterin-binding domain (IPR000572); Moybdenum cofactor oxidoreductase, dimerisation (IPR005066); Eukaryotic molybdopterin oxidoreductase (IPR008335); Immunoglobulin E-set (IPR014756)	Core	0.0004753	0.0288733	0.0164616
Sro1064_g237260	Tetratricopeptide-like helical domain superfamily (IPR011990); Pentatricopeptide repeat (IPR002885)	Core	0.000525703	0.0328322	0.0160118
Sro1064_g237270	-	Core	0.00330821	0.0513496	0.0644252
Sro1064_g237280	WW domain (IPR001202)	Dispensable	No data	No data	No data
Sro1064_g237290	-	Core	No data	No data	No data
Sro1065_g237300	-	Dispensable	No data	No data	No data
Sro1065_g237310	-	Dispensable	No data	No data	No data
Sro1066_g237311	-	Core	No data	No data	No data
Sro1066_g237320	ACP-like superfamily (IPR036736); AMP-dependent synthetase/ligase (IPR000873); AMP-binding, conserved site (IPR020845); Phosphopantetheine binding ACP domain (IPR009081); Trimeric LpxA-like superfamily (IPR011004)	Core	No data	No data	No data
Sro1066_g237330	-	Core	0.000523697	0.0482354	0.0108571
Sro1066_g237340	-	Core	0.0022357	0.0430671	0.051912
Sro1066_g237350	-	Core	0	0.0388547	0
Sro1066_g237360	-	Core	0	0.0103516	0
Sro1067_g237370	Nucleotide-diphospho-sugar transferase (IPR005069)	Core	No data	No data	No data
Sro1067_g237380	-	Dispensable	No data	No data	No data
Sro1067_g237390	-	Dispensable	No data	No data	No data
Sro1067_g237400	-	Core	No data	No data	No data
Sro1067_g237410	Short-chain dehydrogenase/reductase SDR (IPR002347); NAD(P)-binding domain superfamily (IPR036291)	Dispensable	No data	No data	No data
Sro1067_g237420	-	Dispensable	No data	No data	No data
Sro1067_g237430	WW domain (IPR001202); P-loop containing nucleoside triphosphate hydrolase (IPR027417)	Core	0.000506552	0.0246355	0.0205619
Sro1067_g237440	Pyridoxal phosphate-dependent transferase domain 1 (IPR015422); Pyridoxal phosphate-dependent transferase, major domain (IPR015421); Aminotransferase, class I/classII (IPR004839); Transcription factor GRAS (IPR005202); Aminotransferases, class-I, pyridoxal-phosphate-binding site (IPR004838); Pyridoxal phosphate-dependent transferase (IPR015424)	Core	0.00646553	0.0431427	0.149864
Sro1067_g237450	-	Dispensable	No data	No data	No data
Sro1068_g237460	PiggyBac transposable element-derived protein (IPR029526)	Dispensable	No data	No data	No data
Sro1068_g237470	Winged helix-like DNA-binding domain superfamily (IPR036388); Heat shock transcription factor family (IPR027725); Heat shock factor (HSF)-type, DNA-binding (IPR000232); Winged helix DNA-binding domain superfamily (IPR036390)	Core	0.00671977	0.0143323	0.468856
Sro1068_g237480	Winged helix-like DNA-binding domain superfamily (IPR036388); Heat shock transcription factor family (IPR027725); Heat shock factor (HSF)-type, DNA-binding (IPR000232); Winged helix DNA-binding domain superfamily (IPR036390)	Core	0.00100757	0.0190933	0.0527709
Sro1068_g237490	-	Core	0.00677919	0.028573	0.237259
Sro1068_g237500	Nucleotide cyclase (IPR029787); 3'5'-cyclic nucleotide phosphodiesterase, catalytic domain superfamily (IPR036971); 3'5'-cyclic nucleotide phosphodiesterase, catalytic domain (IPR002073); Adenylyl cyclase class-3/4/guanylyl cyclase (IPR001054); HD/PDEase domain (IPR003607)	Core	0.00367866	0.0230404	0.159661
Sro1068_g237510	Leucine-rich repeat domain superfamily (IPR032675); Ubiquitin domain (IPR000626); Ubiquitin-like domain superfamily (IPR029071)	Core	No data	No data	No data
Sro1068_g237520	-	Core	No data	No data	No data
Sro1068_g237530	-	Core	No data	No data	No data
Sro1068_g237540	Protein of unknown function DUF1499 (IPR010865)	Core	No data	No data	No data
Sro1069_g237550	-	Core	0.00145048	0.0175241	0.0827704
Sro1069_g237560	-	Core	0.00565394	0.0187967	0.300794
Sro1069_g237570	-	Core	0.00381402	0.0237351	0.160691
Sro1069_g237580	-	Core	0	0.00830367	0
Sro1069_g237590	-	Core	0.00199085	0.0103654	0.192066
Sro1069_g237600	-	Core	0.00285208	0.0142239	0.200513
Sro1069_g237610	Leucine-rich repeat domain superfamily (IPR032675); Leucine-rich repeat (IPR001611)	Core	0.00348797	0.0122834	0.283959
Sro1069_g237620	Diphthamide synthase domain (IPR002761); Rossmann-like alpha/beta/alpha sandwich fold (IPR014729); RutC-like superfamily (IPR035959); Diphthine--ammonia ligase/Uncharacterised protein MJ0570 (IPR030662); YjgF/YER057c/UK114 family (IPR006175)	Core	0.00766995	0.0297641	0.257691
Sro1069_g237630	Leucine-rich repeat domain superfamily (IPR032675)	Core	0.00551284	0.0200729	0.274641
Sro1069_g237640	Zinc finger, MYND-type (IPR002893)	Core	0.00482016	0.040491	0.119043
Sro1069_g237650	ABC transporter periplasmic binding domain (IPR002491)	Core	No data	No data	No data
Sro1069_g237660	-	Core	No data	No data	No data
Sro1069_g237670	Leucine-rich repeat domain superfamily (IPR032675)	Dispensable	No data	No data	No data
Sro1069_g237680	-	Dispensable	No data	No data	No data
Sro107_g053680	von Willebrand factor, type D domain (IPR001846)	Dispensable	No data	No data	No data
Sro107_g053690	PUA-like superfamily (IPR015947)	Core	0.000873741	0.0305178	0.0286306
Sro107_g053700	Ankyrin repeat-containing domain (IPR020683); Ankyrin repeat-containing domain superfamily (IPR036770); Ankyrin repeat (IPR002110)	Core	0.00232906	0.0275917	0.0844114
Sro107_g053710	NGN domain, eukaryotic (IPR039385); Ribosomal protein L2, domain 2 (IPR014722); NusG, N-terminal domain superfamily (IPR036735); Transcription elongation factor SPT5 (IPR039659); Spt5 transcription elongation factor, N-terminal (IPR022581); KOW (IPR005824); NGN domain (IPR005100); Transcription elongation factor Spt5, eukaryote (IPR017071); Ribosomal protein L24/L26, conserved site (IPR005825); T…	Core	0.000591078	0.0197363	0.0299487
Sro107_g053720	-	Core	0.00351594	0.00538083	0.65342
Sro107_g053730	Nucleotide cyclase (IPR029787); GAF-like domain superfamily (IPR029016); GAF domain (IPR003018)	Core	0.00234206	0.022785	0.10279
Sro107_g053740	-	Core	0.00346993	0.0304648	0.1139
Sro107_g053750	GPCR family 3, GABA-B receptor (IPR002455); Solute-binding protein family 3/N-terminal domain of MltF (IPR001638); GPCR family 3, C-terminal (IPR017978)	Core	0.00322874	0.0240142	0.134451
Sro107_g053760	-	Dispensable	No data	No data	No data
Sro107_g053770	-	Core	0.00725231	0.047171	0.153745
Sro107_g053780	-	Core	0.0036565	0.0236167	0.154827
Sro107_g053790	-	Core	0.00528997	0.0127782	0.413984
Sro107_g053800	-	Core	0.00791544	0.00204918	3.86274
Sro107_g053810	S1/P1 nuclease (IPR003154); Phospholipase C/P1 nuclease domain superfamily (IPR008947)	Core	No data	No data	No data
Sro107_g053820	-	Core	0.00392728	0.0233472	0.168212
Sro107_g053830	-	Core	No data	No data	No data
Sro107_g053840	tRNA(Ile)-lysidine synthase, N-terminal (IPR012795); Rossmann-like alpha/beta/alpha sandwich fold (IPR014729); tRNA(Ile)-lysidine synthase (IPR012094); Protein of unknown function DUF924 (IPR010323); tRNA(Ile)-lysidine/2-thiocytidine synthase, N-terminal (IPR011063); IQ motif, EF-hand binding site (IPR000048); Tetratricopeptide-like helical domain superfamily (IPR011990)	Core	No data	No data	No data
Sro107_g053850	Uncharacterized membrane protein C365.16-ike (IPR038781)	Core	No data	No data	No data
Sro107_g053860	Pseudouridine synthase, RsuA/RluB/C/D/E/F (IPR006145); Pseudouridine synthase, RluC/RluD, conserved site (IPR006224); RNA-binding S4 domain (IPR002942); Pseudouridine synthase, catalytic domain superfamily (IPR020103)	Core	No data	No data	No data
Sro107_g053870	-	Core	No data	No data	No data
Sro107_g053880	Major facilitator superfamily domain (IPR020846); Major facilitator superfamily (IPR011701); Tetracycline resistance protein TetA/multidrug resistance protein MdtG (IPR001958); MFS transporter superfamily (IPR036259)	Core	No data	No data	No data
Sro107_g053890	Dynamin superfamily (IPR022812); P-loop containing nucleoside triphosphate hydrolase (IPR027417)	Core	No data	No data	No data
Sro107_g053900	-	Core	0.00477305	0.0214437	0.222585
Sro107_g053910	-	Core	No data	No data	No data
Sro107_g053920	Leucine-rich repeat domain superfamily (IPR032675)	Core	0.00670344	0.0393959	0.170156
Sro107_g053930	Methyltransferase-like protein 24 (IPR026913); Methyltransferase domain (IPR025714)	Core	0	0.0420558	0
Sro107_g053940	-	Dispensable	No data	No data	No data
Sro107_g053950	-	Core	0.00361944	0.0369898	0.0978495
Sro107_g053960	-	Core	No data	No data	No data
Sro107_g053970	-	Core	0.00195689	0.0218435	0.0895871
Sro107_g053980	SAM-dependent methyltransferase RsmB/NOP2-type (IPR001678); RNA (C5-cytosine) methyltransferase (IPR023267); Bacterial Fmu (Sun)/eukaryotic nucleolar NOL1/Nop2p, conserved site (IPR018314); Zinc finger C2H2-type (IPR013087); S-adenosyl-L-methionine-dependent methyltransferase (IPR029063)	Core	0.00375357	0.0321533	0.11674
Sro107_g053990	-	Core	0.00365659	0.03369	0.108536
Sro107_g054000	Serine proteases, trypsin domain (IPR001254); Peptidase S1A, chymotrypsin family (IPR001314); Serine proteases, trypsin family, serine active site (IPR033116); Serine proteases, trypsin family, histidine active site (IPR018114); Peptidase S1, PA clan (IPR009003)	Core	0.00440483	0.0223251	0.197304
Sro107_g054010	CRAL-TRIO lipid binding domain superfamily (IPR036865)	Core	No data	No data	No data
Sro107_g054020	tRNA wybutosine-synthesizing-like superfamily (IPR036602); tRNA wybutosine-synthesizing protein (IPR003827)	Core	0.00565174	0.0301266	0.1876
Sro107_g054030	-	Core	No data	No data	No data
Sro107_g054040	von Willebrand factor A-like domain superfamily (IPR036465); von Willebrand factor A domain-containing protein 8 (IPR039891); ATPase, dynein-related, AAA domain (IPR011704); von Willebrand factor, type A (IPR002035); P-loop containing nucleoside triphosphate hydrolase (IPR027417)	Core	0.00156005	0.0328776	0.0474502
Sro107_g054050	Cyclin-like (IPR013763); Cyclin (IPR039361); Cyclin, N-terminal (IPR006671); Cyclin-like superfamily (IPR036915)	Core	0.00240801	0.0285806	0.0842532
Sro1070_g237690	-	Dispensable	No data	No data	No data
Sro1070_g237700	Oxoglutarate/iron-dependent dioxygenase (IPR005123); Prolyl 4-hydroxylase, alpha subunit (IPR006620)	Core	No data	No data	No data
Sro1070_g237710	Glyceraldehyde/Erythrose phosphate dehydrogenase family (IPR020831); Glyceraldehyde 3-phosphate dehydrogenase, catalytic domain (IPR020829); Glyceraldehyde 3-phosphate dehydrogenase, NAD(P) binding domain (IPR020828); Glyceraldehyde 3-phosphate dehydrogenase, active site (IPR020830); NAD(P)-binding domain superfamily (IPR036291); Glyceraldehyde-3-phosphate dehydrogenase, type I (IPR006424)	Core	No data	No data	No data
Sro1070_g237720	3'5'-cyclic nucleotide phosphodiesterase, catalytic domain superfamily (IPR036971); Nucleotide cyclase (IPR029787); Adenylyl cyclase class-3/4/guanylyl cyclase (IPR001054); 3'5'-cyclic nucleotide phosphodiesterase, catalytic domain (IPR002073); HD/PDEase domain (IPR003607)	Core	No data	No data	No data
Sro1070_g237730	Major facilitator superfamily domain (IPR020846); MFS transporter superfamily (IPR036259)	Core	No data	No data	No data
Sro1070_g237740	Solute-binding protein family 3/N-terminal domain of MltF (IPR001638)	Core	0.00427819	0.019245	0.222302
Sro1070_g237750	-	Dispensable	No data	No data	No data
Sro1070_g237760	-	Dispensable	No data	No data	No data
Sro1070_g237770	-	Dispensable	No data	No data	No data
Sro1070_g237780	Importin-alpha, importin-beta-binding domain superfamily (IPR036975); Armadillo-like helical (IPR011989); Armadillo (IPR000225); Atypical Arm repeat (IPR032413); Importin-alpha, importin-beta-binding domain (IPR002652); Importin subunit alpha (IPR024931); Armadillo-type fold (IPR016024)	Core	0.00292172	0.00841692	0.347125
Sro1070_g237790	Haem peroxidase, plant/fungal/bacterial (IPR002016); Haem peroxidase (IPR010255)	Core	0.000930787	0.0196388	0.0473954
Sro1070_g237800	UbiB domain (IPR004147); Protein kinase-like domain superfamily (IPR011009)	Core	0.00283616	0.0270239	0.10495
Sro1070_g237810	WW domain (IPR001202); WW domain superfamily (IPR036020)	Core	No data	No data	No data
Sro1070_g237820	-	Core	No data	No data	No data
Sro1070_g237830	-	Core	No data	No data	No data
Sro1070_g237840	-	Core	No data	No data	No data
Sro1070_g237850	ZC3H15/TMA46 family, C-terminal (IPR032378)	Dispensable	No data	No data	No data
Sro1071_g237860	-	Core	0.00036212	0.0342275	0.0105798
Sro1071_g237870	Alpha carbonic anhydrase domain superfamily (IPR036398); Carbonic anhydrase, alpha-class (IPR023561); Alpha carbonic anhydrase domain (IPR001148)	Core	No data	No data	No data
Sro1071_g237880	CRAL-TRIO lipid binding domain (IPR001251); CRAL-TRIO lipid binding domain superfamily (IPR036865); CRAL/TRIO, N-terminal domain superfamily (IPR036273)	Core	0.00534363	0.0195454	0.273395
Sro1071_g237890	-	Core	No data	No data	No data
Sro1071_g237900	IFI6/IFI27-like domain superfamily (IPR038213); Poly(ADP-ribose) polymerase, catalytic domain (IPR012317); Interferon alpha-inducible protein IFI6/IFI27-like (IPR009311)	Core	No data	No data	No data
Sro1071_g237910	-	Dispensable	0.000501253	0.0160804	0.0311716
Sro1071_g237920	Ankyrin repeat-containing domain (IPR020683); Ankyrin repeat-containing domain superfamily (IPR036770)	Core	No data	No data	No data
Sro1071_g237930	-	Core	0	0.00479616	0
Sro1071_g237940	-	Core	No data	No data	No data
Sro1071_g237950	-	Core	No data	No data	No data
Sro1071_g237960	-	Core	No data	No data	No data
Sro1071_g237970	-	Dispensable	No data	No data	No data
Sro1071_g237980	-	Dispensable	No data	No data	No data
Sro1071_g237990	-	Core	No data	No data	No data
Sro1072_g238000	Tetratricopeptide-like helical domain superfamily (IPR011990); Tetratricopeptide repeat (IPR019734); Tetratricopeptide repeat-containing domain (IPR013026)	Core	No data	No data	No data
Sro1072_g238010	Major facilitator superfamily domain (IPR020846); Major facilitator, sugar transporter-like (IPR005828); Sugar transporter, conserved site (IPR005829); MFS transporter superfamily (IPR036259)	Core	No data	No data	No data
Sro1072_g238020	-	Core	0.00369718	0.036003	0.102691
Sro1072_g238030	Methyltransferase FkbM (IPR006342); S-adenosyl-L-methionine-dependent methyltransferase (IPR029063)	Core	No data	No data	No data
Sro1072_g238040	-	Core	0.00450523	0.0367477	0.122599
Sro1072_g238050	Methyltransferase FkbM (IPR006342); S-adenosyl-L-methionine-dependent methyltransferase (IPR029063)	Core	0.000324675	0.03035	0.0106977
Sro1072_g238060	Methyltransferase FkbM (IPR006342); S-adenosyl-L-methionine-dependent methyltransferase (IPR029063)	Core	0.00145556	0.0264286	0.0550751
Sro1072_g238070	-	Core	0.00479465	0.0110837	0.432584
Sro1072_g238080	Integrin alpha beta-propellor (IPR013519); Galactose oxidase/kelch, beta-propeller (IPR011043)	Core	0.00347961	0.0219962	0.158191
Sro1072_g238090	-	Core	No data	No data	No data
Sro1072_g238100	-	Core	0.00249036	0.0284134	0.0876473
Sro1072_g238110	-	Core	No data	No data	No data
Sro1072_g238120	-	Dispensable	No data	No data	No data
Sro1072_g238130	Batten's disease protein Cln3 (IPR003492); MFS transporter superfamily (IPR036259)	Core	0.00140615	0.0109716	0.128162
Sro1072_g238140	-	Core	No data	No data	No data
Sro1073_g238150	-	Core	No data	No data	No data
Sro1073_g238160	SGNH hydrolase superfamily (IPR036514)	Core	No data	No data	No data
Sro1073_g238170	-	Core	0.00101379	0.00775195	0.130779
Sro1073_g238180	Leucine-rich repeat domain superfamily (IPR032675)	Core	0.00362833	0.00647004	0.56079
Sro1073_g238190	-	Core	No data	No data	No data
Sro1073_g238200	-	Core	0.00316592	0.0313203	0.101082
Sro1073_g238210	-	Core	No data	No data	No data
Sro1073_g238220	Leucine-rich repeat domain superfamily (IPR032675)	Core	No data	No data	No data
Sro1073_g238230	Armadillo-like helical (IPR011989); Translational activator Gcn1 (IPR033173); HEAT, type 2 (IPR021133); Armadillo-type fold (IPR016024)	Core	0.000542623	0.00968175	0.0560459
Sro1074_g238240	-	Dispensable	0.00576772	0.0177323	0.325267
Sro1074_g238250	-	Core	0.00251588	0.0343485	0.0732459
Sro1074_g238260	-	Core	0.00531633	0.0468895	0.11338
Sro1074_g238270	-	Dispensable	No data	No data	No data
Sro1074_g238280	-	Dispensable	No data	No data	No data
Sro1074_g238290	Putative rhamnosyl transferase (IPR021466)	Core	No data	No data	No data
Sro1074_g238300	Glycosyl transferase, family 31 (IPR002659)	Core	No data	No data	No data
Sro1074_g238310	Nucleotide-diphospho-sugar transferases (IPR029044); Glycosyl transferase, family 43 (IPR005027)	Core	No data	No data	No data
Sro1074_g238320	SGNH hydrolase superfamily (IPR036514)	Dispensable	No data	No data	No data
Sro1074_g238330	Acyltransferase ChoActase/COT/CPT (IPR000542); Choline/carnitine acyltransferase domain (IPR039551)	Core	0.00290901	0.0250007	0.116357
Sro1074_g238340	Lysine methyltransferase (IPR019410); S-adenosyl-L-methionine-dependent methyltransferase (IPR029063)	Core	No data	No data	No data
Sro1074_g238350	Leucine-rich repeat domain superfamily (IPR032675)	Core	No data	No data	No data
Sro1074_g238360	-	Dispensable	No data	No data	No data
Sro1075_g238370	Tetratricopeptide-like helical domain superfamily (IPR011990); Tetratricopeptide repeat (IPR019734); Tetratricopeptide repeat-containing domain (IPR013026)	Dispensable	No data	No data	No data
Sro1075_g238380	DnaJ domain (IPR001623); Chaperone J-domain superfamily (IPR036869); DNAJ-containing protein, X-domain (IPR026894); DnaJ domain, conserved site (IPR018253)	Dispensable	No data	No data	No data
Sro1075_g238390	Tetratricopeptide-like helical domain superfamily (IPR011990)	Core	No data	No data	No data
Sro1075_g238400	Tetratricopeptide-like helical domain superfamily (IPR011990); Tetratricopeptide repeat (IPR019734); Tetratricopeptide repeat-containing domain (IPR013026)	Dispensable	No data	No data	No data
Sro1075_g238410	-	Core	No data	No data	No data
Sro1075_g238420	Immunoglobulin-like fold (IPR013783); SNF1 protein kinase subunit beta-2/beta-3 (IPR030077); Association with the SNF1 complex (ASC) domain (IPR006828); AMP-activated protein kinase, glycogen-binding domain (IPR032640); Immunoglobulin E-set (IPR014756); ASC domain superfamily (IPR037256)	Dispensable	No data	No data	No data
Sro1075_g238430	Ricin B, lectin domain (IPR000772); Ricin B-like lectins (IPR035992)	Core	No data	No data	No data
Sro1075_g238440	-	Dispensable	No data	No data	No data
Sro1075_g238450	Copper type II, ascorbate-dependent monooxygenase, N-terminal domain superfamily (IPR036939); Copper type II, ascorbate-dependent monooxygenase-like, C-terminal (IPR014784); DOMON domain (IPR005018); Copper type II ascorbate-dependent monooxygenase, C-terminal (IPR024548); PHM/PNGase F domain superfamily (IPR008977)	Dispensable	No data	No data	No data
Sro1075_g238460	Copper type II, ascorbate-dependent monooxygenase, N-terminal domain superfamily (IPR036939); DOMON domain (IPR005018); PHM/PNGase F domain superfamily (IPR008977)	Dispensable	No data	No data	No data
Sro1076_g238470	Peptidase C2, calpain, catalytic domain (IPR001300); Papain-like cysteine peptidase superfamily (IPR038765)	Dispensable	No data	No data	No data
Sro1076_g238480	Nse4/EID family (IPR027786); Non-structural maintenance of chromosome element 4, C-terminal (IPR014854)	Core	0.00411651	0.0143762	0.286343
Sro1076_g238490	-	Dispensable	No data	No data	No data
Sro1076_g238500	-	Core	0.00859301	0.00966121	0.889433
Sro1076_g238510	-	Core	0.00147407	0.0158863	0.0927886
Sro1076_g238520	-	Core	No data	No data	No data
Sro1076_g238530	-	Dispensable	No data	No data	No data
Sro1076_g238531	PT repeat (IPR006970)	Core	No data	No data	No data
Sro1076_g238540	-	Core	No data	No data	No data
Sro1077_g238550	-	Dispensable	No data	No data	No data
Sro1077_g238560	-	Dispensable	No data	No data	No data
Sro1077_g238570	-	Dispensable	0.00492447	0.0127953	0.384865
Sro1077_g238580	-	Core	0.00378148	0.0157646	0.239872
Sro1077_g238590	-	Core	0.00608273	0.0376705	0.161472
Sro1077_g238600	-	Core	0.0115714	0.0263692	0.438823
Sro1077_g238610	-	Core	0.00243112	0.00714286	0.340356
Sro1077_g238620	-	Core	0.00375397	0.0330505	0.113583
Sro1077_g238630	-	Core	0.00345133	0.00891986	0.386926
Sro1077_g238640	-	Dispensable	0.0041715	0.0393939	0.105892
Sro1077_g238650	Protein kinase domain (IPR000719); Tyrosine-protein kinase, active site (IPR008266); Protein kinase-like domain superfamily (IPR011009)	Dispensable	0.00654472	0.0198329	0.329993
Sro1077_g238660	Like-Sm (LSM) domain containing protein, LSm4/SmD1/SmD3 (IPR027141); LSM domain, eukaryotic/archaea-type (IPR001163); LSM domain superfamily (IPR010920)	Core	0.0043257	0.013684	0.316115
Sro1077_g238670	-	Core	0.00247843	0.0110587	0.224115
Sro1077_g238680	UBX domain (IPR001012); PUB domain (IPR018997); Ubiquitin-conjugating enzyme E2 (IPR000608); UVR domain (IPR001943); UVR domain superfamily (IPR036876); PUB-like domain superfamily (IPR036339); Ubiquitin-like domain superfamily (IPR029071); Ubiquitin-conjugating enzyme/RWD-like (IPR016135)	Core	0.00335336	0.0125982	0.266179
Sro1077_g238690	Leucine-rich repeat domain superfamily (IPR032675); Leucine-rich repeat (IPR001611)	Core	0.00306935	0.003276	0.936921
Sro1077_g238700	Sugar phosphate transporter domain (IPR004853)	Core	0.000894945	0.0246909	0.036246
Sro1078_g238710	Globin/Protoglobin (IPR012292); Globin (IPR000971); Globin-like superfamily (IPR009050)	Core	0.00101175	0.0156521	0.0646397
Sro1078_g238720	-	Core	0.000197161	0.0171413	0.0115021
Sro1078_g238730	Ribosomal RNA methyltransferase FtsJ domain (IPR002877); S-adenosyl-L-methionine-dependent methyltransferase (IPR029063)	Core	0.00696191	0.0257506	0.270359
Sro1078_g238740	-	Core	No data	No data	No data
Sro1078_g238750	Six-bladed beta-propeller, TolB-like (IPR011042)	Core	No data	No data	No data
Sro1078_g238760	-	Core	0.00217033	0.030078	0.0721568
Sro1078_g238770	PLC-like phosphodiesterase, TIM beta/alpha-barrel domain superfamily (IPR017946); Phosphatidylinositol-specific phospholipase C, X domain (IPR000909)	Core	0.000945569	0.0289446	0.0326683
Sro1078_g238780	Alpha/Beta hydrolase fold (IPR029058); Fungal lipase-like domain (IPR002921)	Core	0.00512963	0.0160822	0.318963
Sro1078_g238790	-	Core	0.00121745	0.0355325	0.0342629
Sro1078_g238800	Protein of unknown function DUF3565 (IPR021948)	Core	0.0011988	0.0504988	0.0237392
Sro1078_g238810	-	Core	0.00849426	0.0167752	0.506357
Sro1078_g238820	CAP superfamily (IPR035940); CAP domain (IPR014044)	Core	0.000890949	0.0328426	0.0271278
Sro1078_g238830	-	Core	0.0117246	0.0263373	0.44517
Sro1078_g238840	-	Dispensable	No data	No data	No data
Sro1079_g238850	Tetratricopeptide-like helical domain superfamily (IPR011990); Tetratricopeptide repeat-containing domain (IPR013026); Tetratricopeptide repeat (IPR019734)	Core	0.0055059	0.0111635	0.493207
Sro1079_g238860	-	Core	0.00114395	0.019743	0.0579419
Sro1079_g238870	Serine proteases, trypsin domain (IPR001254); Peptidase S1A, chymotrypsin family (IPR001314); Serine proteases, trypsin family, histidine active site (IPR018114); Peptidase S1, PA clan (IPR009003)	Core	0.0034337	0.022217	0.154553
Sro1079_g238880	Serine proteases, trypsin domain (IPR001254); Peptidase S1A, chymotrypsin family (IPR001314); Serine proteases, trypsin family, histidine active site (IPR018114); Peptidase S1, PA clan (IPR009003)	Core	0.00865981	0.00722339	1.19886
Sro1079_g238890	Serine proteases, trypsin domain (IPR001254); Peptidase S1A, chymotrypsin family (IPR001314); Serine proteases, trypsin family, serine active site (IPR033116); Serine proteases, trypsin family, histidine active site (IPR018114); Peptidase S1, PA clan (IPR009003)	Core	0.00186343	0.00916462	0.203328
Sro1079_g238900	Integrase-like, catalytic domain superfamily (IPR013762)	Dispensable	No data	No data	No data
Sro1079_g238930	-	Dispensable	No data	No data	No data
Sro1079_g238940	-	Core	0.00545154	0.019857	0.27454
Sro1079_g238950	-	Core	0.00440651	0.0167554	0.26299
Sro1079_g238960	Tetratricopeptide-like helical domain superfamily (IPR011990); Tetratricopeptide repeat (IPR019734); Tetratricopeptide repeat-containing domain (IPR013026)	Core	0.00894692	0.0217537	0.411282
Sro108_g054060	-	Dispensable	No data	No data	No data
Sro108_g054070	PhoD-like superfamily (IPR038607); Alkaline phosphatase D-related (IPR018946)	Core	No data	No data	No data
Sro108_g054071	-	Core	No data	No data	No data
Sro108_g054080	-	Core	0.0040967	0.0064082	0.639291
Sro108_g054090	Helicase, C-terminal (IPR001650); Zinc finger, GRF-type (IPR010666); DEAD/DEAH box helicase domain (IPR011545); Helicase superfamily 1/2, ATP-binding domain (IPR014001); P-loop containing nucleoside triphosphate hydrolase (IPR027417); DNA helicase, ATP-dependent, RecQ type (IPR004589)	Core	0.00294707	0.0228089	0.129207
Sro108_g054100	Leucine-rich repeat domain superfamily (IPR032675)	Dispensable	0.00553945	0.0244291	0.226757
Sro108_g054110	-	Core	No data	No data	No data
Sro108_g054120	-	Core	0.0013351	0.0155542	0.0858351
Sro108_g054130	Quinoprotein amine dehydrogenase, beta chain-like (IPR011044)	Core	0.00907338	0.0197374	0.459704
Sro108_g054140	-	Core	0.00480368	0.0125415	0.383023
Sro108_g054150	Lysine methyltransferase (IPR019410); S-adenosyl-L-methionine-dependent methyltransferase (IPR029063)	Core	0.000814	0.0268323	0.0303366
Sro108_g054160	-	Core	0.00334649	0.018594	0.179977
Sro108_g054170	-	Core	0.00622504	0.00115075	5.40957
Sro108_g054180	-	Dispensable	0.00721154	0	High
Sro108_g054190	-	Core	0	0.00155279	0
Sro108_g054200	-	Core	0.00101394	0.0241594	0.0419689
Sro108_g054210	-	Dispensable	0.00979858	0.000668449	14.6587
Sro108_g054220	-	Dispensable	0.00482001	0.0105524	0.45677
Sro108_g054230	-	Dispensable	0.00445618	0.00716963	0.621536
Sro108_g054240	-	Dispensable	No data	No data	No data
Sro108_g054250	Serine proteases, trypsin domain (IPR001254); Peptidase S1A, chymotrypsin family (IPR001314); Serine proteases, trypsin family, histidine active site (IPR018114); Serine proteases, trypsin family, serine active site (IPR033116); Peptidase S1, PA clan (IPR009003)	Core	0.000868228	0.0199968	0.0434184
Sro108_g054260	Methyltransferase-like protein 24 (IPR026913); Methyltransferase domain (IPR025714)	Core	0.00318719	0.0219982	0.144884
Sro108_g054270	Methyltransferase-like protein 24 (IPR026913); Methyltransferase domain (IPR025714)	Core	0.00134492	0.0237963	0.0565183
Sro108_g054280	-	Core	0.0019868	0.0115112	0.172597
Sro108_g054290	-	Core	0.00856065	0.00778124	1.10016
Sro108_g054300	-	Core	0.00296475	0.0289692	0.102341
Sro108_g054310	Mechanosensitive ion channel MscS (IPR006685)	Core	0.00175661	0.0269963	0.0650687
Sro108_g054320	Adenosine deaminase/editase (IPR002466)	Core	0.00225422	0.0248289	0.0907901
Sro108_g054330	-	Core	0.00553821	0.0201377	0.275017
Sro108_g054340	WD40/YVTN repeat-like-containing domain superfamily (IPR015943); WD40 repeat (IPR001680); Coatomer, WD associated region (IPR006692); Coatomer beta' subunit (COPB2) (IPR016453); G-protein beta WD-40 repeat (IPR020472); WD40-repeat-containing domain (IPR017986); WD40-repeat-containing domain superfamily (IPR036322)	Core	0.000357684	0.0466088	0.00767416
Sro108_g054350	Bromodomain-like superfamily (IPR036427); Histone acetyltransferase GCN5 (IPR037800); Bromodomain (IPR001487); GNAT domain (IPR000182); Bromodomain, conserved site (IPR018359); Acyl-CoA N-acyltransferase (IPR016181)	Core	0.00011073	0.0310559	0.0035655
Sro108_g054360	PBP domain (IPR024370)	Core	0.00426129	0.0134473	0.316889
Sro1080_g238970	Protein of unknown function DUF285 (IPR005046); Bacterial surface protein 26-residue repeat (IPR011889)	Core	0.00358329	0.00511732	0.700229
Sro1080_g238980	Major facilitator superfamily domain (IPR020846); MFS transporter superfamily (IPR036259)	Dispensable	No data	No data	No data
Sro1080_g238990	Leucine-rich repeat domain superfamily (IPR032675); Leucine-rich repeat (IPR001611)	Dispensable	No data	No data	No data
Sro1080_g239000	CTP-dependent diacylglycerol kinase 1 (IPR037997)	Core	0.00704009	0.02002	0.351653
Sro1080_g239010	WD40/YVTN repeat-like-containing domain superfamily (IPR015943); WD40 repeat (IPR001680); WD40 repeat, conserved site (IPR019775); WD40-repeat-containing domain (IPR017986); WD40-repeat-containing domain superfamily (IPR036322); Quinoprotein alcohol dehydrogenase-like superfamily (IPR011047)	Core	No data	No data	No data
Sro1081_g239020	-	Dispensable	No data	No data	No data
Sro1081_g239030	-	Core	No data	No data	No data
Sro1081_g239040	Isoleucyl tRNA synthetase type 1, anticodon-binding domain (IPR033708); Valyl/Leucyl/Isoleucyl-tRNA synthetase, editing domain (IPR009008); Rossmann-like alpha/beta/alpha sandwich fold (IPR014729); Isoleucine-tRNA ligase, type 1 (IPR023585); Methionyl/Valyl/Leucyl/Isoleucyl-tRNA synthetase, anticodon-binding (IPR013155); Aminoacyl-tRNA synthetase, class Ia (IPR002300); Isoleucine-tRNA ligase (IPR…	Core	No data	No data	No data
Sro1081_g239050	-	Core	0.000676407	0.0174825	0.0386905
Sro1081_g239060	Metallo-dependent phosphatase-like (IPR029052); Serine/threonine-protein phosphatase PP1 catalytic subunit alpha/beta (IPR037979); Serine-threonine protein phosphatase, N-terminal (IPR031675); Calcineurin-like phosphoesterase domain, ApaH type (IPR004843); Serine/threonine-specific protein phosphatase/bis(5-nucleosyl)-tetraphosphatase (IPR006186)	Core	0	0.0190771	0
Sro1081_g239061	-	Dispensable	0	0.0122655	0
Sro1081_g239070	Protein of unknown function DUF2358 (IPR018790); NTF2-like domain superfamily (IPR032710)	Core	0.00493463	0.0188588	0.261662
Sro1081_g239080	RAP domain (IPR013584)	Core	0.00195587	0.0232127	0.0842585
Sro1081_g239090	Ankyrin repeat-containing domain (IPR020683); Ankyrin repeat-containing domain superfamily (IPR036770); Oxoglutarate/iron-dependent dioxygenase (IPR005123); Ankyrin repeat (IPR002110); Zinc finger, RING-type (IPR001841); Prolyl 4-hydroxylase, alpha subunit (IPR006620)	Core	0.00763539	0.0258438	0.295444
Sro1081_g239100	Ribulose-phosphate 3-epimerase-like (IPR000056); Aldolase-type TIM barrel (IPR013785); Ribulose-phosphate 3-epimerase (IPR026019); Ribulose-phosphate binding barrel (IPR011060)	Core	0.000946969	0.015698	0.0603244
Sro1081_g239110	Vesicle transport protein SFT2 (IPR011691); Vesicle transport protein, Got1/SFT2-like (IPR007305)	Core	0	0.0299453	0
Sro1081_g239120	GPCR family 3, GABA-B receptor (IPR002455); GPCR family 3, C-terminal (IPR017978); Receptor, ligand binding region (IPR001828); GPCR, family 3 (IPR000337); Periplasmic binding protein-like I (IPR028082)	Core	0.0011026	0.0234833	0.0469526
Sro1081_g239130	-	Core	0.00305215	0.0138356	0.220601
Sro1081_g239140	-	Dispensable	No data	No data	No data
Sro1081_g239150	Armadillo-like helical (IPR011989); Armadillo-type fold (IPR016024)	Dispensable	No data	No data	No data
Sro1082_g239160	-	Core	No data	No data	No data
Sro1082_g239170	-	Core	0.00499087	0.0278337	0.179311
Sro1082_g239180	-	Core	0.00334899	0.0240586	0.139201
Sro1082_g239190	Rubisco LSMT, substrate-binding domain superfamily (IPR036464); Rubisco LSMT, substrate-binding domain (IPR015353)	Core	0.00137421	0.0374767	0.0366683
Sro1082_g239200	-	Dispensable	0.00661728	0.0281329	0.235215
Sro1082_g239210	-	Dispensable	No data	No data	No data
Sro1082_g239220	-	Core	0	0.0277262	0
Sro1082_g239230	-	Core	0.00291953	0.0164367	0.177623
Sro1082_g239231	-	Core	No data	No data	No data
Sro1082_g239240	-	Dispensable	No data	No data	No data
Sro1082_g239250	-	Core	No data	No data	No data
Sro1082_g239260	-	Core	No data	No data	No data
Sro1083_g239270	EamA domain (IPR000620)	Dispensable	No data	No data	No data
Sro1083_g239280	Copper chaperone SCO1/SenC (IPR003782); Thioredoxin domain (IPR013766); Thioredoxin-like superfamily (IPR036249)	Core	No data	No data	No data
Sro1083_g239290	Glycosyltransferase family 92 (IPR008166)	Core	No data	No data	No data
Sro1083_g239300	Winged helix-like DNA-binding domain superfamily (IPR036388); La-type HTH domain (IPR006630); Winged helix DNA-binding domain superfamily (IPR036390)	Dispensable	No data	No data	No data
Sro1083_g239310	ABC transporter-like (IPR003439); P-loop containing nucleoside triphosphate hydrolase (IPR027417)	Dispensable	No data	No data	No data
Sro1083_g239320	ABC-2 type transporter (IPR013525); ABC transporter-like (IPR003439); P-loop containing nucleoside triphosphate hydrolase (IPR027417)	Core	0.00471481	0.0191011	0.246834
Sro1083_g239330	PDZ domain (IPR001478); PDZ superfamily (IPR036034)	Core	0.00394203	0.0174513	0.225888
Sro1083_g239340	-	Core	0.00438028	0.0195332	0.224249
Sro1083_g239350	ABC transporter type 1, transmembrane domain superfamily (IPR036640); Type I protein exporter (IPR039421); ABC transporter type 1, transmembrane domain (IPR011527); ABC transporter-like (IPR003439); AAA+ ATPase domain (IPR003593); P-loop containing nucleoside triphosphate hydrolase (IPR027417)	Core	0.00125381	0.0194312	0.064526
Sro1083_g239360	Leucine-rich repeat domain superfamily (IPR032675)	Core	0.00608302	0.026308	0.231223
Sro1083_g239370	Glycosyltransferase family 92 (IPR008166)	Core	0.00315431	0.0136809	0.230563
Sro1083_g239380	-	Core	0.00520373	0.0198172	0.262587
Sro1083_g239390	Winged helix-like DNA-binding domain superfamily (IPR036388); ESCRT-2 complex, Snf8 (IPR016689); Winged helix DNA-binding domain superfamily (IPR036390)	Core	0.00179094	0.0164322	0.10899
Sro1083_g239400	-	Core	0.00232892	0.0197436	0.117958
Sro1083_g239410	3'5'-cyclic nucleotide phosphodiesterase, catalytic domain superfamily (IPR036971); Nucleotide cyclase (IPR029787); Adenylyl cyclase class-3/4/guanylyl cyclase (IPR001054); GPCR family 3, C-terminal (IPR017978); 3'5'-cyclic nucleotide phosphodiesterase, catalytic domain (IPR002073); HD/PDEase domain (IPR003607)	Core	0.00188272	0.0113855	0.165361
Sro1083_g239420	-	Dispensable	0.0026738	0.00497008	0.537978
Sro1084_g239430	Protein of unknown function DUF285 (IPR005046); Bacterial surface protein 26-residue repeat (IPR011889)	Core	0.00216761	0.0420609	0.051535
Sro1084_g239440	Ceramidase (IPR008901)	Core	No data	No data	No data
Sro1084_g239450	Nucleotide-binding alpha-beta plait domain superfamily (IPR012677); RNA recognition motif domain (IPR000504); RNA-binding domain superfamily (IPR035979)	Core	No data	No data	No data
Sro1084_g239460	-	Core	0.00139987	0.0255832	0.0547183
Sro1084_g239470	Nucleotide cyclase (IPR029787); 3'5'-cyclic nucleotide phosphodiesterase, catalytic domain superfamily (IPR036971); 3'5'-cyclic nucleotide phosphodiesterase, catalytic domain (IPR002073); Adenylyl cyclase class-3/4/guanylyl cyclase (IPR001054); HD/PDEase domain (IPR003607)	Core	0.00214295	0.0152539	0.140485
Sro1084_g239480	-	Core	0.00562716	0.0325609	0.172819
Sro1084_g239490	-	Core	0.00397154	0.0247971	0.160162
Sro1084_g239500	DNA helicase Pif1-like (IPR010285); P-loop containing nucleoside triphosphate hydrolase (IPR027417)	Core	No data	No data	No data
Sro1084_g239510	-	Dispensable	No data	No data	No data
Sro1085_g239520	-	Dispensable	No data	No data	No data
Sro1085_g239530	-	Core	0.00298092	0.00808626	0.368641
Sro1085_g239540	-	Core	0	0.00638687	0
Sro1085_g239550	-	Core	0.00137967	0.00689165	0.200195
Sro1085_g239560	-	Core	0.00189155	0.00634518	0.298108
Sro1085_g239570	-	Core	0.00586876	0.00441963	1.32789
Sro1085_g239580	SAP domain superfamily (IPR036361); SAP domain (IPR003034)	Core	No data	No data	No data
Sro1085_g239590	-	Core	0.00392828	0.0289438	0.135721
Sro1085_g239591	-	Dispensable	No data	No data	No data
Sro1085_g239600	Leucine-rich repeat domain superfamily (IPR032675)	Core	No data	No data	No data
Sro1085_g239610	Ankyrin repeat-containing domain (IPR020683); Ankyrin repeat-containing domain superfamily (IPR036770); Ankyrin repeat (IPR002110)	Core	0.0004319	0.0326068	0.0132457
Sro1085_g239620	Alpha/Beta hydrolase fold (IPR029058)	Core	0.00121385	0.0346079	0.0350744
Sro1085_g239630	P-loop containing nucleoside triphosphate hydrolase (IPR027417)	Core	0.00417269	0.0319377	0.130651
Sro1085_g239640	SET domain (IPR001214)	Core	0.00621856	0.0336968	0.184545
Sro1085_g239650	SET domain (IPR001214)	Core	0.00593527	0.0286419	0.207223
Sro1085_g239660	-	Core	0.0017869	0.020234	0.0883114
Sro1086_g239670	-	Dispensable	No data	No data	No data
Sro1086_g239680	-	Dispensable	No data	No data	No data
Sro1086_g239690	Short-chain dehydrogenase/reductase SDR (IPR002347); NAD(P)-binding domain superfamily (IPR036291)	Core	No data	No data	No data
Sro1086_g239700	Nucleotide cyclase (IPR029787); Adenylyl cyclase class-3/4/guanylyl cyclase (IPR001054); PBP domain (IPR024370); Serine-threonine/tyrosine-protein kinase, catalytic domain (IPR001245); Serine/threonine-protein kinase, active site (IPR008271); Adenylyl cyclase class-4/guanylyl cyclase, conserved site (IPR018297); Protein kinase, ATP binding site (IPR017441); Protein kinase domain (IPR000719); Prot…	Core	0.00162088	0.0189088	0.0857208
Sro1086_g239710	Zinc finger, MYND-type (IPR002893); SET domain (IPR001214)	Core	0.00225935	0.0271765	0.083136
Sro1086_g239720	WD40/YVTN repeat-like-containing domain superfamily (IPR015943); Sialidase superfamily (IPR036278)	Core	0.00228216	0.012668	0.180152
Sro1086_g239730	Fatty acid hydroxylase (IPR006694)	Core	0.00109063	0.0366145	0.0297868
Sro1086_g239740	Leucine-rich repeat domain superfamily (IPR032675)	Core	0.00319801	0.0221618	0.144303
Sro1086_g239750	Tetratricopeptide-like helical domain superfamily (IPR011990); Kinesin light chain (IPR002151); Tetratricopeptide repeat (IPR019734); Tetratricopeptide repeat-containing domain (IPR013026)	Core	No data	No data	No data
Sro1086_g239760	Acyl transferase/acyl hydrolase/lysophospholipase (IPR016035)	Core	0.00476273	0.0275191	0.17307
Sro1086_g239770	-	Core	No data	No data	No data
Sro1086_g239771	-	Dispensable	No data	No data	No data
Sro1086_g239780	-	Dispensable	No data	No data	No data
Sro1087_g239790	-	Dispensable	No data	No data	No data
Sro1087_g239800	Tetratricopeptide-like helical domain superfamily (IPR011990); MYND-like zinc finger, mRNA-binding (IPR031615)	Core	0.00198421	0.0140207	0.14152
Sro1087_g239810	E3 ubiquitin-protein ligase UBR1-like (IPR039164); Zinc finger, UBR-type (IPR003126); Ubiquitin domain (IPR000626); Zinc finger, RING-type (IPR001841); Ubiquitin-like domain superfamily (IPR029071)	Core	0.00359469	0.0283583	0.126759
Sro1087_g239820	Winged helix-like DNA-binding domain superfamily (IPR036388); DNA binding HTH domain, Psq-type (IPR007889); Homeobox-like domain superfamily (IPR009057)	Core	0.00174818	0.027271	0.0641039
Sro1087_g239830	Cyclin (IPR039361); Cyclin, N-terminal (IPR006671); Cyclin-like (IPR013763); Cyclin-like superfamily (IPR036915)	Core	0.00214425	0.0171008	0.125389
Sro1087_g239840	Cyclin-like (IPR013763); Cyclin (IPR039361); Cyclin, N-terminal (IPR006671); Cyclin-like superfamily (IPR036915)	Core	0	0.0280053	0
Sro1087_g239850	Major facilitator superfamily domain (IPR020846); Major facilitator superfamily associated domain (IPR024989); MFS transporter superfamily (IPR036259)	Core	0.00217292	0.029453	0.0737758
Sro1087_g239860	-	Core	0.000625326	0.0248345	0.0251797
Sro1087_g239870	-	Core	0.00872957	0.032821	0.265975
Sro1087_g239880	P-loop containing nucleoside triphosphate hydrolase (IPR027417); Tetratricopeptide-like helical domain superfamily (IPR011990)	Core	0.00239511	0.0356128	0.0672543
Sro1087_g239890	Domain of unknown function DUF4116 (IPR025197)	Core	0.00815494	0.0360792	0.226029
Sro1087_g239900	-	Core	No data	No data	No data
Sro1087_g239910	Peroxidase, active site (IPR019794); Haem peroxidase (IPR010255)	Dispensable	No data	No data	No data
Sro1087_g239920	Haem peroxidase, plant/fungal/bacterial (IPR002016); Haem peroxidase (IPR010255)	Core	No data	No data	No data
Sro1088_g239930	-	Core	0.0033102	0.0403336	0.0820706
Sro1088_g239940	-	Core	0.00447502	0.0260769	0.171608
Sro1088_g239950	-	Core	0.00327431	0.00669926	0.488757
Sro1088_g239960	-	Core	0.00325475	0.0111721	0.291327
Sro1088_g239970	EGF-like, conserved site (IPR013032); EGF-like domain (IPR000742)	Core	0.000244106	0.0255728	0.00954553
Sro1088_g239980	-	Core	0.000978615	0.0214874	0.0455438
Sro1088_g239990	OPI10 family (IPR031318); Domain of unknown function DUF775 (IPR008493)	Core	0.00182884	0.0386186	0.0473563
Sro1088_g240000	Protein of unknown function DUF501 (IPR007511)	Core	0.00596431	0.0214634	0.277882
Sro1088_g240010	GPCR family 3, GABA-B receptor (IPR002455); GPCR family 3, C-terminal (IPR017978)	Core	0.0028373	0.0364317	0.0778797
Sro1088_g240020	-	Core	0.00650284	0.0130741	0.497384
Sro1088_g240030	Nucleotide cyclase (IPR029787); Adenylyl cyclase class-3/4/guanylyl cyclase (IPR001054)	Core	0.00132142	0.021613	0.0611403
Sro1088_g240040	-	Dispensable	No data	No data	No data
Sro1089_g240050	Winged helix-like DNA-binding domain superfamily (IPR036388); Heat shock transcription factor family (IPR027725); Heat shock factor (HSF)-type, DNA-binding (IPR000232); Winged helix DNA-binding domain superfamily (IPR036390)	Core	0.00352704	0.0221735	0.159065
Sro1089_g240060	Zinc finger, RING/FYVE/PHD-type (IPR013083); Galactose-binding-like domain superfamily (IPR008979); F-box only protein (IPR039752); F-box associated (FBA) domain (IPR007397); Zinc finger, RING-type (IPR001841)	Core	0.00390702	0.0321013	0.121709
Sro1089_g240070	Sphingosine N-acyltransferase Lag1/Lac1-like (IPR016439); TRAM/LAG1/CLN8 homology domain (IPR006634)	Core	0.000883913	0.0177744	0.0497294
Sro1089_g240080	Heavy metal-associated domain, HMA (IPR006121); HAD superfamily (IPR023214); P-type ATPase, cytoplasmic domain N (IPR023299); P-type ATPase, phosphorylation site (IPR018303); Heavy metal-associated domain superfamily (IPR036163); P-type ATPase, A domain superfamily (IPR008250); P-type ATPase, transmembrane domain superfamily (IPR023298); HAD-like superfamily (IPR036412); P-type ATPase, subfamily …	Core	0.00310898	0.0174171	0.178501
Sro1089_g240090	Alpha/Beta hydrolase fold (IPR029058); Carboxylesterase, type B (IPR002018); Carboxylesterase type B, active site (IPR019826)	Core	No data	No data	No data
Sro1089_g240100	Winged helix-like DNA-binding domain superfamily (IPR036388); Heat shock transcription factor family (IPR027725); Heat shock factor (HSF)-type, DNA-binding (IPR000232); Winged helix DNA-binding domain superfamily (IPR036390)	Core	No data	No data	No data
Sro1089_g240110	-	Core	No data	No data	No data
Sro109_g054370	-	Dispensable	No data	No data	No data
Sro109_g054380	-	Dispensable	No data	No data	No data
Sro109_g054390	-	Dispensable	No data	No data	No data
Sro109_g054400	-	Core	0.00276146	0.0166065	0.166288
Sro109_g054410	-	Dispensable	0.00150643	0.0193974	0.0776611
Sro109_g054420	-	Core	0.00361067	0.00981001	0.36806
Sro109_g054430	Major facilitator superfamily domain (IPR020846); Major facilitator superfamily (IPR011701); MFS transporter superfamily (IPR036259)	Core	0.00288469	0.0205701	0.140237
Sro109_g054440	-	Core	0.00881913	0.020975	0.420459
Sro109_g054450	-	Core	0.00216443	0.0101617	0.213
Sro109_g054460	MIF4G-like domain superfamily (IPR016021); MIF4G-like, type 3 (IPR003890); Initiation factor eIF-4 gamma, MA3 (IPR003891); Armadillo-type fold (IPR016024)	Core	0.00100218	0.0154455	0.0648852
Sro109_g054470	EamA domain (IPR000620)	Core	0.00477113	0.0167577	0.284713
Sro109_g054471	-	Core	0.000555555	0	High
Sro109_g054480	Potassium channel tetramerisation-type BTB domain (IPR003131); BTB/POZ domain (IPR000210); SKP1/BTB/POZ domain superfamily (IPR011333)	Core	0	0.0276851	0
Sro109_g054490	WD40/YVTN repeat-like-containing domain superfamily (IPR015943); WD40 repeat (IPR001680); Histone-binding protein RBBP4, N-terminal (IPR022052); WD40-repeat-containing domain (IPR017986); WD40-repeat-containing domain superfamily (IPR036322)	Core	No data	No data	No data
Sro109_g054500	Nucleotide cyclase (IPR029787); 3'5'-cyclic nucleotide phosphodiesterase, catalytic domain superfamily (IPR036971); Adenylyl cyclase class-3/4/guanylyl cyclase (IPR001054); 3'5'-cyclic nucleotide phosphodiesterase, catalytic domain (IPR002073); HD/PDEase domain (IPR003607)	Core	0.0021277	0.0429492	0.0495398
Sro109_g054510	Phosphoglycerate kinase (IPR001576); Phosphoglycerate kinase, N-terminal (IPR015824); Phosphoglycerate kinase, conserved site (IPR015911); Phosphoglycerate kinase superfamily (IPR036043)	Core	0.00408002	0.0322766	0.126408
Sro109_g054520	-	Core	No data	No data	No data
Sro109_g054530	-	Core	0.00211829	0.0266223	0.0795684
Sro109_g054540	-	Core	0.00136218	0.0201395	0.0676374
Sro109_g054550	-	Core	0.00247581	0.0281221	0.0880381
Sro109_g054560	Translation initiation factor 3 (IF-3), C-terminal domain superfamily (IPR036788); Translation initiation factor 3 (IPR001288); Translation initiation factor 3, C-terminal (IPR019815)	Core	0.00508585	0.0299459	0.169834
Sro109_g054570	-	Core	0	0.00818918	0
Sro109_g054580	CRAL-TRIO lipid binding domain (IPR001251); CRAL-TRIO lipid binding domain superfamily (IPR036865)	Core	0.00342097	0.0239451	0.142867
Sro109_g054590	Tetratricopeptide repeat (IPR019734); Tetratricopeptide-like helical domain superfamily (IPR011990)	Core	0.00321874	0.0355634	0.0905071
Sro109_g054600	CRAL-TRIO lipid binding domain (IPR001251); CRAL-TRIO lipid binding domain superfamily (IPR036865)	Core	0.00098783	0.0262027	0.0376995
Sro109_g054610	Tetratricopeptide-like helical domain superfamily (IPR011990); Ski3/TTC37 (IPR039226); Tetratricopeptide repeat (IPR019734); Tetratricopeptide repeat-containing domain (IPR013026)	Core	0.00503499	0.0360437	0.139691
Sro109_g054620	Glutaredoxin (IPR002109); Glutaredoxin subgroup (IPR014025); Glutaredoxin active site (IPR011767); Thioredoxin-like superfamily (IPR036249); Glutaredoxin, eukaryotic/virial (IPR011899)	Core	0.00900684	0.0490246	0.183721
Sro109_g054630	-	Core	0.0038284	0.020199	0.189534
Sro109_g054640	Immunoglobulin/major histocompatibility complex, conserved site (IPR003006)	Core	0.00457085	0.00426622	1.07141
Sro109_g054650	-	Dispensable	No data	No data	No data
Sro109_g054660	GAF-like domain superfamily (IPR029016); Nucleotide cyclase (IPR029787); GAF domain (IPR003018)	Core	No data	No data	No data
Sro109_g054670	Major facilitator superfamily domain (IPR020846); Major facilitator, sugar transporter-like (IPR005828); Sugar/inositol transporter (IPR003663); Sugar transporter, conserved site (IPR005829); MFS transporter superfamily (IPR036259)	Core	0.00162488	0.0222416	0.0730561
Sro109_g054680	Major facilitator superfamily domain (IPR020846); Major facilitator, sugar transporter-like (IPR005828); Sugar/inositol transporter (IPR003663); Sugar transporter, conserved site (IPR005829); MFS transporter superfamily (IPR036259)	Core	0.00426941	0.0144517	0.295426
Sro109_g054690	Major facilitator superfamily domain (IPR020846); Major facilitator, sugar transporter-like (IPR005828); Sugar/inositol transporter (IPR003663); Sugar transporter, conserved site (IPR005829); MFS transporter superfamily (IPR036259)	Core	0.00166962	0.0147287	0.113358
Sro109_g054700	Alpha-ketoglutarate-dependent dioxygenase AlkB-like superfamily (IPR037151); Alpha-ketoglutarate-dependent dioxygenase FTO (IPR032868); Alpha-ketoglutarate-dependent dioxygenase FTO, C-terminal (IPR024366); Alpha-ketoglutarate-dependent dioxygenase FTO, catalytic domain (IPR024367)	Core	0.00412512	0.0350349	0.117743
Sro109_g054710	DnaJ domain (IPR001623); Chaperone J-domain superfamily (IPR036869); DnaJ domain, conserved site (IPR018253)	Core	No data	No data	No data
Sro109_g054720	-	Core	0.0039855	0.00989858	0.402633
Sro1090_g240120	Signal transduction response regulator, receiver domain (IPR001789); Histidine kinase/HSP90-like ATPase (IPR003594); Histidine kinase/HSP90-like ATPase superfamily (IPR036890); CHASE domain (IPR006189); Signal transduction histidine kinase-related protein, C-terminal (IPR004358); Histidine kinase domain (IPR005467); CheY-like superfamily (IPR011006)	Core	No data	No data	No data
Sro1090_g240130	Serine-threonine/tyrosine-protein kinase, catalytic domain (IPR001245); Protein kinase domain (IPR000719); Protein kinase-like domain superfamily (IPR011009)	Core	0.00313678	0.0232244	0.135064
Sro1090_g240140	Winged helix-like DNA-binding domain superfamily (IPR036388); Heat shock transcription factor family (IPR027725); Heat shock factor (HSF)-type, DNA-binding (IPR000232); Winged helix DNA-binding domain superfamily (IPR036390)	Core	0.00522762	0.0206394	0.253284
Sro1090_g240150	-	Core	0.00250294	0.029031	0.0862163
Sro1090_g240160	-	Core	0.00148372	0.0328283	0.0451966
Sro1090_g240161	-	Core	No data	No data	No data
Sro1090_g240170	Protein kinase domain (IPR000719); Protein kinase-like domain superfamily (IPR011009)	Core	No data	No data	No data
Sro1090_g240180	Dynamin superfamily (IPR022812); P-loop containing nucleoside triphosphate hydrolase (IPR027417)	Core	0.00563308	0.0287445	0.19597
Sro1090_g240190	D-glutamate cyclase (IPR009906); Putative hydro-lyase (IPR038021)	Core	0.000648732	0.0369227	0.01757
Sro1090_g240200	-	Core	0.00443045	0.0160171	0.276608
Sro1090_g240210	von Willebrand factor A-like domain superfamily (IPR036465); von Willebrand factor, type A (IPR002035); VIT domain (IPR013694)	Core	0.00595995	0.0388057	0.153585
Sro1091_g240220	-	Dispensable	No data	No data	No data
Sro1091_g240230	DNA helicase, UvrD/REP type (IPR000212); UvrD-like DNA helicase, C-terminal (IPR014017); UvrD/AddA helicase, N-terminal (IPR034739); UvrD-like helicase, ATP-binding domain (IPR014016); P-loop containing nucleoside triphosphate hydrolase (IPR027417)	Core	0.00162334	0.00826747	0.196353
Sro1091_g240240	Rhodanese-like domain superfamily (IPR036873); Rhodanase, C-terminal (IPR022111); Rhodanese-like domain (IPR001763)	Core	0.00301724	0.020268	0.148867
Sro1091_g240250	Phosphatidylinositol 3-/4-kinase, catalytic domain superfamily (IPR036940); Phosphatidylinositol kinase (IPR015433); Phosphatidylinositol 3-/4-kinase, catalytic domain (IPR000403); Phosphatidylinositol 3/4-kinase, conserved site (IPR018936); PDZ domain (IPR001478); PDZ superfamily (IPR036034); Protein kinase-like domain superfamily (IPR011009)	Core	0.00125294	0.0180982	0.06923
Sro1091_g240260	Leucine-rich repeat domain superfamily (IPR032675); Leucine-rich repeat (IPR001611)	Core	No data	No data	No data
Sro1091_g240270	Plastid lipid-associated protein/fibrillin conserved domain (IPR006843)	Dispensable	No data	No data	No data
Sro1091_g240280	-	Core	No data	No data	No data
Sro1091_g240290	-	Core	0.00400575	0.0306094	0.130867
Sro1091_g240291	-	Dispensable	No data	No data	No data
Sro1091_g240300	-	Dispensable	No data	No data	No data
Sro1092_g240310	-	Dispensable	No data	No data	No data
Sro1092_g240320	-	Dispensable	No data	No data	No data
Sro1093_g240330	NAD(P)-binding domain superfamily (IPR036291)	Core	No data	No data	No data
Sro1093_g240340	-	Core	No data	No data	No data
Sro1093_g240350	Rossmann-like alpha/beta/alpha sandwich fold (IPR014729); Cytidyltransferase-like domain (IPR004821)	Core	No data	No data	No data
Sro1093_g240360	Ribosomal protein S30 (IPR006846)	Core	No data	No data	No data
Sro1093_g240370	-	Core	No data	No data	No data
Sro1093_g240380	Zinc finger, ZZ-type (IPR000433)	Core	0.00572737	0.0171576	0.33381
Sro1093_g240390	ShKT domain (IPR003582)	Core	0.00120773	0.0145929	0.0827612
Sro1093_g240400	Ubiquitin interacting motif (IPR003903)	Core	0.00351385	0.013449	0.261272
Sro1093_g240410	-	Core	0.00600597	0.0204488	0.293708
Sro1093_g240420	Ubiquitin interacting motif (IPR003903)	Core	0.00274791	0.0154167	0.178243
Sro1093_g240430	-	Core	0.0113557	0.00816799	1.39027
Sro1093_g240440	Ubiquitin interacting motif (IPR003903)	Core	No data	No data	No data
Sro1093_g240450	Ribosomal protein S16 domain superfamily (IPR023803); Ribosomal protein S16 (IPR000307)	Core	No data	No data	No data
Sro1094_g240460	-	Dispensable	No data	No data	No data
Sro1094_g240470	Tetratricopeptide-like helical domain superfamily (IPR011990)	Core	No data	No data	No data
Sro1094_g240480	Helicase-associated (IPR005114)	Dispensable	No data	No data	No data
Sro1094_g240490	Helicase-associated (IPR005114)	Core	No data	No data	No data
Sro1094_g240500	-	Dispensable	No data	No data	No data
Sro1094_g240510	(Uracil-5)-methyltransferase family (IPR010280); S-adenosyl-L-methionine-dependent methyltransferase (IPR029063)	Core	No data	No data	No data
Sro1094_g240520	-	Core	0.00133929	0.0182927	0.0732143
Sro1094_g240530	-	Core	0.000963082	0.0310951	0.0309722
Sro1094_g240540	Ankyrin repeat-containing domain superfamily (IPR036770); Leucine-rich repeat domain superfamily (IPR032675); Ankyrin repeat-containing domain (IPR020683); Ankyrin repeat (IPR002110)	Core	0.00166667	0.0311599	0.0534875
Sro1094_g240550	von Willebrand factor A-like domain superfamily (IPR036465); MHCK/EF2 kinase (IPR004166); von Willebrand factor, type A (IPR002035); Protein kinase-like domain superfamily (IPR011009)	Core	0.00556763	0.0298161	0.186732
Sro1094_g240560	-	Core	0.00388281	0.0270375	0.143608
Sro1094_g240570	-	Core	0.00143084	0.0278434	0.051389
Sro1094_g240580	Leucine-rich repeat domain superfamily (IPR032675)	Core	0.00273289	0.0315228	0.0866958
Sro1094_g240590	-	Core	0.00234987	0.0212234	0.110721
Sro1094_g240600	Ceramidase (IPR008901)	Core	0	0.00800181	0
Sro1095_g240610	-	Core	0.00163106	0.0201116	0.0811005
Sro1095_g240620	MORN motif (IPR003409)	Core	0.00556856	0.0277139	0.20093
Sro1095_g240630	Alpha/Beta hydrolase fold (IPR029058)	Core	0.00135158	0.0379623	0.0356033
Sro1095_g240640	Protein-tyrosine phosphatase-like (IPR029021); Dual specificity phosphatase (IPR024950); Dual specificity phosphatase, catalytic domain (IPR000340); Protein-tyrosine phosphatase, active site (IPR016130); Tyrosine specific protein phosphatases domain (IPR000387)	Core	0.00147691	0.0186524	0.0791805
Sro1095_g240650	-	Core	0.00485234	0.0173377	0.279872
Sro1095_g240660	SET domain (IPR001214); Post-SET domain (IPR003616)	Core	0.000972238	0.0120389	0.0807577
Sro1095_g240670	Protein kinase domain (IPR000719); Tyrosine-protein kinase, active site (IPR008266); Protein kinase, ATP binding site (IPR017441); Serine/threonine-protein kinase, active site (IPR008271); Protein kinase-like domain superfamily (IPR011009)	Core	0.00094887	0.0234663	0.0404355
Sro1095_g240680	PH-like domain superfamily (IPR011993); NECAP, PHear domain (IPR012466)	Core	0.000425592	0.0128951	0.0330042
Sro1095_g240690	SET domain (IPR001214); Post-SET domain (IPR003616)	Core	0.00477871	0.00676672	0.706208
Sro1095_g240700	-	Core	0.00960485	0.0187767	0.51153
Sro1095_g240710	-	Core	0.00759449	0.0237155	0.320233
Sro1095_g240720	-	Core	0.00445737	0.0165916	0.268652
Sro1095_g240730	-	Core	0.00112612	0.00269542	0.417793
Sro1096_g240740	CRAL-TRIO lipid binding domain superfamily (IPR036865); CRAL-TRIO lipid binding domain (IPR001251)	Core	0	0.023936	0
Sro1096_g240750	FAD-binding, type PCMH, subdomain 1 (IPR016167); FAD-binding, type PCMH, subdomain 2 (IPR016169); L-gulonolactone/D-arabinono-1,4-lactone oxidase (IPR010031); FAD linked oxidase, N-terminal (IPR006094); D-arabinono-1,4-lactone oxidase (IPR007173); FAD-binding domain, PCMH-type (IPR016166); FAD-binding, type PCMH-like superfamily (IPR036318)	Core	0.0060384	0.022406	0.269499
Sro1096_g240760	-	Core	0.00164492	0.0342372	0.0480447
Sro1096_g240770	Fe-S hydro-lyase, tartrate dehydratase beta-type, catalytic domain superfamily (IPR036660); Fe-S hydro-lyase, tartrate dehydratase beta-type, catalytic domain (IPR004647); Fe-S hydro-lyase, tartrate dehydratase alpha-type, catalytic domain (IPR004646); Iron-dependent fumarate hydratase (IPR011167)	Core	0.000331389	0.0292367	0.0113347
Sro1096_g240780	-	Core	No data	No data	No data
Sro1096_g240790	-	Core	0.00711535	0.0291952	0.243717
Sro1096_g240800	Ankyrin repeat-containing domain (IPR020683); Ankyrin repeat-containing domain superfamily (IPR036770); Leucine-rich repeat domain superfamily (IPR032675); Ankyrin repeat (IPR002110)	Core	0.00444904	0.0141927	0.313473
Sro1096_g240801	-	Core	No data	No data	No data
Sro1096_g240810	Methyltransferase FkbM (IPR006342); S-adenosyl-L-methionine-dependent methyltransferase (IPR029063)	Core	No data	No data	No data
Sro1096_g240820	Ham1-like protein (IPR002637); Inosine triphosphate pyrophosphatase-like (IPR029001); Inosine triphosphate pyrophosphatase (IPR027502); Aminoglycoside phosphotransferase (IPR002575); Protein kinase-like domain superfamily (IPR011009)	Core	0.00255933	0.0341039	0.0750451
Sro1097_g240830	Leucine-rich repeat domain superfamily (IPR032675); Leucine-rich repeat (IPR001611); Leucine-rich repeat, typical subtype (IPR003591); Peptidase S1, PA clan (IPR009003); P-loop containing nucleoside triphosphate hydrolase (IPR027417)	Core	0.00045004	0.0129041	0.0348756
Sro1097_g240840	-	Core	0.00162572	0.0207412	0.0783815
Sro1097_g240850	-	Core	0.00348567	0.0191252	0.182255
Sro1097_g240860	ATPase family AAA domain-containing protein 3 (IPR039188); ATPase, AAA-type, core (IPR003959); ATPase family AAA domain-containing protein 3, domain of unknown function DUF3523 (IPR021911); AAA+ ATPase domain (IPR003593); P-loop containing nucleoside triphosphate hydrolase (IPR027417)	Core	0.000834632	0.0261529	0.0319136
Sro1097_g240870	Phosphomevalonate kinase (IPR035102); GHMP kinase N-terminal domain (IPR006204); Phosphomevalonate kinase Erg8 (IPR016005); Ribosomal protein S5 domain 2-type fold (IPR020568)	Core	0.00486369	0.0198608	0.244889
Sro1097_g240880	Leucine-rich repeat domain superfamily (IPR032675)	Core	0.00507949	0.0143651	0.353598
Sro1097_g240890	-	Core	0.00365961	0.00771605	0.474286
Sro1097_g240900	Mms4/EME1/EME2 (IPR033310); Helix-hairpin-helix DNA-binding motif, class 1 (IPR003583)	Core	0.00276287	0.0324449	0.085156
Sro1097_g240910	-	Core	0.00302981	0.0250713	0.120848
Sro1098_g240920	P-loop containing nucleoside triphosphate hydrolase (IPR027417)	Dispensable	No data	No data	No data
Sro1098_g240930	P-loop containing nucleoside triphosphate hydrolase (IPR027417)	Dispensable	No data	No data	No data
Sro1098_g240940	HD domain (IPR006674)	Core	0.0031581	0.00951488	0.331911
Sro1098_g240950	Amino acid/polyamine transporter I (IPR002293)	Core	0.00316202	0.0101264	0.312257
Sro1098_g240960	-	Dispensable	No data	No data	No data
Sro1098_g240970	-	Dispensable	No data	No data	No data
Sro1098_g240980	Ribosomal protein L10e/L16 (IPR016180); Ribosomal protein L10e/L16 superfamily (IPR036920); Ribosomal protein L10e (IPR001197); Ribosomal protein L10e, conserved site (IPR018255)	Dispensable	No data	No data	No data
Sro1098_g240990	Phosphatidylinositol-4-phosphate 5-kinase, C-terminal (IPR027483); Phosphatidylinositol-4-phosphate 5-kinase, N-terminal (IPR027484); Phosphatidylinositol-4-phosphate 5-kinase (IPR023610); Phosphatidylinositol-4-phosphate 5-kinase, core (IPR002498)	Dispensable	No data	No data	No data
Sro1098_g241000	FKBP-type peptidyl-prolyl cis-trans isomerase domain (IPR001179)	Dispensable	No data	No data	No data
Sro1098_g241010	P-loop containing nucleoside triphosphate hydrolase (IPR027417)	Core	0.00683841	0.0253418	0.269847
Sro1098_g241020	Hedgehog protein, Hint domain (IPR001767); Hint domain N-terminal (IPR003587); Hint domain superfamily (IPR036844)	Core	0.00409253	0.0489913	0.0835358
Sro1098_g241030	-	Dispensable	No data	No data	No data
Sro1098_g241040	-	Dispensable	No data	No data	No data
Sro1099_g241050	Protein-tyrosine phosphatase-like (IPR029021); PTP type protein phosphatase (IPR000242); Tyrosine specific protein phosphatases domain (IPR000387)	Core	0	0.00628141	0
Sro1099_g241060	Rhomboid-like superfamily (IPR035952); Peptidase S54, rhomboid (IPR002610); Peptidase S54, rhomboid domain (IPR022764)	Core	0.00039733	0.00982643	0.0404348
Sro1099_g241070	Leucine-rich repeat domain superfamily (IPR032675); Leucine-rich repeat (IPR001611)	Core	0.00235214	0.0199158	0.118104
Sro1099_g241080	Glyceraldehyde/Erythrose phosphate dehydrogenase family (IPR020831); Glyceraldehyde 3-phosphate dehydrogenase, catalytic domain (IPR020829); Glyceraldehyde 3-phosphate dehydrogenase, NAD(P) binding domain (IPR020828); Glyceraldehyde 3-phosphate dehydrogenase, active site (IPR020830); NAD(P)-binding domain superfamily (IPR036291); Glyceraldehyde-3-phosphate dehydrogenase, type I (IPR006424)	Core	No data	No data	No data
Sro1099_g241090	-	Core	0.0020024	0.0364832	0.0548855
Sro1099_g241100	-	Core	0.00277086	0.00698448	0.396718
Sro1099_g241110	-	Core	0.00378896	0.0150398	0.251929
Sro1099_g241120	HAD superfamily (IPR023214); HAD-superfamily hydrolase, subfamily IIA (IPR006357); HAD-like superfamily (IPR036412); 2-phosphoglycolate phosphatase, eukaryotic (IPR006349)	Core	0.00259193	0.0214541	0.120813
Sro1099_g241130	Glyceraldehyde/Erythrose phosphate dehydrogenase family (IPR020831); Glyceraldehyde 3-phosphate dehydrogenase, catalytic domain (IPR020829); Glyceraldehyde 3-phosphate dehydrogenase, NAD(P) binding domain (IPR020828); NAD(P)-binding domain superfamily (IPR036291)	Core	No data	No data	No data
Sro1099_g241140	Nucleoside phosphorylase domain (IPR000845); Nucleoside phosphorylase superfamily (IPR035994)	Core	0.00120913	0.0112414	0.10756
Sro1099_g241150	DnaJ domain (IPR001623); Chaperone J-domain superfamily (IPR036869)	Core	0.00312845	0.0153373	0.203976
Sro1099_g241160	-	Core	0.00492549	0.0337226	0.146059
Sro1099_g241170	Leucine-rich repeat domain superfamily (IPR032675)	Core	0.00074813	0.00359712	0.20798
Sro1099_g241180	PUA domain superfamily (IPR036974); MCT-1/Tma20 (IPR016437); PUA domain (IPR002478); PUA-like superfamily (IPR015947); Uncharacterised domain CHP00451 (IPR004521)	Core	0	0.0119095	0
Sro1099_g241190	Protein of unknown function DUF1674 (IPR012875)	Core	0.00329736	0.016129	0.204436
Sro1099_g241200	Forkhead-associated (FHA) domain (IPR000253); SMAD/FHA domain superfamily (IPR008984)	Core	0.0012123	0.0167556	0.072352
Sro11_g008410	Protein of unknown function DUF1501 (IPR010869); Protein of unknown function DUF1800 (IPR014917)	Core	0.00390693	0.0261696	0.149293
Sro11_g008420	Nucleotide-diphospho-sugar transferase (IPR005069)	Core	0.00319319	0.0361476	0.0883375
Sro11_g008430	ACP-like superfamily (IPR036736); AMP-dependent synthetase/ligase (IPR000873); Trimeric LpxA-like superfamily (IPR011004)	Core	No data	No data	No data
Sro11_g008450	AMP-dependent synthetase/ligase (IPR000873); AMP-binding, conserved site (IPR020845); ACP-like superfamily (IPR036736); Trimeric LpxA-like superfamily (IPR011004)	Dispensable	0.00374164	0.0140197	0.266885
Sro11_g008460	AdipoR/Haemolysin-III-related (IPR004254)	Dispensable	0.00692585	0.022291	0.310701
Sro11_g008470	-	Core	0.0046629	0.0167035	0.279158
Sro11_g008480	ACP-like superfamily (IPR036736); Trimeric LpxA-like superfamily (IPR011004)	Core	No data	No data	No data
Sro11_g008490	AMP-dependent synthetase/ligase (IPR000873); AMP-binding, conserved site (IPR020845)	Core	No data	No data	No data
Sro11_g008500	ACP-like superfamily (IPR036736); AMP-dependent synthetase/ligase (IPR000873); AMP-binding, conserved site (IPR020845); Phosphopantetheine binding ACP domain (IPR009081); Trimeric LpxA-like superfamily (IPR011004)	Core	No data	No data	No data
Sro11_g008510	-	Core	0.000205705	0.0435917	0.0047189
Sro11_g008520	Tetratricopeptide-like helical domain superfamily (IPR011990); Kinesin light chain (IPR002151); Tetratricopeptide repeat (IPR019734); Tetratricopeptide repeat-containing domain (IPR013026)	Core	0.0063368	0.0178039	0.355921
Sro11_g008530	-	Core	0.00303183	0.0271454	0.111689
Sro11_g008540	Cathepsin X (IPR033157); Peptidase C1A (IPR013128); Peptidase C1A, papain C-terminal (IPR000668); Cysteine peptidase, asparagine active site (IPR025661); Papain-like cysteine peptidase superfamily (IPR038765)	Core	0.00145818	0.0390062	0.0373833
Sro11_g008550	Cathepsin X (IPR033157); Peptidase C1A (IPR013128); Peptidase C1A, papain C-terminal (IPR000668); Papain-like cysteine peptidase superfamily (IPR038765)	Core	0.00231195	0.0325246	0.071083
Sro11_g008560	Uncharacterized protein KIAA0513 (IPR039872)	Core	0.000237583	0.0114823	0.0206912
Sro11_g008570	NADP-dependent oxidoreductase domain (IPR023210); NADP-dependent oxidoreductase domain superfamily (IPR036812)	Core	0.00346349	0.0258858	0.133799
Sro11_g008580	P-loop containing nucleoside triphosphate hydrolase (IPR027417)	Core	0.00418338	0.0287748	0.145383
Sro11_g008590	Carotenoid oxygenase (IPR004294)	Core	0.00226316	0.0329551	0.0686739
Sro11_g008600	Alpha/Beta hydrolase fold (IPR029058); Serine aminopeptidase, S33 (IPR022742); Alpha/beta hydrolase fold-1 (IPR000073)	Core	0.00515385	0.0187451	0.274944
Sro11_g008601	-	Dispensable	No data	No data	No data
Sro11_g008610	Helicase, C-terminal (IPR001650); Zinc finger, RING/FYVE/PHD-type (IPR013083); SNF2-like, N-terminal domain superfamily (IPR038718); Zinc finger, PARP-type superfamily (IPR036957); SNF2-related, N-terminal domain (IPR000330); Zinc finger, PARP-type (IPR001510); Zinc finger, RING-type (IPR001841); Helicase superfamily 1/2, ATP-binding domain (IPR014001); P-loop containing nucleoside triphosphate h…	Core	0.00141091	0.0202418	0.069703
Sro11_g008620	-	Core	0.00189147	0.0187311	0.10098
Sro11_g008630	-	Core	0.00277234	0.0112775	0.24583
Sro11_g008640	Protohaem IX farnesyltransferase (IPR006369); UbiA prenyltransferase family (IPR000537)	Core	0.00114097	0.0172671	0.0660776
Sro11_g008650	-	Core	No data	No data	No data
Sro11_g008660	Nuclear control of ATP synthase 2 (IPR013946)	Core	0.00225992	0.0238167	0.0948882
Sro11_g008670	Ankyrin repeat-containing domain superfamily (IPR036770)	Dispensable	No data	No data	No data
Sro11_g008680	Ankyrin repeat-containing domain (IPR020683); Ankyrin repeat-containing domain superfamily (IPR036770); Ankyrin repeat (IPR002110)	Core	0.00239859	0.0285633	0.0839746
Sro11_g008690	-	Core	0.00226798	0.0250646	0.0904854
Sro11_g008700	Protein AATF/Bfr2 (IPR039223); Apoptosis-antagonizing transcription factor, C-terminal (IPR012617)	Core	0.000847607	0.0194979	0.0434718
Sro11_g008710	Nucleotide cyclase (IPR029787); Serine-threonine/tyrosine-protein kinase, catalytic domain (IPR001245); Adenylyl cyclase class-3/4/guanylyl cyclase (IPR001054); Bacterial extracellular solute-binding protein (IPR006059); Adenylyl cyclase class-4/guanylyl cyclase, conserved site (IPR018297); Serine/threonine-protein kinase, active site (IPR008271); Protein kinase, ATP binding site (IPR017441); Pro…	Core	0.00252274	0.0148562	0.169811
Sro11_g008720	Tetratricopeptide-like helical domain superfamily (IPR011990); Ubiquitin domain (IPR000626); Ubiquitin (IPR019956); Tetratricopeptide repeat (IPR019734); Tetratricopeptide repeat-containing domain (IPR013026); Ubiquitin-like domain superfamily (IPR029071)	Core	No data	No data	No data
Sro11_g008730	HAD superfamily (IPR023214); FCP1 homology domain (IPR004274); Ubiquitin-like domain superfamily (IPR029071); HAD-like superfamily (IPR036412); HAD-superfamily hydrolase, subfamily IIID (IPR011943)	Core	No data	No data	No data
Sro11_g008740	FAD/NAD(P)-binding domain superfamily (IPR036188); FAD-binding domain (IPR002938)	Core	0.00527403	0.0270823	0.194741
Sro11_g008750	Short-chain dehydrogenase/reductase SDR (IPR002347); NAD(P)-binding domain superfamily (IPR036291)	Core	0.000498132	0.00527018	0.0945189
Sro11_g008760	UDP-N-acetylglucosamine transferase subunit Alg13-like (IPR039042); Glycosyl transferase, family 28, C-terminal (IPR007235)	Core	0.0044845	0.0195817	0.229015
Sro11_g008770	Nucleotide cyclase (IPR029787); Adenylyl cyclase class-3/4/guanylyl cyclase (IPR001054); Serine-threonine/tyrosine-protein kinase, catalytic domain (IPR001245); Protein kinase, ATP binding site (IPR017441); Serine/threonine-protein kinase, active site (IPR008271); Filamin/ABP280 repeat-like (IPR017868); Protein kinase domain (IPR000719); Protein kinase-like domain superfamily (IPR011009)	Core	0.00435712	0.0372329	0.117023
Sro11_g008780	-	Core	0.00314309	0.0278645	0.112799
Sro11_g008790	P-loop containing nucleoside triphosphate hydrolase (IPR027417)	Core	0.00116207	0.0280876	0.0413731
Sro11_g008800	-	Core	0.00271843	0.0155182	0.175177
Sro11_g008810	-	Core	0.00270928	0.0273952	0.098896
Sro11_g008820	FERM/acyl-CoA-binding protein superfamily (IPR014352); Acyl-CoA-binding protein, ACBP (IPR000582); Acyl-CoA binding protein superfamily (IPR035984)	Core	0.000382702	0.0465229	0.0082261
Sro11_g008830	Rhodanese-like domain superfamily (IPR036873); Rhodanese-like domain (IPR001763)	Core	0.00429642	0.0194387	0.221025
Sro11_g008840	Chorismate synthase (IPR000453); Chorismate synthase AroC superfamily (IPR035904); Chorismate synthase, conserved site (IPR020541)	Core	0.00214487	0.0225086	0.0952912
Sro11_g008850	-	Core	0	0.0148459	0
Sro11_g008860	PH-like domain superfamily (IPR011993); Pleckstrin homology domain (IPR001849)	Core	0.000794995	0.0526729	0.015093
Sro11_g008870	Protein of unknown function DUF3626 (IPR022074)	Core	0.0063122	0.0197953	0.318874
Sro11_g008880	-	Core	0.00177405	0.0192994	0.0919225
Sro11_g008890	Vacuolar protein sorting-associated protein 13 (IPR026847); VPS13, repeated coiled region (IPR031642); Vacuolar protein sorting-associated protein 13, N-terminal domain (IPR026854); Vacuolar protein sorting-associated protein 13, second N-terminal domain (IPR031646)	Core	0.00103566	0.0172351	0.0600901
Sro11_g008900	Ankyrin repeat-containing domain (IPR020683); Ankyrin repeat-containing domain superfamily (IPR036770); Ankyrin repeat (IPR002110)	Core	0.00129206	0.0328643	0.039315
Sro11_g008910	Inositol monophosphatase-like (IPR000760); Inositol monophosphatase, conserved site (IPR020550)	Core	0.000591949	0.023843	0.024827
Sro11_g008920	Alpha/Beta hydrolase fold (IPR029058); Alpha/beta hydrolase fold-1 (IPR000073)	Core	0	0.0135763	0
Sro11_g008930	Ankyrin repeat-containing domain (IPR020683); Ankyrin repeat-containing domain superfamily (IPR036770); PSI domain (IPR016201)	Dispensable	0.00880671	0.00802138	1.0979
Sro11_g008940	EamA domain (IPR000620)	Core	No data	No data	No data
Sro11_g008950	Equilibrative nucleoside transporter (IPR002259); MFS transporter superfamily (IPR036259)	Core	0.00437181	0.0280645	0.155778
Sro11_g008960	HhH-GPD domain (IPR003265); DNA glycosylase (IPR011257)	Core	No data	No data	No data
Sro11_g008970	Tetratricopeptide-like helical domain superfamily (IPR011990); Tetratricopeptide repeat (IPR019734); Tetratricopeptide repeat-containing domain (IPR013026)	Core	No data	No data	No data
Sro11_g008980	Kelch-type beta propeller (IPR015915); Class I glutamine amidotransferase-like (IPR029062); Cobyrinic acid a,c-diamide synthase CbiA (IPR004484); CobQ/CobB/MinD/ParA nucleotide binding domain (IPR002586); ABC transporter periplasmic binding domain (IPR002491); CobB/CobQ-like glutamine amidotransferase (IPR011698); CobB/CobQ glutamine amidotransferase (IPR017929); P-loop containing nucleoside trip…	Core	No data	No data	No data
Sro11_g008990	-	Core	0	0.00334224	0
Sro11_g009000	Elongator complex protein 1 (IPR006849)	Core	0.00412026	0.0210028	0.196177
Sro11_g009010	Ankyrin repeat-containing domain (IPR020683); Ankyrin repeat-containing domain superfamily (IPR036770)	Dispensable	No data	No data	No data
Sro11_g009020	Metalloenzyme, LuxS/M16 peptidase-like (IPR011249)	Dispensable	No data	No data	No data
Sro110_g054730	-	Core	0.000359856	0.0123705	0.0290898
Sro110_g054740	Nucleotide-binding alpha-beta plait domain superfamily (IPR012677); RNA recognition motif domain (IPR000504); RNA-binding domain superfamily (IPR035979)	Core	0.00130966	0.0320062	0.0409188
Sro110_g054750	Linker histone H1/H5, domain H15 (IPR005818); Winged helix-like DNA-binding domain superfamily (IPR036388); WHIM2 domain (IPR028941); Winged helix DNA-binding domain superfamily (IPR036390)	Core	0.00142139	0.0257558	0.0551873
Sro110_g054760	Coatomer subunit zeta (IPR039652); Longin-like domain superfamily (IPR011012)	Core	0.000881524	0.0179802	0.0490275
Sro110_g054770	Pyrroline-5-carboxylate reductase (IPR000304); Pyrroline-5-carboxylate reductase, catalytic, N-terminal (IPR028939); Pyrroline-5-carboxylate reductase, dimerisation domain (IPR029036); 6-phosphogluconate dehydrogenase-like, C-terminal domain superfamily (IPR008927); NAD(P)-binding domain superfamily (IPR036291)	Core	0.00169088	0.0238737	0.070826
Sro110_g054780	Cytochrome b5-like heme/steroid binding domain superfamily (IPR036400); Cytochrome b5-like heme/steroid binding domain (IPR001199); Cytochrome b5, heme-binding site (IPR018506)	Core	0	0.00876231	0
Sro110_g054781	-	Core	No data	No data	No data
Sro110_g054790	-	Core	0.000922083	0.0247475	0.0372597
Sro110_g054800	-	Core	0.000284835	0.0248978	0.0114401
Sro110_g054810	Gamma-glutamyl cyclotransferase-like (IPR013024); Gamma-glutamylcyclotransferase, AIG2-like (IPR009288); Gamma-glutamyl cyclotransferase-like superfamily (IPR036568)	Core	0.00443547	0.0179681	0.246852
Sro110_g054820	-	Core	0	0.00434782	0
Sro110_g054830	P-type ATPase, cytoplasmic domain N (IPR023299); HAD superfamily (IPR023214); Cation-transporting P-type ATPase, C-terminal (IPR006068); Cation-transporting P-type ATPase, N-terminal (IPR004014); P-type ATPase, phosphorylation site (IPR018303); HAD-like superfamily (IPR036412); P-type ATPase, transmembrane domain superfamily (IPR023298); P-type ATPase, A domain superfamily (IPR008250); P-type ATP…	Core	0.0026624	0.0209439	0.12712
Sro110_g054840	-	Core	0.00733354	0.0180137	0.407108
Sro110_g054850	Chaperone J-domain superfamily (IPR036869); DnaJ domain, conserved site (IPR018253); DnaJ domain (IPR001623)	Core	0.00227203	0.0152999	0.1485
Sro110_g054860	-	Core	0.000516814	0.0132359	0.0390465
Sro110_g054870	Methyltransferase type 11 (IPR013216); S-adenosyl-L-methionine-dependent methyltransferase (IPR029063)	Core	0.00430497	0.0523106	0.0822963
Sro110_g054880	Glutathione peroxidase (IPR000889); Thioredoxin-like superfamily (IPR036249)	Core	0.00076289	0.0153722	0.0496278
Sro110_g054890	-	Core	0.0034564	0.0162871	0.212217
Sro110_g054900	Protein kinase domain (IPR000719); Protein kinase, ATP binding site (IPR017441); Protein kinase-like domain superfamily (IPR011009)	Core	0.00124551	0.019971	0.062366
Sro110_g054910	-	Core	0.00332562	0.0382813	0.0868733
Sro110_g054920	Kinesin motor domain superfamily (IPR036961); IQ motif, EF-hand binding site (IPR000048); Myosin head, motor domain (IPR001609); P-loop containing nucleoside triphosphate hydrolase (IPR027417)	Core	0.00282423	0.0288183	0.0980014
Sro110_g054930	-	Core	No data	No data	No data
Sro110_g054940	Zinc finger, MYND-type (IPR002893)	Core	No data	No data	No data
Sro110_g054950	Peptidase S26 (IPR019533); Peptidase S26A, signal peptidase I (IPR000223); Peptidase S26A, signal peptidase I, serine active site (IPR019756); Peptidase S26A, signal peptidase I, lysine active site (IPR019757); LexA/Signal peptidase-like superfamily (IPR036286)	Core	No data	No data	No data
Sro110_g054960	P-loop containing nucleoside triphosphate hydrolase (IPR027417)	Core	No data	No data	No data
Sro110_g054970	NAD(P)-binding domain (IPR016040); NAD(P)-binding domain superfamily (IPR036291)	Core	No data	No data	No data
Sro110_g054980	Protein kinase domain (IPR000719); Protein kinase-like domain superfamily (IPR011009)	Core	0	0.00737101	0
Sro110_g054990	Rossmann-like alpha/beta/alpha sandwich fold (IPR014729); Ribosomal protein L25/Gln-tRNA synthetase, N-terminal (IPR020056); Glutamine-tRNA ligase, alpha-bundle domain superfamily (IPR020061); tRNA-binding domain (IPR002547); Glutamyl/glutaminyl-tRNA synthetase, class Ib, catalytic domain (IPR020058); Glutamyl/glutaminyl-tRNA synthetase, class Ib, anti-codon binding domain (IPR020059); Glutamyl/g…	Core	0.00309928	0.0217708	0.14236
Sro110_g055000	Spondin, N-terminal domain superfamily (IPR038678); Spondin, N-terminal (IPR009465)	Core	0.00336781	0.0199161	0.1691
Sro110_g055010	Domain of unknown function DUF202 (IPR003807)	Core	0.00629976	0.026659	0.236309
Sro110_g055020	Armadillo-like helical (IPR011989); HEAT repeat (IPR000357); Armadillo-type fold (IPR016024)	Core	0.0015354	0.0371237	0.0413591
Sro110_g055030	SNase-like, OB-fold superfamily (IPR035437); Staphylococcal nuclease (SNase-like), OB-fold (IPR016071); Tudor domain (IPR002999); RNA-induced silencing complex, nuclease component Tudor-SN (IPR016685)	Core	0.00136356	0.014749	0.0924511
Sro110_g055040	-	Core	0.0050148	0.016505	0.303835
Sro110_g055050	-	Core	0.00245677	0.0264902	0.0927428
Sro110_g055060	-	Core	0.0112974	0.0227098	0.497468
Sro110_g055070	Tubulin binding cofactor A (IPR004226); Tubulin binding cofactor A superfamily (IPR036126)	Core	0.0036055	0.0248651	0.145002
Sro110_g055080	-	Core	0.00173345	0.0243312	0.0712439
Sro110_g055090	Fatty acid hydroxylase (IPR006694)	Core	0.0005796	0.0235522	0.0246091
Sro110_g055100	-	Core	0.00187986	0.0205061	0.091673
Sro1100_g241210	-	Dispensable	No data	No data	No data
Sro1100_g241220	DNA polymerase subunit Cdc27 (IPR019038)	Core	No data	No data	No data
Sro1100_g241230	NAD(P)-binding domain (IPR016040); NAD(P)-binding domain superfamily (IPR036291)	Core	No data	No data	No data
Sro1100_g241240	-	Core	No data	No data	No data
Sro1100_g241250	DNA ligase, ATP-dependent, N-terminal domain superfamily (IPR036599); DNA ligase, ATP-dependent, N-terminal (IPR012308); DNA ligase, ATP-dependent, central (IPR012310); DNA ligase, ATP-dependent, C-terminal (IPR012309); DNA ligase, ATP-dependent, conserved site (IPR016059); Nucleic acid-binding, OB-fold (IPR012340); DNA ligase, ATP-dependent (IPR000977)	Core	No data	No data	No data
Sro1100_g241260	Telomerase reverse transcriptase (IPR003545); Reverse transcriptase domain (IPR000477); Telomerase ribonucleoprotein complex - RNA-binding domain (IPR021891)	Core	No data	No data	No data
Sro1100_g241270	Nucleoside phosphatase GDA1/CD39 (IPR000407)	Core	No data	No data	No data
Sro1100_g241280	Palmitoyltransferase, DHHC domain (IPR001594)	Core	No data	No data	No data
Sro1100_g241290	-	Core	No data	No data	No data
Sro1100_g241300	Aspartate-tRNA synthetase, type 2 (IPR004523); Aminoacyl-tRNA synthetase, class II (D/K/N) (IPR004364); WHEP-TRS domain (IPR000738); Aspartyl/Asparaginyl-tRNA synthetase, class IIb (IPR002312); Aminoacyl-tRNA synthetase, class II (IPR006195); Nucleic acid-binding, OB-fold (IPR012340); S15/NS1, RNA-binding (IPR009068)	Core	No data	No data	No data
Sro1100_g241310	-	Dispensable	No data	No data	No data
Sro1100_g241320	TRAPP II complex, Trs120 (IPR013935)	Core	0.000712399	0.0140402	0.0507398
Sro1100_g241330	-	Core	0.000541321	0.0144852	0.0373707
Sro1101_g241340	-	Core	No data	No data	No data
Sro1101_g241350	Signal transduction response regulator, receiver domain (IPR001789); Transcription regulator LuxR, C-terminal (IPR000792); Winged helix-like DNA-binding domain superfamily (IPR036388); CheY-like superfamily (IPR011006); Signal transduction response regulator, C-terminal effector (IPR016032)	Core	0.00196075	0.0141455	0.138614
Sro1101_g241360	Cyclic nucleotide-binding domain (IPR000595); RmlC-like jelly roll fold (IPR014710); Popeye protein (IPR006916); Cyclic nucleotide-binding-like (IPR018490)	Core	0.000974373	0.0215295	0.0452575
Sro1101_g241370	Leucine-rich repeat domain superfamily (IPR032675)	Core	0.0109411	0.0104551	1.04648
Sro1101_g241380	Leucine-rich repeat domain superfamily (IPR032675); Leucine rich repeat 4 (IPR025875); Leucine-rich repeat (IPR001611)	Core	No data	No data	No data
Sro1101_g241390	SET domain (IPR001214)	Core	No data	No data	No data
Sro1101_g241400	-	Core	0.00206545	0.0174928	0.118074
Sro1101_g241410	UbiB domain (IPR004147); Protein kinase domain (IPR000719); Protein kinase-like domain superfamily (IPR011009)	Core	0.000599697	0.0335922	0.0178523
Sro1101_g241420	-	Core	0.0027137	0.0185714	0.146123
Sro1101_g241430	Nucleophile aminohydrolases, N-terminal (IPR029055); Proteasome, subunit alpha/beta (IPR001353); Peptidase T1A, proteasome beta-subunit (IPR000243); Proteasome B-type subunit (IPR023333)	Core	0	0.0208586	0
Sro1101_g241440	Ribosome-binding factor A domain superfamily (IPR023799)	Dispensable	No data	No data	No data
Sro1101_g241450	WD40/YVTN repeat-like-containing domain superfamily (IPR015943); The WD repeat Cdc20/Fizzy family (IPR033010); WD40 repeat (IPR001680); WD40 repeat, conserved site (IPR019775); WD40-repeat-containing domain (IPR017986); WD40-repeat-containing domain superfamily (IPR036322)	Core	0.000585089	0.0136543	0.0428503
Sro1101_g241460	-	Core	No data	No data	No data
Sro1101_g241470	-	Core	0.00407063	0.0280663	0.145036
Sro1101_g241480	-	Core	0.00365051	0.00858856	0.425043
Sro1101_g241490	Costars domain superfamily (IPR038095); Costars domain (IPR027817)	Core	0	0.0182701	0
Sro1101_g241500	NUFIP1-like (IPR039136); Nuclear fragile X mental retardation-interacting protein 1, conserved domain (IPR019496); Zinc finger, CCCH-type (IPR000571); Zinc finger C2H2-type (IPR013087); Zinc finger, CCCH-type superfamily (IPR036855)	Core	No data	No data	No data
Sro1102_g241510	-	Core	0.00497059	0.0179607	0.276748
Sro1102_g241520	GPCR family 3, GABA-B receptor (IPR002455); GPCR family 3, C-terminal (IPR017978); Receptor, ligand binding region (IPR001828); GPCR, family 3 (IPR000337); Periplasmic binding protein-like I (IPR028082)	Core	No data	No data	No data
Sro1102_g241530	-	Core	No data	No data	No data
Sro1102_g241540	Leucine-rich repeat domain superfamily (IPR032675)	Core	No data	No data	No data
Sro1102_g241550	CLEC16A/TT9 (IPR039272); CLEC16A/TT9, N-terminal (IPR019155)	Core	No data	No data	No data
Sro1102_g241560	-	Core	No data	No data	No data
Sro1102_g241570	-	Core	No data	No data	No data
Sro1102_g241580	-	Core	No data	No data	No data
Sro1102_g241590	Putative fluoride ion transporter CrcB (IPR003691)	Core	No data	No data	No data
Sro1102_g241600	-	Dispensable	0.0101164	0.0115562	0.875411
Sro1102_g241610	-	Dispensable	No data	No data	No data
Sro1102_g241620	FAD/NAD(P)-binding domain superfamily (IPR036188)	Core	0.000501445	0.022696	0.022094
Sro1102_g241630	Metallo-dependent phosphatase-like (IPR029052); Calcineurin-like phosphoesterase domain, ApaH type (IPR004843)	Dispensable	No data	No data	No data
Sro1102_g241640	Alpha/Beta hydrolase fold (IPR029058); Dienelactone hydrolase (IPR002925)	Dispensable	No data	No data	No data
Sro1103_g241650	Amidase signature (AS) superfamily (IPR036928); Amidase signature domain (IPR023631)	Core	No data	No data	No data
Sro1103_g241660	Leucine-rich repeat domain superfamily (IPR032675)	Core	0.0059108	0.0187245	0.315672
Sro1103_g241670	Alpha/Beta hydrolase fold (IPR029058)	Dispensable	No data	No data	No data
Sro1103_g241671	CRAL-TRIO lipid binding domain superfamily (IPR036865); CRAL-TRIO lipid binding domain (IPR001251)	Dispensable	No data	No data	No data
Sro1103_g241680	-	Core	0.000682594	0.00194742	0.350512
Sro1103_g241690	-	Core	0.00661731	0.0415664	0.159198
Sro1103_g241691	-	Dispensable	0.00893067	0	High
Sro1103_g241700	Ankyrin repeat-containing domain (IPR020683); Ankyrin repeat-containing domain superfamily (IPR036770); Ankyrin repeat (IPR002110)	Dispensable	No data	No data	No data
Sro1103_g241710	PDZ domain (IPR001478); PDZ superfamily (IPR036034)	Dispensable	No data	No data	No data
Sro1103_g241720	-	Core	0.00021999	0.029351	0.00749513
Sro1103_g241730	Ankyrin repeat-containing domain superfamily (IPR036770)	Core	0.00789321	0.00728716	1.08317
Sro1103_g241740	Helicase, C-terminal (IPR001650); DEAD/DEAH box helicase domain (IPR011545); ATP-dependent RNA helicase DEAD-box, conserved site (IPR000629); RNA helicase, DEAD-box type, Q motif (IPR014014); Helicase superfamily 1/2, ATP-binding domain (IPR014001); P-loop containing nucleoside triphosphate hydrolase (IPR027417)	Core	0.000942887	0.0465538	0.0202537
Sro1103_g241750	-	Core	0.000921659	0.0601539	0.0153217
Sro1103_g241760	-	Dispensable	No data	No data	No data
Sro1104_g241770	SET domain (IPR001214)	Core	No data	No data	No data
Sro1104_g241780	-	Core	No data	No data	No data
Sro1104_g241790	-	Core	No data	No data	No data
Sro1104_g241800	-	Core	No data	No data	No data
Sro1104_g241810	Leucine-rich repeat domain superfamily (IPR032675)	Core	0.00562781	0.0151458	0.371574
Sro1104_g241820	-	Core	0.00221489	0.0161481	0.137161
Sro1104_g241830	GNAT domain (IPR000182); Acyl-CoA N-acyltransferase (IPR016181)	Core	0.00772372	0.0280384	0.27547
Sro1104_g241840	Leucine-rich repeat domain superfamily (IPR032675)	Core	No data	No data	No data
Sro1104_g241850	-	Core	No data	No data	No data
Sro1104_g241860	Proteasome assembly chaperone 4 (IPR032157)	Core	0	0.0364968	0
Sro1104_g241870	Aspartic peptidase, DDI1-type (IPR019103); Aspartic peptidase domain superfamily (IPR021109); DNA damage-inducible protein 1 (IPR033322); Ubiquitin-like domain superfamily (IPR029071)	Core	0.00374752	0.0386515	0.0969568
Sro1104_g241871	-	Core	No data	No data	No data
Sro1105_g241880	-	Core	No data	No data	No data
Sro1105_g241890	Alpha/Beta hydrolase fold (IPR029058); Fungal lipase-like domain (IPR002921)	Core	No data	No data	No data
Sro1105_g241900	Alpha/Beta hydrolase fold (IPR029058); Alpha/beta hydrolase fold-1 (IPR000073)	Core	No data	No data	No data
Sro1105_g241910	Leucine-rich repeat domain superfamily (IPR032675)	Core	0.00431414	0.0250657	0.172113
Sro1105_g241920	Enoyl-CoA hydratase/isomerase (IPR001753); ClpP/crotonase-like domain superfamily (IPR029045)	Core	No data	No data	No data
Sro1105_g241930	-	Core	0.00281679	0.0179338	0.157066
Sro1105_g241940	-	Core	0.000988679	0.0365613	0.0270417
Sro1105_g241950	-	Core	0.00391418	0.00520737	0.751662
Sro1106_g241960	Ionotropic glutamate receptor (IPR001320)	Core	0.00347862	0.027372	0.127087
Sro1106_g241970	TLDc domain (IPR006571)	Core	0.00436881	0.0278112	0.157088
Sro1106_g241980	Solute-binding protein family 3/N-terminal domain of MltF (IPR001638); Ionotropic glutamate receptor (IPR001320)	Core	No data	No data	No data
Sro1106_g241990	-	Core	0.00138981	0.0375543	0.0370079
Sro1106_g242000	BTB/POZ domain (IPR000210)	Core	No data	No data	No data
Sro1106_g242010	CRAL-TRIO lipid binding domain superfamily (IPR036865)	Core	0.00396244	0.0325062	0.121898
Sro1106_g242020	Ankyrin repeat-containing domain (IPR020683); Ankyrin repeat-containing domain superfamily (IPR036770)	Core	No data	No data	No data
Sro1106_g242030	Potassium channel, inwardly rectifying, Kir, cytoplasmic (IPR013518); Potassium channel, inwardly rectifying, Kir (IPR016449); Zinc finger C2H2-type (IPR013087); Immunoglobulin E-set (IPR014756)	Core	0.00148754	0.0348084	0.042735
Sro1106_g242040	Ankyrin repeat-containing domain (IPR020683); EF-hand domain (IPR002048); Ankyrin repeat-containing domain superfamily (IPR036770); Protein kinase domain (IPR000719); Serine/threonine-protein kinase, active site (IPR008271); Protein kinase, ATP binding site (IPR017441); Ankyrin repeat (IPR002110); EF-hand domain pair (IPR011992); Protein kinase-like domain superfamily (IPR011009)	Core	0.00286977	0.0300784	0.0954099
Sro1106_g242050	Cyclic nucleotide-binding domain (IPR000595); RmlC-like jelly roll fold (IPR014710); Cyclic nucleotide-dependent protein kinase (IPR039811); Protein kinase domain (IPR000719); Protein kinase, ATP binding site (IPR017441); Serine/threonine-protein kinase, active site (IPR008271); Cyclic nucleotide-binding, conserved site (IPR018488); AGC-kinase, C-terminal (IPR000961); Protein kinase-like domain s…	Core	0.00142139	0.0241577	0.0588379
Sro1107_g242060	-	Core	0.00412344	0.00448718	0.918938
Sro1107_g242070	NAD-dependent epimerase/dehydratase (IPR001509); NAD(P)-binding domain superfamily (IPR036291)	Core	0.00389757	0.00265208	1.46963
Sro1107_g242080	Major facilitator superfamily domain (IPR020846); Major facilitator superfamily (IPR011701); MFS transporter superfamily (IPR036259)	Core	0.00356003	0.0107056	0.332539
Sro1107_g242090	Sugar transport protein (IPR010651); TMEM144 (IPR012435)	Core	0	0.0075602	0
Sro1107_g242100	Protein of unknown function UPF0301 (IPR003774)	Core	0.000362724	0.0129575	0.0279934
Sro1107_g242110	Ankyrin repeat-containing domain (IPR020683); Ankyrin repeat-containing domain superfamily (IPR036770); 26S proteasome non-ATPase regulatory subunit 10-like (IPR039334); Ankyrin repeat (IPR002110)	Core	0.000506287	0.0142583	0.0355081
Sro1107_g242120	-	Core	0.00768242	0.0294228	0.261104
Sro1107_g242130	Leucine-rich repeat domain superfamily (IPR032675); Leucine-rich repeat (IPR001611)	Core	0.00313974	0.0196953	0.159415
Sro1108_g242140	Kinesin motor domain superfamily (IPR036961); Myosin head, motor domain (IPR001609); IQ motif, EF-hand binding site (IPR000048); P-loop containing nucleoside triphosphate hydrolase (IPR027417)	Core	0.00216961	0.0321988	0.0673816
Sro1108_g242150	Histidine kinase/HSP90-like ATPase (IPR003594); Histidine kinase/HSP90-like ATPase superfamily (IPR036890); Signal transduction histidine kinase-related protein, C-terminal (IPR004358); Histidine kinase domain (IPR005467); Signal transduction histidine kinase, dimerisation/phosphoacceptor domain (IPR003661)	Core	0.00271149	0.0147844	0.183401
Sro1108_g242160	Zinc finger, MYND-type (IPR002893)	Core	0.00605312	0.0199864	0.302863
Sro1108_g242170	Kinesin motor domain superfamily (IPR036961); Myosin head, motor domain (IPR001609); IQ motif, EF-hand binding site (IPR000048); P-loop containing nucleoside triphosphate hydrolase (IPR027417)	Core	0.00320181	0.013269	0.2413
Sro1108_g242180	Leucine-rich repeat domain superfamily (IPR032675)	Core	0.00270256	0.0124116	0.217744
Sro1108_g242190	Kinesin motor domain superfamily (IPR036961); Myosin head, motor domain (IPR001609); P-loop containing nucleoside triphosphate hydrolase (IPR027417)	Core	0.00136546	0.0112667	0.121194
Sro1108_g242200	-	Dispensable	No data	No data	No data
Sro1108_g242210	-	Dispensable	No data	No data	No data
Sro1109_g242220	-	Core	No data	No data	No data
Sro1109_g242230	-	Core	0.00443204	0.00761253	0.582204
Sro1109_g242240	-	Core	No data	No data	No data
Sro1109_g242250	Major facilitator superfamily domain (IPR020846); Molybdate-anion transporter (IPR008509); Major facilitator superfamily (IPR011701); MFS transporter superfamily (IPR036259)	Core	0.00145372	0.0318147	0.0456932
Sro1109_g242260	-	Core	0	0.00937235	0
Sro1109_g242270	Endonuclease/exonuclease/phosphatase superfamily (IPR036691)	Core	0.00835885	0.0185662	0.450218
Sro1109_g242280	-	Core	0.00998352	0.0309688	0.322374
Sro1109_g242290	Ankyrin repeat-containing domain (IPR020683); Cyclic nucleotide-binding domain (IPR000595); Ankyrin repeat-containing domain superfamily (IPR036770); Voltage-dependent channel domain superfamily (IPR027359); Ion transport domain (IPR005821); Ankyrin repeat (IPR002110); Potassium channel, voltage-dependent, EAG/ELK/ERG (IPR003938); Voltage-gated potassium channel (IPR028325); Cyclic nucleotide-bin…	Core	0.00214618	0.0343455	0.0624879
Sro1109_g242300	-	Core	0.00581747	0.0248677	0.233937
Sro1109_g242310	Leucine-rich repeat domain superfamily (IPR032675)	Core	0.00681436	0.0121949	0.558786
Sro1109_g242320	-	Core	0.0012089	0.0199843	0.0604923
Sro1109_g242330	tRNA (guanine-N1-)-methyltransferase, N-terminal (IPR029026); Ribosomal RNA small subunit methyltransferase E (IPR006700); Alpha/beta knot methyltransferases (IPR029028)	Core	No data	No data	No data
Sro1109_g242340	-	Dispensable	No data	No data	No data
Sro1109_g242350	Ankyrin repeat-containing domain (IPR020683); Ankyrin repeat-containing domain superfamily (IPR036770); Ankyrin repeat (IPR002110)	Dispensable	No data	No data	No data
Sro1109_g242360	Leucine-rich repeat domain superfamily (IPR032675)	Core	No data	No data	No data
Sro1109_g242370	Nucleotide cyclase (IPR029787); Adenylyl cyclase class-3/4/guanylyl cyclase (IPR001054)	Core	No data	No data	No data
Sro111_g055110	-	Dispensable	No data	No data	No data
Sro111_g055120	Domain of unknown function DUF1995 (IPR018962)	Core	0.00203595	0.0357965	0.0568758
Sro111_g055130	-	Core	No data	No data	No data
Sro111_g055140	-	Core	0.00386534	0.0149393	0.258736
Sro111_g055150	-	Core	0.00339053	0.0132504	0.255881
Sro111_g055160	-	Core	No data	No data	No data
Sro111_g055170	-	Core	0.00433357	0.00075339	5.7521
Sro111_g055180	GNAT domain (IPR000182); Acyl-CoA N-acyltransferase (IPR016181)	Core	0.000916031	0.0374832	0.0244384
Sro111_g055190	Leucine-rich repeat domain superfamily (IPR032675)	Core	0.00159436	0.033386	0.0477554
Sro111_g055200	Major facilitator superfamily domain (IPR020846); Autophagy-related protein 22-like (IPR024671); MFS transporter superfamily (IPR036259)	Core	0.00366274	0.0193199	0.189584
Sro111_g055210	Pyridoxal phosphate-dependent transferase, major domain (IPR015421); Pyridoxal phosphate-dependent transferase domain 1 (IPR015422); Aminotransferase, class I/classII (IPR004839); Pyridoxal phosphate-dependent transferase (IPR015424)	Core	0.00127765	0.0541879	0.0235782
Sro111_g055220	Ankyrin repeat-containing domain (IPR020683); Ankyrin repeat-containing domain superfamily (IPR036770); Ankyrin repeat (IPR002110)	Dispensable	No data	No data	No data
Sro111_g055230	SET domain (IPR001214)	Core	0.00482008	0.0345109	0.139668
Sro111_g055240	Methyltransferase FkbM (IPR006342); S-adenosyl-L-methionine-dependent methyltransferase (IPR029063)	Core	0.00609824	0.0423706	0.143926
Sro111_g055250	Protein of unknown function DUF1295 (IPR010721)	Core	0.00165498	0.0213714	0.0774392
Sro111_g055260	Methyltransferase FkbM (IPR006342); S-adenosyl-L-methionine-dependent methyltransferase (IPR029063)	Core	0.00490917	0.0352981	0.139077
Sro111_g055270	Leucine-rich repeat domain superfamily (IPR032675); Tetratricopeptide-like helical domain superfamily (IPR011990); Zinc finger, MYND-type (IPR002893)	Core	0.00980987	0.0216973	0.452123
Sro111_g055280	-	Core	0.00213646	0.0403864	0.0529006
Sro111_g055290	Protein of unknown function DUF1295 (IPR010721)	Core	0.00371955	0.0559143	0.0665224
Sro111_g055300	Peroxiredoxin-5-like (IPR037944)	Core	0.00216195	0.0294351	0.073448
Sro111_g055310	Ankyrin repeat-containing domain (IPR020683); Ankyrin repeat-containing domain superfamily (IPR036770); Ankyrin repeat (IPR002110)	Core	No data	No data	No data
Sro111_g055320	Ankyrin repeat-containing domain (IPR020683); Ankyrin repeat-containing domain superfamily (IPR036770); Ankyrin repeat (IPR002110)	Dispensable	No data	No data	No data
Sro111_g055330	AT hook, DNA-binding motif (IPR017956)	Core	0.00174096	0.0411602	0.0422973
Sro111_g055340	-	Core	0.00568554	0.0330603	0.171975
Sro111_g055341	-	Core	No data	No data	No data
Sro111_g055350	Cyclophilin-like domain superfamily (IPR029000); Cyclophilin-type peptidyl-prolyl cis-trans isomerase domain (IPR002130)	Core	0.00229952	0.0520787	0.0441547
Sro111_g055360	-	Core	0.000440593	0.0320909	0.0137295
Sro111_g055370	-	Core	0.00373091	0.0334204	0.111636
Sro111_g055380	Helicase, C-terminal (IPR001650); Zinc finger, RING/FYVE/PHD-type (IPR013083); FANCM/Mph1-like (IPR039686); Zinc finger, PHD-finger (IPR019787); Helicase/UvrB, N-terminal (IPR006935); Helicase superfamily 1/2, ATP-binding domain (IPR014001); Zinc finger, PHD-type (IPR001965); P-loop containing nucleoside triphosphate hydrolase (IPR027417); Zinc finger, FYVE/PHD-type (IPR011011)	Core	0.00445557	0.0223851	0.199042
Sro111_g055390	Urease, alpha subunit (IPR005848); Urease, beta subunit (IPR002019); Urease, gamma/gamma-beta subunit (IPR002026); Urease, gamma subunit superfamily (IPR036463); Metal-dependent hydrolase, composite domain superfamily (IPR011059); Urease, beta subunit superfamily (IPR036461); Urease alpha-subunit, N-terminal domain (IPR011612); Amidohydrolase-related (IPR006680); Urease active site (IPR017950); U…	Core	0.00184788	0.0387421	0.047697
Sro111_g055400	PDZ domain (IPR001478); Peptidase S1C (IPR001940); PDZ superfamily (IPR036034); Peptidase S1, PA clan (IPR009003)	Core	0.0037283	0.0207366	0.179793
Sro111_g055410	Methyltransferase FkbM (IPR006342); S-adenosyl-L-methionine-dependent methyltransferase (IPR029063)	Core	0.00361981	0.0207286	0.174629
Sro111_g055420	Protein of unknown function DUF4419 (IPR025533)	Core	0.00786526	0.00716818	1.09725
Sro111_g055430	FAD/NAD(P)-binding domain superfamily (IPR036188); Amine oxidase (IPR002937)	Core	0.00805864	0.0171466	0.469985
Sro111_g055431	-	Core	0.00113122	0.0248538	0.045515
Sro111_g055440	Armadillo-like helical (IPR011989); CLASP N-terminal domain (IPR024395); Armadillo-type fold (IPR016024)	Core	0.00081406	0.0345054	0.0235922
Sro111_g055450	Aldolase-type TIM barrel (IPR013785); Transaldolase/Fructose-6-phosphate aldolase (IPR001585); Transaldolase, active site (IPR018225)	Core	0.000736318	0.0296741	0.0248135
Sro111_g055460	Ankyrin repeat-containing domain (IPR020683); Ankyrin repeat-containing domain superfamily (IPR036770); Ankyrin repeat (IPR002110)	Core	0.0108599	0.0345731	0.314115
Sro1111_g242380	-	Core	0.00397896	0.0125921	0.315988
Sro1111_g242390	-	Core	0.00217897	0.036367	0.059916
Sro1111_g242400	-	Core	0	0.0192454	0
Sro1111_g242401	-	Dispensable	No data	No data	No data
Sro1111_g242410	Zinc finger, RING/FYVE/PHD-type (IPR013083); U box domain (IPR003613)	Dispensable	No data	No data	No data
Sro1111_g242420	von Willebrand factor A-like domain superfamily (IPR036465); von Willebrand factor, type A (IPR002035)	Core	0.00571508	0.0384098	0.148792
Sro1111_g242430	Kringle (IPR000001); Kringle superfamily (IPR038178); Protein of unknown function DUF285 (IPR005046); Kringle, conserved site (IPR018056); Kringle-like fold (IPR013806); Bacterial surface protein 26-residue repeat (IPR011889)	Core	0.00539682	0.00893436	0.604053
Sro1111_g242440	-	Dispensable	No data	No data	No data
Sro1111_g242450	-	Dispensable	No data	No data	No data
Sro1111_g242460	-	Core	No data	No data	No data
Sro1111_g242470	Glycoside hydrolase family 10 domain (IPR001000); Glycoside hydrolase superfamily (IPR017853)	Core	No data	No data	No data
[truncated: 34,256 more rows]
